# Supplementary material for: Cell-selective proteomics segregates pancreatic cancer subtypes by extracellular proteins in tumors and circulation
Source: Nat Commun. 2023 May 8;14:2642. doi: 10.1038/s41467-023-38171-8 (PMC10167354; doi:10.1038/s41467-023-38171-8)
Supplement: Supplementary file 5 — Supplementary Dataset 1 [file 41467_2023_38171_MOESM5_ESM.xlsx]

## Sheet: guide
Related to Fig. 3 and 4
sheet	description	type
2	BMM proteomes in co-culture and isolation	quantified protein groups after filtering for specifically enriched proteins (ratios vs corresponding WT enrichment specificity controls included; NA if exclusively identified in MetRS* samples)
3	BMM proteomes in co-culture and isolation	quantified protein groups after additional filtering for valid values and imputation (see methods for details)
4	BMM secretomes in co-culture and isolation	quantified protein groups after filtering for specifically enriched proteins (ratios vs corresponding WT enrichment specificity controls included; NA if exclusively identified in MetRS* samples)
5	BMM secretomes in co-culture and isolation	quantified protein groups after additional filtering for valid values and imputation (see methods for details) + test statistics
6	PDAC proteomes in co-culture and isolation	quantified protein groups after filtering for specifically enriched proteins (ratios vs corresponding WT enrichment specificity controls included; NA if exclusively identified in MetRS* samples)
7	PDAC proteomes in co-culture and isolation	quantified protein groups after additional filtering for valid values and imputation (see methods for details)
8	PDAC secretomes in co-culture and isolation	quantified protein groups after filtering for specifically enriched proteins (ratios vs corresponding WT enrichment specificity controls included; NA if exclusively identified in MetRS* samples)
9	PDAC secretomes in co-culture and isolation	quantified protein groups after additional filtering for valid values and imputation (see methods for details) + test statistics

## Sheet: 2_BMM_cells_withNA
Protein Group	Protein Names	Genes	log2_MaxLFQ_MetRS*_BMM_solo_cells	log2_MaxLFQ_MetRS*_BMM_solo_cells	log2_MaxLFQ_MetRS*_BMM_solo_cells	log2_MaxLFQ_MetRS*_BMM_co8442_cells	log2_MaxLFQ_MetRS*_BMM_co8442_cells	log2_MaxLFQ_MetRS*_BMM_co8442_cells	log2_MaxLFQ_MetRS*_BMM_co8513_cells	log2_MaxLFQ_MetRS*_BMM_co8513_cells	log2_MaxLFQ_MetRS*_BMM_co8513_cells	log2_MaxLFQ_MetRS*_BMM_co8661_cells	log2_MaxLFQ_MetRS*_BMM_co8661_cells	log2_MaxLFQ_MetRS*_BMM_co8661_cells	log2_MaxLFQ_MetRS*_BMM_co9091_cells	log2_MaxLFQ_MetRS*_BMM_co9091_cells	log2_MaxLFQ_MetRS*_BMM_co9091_cells	log2_MaxLFQ_MetRS*_BMM_vehicle_cells	log2_MaxLFQ_MetRS*_BMM_vehicle_cells	log2_MaxLFQ_MetRS*_BMM_vehicle_cells	log2_MaxLFQ_MetRS*_BMM_LPS_cells	log2_MaxLFQ_MetRS*_BMM_LPS_cells	log2_MaxLFQ_MetRS*_BMM_LPS_cells	intensityRatio_MetRS*/WT(Ctrl)_BMM_solo_cells	intensityRatio_MetRS*/WT(Ctrl)_BMM_co8442_cells	intensityRatio_MetRS*/WT(Ctrl)_BMM_co8513_cells	intensityRatio_MetRS*/WT(Ctrl)_BMM_co8661_cells	intensityRatio_MetRS*/WT(Ctrl)_BMM_co9091_cells	intensityRatio_MetRS*/WT(Ctrl)_BMM_vehicle_cells	intensityRatio_MetRS*/WT(Ctrl)_BMM_LPS_cells
Q14AX6;Q14AX6-3	CDK12_MOUSE	Cdk12	18.2872	18.4243	18.3871	18.534	18.7331	18.6928	18.7858	18.8663	18.6856	18.7203	18.9131	18.8065	18.7011	18.6544	18.7636	18.2397	17.7969	18.0543	18.3246	18.262	18.5008	48.8953	12.604	17.0891	21.7879	29.0769	44.9751	92.591
Q9JHS4	CLPX_MOUSE	Clpx	20.7506	20.7045	20.8385	20.9495	20.8684	20.933	20.8589	20.9348	20.9311	20.8836	20.769	20.7776	20.7663	20.661	20.764	21.1464	21.0106	20.9265	20.2757	20.2543	20.4242	75.8762	13.6212	23.4569	26.0389	35.9005	87.7186	87.1531
Q8BKC5	IPO5_MOUSE	Ipo5	23.2686	23.3776	23.4715	22.9802	23.0426	22.9457	22.8605	22.9259	22.8692	22.8721	23.2225	23.0626	22.4407	22.5247	22.8074	23.3222	23.2998	23.3729	24.259	24.2546	24.1467	89.8538	41.1991	47.801	55.2452	51.8301	87.3093	230.098
A0A7N9VR94	A0A7N9VR94_MOUSE	Ahnak2	27.6354	27.7808	27.4468	26.9918	27.2825	27.158	27.4746	27.4001	27.4982	27.1002	27.1328	27.1926	27.9627	27.9349	27.7998	27.2182	26.8799	26.7269	27.4187	27.3672	27.2172	204.391	29.9587	64.5193	45.7918	119.976	103.015	262.437
Q9QYL7	ABT1_MOUSE	Abt1	21.1521	21.2346	21.3585	21.2304	21.2699	21.0382	21.4119	21.2994	21.15	21.4463	21.4717	21.1343	20.9755	21.1933	21.149	21.1628	21.2124	21.1517	NA	NA	NA	4.92719	51.4049	97.4957	63.5791	146.117	3.60805	NA
Q5FWH2	UNKL_MOUSE	Unkl	13.5071	14.0159	14.6069	15.3328	14.9717	14.9574	16.4852	15.0306	16.4232	16.0279	16.0493	14.4636	16.4007	16.5485	16.5857	14.8421	NA	14.3364	15.6404	15.8394	16.6206	NA	42.8796	167.315	67.6528	299.189	NA	NA
Q91V81	RBM42_MOUSE	Rbm42	23.5377	23.7441	23.3393	24.0807	24.2871	24.0995	24.0934	24.1562	24.1902	24.2411	24.0725	24.0848	24.1069	24.2524	24.3298	23.5652	23.1862	22.9971	24.1935	24.0649	24.0528	194.542	32.2801	53.9072	53.0435	78.3858	135.46	610.177
Q80WW9	DDRGK_MOUSE	Ddrgk1	20.1233	19.9289	19.9795	20.0254	19.9063	19.8673	19.8184	19.7003	19.8074	19.8736	20.1989	19.9249	19.6305	19.6987	19.7113	20.1618	20.0881	20.0218	19.576	19.6978	19.9134	NA	41.671	50.088	50.9	67.1157	NA	NA
Q3TW96	UAP1L_MOUSE	Uap1l1	25.8156	25.8285	25.8764	25.4881	25.4437	25.4183	25.4297	25.3987	25.4852	25.3786	25.3659	25.3444	25.254	25.2194	25.3069	25.9854	25.8471	25.8851	25.4299	25.3535	25.3474	123.065	40.1635	59.6309	57.8336	78.4001	114.744	117.326
Q99JG7	TNIP2_MOUSE	Tnip2	20.0546	20.292	20.255	20.2278	20.4864	20.4313	20.4293	20.4468	20.7276	20.7163	20.4765	20.5598	20.57	20.5505	20.5376	20.2328	20.3626	20.2921	20.8253	20.7518	20.638	NA	NA	NA	NA	NA	NA	NA
Q6PIX5;Q6PIX5-2	RHDF1_MOUSE	Rhbdf1	16.2442	NA	NA	16.7645	16.8607	16.6611	16.7754	16.281	17.2416	16.9382	17.1928	17.1795	17.5243	17.4487	17.3421	16.128	14.8178	NA	NA	16.4718	16.8428	NA	NA	NA	NA	NA	NA	NA
Q61026	NCOA2_MOUSE	Ncoa2	20.8171	21.2415	20.9689	21.0287	21.0242	21.0234	21.0557	21.1596	21.2149	20.9968	21.1261	21.0987	20.988	21.126	21.0739	20.937	20.7111	20.5551	21.1849	21.142	21.2528	NA	215.366	309.446	362.628	361.946	NA	NA
Q6PDM1;Q6PDM1-2	MSL1_MOUSE	Msl1	19.0818	19.5428	18.5118	19.6404	19.9727	20.0987	20.0156	20.1272	20.1655	19.9806	20.0991	20.0117	20.0998	20.4374	20.2512	19.0618	19.1224	18.6159	19.8389	19.9343	20.0631	67.8605	50.2224	93.0208	19.1061	223.038	50.6492	169.321
F6R9G0	F6R9G0_MOUSE	Ep400	17.1549	17.546	16.5294	17.5869	17.7434	17.7587	16.7979	17.3402	17.2022	16.9604	18.048	17.782	17.6379	16.7278	17.5737	17.032	16.1109	15.31	17.9119	17.9185	17.7889	NA	NA	NA	NA	NA	NA	NA
Q5NC05	TTF2_MOUSE	Ttf2	18.6751	18.5491	18.421	18.6363	18.8797	18.8586	18.8611	18.9799	18.9087	18.9723	18.6575	18.7538	18.9888	18.9963	19.1489	18.3671	18.4043	18.2613	17.7954	17.8507	17.696	NA	14.8176	24.7886	24.3889	37.0888	NA	NA
Q3UH06;Q3UH06-3	RREB1_MOUSE	Rreb1	20.4362	20.4476	20.296	20.9725	21.022	20.9443	21.036	21.0705	21.0575	20.9238	20.934	20.9281	21.2859	21.3213	21.2794	20.4711	20.3989	20.3325	20.1499	20.1014	20.0494	NA	51.0672	78.2564	71.3038	126.879	NA	NA
O35226-4	PSMD4_MOUSE	Psmd4	22.9719	22.8208	22.9181	23.1435	23.0246	23.1352	23.4127	23.3305	23.3617	22.9075	22.963	23.0582	23.1645	23.2773	23.2882	23.137	22.9769	22.6086	22.7692	22.84	23.0258	206.56	60.3901	100.838	86.3909	136.74	215.456	371.048
O35226-2	PSMD4_MOUSE	Psmd4	24.3484	24.4	24.2154	24.6922	24.7962	24.754	24.827	24.8941	25.006	24.9608	24.7885	24.8802	24.9299	24.9208	25.0446	24.3067	24.1545	24.0114	24.8418	24.6696	24.7719	68.2891	24.7351	37.4959	40.8359	62.4236	62.1747	151.202
Q80X85	RT07_MOUSE	Mrps7	19.5621	19.6983	19.3609	20.532	20.5751	20.4803	20.5169	20.7	20.5863	20.3665	20.4363	20.6731	20.6484	20.8082	20.7491	19.7573	19.6553	19.7832	19.4323	19.3207	19.5745	38.5877	11.2739	18.049	17.8208	31.6735	50.52	60.1784
Q14C51	PTCD3_MOUSE	Ptcd3	21.7791	22.0247	21.838	22.1002	22.0152	21.975	21.8899	21.3815	21.4927	21.8476	21.877	21.8334	21.0355	21.1587	21.4655	21.0805	21.8731	21.7073	21.3305	21.1204	21.1514	1757.18	19.3723	32.2415	28.173	34.2689	256.381	4394.15
P58404;P58404-2	STRN4_MOUSE	Strn4	20.482	20.4271	20.2747	20.5961	20.5498	20.5259	20.6456	20.7573	20.6176	20.5973	20.5531	20.5723	20.8307	20.8115	20.7015	20.3614	20.3608	20.2366	20.6058	20.5902	20.6392	64.8216	16.815	28.3609	33.8884	50.4064	71.9018	134.166
P19182	IFRD1_MOUSE	Ifrd1	19.7891	20.0045	20.0781	19.8822	19.6898	19.5528	19.3139	19.5145	19.3694	19.8308	19.8515	19.7871	19.8015	19.6819	19.8088	19.6946	19.4104	19.4611	21.8547	22.0405	22.1683	175.398	13.807	20.3678	28.4431	37.6966	146.389	1127.27
G5E8B9	ZBT11_MOUSE	Zbtb11	18.6747	18.5856	18.8197	18.6939	18.9885	18.9502	19.2498	19.0378	18.9561	18.8505	19.0396	18.9183	19.155	19.1893	19.036	18.6444	18.9795	18.7163	18.9709	19.0542	19.2399	NA	NA	NA	NA	NA	NA	NA
P0C7N9	PSMG4_MOUSE	Psmg4	19.2709	19.6304	19.6419	19.6815	19.167	19.0279	19.1448	19.2177	19.3828	19.1706	19.8686	19.3687	19.1927	18.9041	19.2144	19.7671	19.6883	19.3784	19.6762	19.672	19.8166	NA	NA	NA	NA	NA	NA	NA
P28352	APEX1_MOUSE	Apex1	21.641	21.531	21.5629	21.4411	21.3299	21.4128	21.1784	21.1305	21.0825	21.0895	21.3032	21.3641	20.6506	20.6702	20.9194	21.3999	21.3437	21.1649	21.2084	21.3062	21.3012	18.0254	6.81804	8.17768	9.93512	9.87484	15.5353	23.3513
Q76MZ3	2AAA_MOUSE	Ppp2r1a	25.0097	25.0808	25.1845	25.0093	24.9312	24.9145	24.8857	24.9018	24.9671	24.9973	24.9129	24.862	24.8049	24.8003	24.808	25.1646	25.059	25.1086	25.2429	25.2627	25.2117	97.1615	37.2855	55.2676	52.1181	70.3707	91.3508	107.851
P63213	GBG2_MOUSE	Gng2	23.7262	23.6426	23.5814	24.1119	23.9704	24.0405	24.2905	24.2635	24.236	24.2967	24.0053	24.0161	24.4832	24.4132	24.3779	23.8466	23.9489	23.6998	22.6091	22.5187	22.7799	76.3321	58.0503	101.581	109.492	168.211	106.82	59.2912
Q8C8R3-2	ANK2_MOUSE	Ank2	19.9662	19.7826	19.8964	19.7069	20.2883	19.7346	19.993	20.3728	19.8479	20.4584	20.0421	19.7828	20.4963	21.1315	20.6438	20.494	20.1549	19.3633	19.8275	20.2186	19.8429	NA	NA	NA	NA	NA	NA	NA
Q3UJB9	EDC4_MOUSE	Edc4	22.5074	22.4628	22.384	22.5164	22.5409	22.4631	22.444	22.4597	22.3608	22.6277	22.5499	22.5041	22.3497	22.33	22.2547	22.5037	22.4645	22.4351	22.2618	22.3359	22.336	108.863	51.0221	58.6037	29.6582	64.9286	146.665	122.235
Q9ER67	Q9ER67_MOUSE	Maged2	20.5808	20.2275	20.3471	20.0147	20.0059	19.9887	20.1941	20.3711	20.2313	19.7955	19.8487	19.7459	20.1717	20.2453	20.3514	20.5031	20.408	20.5592	20.0594	20.0497	19.87	21.0553	11.4535	20.8039	17.1538	30.4637	23.4935	35.0961
E9Q6U4;Q3UWL8	E9Q6U4_MOUSE;Q3UWL8_MOUSE	Pfdn4	21.8321	21.7069	21.9181	22.2569	22.1867	22.1661	22.1228	22.2184	22.4754	22.4078	22.2222	22.1657	22.3044	22.274	22.5048	21.78	22.0161	21.7052	21.809	21.4808	21.6155	187.53	50.2819	92.6424	83.4647	143.204	178.209	269.63
Q6P549	SHIP2_MOUSE	Inppl1	21.824	21.6812	21.7262	21.1374	21.0371	21.1145	21.1503	21.0599	20.9525	20.9346	20.9646	20.9634	20.8996	20.7838	20.8617	21.6189	21.4709	21.4422	21.0268	20.9413	20.681	48.303	15.3354	26.6546	30.5411	46.9313	36.5325	66.0703
Q7TND5	RPF1_MOUSE	Rpf1	19.6619	19.2086	18.7524	18.9873	18.4781	18.5841	18.3416	18.1947	18.595	18.7204	18.5902	18.611	18.3686	18.4587	18.2236	18.825	19.5924	19.2024	19.1724	19.1865	19.1763	NA	NA	NA	NA	NA	NA	NA
A2A6Q5;A2A6Q5-3	CDC27_MOUSE	Cdc27	19.299	19.099	19.0633	19.3357	19.5103	19.2964	18.4531	18.9876	18.7928	18.7282	19.2555	19.0433	18.7294	18.2904	18.4773	19.3411	19.3102	19.1427	19.4569	19.0934	18.8724	NA	9.60038	12.8396	19.7469	17.6785	NA	NA
Q6NV83;Q6NV83-2	SR140_MOUSE	U2surp	22.2518	22.1657	22.1436	22.1367	22.08	22.0701	21.9544	22.0237	21.833	21.9456	22.1403	21.9884	21.8528	21.845	21.9165	21.9687	22.1301	22.2176	21.9808	22.06	21.926	24.7235	12.7339	20.4093	16.5825	37.1018	27.4629	32.2371
Q9R1T4;Q9R1T4-2;Q9R1T4-3	SEPT6_MOUSE	Septin6	20.7381	20.4241	20.613	20.2178	20.2089	20.1243	20.2	20.1349	20.2398	19.8372	20.0686	19.956	20.1738	20.0416	19.9798	20.8673	20.6792	20.4599	18.9523	19.1515	19.3826	54.1119	6.88326	10.1116	11.6025	35.4302	67.9916	202.545
P18155	MTDC_MOUSE	Mthfd2	21.0674	20.9446	21.0756	21.8655	21.7364	21.8648	21.8065	21.9678	22.0135	21.9883	21.795	21.7685	22.0989	22.2427	22.2167	20.8034	20.679	20.6755	23.1474	23.1209	23.2234	320.753	17.5188	28.6063	18.5524	51.4256	244.452	2229.72
P97807;P97807-2	FUMH_MOUSE	Fh	22.0467	21.8484	21.9085	22.343	22.3371	22.3063	22.0951	22.2991	22.0826	22.0936	21.9656	22.0724	21.9247	21.7638	21.7503	22.1213	22.1085	22.041	20.9237	21.0161	20.5885	25.2409	13.2772	18.7244	18.3869	20.0452	27.7818	18.5622
P26039	TLN1_MOUSE	Tln1	25.7891	25.8247	25.8814	26.0772	26.0708	26.1304	26.1198	26.1331	26.1806	26.1669	26.1057	26.1529	25.9737	25.9927	26.014	25.9708	25.9182	25.9243	25.9581	25.9223	25.9045	89.1008	51.6948	71.7839	82.3014	94.5362	87.3962	108.698
Q9CZW5	TOM70_MOUSE	Tomm70	23.0134	23.1132	23.0693	23.1798	23.1071	23.1536	23.1697	23.1504	23.2008	23.3121	23.1664	23.1499	23.0594	23.1056	22.9729	23.109	23.0373	23.0643	23.203	23.3142	23.3891	80.0876	62.7769	29.5568	49.2558	43.8776	99.3306	220.163
Q9D6Z0	ALKB7_MOUSE	Alkbh7	16.8579	17.6352	17.5621	18.7015	18.7153	18.5652	18.2093	18.177	18.6816	18.909	18.8546	18.4607	17.9244	18.2728	18.4648	16.3969	18.3256	17.4195	NA	18.2917	17.2607	NA	NA	NA	NA	NA	NA	NA
Q921I6	SH3B4_MOUSE	Sh3bp4	21.1445	20.6401	21.0753	20.652	20.9665	20.6772	21.0531	20.9453	20.8625	20.4152	20.9669	20.8818	20.9117	20.6422	20.6724	20.4802	20.7935	20.7853	22.6511	22.4595	22.6694	NA	32.7096	48.0603	48.5657	84.0322	NA	NA
Q99J87	DHX58_MOUSE	Dhx58	22.4522	22.384	22.3135	22.1021	21.927	22.0695	21.9185	22.0779	21.9307	21.5187	21.5905	21.6433	21.7488	21.5992	21.3855	22.6327	22.7843	22.6178	23.7089	23.5994	23.3387	73.8874	55.3381	89.5392	72.1663	88.8566	97.2141	248.425
E9Q4N7	ARI1B_MOUSE	Arid1b	21.4815	21.7019	21.567	21.7683	21.8402	21.803	21.7908	21.8697	21.9326	21.6422	21.7489	21.7136	21.8318	21.8127	21.8553	21.6268	21.4492	21.3841	20.9807	21.0438	20.9408	212.979	40.5381	70.4182	61.0772	99.6676	193.765	184.164
Q6PD26	PIGS_MOUSE	Pigs	21.7786	21.6978	21.6985	20.9218	21.113	20.9575	20.8664	20.9037	20.7126	20.755	21.2516	20.9925	20.4926	20.4335	20.6364	21.5976	21.9559	21.7183	20.623	20.625	20.6081	741.929	71.8974	99.118	130.994	127.471	732.771	523.333
Q8C845	Q8C845_MOUSE	Efhd2	25.4572	25.3761	25.7052	24.6409	24.7625	21.5316	25.1322	25.4542	21.8914	21.2721	24.9519	24.8116	25.2024	25.4436	25.3548	25.6908	22.4116	25.6051	25.6013	22.5172	25.358	129.024	34.8951	70.942	66.0208	116.705	117.532	166.301
Q3TX08	TRM1_MOUSE	Trmt1	19.385	19.4485	19.4946	19.3666	19.3708	19.4807	19.4808	19.5203	19.327	19.3997	19.7352	19.6653	19.397	19.4543	19.5156	19.2833	19.0752	19.2777	19.8653	19.7243	19.8833	NA	14.4269	21.9871	23.9766	31.9901	NA	NA
Q99KD5	UN45A_MOUSE	Unc45a	20.4907	20.4739	20.5658	20.9048	20.7959	20.8811	20.6052	20.577	20.6283	20.8257	20.9237	20.7901	20.4634	20.4084	20.544	20.6546	20.5005	20.4967	20.5351	20.5014	20.3709	115.666	31.1739	37.5389	46.188	49.2761	114.177	155.345
A0A1D5RLD1	A0A1D5RLD1_MOUSE	Myo9b	20.93	20.8504	20.6423	20.6961	21.2087	21.0032	20.9883	20.8931	20.7443	20.9127	20.7753	20.9819	21.2093	21.0487	20.8866	20.648	20.4745	20.3158	20.4972	20.2879	20.1299	103.591	34.4393	46.9441	44.8123	68.0354	113.546	93.4185
Q8BIJ7	RUFY1_MOUSE	Rufy1	22.8305	22.8825	22.8637	23.0282	22.9168	23.0693	23.0786	23.0202	23.1361	23.1307	22.9398	23.0421	22.9007	22.8894	22.9254	23.0845	23.0422	23.0899	22.2439	22.1788	22.1467	78.0795	14.6902	20.5129	25.0196	26.8121	81.3379	56.3857
E9Q2M9	WDFY4_MOUSE	Wdfy4	20.6952	20.642	20.6072	20.3165	20.4599	20.4496	20.2439	20.35	20.1716	20.182	20.3722	20.3047	20.0406	19.939	20.0439	20.643	20.7624	20.5408	19.5471	19.4553	19.5029	405.533	NA	NA	NA	NA	137.279	489.08
Q9Z1E4	GYS1_MOUSE	Gys1	20.6203	20.6738	20.8041	20.8574	20.8798	20.7497	20.6478	20.7396	20.6382	21.0134	20.9346	21.0767	20.5858	20.6028	20.8832	20.3462	20.1362	20.4843	22.1396	22.1222	22.2365	224.777	79.8997	89.248	217.881	116.551	89.4296	639.231
Q9D061	ACBD6_MOUSE	Acbd6	18.9079	19.6414	19.3667	19.6322	19.8983	19.6731	19.8958	19.7258	19.7681	19.6312	19.6659	19.6944	19.635	19.8019	19.7708	19.0972	18.7366	19.0616	19.326	19.5394	19.3612	NA	47.6058	70.3856	74.2767	76.1851	NA	NA
Q9WU42	NCOR2_MOUSE	Ncor2	20.6935	20.8659	20.676	20.8795	21.0005	20.9164	21.1099	21.1328	21.1481	20.6997	20.7875	20.6827	21.1432	21.2155	21.2099	20.6811	20.468	20.4515	20.0123	19.8434	19.9047	467.405	22.28	32.7738	36.9719	67.8496	370.75	486.707
G5E8E3	G5E8E3_MOUSE	2310022A10Rik	21.6421	22.0105	21.4141	21.3342	21.5428	21.3983	21.7744	21.7614	21.7005	21.3415	21.235	21.1981	22.0827	22.0313	21.85	21.7122	21.6016	21.5171	20.7467	20.366	20.3644	420.228	29.66	58.3954	46.6681	124.834	446.863	269.78
A2AGT5;A2AGT5-3	CKAP5_MOUSE	Ckap5	21.7739	21.6545	21.8029	21.7452	21.7853	21.7931	21.8692	21.8481	21.7924	21.7832	21.7957	21.7833	21.8365	21.8095	21.8968	21.7405	21.742	21.8043	21.5044	21.5552	21.547	88.258	23.8754	36.958	31.8915	58.366	90.1335	94.2407
B2RXC1	TPC11_MOUSE	Trappc11	19.9638	20.0567	20.0462	19.41	19.3856	19.151	18.9639	19.1329	18.8995	19.1439	19.2683	19.1363	18.5438	18.5362	18.9105	20.0824	20.1506	20.074	19.6001	19.5218	19.3279	48.2562	35.0806	53.8617	54.584	78.4776	46.2009	71.8922
Q8BRN9	C2D1B_MOUSE	Cc2d1b	20.6951	20.7072	20.8183	20.6675	20.7264	20.7229	20.7798	20.7545	20.7634	20.6435	20.7266	20.7628	20.8247	20.8608	20.6938	20.982	20.9014	20.8055	20.0463	20.0418	20.025	239.15	51.3632	90.6652	91.8171	135.948	287.474	217.022
Q91ZM2-2	SH2B1_MOUSE	Sh2b1	18.7574	18.8208	18.8083	19.0951	19.1675	19.0363	19.2318	19.0181	19.3113	19.2159	19.1572	19.1238	19.1773	19.3212	19.4126	18.8543	18.5237	18.5509	18.3511	18.3993	18.4235	NA	18.2282	40.9701	36.9154	65.5368	NA	NA
Q5NCR9	NSRP1_MOUSE	Nsrp1	17.6092	17.9961	17.3859	18.2808	18.6245	18.6101	18.1635	18.2133	18.4529	18.5544	18.1834	18.5637	18.3772	18.3078	18.6327	18.0376	17.6541	17.4277	18.2486	18.1663	18.5757	NA	19.9447	27.2283	24.161	33.1211	NA	NA
Q60864	STIP1_MOUSE	Stip1	24.7258	24.842	24.9681	25.3178	25.2924	25.2623	25.462	25.421	25.5482	25.73	25.6087	25.6106	25.3529	25.5768	25.5219	24.963	24.8294	24.9202	26.5385	26.5487	26.7111	56.0789	20.3345	32.7848	40.6307	42.7762	51.8764	278.14
G3X9F6	G3X9F6_MOUSE	Sh3tc1	19.7489	19.5864	19.5079	19.4349	19.2066	19.3156	18.7291	18.9885	18.8767	18.7071	18.8672	18.8378	18.4537	18.3947	18.5496	19.5176	19.5949	19.3293	19.0478	18.9591	19.0342	NA	27.7149	32.2525	32.9308	45.1513	NA	NA
Q3TVC7	CCDB1_MOUSE	Ccndbp1	20.3512	20.1231	20.2803	20.1608	20.2478	20.0876	19.7964	19.9118	20.1014	20.2299	20.4733	20.3227	19.5507	19.6452	19.8565	20.2087	20.2384	20.0559	20.0389	19.8689	20.2144	NA	300.073	403.754	432.116	455.219	NA	NA
Q8VCH8	UBXN4_MOUSE	Ubxn4	21.334	21.1177	21.3648	21.4406	21.5543	21.4027	21.4274	21.1645	21.425	21.4234	21.598	21.5328	21.4012	21.3922	21.4409	21.1755	21.0933	21.0582	22.0364	22.0454	22.0993	146.755	43.1914	74.3833	78.0925	93.9941	146.245	373.295
P30999	CTND1_MOUSE	Ctnnd1	23.5974	23.9868	23.6497	24.2277	24.4095	24.2659	24.0534	24.1251	24.1338	24.1703	24.3497	24.3318	24.1051	24.0491	24.2449	23.7387	23.5751	23.4152	24.3745	24.3402	24.3768	99.1697	31.4885	32.0838	50.2669	57.0194	98.7442	224.41
Q8VH51;Q8VH51-2	RBM39_MOUSE	Rbm39	24.4277	24.3677	24.4006	24.6528	24.7032	24.7191	24.756	24.7658	24.8042	24.8753	24.8279	24.8406	24.7288	24.7862	24.8345	24.5945	24.3897	24.3514	24.867	24.841	24.995	12.9481	11.404	15.469	19.6275	24.2206	14.5898	26.9666
Q9CRB9	MIC19_MOUSE	Chchd3	22.2173	22.1978	22.2358	22.7063	22.7295	22.721	22.6343	22.5289	22.5946	22.755	22.7019	22.6637	22.4907	22.697	22.5619	22.3576	22.2056	22.2083	21.9184	21.8733	21.8418	23.2689	18.6478	24.2518	28.5729	37.1407	24.6263	30.9794
Q6ZQ08;Q6ZQ08-4	CNOT1_MOUSE	Cnot1	21.9015	21.7193	21.8183	21.6155	21.6103	21.6078	21.5342	21.593	21.3972	21.4438	21.5931	21.5234	21.3235	21.2532	21.4119	21.7471	21.8956	21.838	21.4758	21.4634	21.4676	165.491	25.3219	35.2513	35.2632	46.7265	194.95	204.967
Q3UXZ9	KDM5A_MOUSE	Kdm5a	20.6469	20.4784	20.476	20.579	20.7473	20.8129	20.5933	20.757	20.4927	20.2358	20.2902	20.2575	20.612	20.5392	20.5963	20.662	20.8613	20.3548	20.0731	20.0563	20.0904	NA	173.869	313.672	297.573	384.686	NA	NA
Q8K3A9	MEPCE_MOUSE	Mepce	19.3376	19.4729	19.4939	20.0777	19.9709	19.7571	20.2683	20.1665	19.999	19.4065	19.8244	19.9194	19.913	19.7754	20.014	19.7061	19.447	19.1564	19.3419	19.4437	19.4849	NA	21.4564	51.5173	35.0686	55.1905	NA	NA
Q9D8N0	EF1G_MOUSE	Eef1g	23.5759	23.4054	23.4129	23.4797	23.5959	23.616	23.2937	23.3186	23.2496	23.3843	23.4324	23.3432	22.9584	22.9117	22.9624	23.3244	23.3559	23.3876	24.0589	23.9133	24.0127	17.8588	7.61048	7.93114	8.79509	9.48847	14.6548	31.2922
Q80V24	VGLL4_MOUSE	Vgll4	18.5724	19.2431	18.8487	20.5551	21.0505	20.727	20.3112	20.6937	20.4435	20.5301	20.7941	20.6222	20.4176	20.3617	20.5943	18.8551	17.8951	18.2771	18.2519	18.318	17.8114	NA	122.389	165.177	135.862	213.709	NA	NA
Q9D9B4	LRMDA_MOUSE	Lrmda	19.5852	19.8464	19.5201	20.4097	20.5725	20.538	20.4212	20.6244	20.7305	20.576	20.6043	20.4622	20.2461	20.2385	19.9677	19.8546	19.5025	19.8608	19.1796	19.3235	19.3195	NA	NA	NA	NA	NA	NA	NA
Q9QXG9	TINF2_MOUSE	Tinf2	18.2135	18.2991	18.3719	18.0666	17.8597	17.7428	17.4805	17.6034	17.8534	18.0815	18.0325	18.0477	17.6475	17.6079	17.8894	18.1938	18.2865	18.5146	16.817	18.092	17.2914	NA	NA	NA	NA	NA	NA	NA
E0CZ22	E0CZ22_MOUSE	Mroh1	21.8484	21.798	21.7897	21.5701	21.5968	21.4718	21.2101	21.2601	21.0719	21.3561	21.6986	21.563	20.7711	20.688	21.0272	21.7845	21.8598	21.7723	20.9175	20.9017	20.8993	97.7122	177.485	191.234	291.508	334.363	111.185	97.1782
E9QAH1	E9QAH1_MOUSE	Golgb1	21.2939	21.2597	21.346	21.5759	21.664	21.6712	21.884	21.8287	21.7906	21.8947	21.8989	21.9588	21.9863	22.0171	21.993	21.2948	21.2459	21.1871	21.2054	21.2606	21.4303	244.487	43.9677	65.5815	79.1631	106.088	241.854	418.929
Q924A2	CIC_MOUSE	Cic	20.3049	20.3786	20.1502	20.644	20.7428	20.6404	20.7853	20.6879	20.7374	20.6578	20.6359	20.6225	20.8806	20.8083	20.8736	20.1808	19.8491	19.9948	20.1365	20.0514	20.0983	NA	29.7247	43.6985	41.051	57.9255	NA	NA
Q9JJY4	DDX20_MOUSE	Ddx20	21.0509	20.9217	20.9309	20.7764	20.8601	20.6609	20.4774	20.7462	20.6069	20.7776	20.7277	20.9837	20.6819	20.7897	20.6932	20.9259	20.8511	20.6539	20.1355	19.9287	19.8439	119.247	47.6149	46.053	41.0207	66.5541	152.289	101.213
Q62504;Q62504-2	MINT_MOUSE	Spen	19.4521	19.3915	19.4923	19.6585	19.7112	19.7786	19.8832	19.799	19.884	19.9399	19.8214	19.8855	19.7888	19.8267	19.9202	19.4474	19.3812	19.4651	20.0223	20.0491	20.101	NA	26.4663	38.4665	45.3527	66.0484	NA	NA
Q9JIF7	COPB_MOUSE	Copb1	23.8483	23.8693	23.8434	NA	NA	NA	23.2596	23.293	23.0702	23.1272	23.5673	23.4678	23.2156	23.149	23.1768	23.7035	23.7598	23.7235	23.8907	23.9717	23.7577	3.18927	NA	3.09928	3.69895	4.35386	3.71273	5.6767
Q9D6T0	NOSIP_MOUSE	Nosip	21.8517	22.0616	21.6265	22.1631	22.2424	22.1361	22.0625	22.0655	22.0797	22.1014	22.2893	22.2255	22.1007	22.057	22.1158	21.8815	21.5392	21.4986	21.8935	21.7848	21.8765	111.343	28.0637	35.8798	37.3144	47.3735	101.359	228.742
Q9ESK9	RBCC1_MOUSE	Rb1cc1	19.7822	19.9538	19.8053	20.0515	20.0727	20.1209	20.1047	20.0524	20.0712	20.0264	19.9657	19.9721	19.9645	19.9983	19.9039	19.8399	19.9207	19.9438	19.6302	19.4402	19.4782	NA	60.8932	111.062	117.433	168.553	NA	NA
Q9D7Z3	NOL7_MOUSE	Nol7	20.1775	20.2448	19.9101	20.4775	20.474	20.6867	20.4874	20.4978	20.603	20.7441	20.4256	20.7911	20.561	20.7216	20.5773	20.3148	19.7845	19.6385	21.3061	21.113	20.9065	NA	24.7575	39.8388	43.3616	47.0067	NA	NA
Q921M4;Q921M4-2	GOGA2_MOUSE	Golga2	21.4345	21.4665	21.4537	21.479	21.6374	21.6631	21.9033	21.8746	21.9526	21.8756	21.8131	21.767	22.0046	22.0393	21.9891	21.6808	21.6268	21.6098	21.5354	21.5175	21.6555	112.654	36.0403	64.5663	60.3944	102.652	127.997	171.99
Q8C1B7;Q8C1B7-2;Q8C1B7-3	SEP11_MOUSE	Septin11	22.2122	22.2374	22.2687	22.6062	22.4883	22.4851	22.5724	22.5336	22.505	22.6692	22.6352	22.6388	22.5912	22.6368	22.6496	22.218	22.0922	22.1394	23.5304	23.4592	23.4774	96.7833	22.4999	31.897	43.4886	108.889	75.1455	645.467
E9QAE3	E9QAE3_MOUSE	Btaf1	20.8721	20.7822	20.7033	20.469	20.6686	20.5983	20.608	20.6676	20.3609	20.2423	20.3593	20.4413	20.4329	20.2194	20.3005	20.9181	20.9714	20.8717	20.4814	20.3922	20.3949	158.569	19.9566	31.9268	26.8614	31.6589	190.02	163.206
P23492	PNPH_MOUSE	Pnp	25.9796	25.9722	25.9386	26.2625	26.062	26.1378	25.7631	25.8988	25.911	25.9651	25.9393	25.9236	25.4225	25.362	25.3906	25.9857	26.0148	26.1596	27.5995	27.5768	27.4551	118.849	85.4807	92.9437	105.666	98.8429	128.99	515.111
Q8R3H9	TTC4_MOUSE	Ttc4	20.5895	20.6746	20.3177	20.7819	20.8965	20.9513	20.7891	20.6995	20.8223	21.0845	20.9233	20.9346	20.6873	20.7928	20.7779	20.5035	20.2628	20.4085	20.3327	20.1963	20.3059	NA	67.1801	82.4227	103.192	129.978	NA	NA
Q9D6J3	YJU2_MOUSE	Yju2	19.5037	19.2374	19.3171	19.9477	19.9341	20.1084	20.1521	20.0421	20.1992	20.1722	19.9423	20.0842	20.1179	20.1106	20.2531	19.4676	19.5691	19.5507	19.9445	20.0572	20.3215	NA	372.748	727.525	668.487	1150.9	NA	NA
Q9Z2D6;Q9Z2D6-2	MECP2_MOUSE	Mecp2	20.1314	20.141	20.1306	20.5411	20.6799	20.7119	20.3438	20.3681	20.5604	20.7999	20.7373	20.7488	20.0422	20.3447	20.1653	20.0421	19.846	20.0039	20.5792	20.4235	20.6195	138.42	54.0198	70.7872	102.041	118.55	128.062	434.101
Q8BXQ6;Q8BXQ6-3	AMPO_MOUSE	Aopep	15.5901	NA	NA	NA	NA	NA	NA	NA	NA	NA	NA	NA	NA	NA	NA	16.9038	17.143	NA	NA	NA	NA	NA	NA	NA	NA	NA	NA	NA
Q8BMG7	RBGPR_MOUSE	Rab3gap2	21.2917	21.2318	21.1964	21.0756	20.9596	20.9818	20.9186	20.9187	20.9023	20.7498	20.758	20.7286	20.7766	20.7417	20.7325	21.2884	21.3304	21.3326	20.5401	20.3462	20.2204	80.629	43.6951	58.3154	67.0339	66.4291	90.7392	64.372
Q4LDD4;Q4LDD4-2	ARAP1_MOUSE	Arap1	23.5608	23.4883	23.4752	23.1151	23.0294	23.048	23.0515	23.0761	22.9885	22.9656	22.951	22.8662	23.0454	22.9355	22.9284	23.4874	23.5552	23.4922	23.712	23.7241	23.6748	215.868	57.9517	227.384	330.297	331.565	83.4703	595.291
Q7TSG2	CTDP1_MOUSE	Ctdp1	20.6704	20.761	20.6882	21.4017	21.3717	21.3645	21.396	21.3162	21.3664	21.5222	21.4179	21.4233	21.3355	21.3513	21.3298	20.8079	20.5349	20.5943	20.5928	20.6457	20.7968	308.315	40.0505	65.5431	63.7421	85.485	262.37	410.565
P35486	ODPA_MOUSE	Pdha1	23.1132	23.1727	23.2039	23.7214	23.5486	23.4757	23.3912	23.4691	23.5234	23.4305	23.3232	23.3537	23.2596	23.1268	23.2081	23.2892	23.2548	23.1539	22.3863	22.2807	22.1605	25.6976	13.0857	17.9628	17.1655	20.3037	25.8292	17.4909
Q3TUU5	TEX30_MOUSE	Tex30	18.7402	18.6617	18.9877	19.1292	19.0368	19.1637	17.6449	18.6909	18.7298	18.8277	18.6699	18.6333	18.5322	18.234	18.5726	19.2951	18.8568	18.4187	17.9343	17.6185	16.7321	NA	17.3952	22.3613	20.6643	22.8928	NA	NA
Q6BCL1	PRAM_MOUSE	Pram1	NA	17.8602	16.9844	19.7469	19.9997	20.0058	19.4375	19.6538	19.6653	20.2651	20.1531	20.1956	18.2796	17.5369	17.5012	17.4125	19.5638	17.8686	NA	NA	NA	NA	NA	NA	NA	NA	NA	NA
Q9D7J6	DNSL1_MOUSE	Dnase1l1	19.9742	19.8015	19.8687	19.7092	19.5242	19.3827	19.6829	19.4709	19.5963	19.0901	19.3314	18.6983	19.5949	19.5468	19.2893	19.9897	19.7764	19.9065	19.3992	19.0411	19.3268	NA	NA	NA	NA	NA	NA	NA
Q9R0H0;Q9R0H0-2	ACOX1_MOUSE	Acox1	22.3823	22.3068	22.2783	22.228	22.2035	22.1873	22.0164	22.0171	22.0459	22.0387	21.908	21.9368	21.9282	21.8105	21.8861	22.4659	22.416	22.4669	21.0256	20.9426	20.9189	395.793	100.314	121.862	89.5812	172.932	345.009	182.415
P28667	MRP_MOUSE	Marcksl1	23.5698	23.6321	23.4517	24.0739	24.1629	24.0072	23.9995	24.1464	24.1744	24.3661	24.2128	24.3568	23.7878	23.7807	23.9302	23.7559	23.5687	23.8512	25.8714	25.7543	25.9381	72.9743	38.5401	64.2738	63.7944	75.5106	73.6562	409.875
Q78PY7	SND1_MOUSE	Snd1	23.5065	23.5543	23.6464	23.9272	23.8623	23.7829	23.6776	23.6859	23.7157	23.8497	23.8575	23.8457	23.4288	23.4642	23.4489	23.6893	23.645	23.6173	23.9511	23.9181	23.892	47.3185	14.5945	19.6798	25.3315	24.6371	44.285	77.9552
Q7M753	PANK2_MOUSE	Pank2	20.4789	20.6478	20.5337	20.291	20.2039	20.2193	20.1767	20.1989	20.1388	20.3716	20.2895	20.2485	19.9166	20.0423	20.3203	20.5788	20.2874	20.3564	19.9649	20.1884	20.0321	NA	NA	NA	NA	NA	NA	NA
Q62468	VILI_MOUSE	Vil1	NA	NA	NA	NA	NA	NA	NA	NA	NA	18.5015	18.5716	18.7735	NA	NA	NA	NA	NA	NA	NA	NA	NA	NA	NA	NA	5.92171	NA	NA	NA
Q05A36	MEX3C_MOUSE	Mex3c	20.1384	20.3578	20.0019	20.814	20.8344	20.7447	20.9157	20.8956	20.8186	20.7482	20.7849	20.8322	20.9113	21.2817	21.1098	20.3019	20.1793	20.1346	20.6831	20.7275	20.622	NA	17.8549	31.4604	32.7657	47.2812	NA	NA
Q8VE19	MIO_MOUSE	Mios	18.6501	17.9766	17.9248	17.682	18.0627	18.2605	18.2152	18.3514	18.2348	17.7136	18.1556	18.1827	18.1846	17.9863	18.2087	18.0215	18.2665	17.9688	17.7947	17.3773	17.7846	NA	NA	NA	NA	NA	NA	NA
Q80UJ7	RB3GP_MOUSE	Rab3gap1	21.5998	21.4642	21.4443	21.4081	21.3878	21.3252	21.3962	21.41	21.3949	21.5106	21.5228	21.4284	21.2459	21.3433	21.3426	21.4167	21.3748	21.2403	21.3603	21.3262	21.3418	237.998	48.4563	82.1024	81.8106	114.977	233.954	281.555
Q925N2	SFXN2_MOUSE	Sfxn2	19.0423	18.4885	18.7548	NA	17.9929	18.2731	NA	17.7666	NA	17.5363	19.4246	19.9543	17.554	NA	NA	18.5339	18.9253	20.3254	20.8609	NA	NA	NA	NA	NA	NA	NA	NA	NA
Q64727	VINC_MOUSE	Vcl	22.7081	22.8256	22.8695	23.8043	23.6772	23.8045	23.6942	23.6896	23.7753	23.589	23.4806	23.5334	23.5696	23.6013	23.6385	23.1116	23.0259	23.049	23.3439	23.4131	23.7752	27.7317	12.4272	18.5894	16.3074	24.2375	31.1251	60.0204
Q91VA7	Q91VA7_MOUSE	Idh3b	21.9769	21.9332	22.0927	22.1073	21.994	21.9294	21.6986	21.7861	21.5944	21.7931	21.7616	21.8005	21.5941	21.4716	21.4387	21.8908	21.9428	21.9991	21.2582	21.5179	21.0439	102.444	20.0347	26.6218	30.545	29.6059	92.1659	58.1193
Q9CYX7	RRP15_MOUSE	Rrp15	20.1855	20.0565	20.2219	20.9616	20.7912	20.828	20.7029	20.8076	20.7433	20.9517	20.3461	20.46	20.6443	20.4755	20.8202	20.2908	20.3762	20.0624	20.381	20.2917	20.6326	59.0934	9.60901	14.9982	13.5037	20.0944	64.3698	132.677
Q9QXK3	COPG2_MOUSE	Copg2	22.6917	22.7152	22.7567	22.2463	22.129	22.1375	22.0409	22.0645	21.8732	22.0103	21.9869	21.9289	21.8292	21.7727	21.8927	22.6306	22.6611	22.662	21.9498	21.8884	21.725	164.296	42.2621	47.0897	42.4932	96.8291	175.244	195.881
Q9CR00	PSMD9_MOUSE	Psmd9	22.5765	22.5513	22.7113	22.9279	22.9538	23.041	23.1533	23.1067	23.1906	23.0815	22.9872	23.0351	23.179	23.1992	23.1273	22.7863	22.5555	22.6985	22.0033	22.2741	22.2459	32.5288	11.5443	18.4566	18.7701	29.6667	33.2795	44.6194
A2APV2	FMNL2_MOUSE	Fmnl2	19.5258	19.5939	19.4717	19.6643	19.727	19.958	19.5426	19.383	19.2396	19.8818	20.2753	20.1428	19.5767	19.2929	19.6334	19.3694	19.3487	19.2455	20.7155	20.7312	20.8864	NA	NA	NA	NA	NA	NA	NA
Q8BKZ9	ODPX_MOUSE	Pdhx	20.4245	20.2751	20.3266	20.6056	20.4616	20.5979	20.6977	20.5777	20.5498	20.5373	20.63	20.5491	20.5721	20.287	20.5501	20.6477	20.5239	20.1831	19.9971	19.7365	19.9125	48.0664	9.5813	15.0934	17.1899	25.0087	48.8812	41.1249
F7BE84	F7BE84_MOUSE	Ankrd50	21.0728	21.2261	21.1794	20.3335	20.5701	20.5131	20.5866	20.2928	20.5041	20.4393	20.4821	20.5478	20.6367	20.411	20.6586	21.2154	20.8865	21.0066	21.1813	21.2065	20.9482	95.2422	4.08719	15.0401	85.0451	30.4604	19.5666	150.323
Q6P539	F222B_MOUSE	Fam222b	19.9675	19.9615	19.6126	20.5358	20.6013	20.4259	20.37	20.3113	20.1645	20.5539	20.641	20.4865	20.608	20.279	20.677	19.6289	19.5548	18.7649	20.7332	20.5488	20.4668	NA	23.9894	30.8408	34.4261	48.2323	NA	NA
Q3U0L2;Q3U0L2-2	AN33B_MOUSE	Ankrd33b	17.1139	16.1465	16.7967	17.1976	17.3912	17.1318	16.9634	17.8388	17.3376	17.0178	17.0309	17.7664	17.7261	17.2566	17.3305	17.9737	17.2253	16.8608	18.1177	18.2777	18.392	NA	NA	NA	NA	NA	NA	NA
Q9ERK4	XPO2_MOUSE	Cse1l	21.9537	21.7906	21.8409	21.7995	21.8172	21.7931	21.5621	21.6823	21.5188	21.5673	21.7606	21.6047	21.3885	21.3043	21.3589	21.6646	21.8063	21.7112	21.6568	21.7135	21.618	14.049	7.93812	9.42328	10.6976	11.1252	13.5008	21.627
P29477	NOS2_MOUSE	Nos2	NA	NA	18.2669	NA	NA	NA	NA	NA	NA	16.8828	NA	NA	NA	NA	NA	NA	18.5177	18.2137	21.1119	21.0578	21.2638	7.87986	NA	NA	NA	NA	8.39324	94.2838
Q9Z2G1	FM1AA_MOUSE	Fem1aa	20.3093	20.1782	20.4064	20.5544	20.5219	20.5305	20.3135	20.2547	20.2175	20.1212	20.3052	20.2993	19.9981	20.0787	19.9573	20.174	20.4466	20.4017	20.2333	20.2894	19.9304	NA	NA	NA	NA	NA	NA	NA
Q8CEF1	FEM1C_MOUSE	Fem1c	18.6884	18.6429	18.7218	18.9139	19.0538	19.0807	18.9658	18.7223	18.6246	19.1869	19.2466	19.2494	18.4742	18.5294	18.4807	18.7667	19.0425	18.7136	18.4858	18.3298	18.2073	NA	NA	NA	NA	NA	NA	NA
Q9JI46	NUDT3_MOUSE	Nudt3	21.9486	21.7693	21.8387	21.9096	21.9417	21.8087	22.1248	22.0604	22.0216	21.8804	21.9538	21.8936	21.9649	21.9094	22.106	21.7996	21.5691	21.6573	21.4513	21.5981	21.397	61.7273	17.7284	29.904	28.1747	43.0166	55.7927	66.7036
P11416;P11416-2	RARA_MOUSE	Rara	17.1429	18.0001	17.2368	18.7713	18.8423	18.8256	18.8049	18.5771	18.9255	18.6877	18.9931	18.7893	18.5981	18.7859	18.8206	17.6867	17.9069	18.0534	17.3772	16.7436	16.1711	NA	NA	NA	NA	NA	NA	NA
Q8VDJ3	VIGLN_MOUSE	Hdlbp	23.2101	23.2282	23.2589	23.7065	23.7938	23.7892	23.8943	23.9413	23.9439	24.0672	23.9457	23.9768	23.9095	24.0304	24.0469	23.4471	23.3269	23.3044	23.8129	23.7785	23.7977	14.7404	13.4133	22.1269	24.587	37.7006	15.5407	34.8253
Q61233	PLSL_MOUSE	Lcp1	28.9452	29.0712	29.0614	28.6661	28.6125	28.637	28.7955	28.7393	28.8396	28.7096	28.7349	28.729	28.5312	28.6013	28.6017	29.1479	29.0751	29.117	29.6586	29.7392	29.7722	100.36	37.5285	57.5161	56.4916	75.5385	95.5631	219.36
Q9CPV4	GLOD4_MOUSE	Glod4	22.9864	22.9416	23.0587	23.0748	22.959	22.8786	22.9555	22.9505	22.9602	22.9997	22.8971	22.9918	22.826	22.8487	22.811	23.0997	23.1271	23.0589	22.3438	22.3872	22.3034	64.301	21.0415	32.6744	37.4162	40.4456	74.2129	68.9012
P97412	LYST_MOUSE	Lyst	18.9718	18.8873	18.8544	18.8895	18.9306	18.9631	18.8475	18.8291	18.731	18.6169	18.5427	18.739	18.6455	18.7099	18.7495	18.6969	18.569	18.8417	17.984	17.9212	17.499	NA	NA	NA	NA	NA	NA	NA
Q9DB94	WDR53_MOUSE	Wdr53	18.7436	18.1079	18.7097	18.761	18.8917	19.0074	19.1957	18.9437	18.755	18.5781	19.0965	18.9718	19.1294	18.764	19.1072	18.8065	18.7533	18.8652	18.5468	18.9734	18.3824	NA	126.741	204.8	188	264.506	NA	NA
O08759	UBE3A_MOUSE	Ube3a	22.7787	22.5881	22.6477	22.4711	22.2575	22.3663	22.4349	22.425	22.4506	22.2716	22.2784	22.3008	22.1995	22.2997	22.2828	22.6494	22.7068	22.7279	22.3908	22.3587	22.384	152.308	9.37038	19.0168	12.6835	23.5615	162.157	204.077
Q3UH60	DIP2B_MOUSE	Dip2b	20.8322	20.7425	20.7113	20.8767	20.9129	20.9236	20.6116	20.6511	20.5762	20.6952	20.9306	20.8886	20.1046	20.0617	20.1123	20.6651	20.8362	20.7784	19.9979	20.1376	19.7881	165.986	186.513	212.856	301.138	282.459	165.407	134.195
Q8VCX5;Q8VCX5-2;Q8VCX5-3	MICU1_MOUSE	Micu1	21.4163	21.4199	21.3277	21.463	21.2423	21.3508	21.2326	21.3971	21.4042	21.1984	21.2068	21.3425	21.1794	21.1556	20.9978	21.4735	21.4942	21.4625	20.7105	20.615	20.6114	204.308	30.7338	48.4726	44.6573	54.5681	193.895	163.685
P21107	TPM3_MOUSE	Tpm3	25.7517	25.9149	25.9072	25.5543	25.5072	25.6648	25.1393	25.6599	25.5995	25.4493	25.5589	25.4941	25.41	25.5911	25.2584	25.9193	25.7965	26.0264	26.1636	25.9138	25.8732	89.1756	39.6027	51.2	45.9292	70.6577	87.3701	129.32
Q3U3D7	T131L_MOUSE	Tmem131l	17.0405	18.4445	17.4261	18.8694	18.498	18.8788	18.4466	18.7763	18.6565	18.2381	18.8742	19.005	18.8368	19.0101	18.9549	17.2466	18.086	17.7251	16.2563	17.3597	17.6071	NA	NA	NA	NA	NA	NA	NA
Q9WVE8	PACN2_MOUSE	Pacsin2	23.0924	23.2084	23.2604	23.643	23.656	23.5638	23.7801	23.8077	23.829	23.8349	23.723	23.8201	23.6991	23.8997	23.7389	23.2788	23.2873	23.4236	23.027	23.0863	23.1687	63.1081	15.0842	25.9723	24.4516	33.5093	77.1426	85.0765
O88508	DNM3A_MOUSE	Dnmt3a	20.7344	20.8486	20.86	20.6131	20.6999	20.7092	20.578	20.4915	20.4673	20.508	20.6961	20.668	19.8786	19.8572	19.7907	20.8847	20.8241	20.9783	19.8915	19.9953	19.7303	110.14	NA	NA	NA	NA	122.885	83.0972
P70302	STIM1_MOUSE	Stim1	21.5563	21.5545	21.4021	21.5169	21.5566	21.4232	21.3958	21.4736	21.4242	21.3191	21.5677	21.5659	21.5495	21.5748	21.6251	21.4999	21.3879	21.2496	20.5328	20.5472	20.499	112.771	35.4605	74.0429	56.9893	120.848	85.3935	70.7011
Q3UCV8	OTUL_MOUSE	Otulin	22.2465	22.3763	22.1836	21.5262	21.5492	21.4772	21.4258	21.4801	21.5042	20.9942	21.3245	21.4102	21.2056	21.1053	21.1389	22.0643	22.1329	22.1174	21.4237	21.7842	21.3842	478.563	90.0548	111.287	95.9484	138.214	251.346	355.107
Q5U3K5	RABL6_MOUSE	Rabl6	20.3175	20.0778	20.1173	20.3662	20.4846	20.274	20.4763	20.3665	20.4611	20.0004	20.3353	20.3671	20.3042	20.3869	20.3232	20.225	20.2729	20.2189	19.5023	19.4514	19.6942	352.992	17.4461	28.9802	20.0385	31.7849	459.672	251.84
F8VPQ2	ARI4A_MOUSE	Arid4a	20.1011	20.2701	20.1381	20.3752	20.4429	20.5127	20.3923	20.5025	20.5297	20.3457	20.3744	20.4147	20.3287	20.1095	20.1896	20.278	20.227	20.0343	20.0607	20.112	20.0886	58.9102	44.7799	76.0301	61.057	89.8427	68.9151	80.0572
Q60931	VDAC3_MOUSE	Vdac3	22.1902	22.0455	22.0151	21.7282	21.8611	21.7075	21.5078	21.4913	21.364	21.8009	21.8422	21.7104	21.4696	21.3006	21.5149	21.6453	21.8079	21.8576	22.0212	22.1082	22.1647	12.2982	4.08763	6.01048	7.7169	8.62595	9.84267	18.2522
Q8BHN1	TXLNG_MOUSE	Txlng	18.9218	18.941	19.2342	19.4766	19.575	19.6067	19.8741	19.6049	19.6689	19.856	19.639	19.6494	19.8116	19.7116	19.5363	19.1996	19.2467	18.851	19.7569	19.8494	20.1295	NA	54.3775	74.008	71.7777	127.592	NA	NA
Q9WTL8;Q9WTL8-2;Q9WTL8-3;Q9WTL8-4	BMAL1_MOUSE	Arntl	19.3332	19.5228	19.696	19.5292	19.5585	19.6666	19.6303	19.5222	19.5008	19.7639	19.419	19.8089	19.6528	19.5823	19.5391	19.2463	19.2078	19.5105	18.835	18.9015	18.9818	NA	NA	NA	NA	NA	NA	NA
Q8BH86	GLUCM_MOUSE	Dglucy	21.8316	21.8734	21.853	22.0547	22.0553	21.998	22.123	22.0035	22.1426	21.8866	21.8671	21.9492	21.9467	22.0202	21.9399	22.0521	22.0077	21.982	20.5065	20.5267	20.3281	65.8328	21.064	33.2598	32.6123	51.1795	71.3812	34.9587
Q61107	GBP4_MOUSE	Gbp4	21.3377	21.2762	21.4193	22.6761	22.5298	22.69	22.4384	22.4052	22.5096	22.5331	22.3243	22.4461	21.4773	21.5516	21.5616	21.7802	21.8883	21.8336	25.4581	25.354	25.3272	53.6593	131.797	173.856	200.488	192.207	52.6234	561.316
Q6ZQ38	CAND1_MOUSE	Cand1	23.0997	23.0718	23.1803	22.7894	22.7737	22.7625	22.5605	22.586	22.57	22.7502	22.9211	22.7661	22.3288	22.3151	22.5774	23.1347	23.1734	23.0741	23.3554	23.3022	23.2987	73.038	31.7697	48.7031	59.8397	62.7725	60.7314	172.962
Q60520;Q60520-1	SIN3A_MOUSE	Sin3a	20.8181	20.6162	20.653	20.6364	20.6891	20.5202	20.7123	20.5845	20.5222	20.5614	20.6481	20.5765	20.6229	20.3165	20.6123	20.7018	20.5973	20.6474	20.3701	20.2506	20.2544	129.778	19.8077	38.968	31.3132	53.3016	99.2772	116.357
O54781	SRPK2_MOUSE	Srpk2	20.144	20.0798	20.2938	19.8314	19.9214	19.9012	20.0753	20.0185	20.0627	19.3434	19.8383	19.8751	20.1367	20.3697	20.2024	20.1361	20.001	19.9493	18.9854	19.1298	19.1641	NA	NA	NA	NA	NA	NA	NA
P17426;P17426-2	AP2A1_MOUSE	Ap2a1	21.6557	21.4762	21.5787	21.2084	21.0754	21.1393	21.0331	21.1054	20.9165	21.029	21.3221	21.2608	20.928	20.8307	21.0037	21.5115	21.5796	21.5464	21.0504	20.9563	21.046	36.568	26.9217	35.0178	44.6173	43.003	39.9171	42.7528
O35855	BCAT2_MOUSE	Bcat2	23.5139	23.4691	23.6501	22.9036	22.7654	22.8459	22.8576	22.7942	22.8147	22.9523	22.8101	22.8436	22.2906	22.2681	22.3146	23.6447	23.6123	23.608	22.417	22.3254	22.2771	239.162	51.6506	80.3077	69.6251	85.8751	219.573	141.28
Q9JLI6	SCLY_MOUSE	Scly	21.118	21.3352	21.2754	21.5682	21.6572	21.7322	21.6743	21.6315	21.8191	21.8466	21.8359	21.7917	21.4544	21.6631	21.5957	21.541	21.373	21.511	21.3074	21.1147	21.2199	101.724	21.6128	37.2692	39.9374	68.7923	67.222	100.247
Q9Z2G6	SE1L1_MOUSE	Sel1l	22.9377	22.8973	22.7965	22.2168	22.6287	22.5297	22.415	22.4724	22.1202	22.3321	22.7747	22.6027	22.6105	22.6141	22.5355	22.6177	22.659	22.6834	22.4818	22.4404	22.1774	55.9995	259.893	266.032	61.9259	170.388	95.5668	37.4161
P62960	YBOX1_MOUSE	Ybx1	23.6439	23.6445	23.715	24.0481	24.0601	24.1645	23.9918	24.1442	24.2023	24.1862	24.1339	24.1828	23.9634	24.0464	24.111	23.7771	23.802	23.7581	24.4468	24.3959	24.5136	38.5686	11.5663	19.2613	16.6409	26.8507	41.6559	105.334
Q80X32	CE024_MOUSE		19.6521	19.7519	18.9039	20.5053	20.6361	20.6321	20.1911	20.6282	20.4416	20.3774	20.9876	20.7778	20.8795	20.7367	20.7579	19.4959	18.3986	18.1749	19.5626	19.4997	20.005	NA	42.376	51.5737	72.4592	106.749	NA	NA
P97868	RBBP6_MOUSE	Rbbp6	20.3913	20.4964	20.2213	20.8129	20.8541	20.8081	20.7927	20.9039	20.7643	20.8967	20.8039	21.0582	20.8185	20.663	20.8922	20.2534	20.0432	19.9524	20.3883	20.357	20.3096	19.1016	3.47962	6.14953	7.26779	10.1925	14.7569	27.4193
O88286-3	WIZ_MOUSE	Wiz	18.9681	19.3437	18.5449	19.4191	19.7884	19.6679	19.4248	19.5752	19.5882	19.5993	19.9721	19.8917	19.673	19.6898	19.7537	18.8447	17.911	17.7313	20.1766	20.0057	19.9898	672.767	12.4615	15.0568	20.0877	28.2052	350.523	1778.39
P35601;P35601-2	RFC1_MOUSE	Rfc1	19.8655	19.7027	19.7381	19.8977	19.8019	19.8911	19.8956	19.818	19.8921	19.7131	19.7523	19.8917	19.855	19.792	19.763	19.9839	19.8057	19.7773	18.4801	18.421	18.2047	178.386	44.2894	56.5591	64.8056	80.9028	185.476	94.2578
F6ZDS4	TPR_MOUSE	Tpr	22.2215	22.2116	22.2442	22.557	22.6937	22.6882	22.779	22.7224	22.6775	22.6623	22.7016	22.7055	22.7575	22.7936	22.8285	22.2573	22.2119	22.126	22.3594	22.3032	22.4966	99.6958	25.0145	39.7319	38.5816	56.9695	89.0895	157.182
Q3U1F9	PHAG1_MOUSE	Pag1	19.0335	18.7848	18.9112	20.3494	20.1567	20.329	19.9766	20.168	20.2628	20.2263	20.4418	20.3066	20.1201	19.9885	20.0813	18.5435	18.9502	18.8783	19.1271	19.4323	19.6386	NA	NA	NA	NA	NA	NA	NA
Q9JKC8	AP3M1_MOUSE	Ap3m1	21.5538	21.5355	21.4519	21.1056	20.9979	20.9824	20.7053	20.8376	20.6389	20.8263	21.0663	20.9322	20.5214	20.4839	20.6156	21.2669	21.4149	21.4084	21.6683	21.575	21.4117	78.6889	63.0882	89.7989	101.256	120.782	76.7765	116.046
P52480	KPYM_MOUSE	Pkm	29.4567	29.6231	29.6497	29.5788	29.6116	29.6357	29.9769	29.9161	29.9979	29.9851	29.8363	29.8884	30.2005	30.2696	30.2782	29.5925	29.5512	29.6016	29.6066	29.6121	29.6526	50.1961	23.3607	39.7906	43.3277	62.5537	45.0297	69.4692
Q8CBY3	LENG8_MOUSE	Leng8	21.1629	21.2763	20.9488	21.4881	21.5143	21.4562	21.1465	21.3737	21.2608	21.4341	21.4707	21.3446	21.1817	21.1541	21.2004	21.1245	21.1368	20.9892	21.5788	21.6622	21.6402	NA	330.427	550.18	561.361	819.683	NA	NA
Q9QXA1-2	CYHR1_MOUSE	Cyhr1	18.4758	17.9952	17.6847	17.6021	17.2085	17.1281	17.659	17.1426	17.3677	17.6642	16.6743	17.0801	15.252	17.6491	17.5151	16.9703	17.5658	18.1324	17.4853	17.4328	17.7725	NA	NA	NA	NA	NA	NA	NA
Q9WTX2	PRKRA_MOUSE	Prkra	21.1843	21.2225	21.2044	21.3276	21.1406	21.2531	21.2401	21.2932	21.382	21.278	21.0483	21.1284	21.2039	21.225	21.0974	21.4091	21.2684	21.2314	19.9473	19.8472	20.0622	89.074	18.1026	30.7608	24.4378	41.5466	83.2947	47.7155
P46662	MERL_MOUSE	Nf2	19.9613	19.831	19.6989	19.6554	19.5836	19.7738	19.7166	19.7843	19.7864	19.4925	19.7457	19.4546	19.721	19.6166	19.5347	20.0102	19.7769	19.5435	18.7664	18.9221	18.7166	NA	NA	NA	NA	NA	NA	NA
Q08509	EPS8_MOUSE	Eps8	20.557	20.6632	20.6556	24.5087	24.557	24.4813	23.7903	23.8894	23.8028	24.7334	24.6654	24.707	23.6158	23.6023	23.5259	21.2717	21.184	21.1482	20.1383	20.0346	19.606	128.32	67.7526	45.8049	71.3931	64.1266	158.844	112.541
P14873	MAP1B_MOUSE	Map1b	21.3747	21.3652	21.5126	NA	NA	NA	20.9256	21.0225	21.082	19.7996	20.1296	20.2274	21.1732	21.0808	21.2922	21.3742	21.3327	20.5775	18.8735	21.2331	21.4564	84.4435	NA	5.8837	5.64688	10.0875	72.6409	115.996
Q810B6	ANFY1_MOUSE	Ankfy1	22.4422	22.3922	22.4682	22.0642	21.9891	22.0179	21.9703	22.0048	22.0262	21.9168	21.964	21.9343	21.9255	21.8287	21.8726	22.5677	22.5641	22.5611	22.6844	22.671	22.5333	61.7208	51.5067	69.4162	87.5121	83.1933	67.4072	87.9237
Q4FZC9	SYNE3_MOUSE	Syne3	21.0451	20.8097	21.0493	19.5967	19.566	19.6956	20.0593	20.0773	20.0483	19.0485	19.1047	19.2333	20.658	20.525	20.5443	20.7496	20.8747	20.7272	19.8093	19.7682	19.4372	490.545	12.1465	22.054	16.6557	48.53	452.805	286.623
Q99LB0	TDIF1_MOUSE	Dnttip1	21.2496	21.1674	21.1362	21.2795	21.3166	21.273	21.3233	21.4635	21.4219	21.2796	21.2063	21.2343	21.5028	21.7203	21.676	21.4436	21.2954	21.182	21.0068	21.0602	21.0763	NA	130.294	205.255	318.177	706.265	NA	NA
Q9WV66	MARH7_MOUSE	Marchf7	19.5805	20.2319	19.3908	19.835	20.2883	20.2431	19.7005	19.7654	19.6237	19.6109	20.4817	20.3101	20.4639	19.9847	20.4107	19.4561	19.0813	19.122	21.3061	21.0671	21.4863	NA	1487.39	1617.24	2669.44	4136.53	NA	NA
Q9D219	BCL9_MOUSE	Bcl9	18.7671	18.698	18.4912	18.9184	19.0931	19.1146	19.1178	19.1601	19.1363	18.9728	19.1599	19.2443	19.4425	19.5356	19.4598	18.4411	18.1791	18.1611	18.8448	18.5593	18.5864	NA	33.7153	72.5449	79.5351	133.878	NA	NA
O70133-2	DHX9_MOUSE	Dhx9	23.5882	23.6344	23.6161	23.6228	23.6468	23.6109	23.4912	23.4574	23.4776	23.579	23.5651	23.5806	23.1493	23.097	23.1395	23.7436	23.6785	23.6342	23.2191	23.1344	23.0298	26.2938	9.63849	15.4021	11.9896	18.4505	34.7367	25.0192
Q91ZU6-3	DYST_MOUSE	Dst	21.1736	21.0022	21.0907	21.4596	21.7087	21.5997	21.7098	21.9976	21.8506	21.2057	21.5458	21.4435	21.6414	21.7692	21.5532	20.7907	20.9272	20.794	22.628	22.8052	22.9718	249.838	27.372	45.1422	43.4409	63.4081	234.979	283.181
P98083	SHC1_MOUSE	Shc1	22.2925	22.5793	22.4464	22.5566	22.735	22.6098	22.7905	22.7602	22.797	22.8169	22.8563	22.8427	22.8124	22.9006	22.832	22.4653	22.095	22.3296	22.5051	22.6018	22.6524	224.486	30.7991	54.8075	60.4454	74.4395	211.93	355.493
P28660	NCKP1_MOUSE	Nckap1	13.3581	NA	13.0411	17.3766	17.4009	17.2262	17.3973	17.2906	17.219	17.2852	17.6823	17.7025	17.1891	17.535	17.8619	NA	NA	NA	NA	NA	NA	NA	19.8848	24.1177	41.7128	46.5105	NA	NA
B2RUJ5;B2RUJ5-3	APBA1_MOUSE	Apba1	18.8963	19.0802	19.4047	20.191	20.1403	20.3433	20.2108	20.1363	20.3524	19.9796	20.0405	20.1391	19.7469	19.7972	19.6741	19.4376	19.5849	19.6018	19.5827	19.1626	19.1832	NA	34.0198	42.3699	50.0979	45.996	NA	NA
P28867	KPCD_MOUSE	Prkcd	24.1783	24.212	24.1889	24.6438	24.5681	24.5755	24.253	24.2285	24.1324	24.6455	24.8393	24.7934	23.5398	23.4468	23.707	24.1434	24.2363	24.2072	24.7822	24.8211	24.8193	157.076	189.299	177.849	325.802	175.424	138.423	306.286
Q80TV8	CLAP1_MOUSE	Clasp1	19.9884	19.9663	19.9078	19.9771	20.0023	19.9864	20.0819	19.94	20.0054	19.9899	20.0452	20.0324	19.8763	19.8132	19.9173	19.9447	19.7238	19.8699	19.9228	19.8423	20.1318	80.2721	12.6387	19.1511	20.7255	30.0896	101.723	137.328
Q9QXS1;Q9QXS1-2	PLEC_MOUSE	Plec	25.3691	25.3951	25.4484	24.5359	24.5991	24.6253	24.9308	24.8953	24.8573	24.359	24.3798	24.4252	25.3793	25.3887	25.4009	25.1453	25.1957	25.1681	25.1012	25.1146	25.0129	71.4331	14.6546	29.2573	21.7078	59.3662	52.0474	67.0832
B1AWE0;Q6PFA2	B1AWE0_MOUSE;Q6PFA2_MOUSE	Clta	21.6182	21.6527	21.5708	21.2609	21.8943	22.0374	21.4656	22.1787	22.3092	22.6104	21.9352	22.0037	22.2506	21.9914	22.3474	21.4206	21.2068	21.7965	21.5841	20.7758	21.3765	44.0967	60.8214	103.514	106.494	151.748	47.3596	46.9975
Q61712	DNJC1_MOUSE	Dnajc1	20.4941	20.2412	20.3921	20.5926	20.7218	20.7694	20.5741	20.7734	20.6131	20.8226	20.7441	20.7197	20.7723	20.744	20.6781	20.3975	20.1599	20.5985	21.5704	21.6992	21.6755	213.828	31.8092	43.2991	59.1636	70.7112	215.147	938.979
Q922D8	C1TC_MOUSE	Mthfd1	21.1762	21.0965	21.2929	21.7623	21.788	21.773	21.5633	21.5883	21.5783	21.4804	21.3413	21.4045	21.3703	21.2221	21.3875	21.3379	21.308	21.2363	20.1466	20.0152	20.0098	11.6914	5.46353	7.25848	7.74061	8.69025	13.3876	9.15951
A6H5Y3	METH_MOUSE	Mtr	18.8788	18.9006	18.67	19.2655	19.2939	19.1022	19.4688	19.3275	19.2332	19.0145	19.0485	19.1332	19.3223	19.1826	18.9337	18.7967	19.0207	19.0297	16.6183	16.5461	16.8305	122.461	NA	NA	NA	NA	169.822	58.1137
Q6DTY7;Q6DTY7-5	F264_MOUSE	Pfkfb4	21.7994	21.8201	21.7775	21.7986	21.6638	21.6796	21.6022	21.6383	21.6395	21.6408	21.4358	21.4663	21.3972	21.3422	21.3945	21.9681	21.8443	21.9472	20.3125	20.2716	20.2229	589.012	131.291	181.631	169.368	235.532	652.846	5309.63
Q9WU78	PDC6I_MOUSE	Pdcd6ip	23.9144	23.9807	23.8735	23.9123	24.0122	23.9292	23.9177	23.9432	23.885	23.9011	23.9401	24.0242	24.0998	24.0454	24.0973	23.9134	23.7549	23.7735	24.2337	24.2143	24.239	91.369	31.5957	45.1391	50.6658	75.505	68.9497	173.038
Q8BHX1	HAUS1_MOUSE	Haus1	16.9149	17.3485	16.8046	NA	NA	NA	17.6595	17.5243	17.8651	NA	NA	NA	17.8276	17.6585	17.8642	17.6779	16.778	17.1435	15.445	15.312	13.9965	NA	NA	3.13571	NA	10.4479	NA	NA
Q06649	3BP2_MOUSE	Sh3bp2	21.5056	21.5658	21.4924	21.9679	21.98	21.9765	21.8111	21.8796	21.8406	21.7626	21.8044	21.7872	21.7518	21.8415	21.9256	21.4382	21.4795	21.3182	21.5387	21.53	21.4625	NA	53.4968	67.8568	52.4704	115.979	NA	NA
Q3UMT1	PP12C_MOUSE	Ppp1r12c	21.463	21.5598	21.4475	21.4205	21.6342	21.6572	21.592	21.6222	21.6336	21.3971	21.4335	21.4829	21.5398	21.5889	21.4937	21.6245	21.4422	21.4264	20.9941	20.7938	20.8126	36.1031	11.851	18.3546	18.7485	29.6062	30.6937	43.6194
Q9D8M7;Q9D8M7-2	PHF10_MOUSE	Phf10	20.3285	20.2948	20.1611	20.5363	20.6277	20.6113	20.8768	20.8461	20.7747	20.6852	20.7527	20.698	20.7756	20.802	20.7337	20.2161	20.259	20.0977	20.3473	20.3311	20.4247	NA	NA	NA	NA	NA	NA	NA
Q9ESV0	DDX24_MOUSE	Ddx24	22.2949	22.1921	22.2365	22.3178	22.3199	22.2645	22.298	22.3153	22.2749	22.1371	22.1079	22.0944	22.1192	22.1476	22.1285	22.4329	22.4503	22.4272	23.077	22.994	23.005	10142.2	68.5079	109.335	88.8538	147.574	12477.9	24894.2
Q3U1Y4	DEN4B_MOUSE	Dennd4b	22.8389	22.5651	22.6886	22.2976	22.1324	22.1494	22.1914	22.2161	22.0751	22.0391	22.0184	22.1235	21.8068	21.8651	21.8323	22.804	22.7745	22.5584	22.6579	22.6125	22.4708	105.918	50.8326	64.0663	88.4449	67.0337	118.072	247.735
Q3TN34	MILK2_MOUSE	Micall2	19.2774	19.2536	19.4001	19.4066	19.3659	19.3211	19.9886	19.9593	20.018	19.5739	19.6511	19.5547	20.256	20.4257	20.4212	19.241	19.1497	19.0048	20.7615	20.7438	20.6108	248.191	8.80879	23.1279	12.9658	47.0194	199.814	819.379
Q80VD1	FA98B_MOUSE	Fam98b	21.2775	21.201	21.215	21.6907	21.7619	21.7303	21.6402	21.653	21.8159	21.6163	21.7462	21.6525	21.3757	21.3718	21.4554	21.3831	21.2802	21.2616	22.1968	22.068	22.1909	67.1	13.8587	18.5395	24.1647	22.7048	75.0969	198.667
Q8CGC6	RBM28_MOUSE	Rbm28	19.929	19.8894	20.015	20.5409	20.6287	20.6789	20.5839	20.5114	20.6381	20.6283	20.5626	20.6346	20.5999	20.5736	20.5943	19.9062	19.6275	19.878	19.8272	19.8777	19.94	NA	17.5654	30.2755	46.8779	68.74	NA	NA
Q148V7	RELCH_MOUSE	Relch	18.5965	18.8231	18.6976	18.8977	19.2231	19.098	19.1215	19.0179	19.0101	18.9455	19.2304	19.1891	18.8989	18.921	18.9472	18.39	18.5454	18.3514	18.9542	18.972	18.6906	NA	10.5808	20.2797	24.1497	25.1479	NA	NA
O08970;O08970-2;O08970-3	TUFT1_MOUSE	Tuft1	17.6045	17.8978	17.4088	17.6737	17.0617	17.4922	17.374	17.782	17.4701	17.1963	17.5817	17.3035	17.4227	17.9571	17.8285	17.8336	17.7432	17.6781	17.1157	16.9823	16.5029	NA	5.72497	9.63374	6.77497	14.9841	NA	NA
P27046	MA2A1_MOUSE	Man2a1	22.094	21.8794	21.9277	21.7328	21.9501	21.8602	21.5386	21.5439	21.1617	21.5794	22.0309	21.9324	21.5074	21.3656	21.6146	21.6842	21.8009	21.7126	22.2689	22.2955	22.0906	125.492	25.8196	37.4302	45.714	49.9474	103.849	200.656
Q9JMH9;Q9JMH9-1;Q9JMH9-6	MY18A_MOUSE	Myo18a	23.6385	23.4919	23.6217	23.4583	23.6517	23.5662	23.6619	23.6821	23.5441	23.2552	23.3016	23.2969	23.6001	23.6267	23.538	23.6566	23.6173	23.5735	22.3395	22.3287	22.0662	666.583	131.076	341.081	288.693	645.829	411.555	378.858
Q9DCD2	SYF1_MOUSE	Xab2	20.8951	20.5801	20.5575	20.3531	20.605	20.4755	20.1049	20.2411	19.924	20.1345	20.2987	20.3015	20.2188	20.077	20.0595	20.4931	20.5913	20.6284	19.9461	19.9937	19.9403	119.019	29.6347	33.7955	40.5848	48.063	123.901	87.5751
P59328;P59328-3	WDHD1_MOUSE	Wdhd1	16.1976	15.6222	16.2707	16.8818	17.4477	16.9792	16.8709	16.7829	17.0078	16.4855	17.0147	17.0568	17.0613	17.2268	17.0573	16.6913	15.9355	15.9075	15.7751	NA	NA	NA	25.8346	53.994	63.3533	94.6835	NA	NA
Q6PDI5;Q6PDI5-2	ECM29_MOUSE	Ecpas	21.7181	21.7246	21.6692	21.6159	21.5181	21.5619	21.405	21.3363	21.3542	21.4494	21.5813	21.5241	21.2167	21.2927	21.3003	21.5822	21.5282	21.6089	21.9235	21.9533	21.7906	73.8507	33.7722	46.9953	65.3636	61.6079	81.2867	113.052
Q8BTI9	PK3CB_MOUSE	Pik3cb	20.1628	20.177	20.4588	19.9723	19.8871	20.0188	19.6426	19.4941	19.6034	19.9372	19.9996	19.9181	19.1586	18.9612	19.166	20.2755	20.1729	20.1851	19.9391	20.0547	19.9756	NA	NA	NA	NA	NA	NA	NA
O70591	PFD2_MOUSE	Pfdn2	21.86	21.9729	21.9909	22.4918	22.5334	22.6752	22.7938	22.9988	22.9522	22.6385	22.6348	22.6478	22.9186	22.9419	23.028	22.1087	21.9665	21.9831	21.9982	21.9013	22.1472	41.3456	6.38913	11.5581	11.4698	17.2872	41.7902	69.8599
Q91YR7	PRP6_MOUSE	Prpf6	22.6408	22.682	22.6955	22.7188	22.6985	22.6434	22.6773	22.6233	22.6725	22.6472	22.5835	22.6559	22.5206	22.4596	22.6063	22.8385	22.8061	22.8204	22.4921	22.461	22.3661	105.99	40.0799	54.9911	56.4837	85.5403	88.9946	222.899
Q91WT4	DJC17_MOUSE	Dnajc17	19.7341	19.4429	19.0076	19.8945	20.2001	20.1444	19.9065	20.0437	19.8914	19.9775	20.1836	20.0379	20.1329	20.1485	20.1174	19.4887	19.5877	19.1688	19.0217	19.0876	19.0703	NA	56.5017	70.0105	68.3469	101.857	NA	NA
P67778	PHB_MOUSE	Phb	NA	NA	NA	NA	NA	NA	NA	NA	NA	NA	NA	NA	19.6012	19.3819	19.4007	NA	NA	NA	NA	NA	NA	NA	NA	NA	NA	3.36023	NA	NA
Q6A009	LTN1_MOUSE	Ltn1	19.6855	19.753	19.675	19.2005	19.2151	19.2634	19.0341	19.1222	19.1248	18.9097	19.2305	19.2452	19.0961	18.9431	19.1257	19.5886	19.7342	19.7188	19.6157	19.2495	19.2686	NA	6.05076	9.47682	8.39964	16.0863	NA	NA
Q8BY35	FGD2_MOUSE	Fgd2	21.2817	21.1583	21.1727	20.2821	20.3887	20.2389	20.4639	20.5797	20.4746	19.9865	19.7457	19.9597	20.0886	19.9094	19.7144	21.3869	21.4161	21.4065	19.7211	19.5655	19.4262	172.735	25.7252	42.4037	34.0371	45.5966	192.992	90.9493
Q6XPS7	Q6XPS7_MOUSE	Tha1	18.5794	18.6689	18.0311	19.4112	19.0264	19.5217	19.1108	19.2456	19.0997	19.2755	19.1406	19.2609	18.9409	18.905	18.7454	18.8134	18.5444	18.7724	20.9165	20.8054	20.6166	4.1607	178.234	102.084	123.492	125.355	4.61681	35.3174
G3X8U3	G3X8U3_MOUSE	2210016F16Rik	21.987	21.6646	21.7897	21.2301	21.0982	21.1639	20.9381	20.942	20.9437	20.9176	21.1185	21.1271	20.6744	20.8905	20.6396	21.6177	21.7941	21.6639	21.3017	21.2394	21.0758	93.9877	45.6188	61.3968	82.8645	88.3693	87.034	98.0815
Q8BFV2	PCID2_MOUSE	Pcid2	19.6444	19.7494	19.7298	18.4504	18.4997	18.7879	18.1263	18.4943	18.38	18.2611	19.0267	18.6632	18.5149	18.4012	18.2357	18.8788	19.7789	19.1809	19.1176	19.4009	19.6495	NA	NA	NA	NA	NA	NA	NA
Q9QZQ1-2	AFAD_MOUSE	Afdn	21.5004	21.3851	21.4368	21.5053	21.5899	21.5705	21.7077	21.7283	21.6991	21.334	21.4746	21.4652	21.8561	21.9193	21.8384	21.4351	21.4604	21.4966	20.5613	20.4728	20.5751	960.412	32.543	64.5726	52.2403	108.14	1040.89	692.795
Q70FJ1;Q70FJ1-2;Q70FJ1-3	AKAP9_MOUSE	Akap9	20.7089	20.6924	20.8462	21.2037	21.328	21.2934	21.4357	21.4052	21.4517	21.3978	21.4641	21.389	21.5702	21.6275	21.6105	20.7816	20.5851	20.6183	20.4963	20.5578	20.7133	27.4716	61.7176	185.206	118.76	195.403	20.7634	91.7922
Q8CEE0;Q8CEE0-2	CEP57_MOUSE	Cep57	18.7943	18.9908	18.9299	19.3592	19.5076	19.4336	19.4439	19.5288	19.4832	19.4364	19.4187	19.5338	19.6036	19.6428	19.589	19.1105	19.1021	19.0433	19.3898	19.2737	19.5579	NA	NA	NA	NA	NA	NA	NA
Q922S4-2	PDE2A_MOUSE	Pde2a	20.0544	19.8315	20.0896	20.3056	20.1158	20.2167	20.1306	20.0093	19.9636	19.996	20.2674	20.212	18.8748	19.0985	19.0502	19.7062	19.7355	19.7006	19.788	19.7522	19.5954	NA	NA	NA	NA	NA	NA	NA
P70284;P70284-2	TGIF1_MOUSE	Tgif1	19.8664	19.5306	20.0564	19.822	19.9365	19.9144	19.9616	20.03	19.9979	19.7303	19.9313	19.933	19.9277	19.7999	20.0742	19.8241	20.0063	20.014	20.97	20.7533	21.1152	NA	49.3497	79.0184	72.4542	125.984	NA	NA
Q9WUR2;Q9WUR2-2	ECI2_MOUSE	Eci2	20.8769	20.9723	20.8191	20.9494	20.8178	20.7956	20.7051	20.7966	20.8237	20.6886	20.9976	20.9892	20.5542	20.5777	20.529	20.9444	20.8718	20.8409	20.8047	20.8029	20.8254	88.8889	33.9352	35.0788	43.6506	45.9288	94.0107	129.605
Q61768	KINH_MOUSE	Kif5b	23.2587	23.2469	23.2712	23.1441	23.182	23.2321	23.3257	23.274	23.1992	23.075	23.2059	23.192	23.4379	23.4371	23.4438	23.2145	23.252	23.2471	23.2011	23.2433	23.2522	24.3205	15.0391	23.972	25.0566	38.9144	25.2733	32.0243
Q9JID9	SH2B2_MOUSE	Sh2b2	19.0332	19.5108	19.2047	19.4905	19.4674	19.2371	19.6382	19.6027	19.6121	19.4504	19.4235	19.5128	19.6595	19.4667	19.7771	19.0864	19.2623	18.8173	20.3894	20.2688	20.4743	NA	44.7222	64.2606	61.9873	97.8468	NA	NA
Q8CCP0	NEMF_MOUSE	Nemf	20.0711	20.071	20.1529	20.0973	20.0818	20.0616	19.8206	19.9096	19.9269	19.8627	20.0721	19.8842	19.9151	19.8935	19.9206	20.1545	20.1493	20.1453	19.9325	19.7201	19.7535	189.482	39.5846	38.1296	63.4693	81.3168	184.287	307.082
Q6P6J9	TXD15_MOUSE	Txndc15	18.9307	18.6382	19.0371	19.4405	19.5387	19.4159	19.2139	19.1296	19.2944	19.2726	19.4833	19.2758	19.4102	19.2783	19.4594	18.9344	18.9779	19.0739	18.7289	18.7714	18.7671	NA	125.305	165.217	209.766	292.348	NA	NA
P56581;P56581-2	TDG_MOUSE	Tdg	21.0094	21.1899	20.9362	20.9113	21.1096	20.9836	20.9572	20.9056	20.8776	21.0932	21.3131	21.1955	20.7422	20.8278	20.9361	20.9749	20.9677	20.8547	21.8149	21.7447	21.7125	NA	175.055	196.393	270.682	299.422	NA	NA
E1U8D0	SOGA1_MOUSE	Soga1	19.8874	19.8607	19.8364	19.9207	19.9626	19.9355	20.1622	20.1713	20.2182	19.6671	19.737	19.7974	20.4671	20.4572	20.4842	20.1618	20.1344	19.8804	19.2844	19.3479	19.4136	NA	21.9685	34.9461	25.5735	56.1857	NA	NA
Q68FD5	CLH1_MOUSE	Cltc	25.7545	25.8043	25.7491	25.2292	25.1935	25.1929	25.0133	25.0376	24.9213	25.1619	25.3362	25.3065	24.7935	24.8452	25.0049	25.7796	25.8583	25.8508	25.6003	25.6067	25.4608	71.2347	27.967	38.9613	48.0722	49.7806	67.9401	91.7499
Q9DBR4	APBB2_MOUSE	Apbb2	21.5531	21.7409	21.6297	21.3608	21.3278	21.2535	21.1334	21.1507	21.1547	21.2856	21.3158	21.2531	21.1644	21.2382	21.2631	21.3622	21.1277	21.0552	21.0495	20.941	21.0537	168.779	114.256	128.53	174.019	209.704	153.152	189.508
P27546	MAP4_MOUSE	Map4	23.4079	23.4237	23.3616	23.8901	23.9508	23.8815	23.9956	23.9708	24.0373	23.9535	23.9668	23.994	23.9891	23.9762	24.0176	23.4044	23.108	23.0779	23.9614	23.9302	24.0096	86.9677	18.4879	29.4391	31.8239	41.4421	90.2729	177.598
Q80TY0-2	FNBP1_MOUSE	Fnbp1	23.3408	23.3356	23.3746	23.3098	23.2827	23.2964	23.519	23.517	23.5539	23.358	23.2783	23.2885	23.6362	23.6512	23.6158	23.4504	23.4275	23.3878	22.9261	23.0608	22.982	76.58	37.4735	67.8251	62.6066	112.538	77.6831	89.3909
O55029	COPB2_MOUSE	Copb2	24.4867	24.531	24.4865	24.0061	23.9812	24.1337	23.9573	23.9829	23.8516	23.9111	24.2066	24.0788	23.9579	23.8815	23.917	24.3387	24.4219	24.4457	24.3685	24.4065	24.3014	154.675	11.5542	21.5713	14.045	25.4	70.0649	83.5087
Q9Z1P6	NDUA7_MOUSE	Ndufa7	21.9108	22.0642	22.1407	22.271	22.333	22.3449	22.29	22.2863	22.4479	22.3142	22.3111	22.4466	22.2933	22.2564	22.3189	22.1553	21.9222	22.2435	22.0641	21.9897	22.0808	575.566	46.943	81.2543	101.033	105.865	605.06	923.724
P35831	PTN12_MOUSE	Ptpn12	21.4502	21.2124	21.2186	21.5587	21.5487	21.5832	21.2695	21.3785	21.247	21.5823	21.6593	21.6747	21.076	21.0976	21.1326	21.1141	21.0958	21.1052	22.0138	21.9758	21.97	199.414	53.2073	60.8273	80.5536	67.1626	175.216	377.741
Q8BJZ4	RT35_MOUSE	Mrps35	20.2686	20.1	20.143	21.0122	21.071	20.5639	20.7028	20.6956	20.8144	20.9407	20.8015	20.7756	20.5889	20.5086	20.5513	20.2103	20.0577	19.9924	19.337	19.4427	19.5169	28.4725	6.54958	10.8196	9.84623	12.5151	24.3741	22.2694
Q6A0D4	RFTN1_MOUSE	Rftn1	20.6967	20.7602	20.5715	20.3511	20.4941	20.3125	20.0215	20.0196	20.0056	20.1217	20.4019	20.24	19.8622	19.7503	19.7552	20.5963	20.6004	20.4407	20.718	20.5936	20.5199	114.315	29.023	49.8945	39.7158	59.2374	133.051	105.834
E9Q6J5;E9Q6J5-3	BD1L1_MOUSE	Bod1l	20.2187	20.0061	20.1161	20.2272	20.303	20.3804	20.4559	20.4064	20.4885	20.3233	20.3478	20.3685	20.4848	20.5682	20.4093	20.1806	20.1279	19.9597	19.6902	19.813	19.8546	NA	36.3508	67.2775	64.1389	93.1625	NA	NA
Q9CXI0	COQ5_MOUSE	Coq5	18.3273	18.3133	18.5155	18.1218	18.4343	18.3613	18.0102	18.1729	17.7798	17.8692	18.1261	18.2746	17.1164	17.4127	17.5816	17.9139	18.2483	18.2748	NA	16.8965	15.9564	NA	NA	NA	NA	NA	NA	NA
Q8BTI8	SRRM2_MOUSE	Srrm2	23.6218	23.7256	23.5354	23.8965	24.1616	24.0744	23.767	23.8609	23.8483	24.1099	24.2863	24.2099	23.9807	23.7778	24.027	23.4336	22.9656	22.9928	23.9444	23.9643	24.035	100.755	24.5464	21.5541	42.0799	36.439	68.6842	166.66
Q68FL6	SYMC_MOUSE	Mars1	22.9595	22.9896	22.8387	22.7163	22.6392	22.6565	22.3553	22.3588	22.3518	22.4617	22.6658	22.4503	22.0906	22.0146	22.2744	22.7517	22.7887	22.7686	23.3352	23.27	23.2736	119.153	34.1428	35.4667	41.8555	41.9304	104.54	232.322
Q9Z0H8-2	CLIP2_MOUSE	Clip2	20.4765	20.5441	20.3501	20.6628	20.7129	20.8671	20.7598	20.7789	20.7733	20.7811	20.8249	20.8462	20.789	20.8469	20.8783	20.4005	20.4387	20.2367	20.3443	20.3045	20.1965	32.2628	15.6621	18.1857	24.3723	33.8274	33.6524	51.1212
Q9D0E1;Q9D0E1-2	HNRPM_MOUSE	Hnrnpm	26.2768	26.6056	26.3752	26.6706	26.7766	26.7645	26.9808	26.9382	26.9789	26.935	26.8589	26.929	26.9634	26.9766	26.9927	26.406	26.0255	26.2048	26.3451	26.4214	26.3818	41.7185	17.3664	29.2186	24.5016	40.0192	34.7784	47.7772
Q6PB93	GALT2_MOUSE	Galnt2	21.8957	21.7251	21.6711	21.5015	21.6789	21.553	21.4547	21.469	21.2213	21.2474	21.7072	21.4309	21.3689	21.4316	21.3561	21.3212	21.5727	21.3789	20.572	20.628	20.4179	34.8768	23.4142	29.6365	34.0431	41.1402	29.6006	21.5852
Q7TNL3;Q7TNL3-2	STK40_MOUSE	Stk40	NA	16.5738	NA	NA	14.3056	NA	NA	14.4497	NA	NA	NA	NA	15.0827	16.7469	15.8243	NA	16.5856	15.1032	17.8512	17.4575	17.6754	NA	NA	NA	NA	NA	NA	NA
Q8BXJ2;Q8BXJ2-2	TREF1_MOUSE	Trerf1	21.783	21.8537	21.5891	21.8874	21.9765	21.9689	21.8297	21.9568	21.9694	21.8806	21.7946	21.9408	21.9504	21.8572	21.8689	21.7343	21.3403	21.2893	21.3421	21.3696	21.313	NA	97.1468	151.106	147.39	222.237	NA	NA
B2RQC6	PYR1_MOUSE	Cad	21.3525	21.2856	21.2188	21.8452	21.7394	21.7103	21.521	21.5868	21.487	20.9501	21.1175	21.1262	21.3521	21.3201	21.422	21.1978	21.3868	21.0888	20.4496	20.1388	20.3118	36.6283	16.2711	31.407	13.7947	25.7466	30.5082	41.5811
P52912	TIA1_MOUSE	Tia1	20.2284	20.4766	20.5042	20.7248	20.6164	20.5422	20.5605	20.5931	20.7358	20.6299	20.6483	20.4177	20.5111	20.6413	20.6374	20.4534	20.4062	20.4833	19.9498	19.6922	19.7426	37.6737	19.7439	29.6028	30.5514	40.9	38.911	32.0304
Q9CRD2	EMC2_MOUSE	Emc2	21.8536	21.8026	21.8984	22.2748	22.0473	22.1543	22.062	22.085	22.1293	22.1269	22.0851	22.0827	21.9115	21.9755	21.9494	22.0146	22.0666	21.8791	21.1038	20.9837	20.9867	180.451	40.1315	62.8006	63.3123	84.2059	186.934	149.586
P62259	1433E_MOUSE	Ywhae	26.173	26.0367	26.1417	25.8154	25.4981	25.7598	25.5945	25.6943	25.8082	25.6062	25.6993	25.6494	25.5833	25.6212	25.41	25.9421	25.9655	26.0887	26.3431	26.2971	26.1417	50.3272	17.8332	27.5495	27.445	35.3099	42.9146	78.5922
Q80ZI6	LRSM1_MOUSE	Lrsam1	21.3348	21.3596	21.5486	21.7308	21.6916	21.4441	21.7742	21.8391	21.8817	21.6205	21.4229	21.5833	21.8762	21.966	21.9838	21.7977	21.5662	21.4513	20.787	20.7485	20.5526	NA	327.78	467.229	539.803	828.617	NA	NA
Q91VW5	GOGA4_MOUSE	Golga4	20.8184	20.7743	20.8175	21.1924	21.3096	21.3068	21.3584	21.352	21.3337	21.3715	21.4241	21.4176	21.5031	21.5616	21.5353	20.8537	20.7329	20.6784	20.6649	20.6411	20.7232	NA	160.438	180.103	220.999	289.813	NA	NA
Q9D0F3	LMAN1_MOUSE	Lman1	21.3312	21.1466	21.3018	20.9028	21.0049	20.9636	21.0057	20.9238	20.5607	20.9886	21.3147	21.0332	21.245	21.1296	21.1155	20.6927	20.9614	20.7942	20.7415	20.5409	20.681	67.2207	29.1391	33.5333	49.9153	60.9663	49.7961	79.8243
Q8K2B3	SDHA_MOUSE	Sdha	23.3584	23.3978	23.3155	23.7175	23.5855	23.636	23.46	23.4767	23.4857	23.4946	23.4151	23.3734	23.1032	22.935	23.0089	23.4317	23.5044	23.4767	22.6789	22.6875	22.4184	16.9724	29.4115	34.495	20.281	19.8957	21.5623	12.1232
Q07797	LG3BP_MOUSE	Lgals3bp	24.9347	24.9932	24.9068	25.2482	25.2703	25.2607	25.2184	25.2009	25.2503	25.3374	25.4332	25.4619	25.0695	25.1599	24.9239	25.0643	24.9972	25.1899	25.5888	25.6406	25.4355	14.4886	9.79681	13.5787	15.4347	17.1079	15.9413	26.5137
Q9JIH2	NUP50_MOUSE	Nup50	21.3699	21.8495	21.434	21.9245	22.0967	21.9892	21.8514	21.9789	22.0614	22.0882	22.2008	22.1573	22.0658	22.0376	22.1534	21.6023	21.4275	21.2712	22.3126	22.1164	22.3312	108.604	6.67141	10.0563	14.6412	20.0998	98.3958	427.909
O70405	ULK1_MOUSE	Ulk1	20.1806	20.3794	19.8692	20.5359	20.6636	20.4611	20.4784	20.5272	20.4236	20.4005	20.6031	20.6465	20.5365	20.4775	20.4391	19.939	20.1064	20.1681	19.4184	19.2845	19.497	15.0958	65.8827	86.6576	104.663	119.077	16.7846	8.88822
Q3UHH1;Q3UHH1-3	ZSWM8_MOUSE	Zswim8	20.5888	20.3595	20.3463	20.5402	20.5721	20.4187	20.5785	20.5228	20.4995	20.4685	20.5301	20.4521	20.6301	20.5738	20.5449	20.6819	20.5176	20.6268	20.0975	20.2034	20.2215	NA	40.8603	55.4648	53.9951	89.8547	NA	NA
Q3U2P1	SC24A_MOUSE	Sec24a	21.0056	20.9643	21.0064	20.8016	20.6934	20.7832	20.4706	20.4226	20.3813	20.8561	20.9383	20.9203	20.2413	20.1018	20.3123	20.7646	20.7922	20.6949	20.8445	20.8267	20.7695	NA	221.818	253.89	341.594	394.842	NA	NA
Q62470;Q62470-2	ITA3_MOUSE	Itga3	NA	NA	NA	19.1579	19.2771	19.3085	NA	NA	NA	18.7045	18.5524	18.5881	17.4579	17.1591	18.0116	NA	NA	NA	NA	NA	NA	NA	4.84486	NA	5.21546	3.43668	NA	NA
Q3UVL4	VPS51_MOUSE	Vps51	20.9484	20.6535	20.7596	20.5465	20.3739	20.2861	20.1778	20.0778	20.0059	20.1494	20.4207	20.1778	20.025	19.9561	20.1193	20.7578	20.8896	20.7588	20.7101	20.7071	20.4496	176.539	88.5578	146.87	136.217	291.345	171.75	228.783
P50427	STS_MOUSE	Sts	21.7613	21.7781	21.6626	22.3145	22.1997	22.2047	21.8778	21.8133	21.9148	22.1618	22.2549	22.1807	21.4946	21.5747	21.8465	21.8469	21.9242	21.8571	21.5966	21.5352	21.3741	27.4963	30.7589	36.6004	48.4053	46.8585	31.4394	34.0929
A0A0A6YWM5;E9QKE4	A0A0A6YWM5_MOUSE;E9QKE4_MOUSE	Rab3gap2	19.6116	20.2627	18.5833	19.162	19.6226	18.2096	20.0547	18.9023	18.0366	19.5234	19.4179	NA	NA	19.6607	17.6069	18.5177	19.652	20.0679	NA	NA	17.6006	NA	NA	NA	NA	NA	NA	NA
P54310;P54310-2	LIPS_MOUSE	Lipe	21.1683	21.0559	21.0562	21.3102	21.277	21.3168	21.386	21.3569	21.2336	21.3882	21.2442	21.4493	21.0959	21.1739	21.1137	20.9776	20.8796	20.8359	21.0009	21.0771	21.2061	437.786	259.503	429.571	378.225	465.463	494.561	643.112
Q8R3N1	NOP14_MOUSE	Nop14	19.6703	19.4396	19.4702	19.9692	20.268	20.1462	20.1058	20.0029	19.7558	19.9374	19.9452	19.9385	20.0256	20.019	20.0041	19.5727	19.4236	19.4865	19.4639	19.4203	19.7718	NA	72.0946	76.0668	61.1863	84.2894	NA	NA
Q91YR5	EFNMT_MOUSE	Mettl13	19.0439	19.0167	19.1418	19.9496	19.764	19.6674	19.4488	19.5478	19.4918	19.8415	19.667	19.6836	18.9399	19.0015	18.9913	19.3754	19.0811	19.3501	17.799	18.1759	17.9874	NA	65.8987	87.525	111.946	94.1957	NA	NA
Q6NVF9	CPSF6_MOUSE	Cpsf6	21.9833	21.819	22.0893	22.1167	22.0429	22.1109	22.0967	22.1487	22.0689	22.1176	21.9954	22.1045	21.995	21.7399	21.964	21.9048	22.0509	21.8895	21.6145	21.6551	21.8034	26.4493	12.7634	21.6147	19.6206	30.8477	27.7298	30.5692
P47738	ALDH2_MOUSE	Aldh2	26.8346	26.8404	26.8977	26.2846	26.2789	26.2122	26.1898	26.2807	26.2721	26.1482	26.0069	25.9957	25.849	25.7711	25.9393	27.0047	26.9442	26.9058	25.8252	25.8468	25.6225	30.2714	15.4113	20.0444	19.4629	21.7104	29.9704	18.7693
Q63829	COMD3_MOUSE	Commd3	21.4691	21.5411	21.6206	21.8211	21.8082	21.7433	21.7256	21.7648	21.6437	21.9327	21.8646	21.8308	21.6512	21.7529	21.6365	21.5261	21.4394	21.4362	21.5344	21.5071	21.4037	96.5564	29.0274	36.4016	52.018	55.2423	86.9868	147.013
Q810A7	DDX42_MOUSE	Ddx42	22.0374	22.069	22.0415	22.2624	22.1538	22.1144	22.0208	22.1661	22.1941	22.054	21.9879	22.0807	22.1204	22.0586	22.0014	22.2293	22.1138	22.0591	22.2938	22.2854	22.402	135.23	31.4895	43.2686	42.4989	63.5235	124.249	210.208
Q9Z1M8	RED_MOUSE	Ik	23.4262	23.5547	23.3656	23.9186	23.9708	23.8988	23.9511	23.945	23.9904	23.9471	23.8862	23.9322	24.0352	24.0293	24.0752	23.5591	23.3918	23.376	23.7943	23.7489	23.8356	114.519	48.4697	72.0098	77.7563	105.459	127.834	210.319
Q9D8X2	CC124_MOUSE	Ccdc124	22.0194	22.0229	22.0613	22.4811	22.5211	22.5155	22.5098	22.5915	22.5956	22.6401	22.5144	22.4763	22.6923	22.7102	22.752	22.1544	22.1711	21.9989	22.3912	22.3075	22.3703	103.353	13.6333	23.7186	24.8883	38.3974	120.494	191.427
Q7TMY8	HUWE1_MOUSE	Huwe1	21.3827	21.3346	21.4567	21.4014	21.5043	21.4611	21.3737	21.4399	21.2628	21.4159	21.519	21.4661	21.1577	21.1637	21.2615	21.243	21.2973	21.2212	21.261	21.3462	21.4351	178.197	39.2126	68.5701	64.0462	72.9674	158.247	339.097
P16675	PPGB_MOUSE	Ctsa	26.0219	26.0732	26.0633	26.5297	26.3746	26.389	26.0998	26.3072	26.3703	26.5173	26.4758	26.4268	25.8575	25.9899	25.7702	26.0503	26.0323	26.1377	25.2983	25.3515	25.18	16.0913	36.1601	46.2124	53.2056	43.6899	17.7737	9.90783
Q64674	SPEE_MOUSE	Srm	22.0068	21.9645	22.0656	22.3099	22.035	22.0925	21.9337	21.9236	21.852	22.1206	22.1731	22.1373	21.7859	21.8651	21.8431	21.9786	21.7796	21.9707	21.79	21.8148	21.6316	31.7453	10.7462	13.0083	17.4487	18.0743	31.9112	41.5876
Q3UQ44	IQGA2_MOUSE	Iqgap2	24.3567	24.1928	24.2318	24.8123	24.957	24.8901	24.8985	24.8668	24.6701	24.7544	24.8775	24.8498	24.6536	24.5502	24.7265	24.2418	24.2992	24.2997	23.478	23.3309	23.3399	173.51	72.9604	112.828	129.244	147.597	176.973	177.569
Q99JR8	SMRD2_MOUSE	Smarcd2	22.6721	22.8331	22.7127	22.8204	22.7948	22.7481	22.8669	22.8762	22.9907	22.9237	22.7735	22.7539	22.6351	22.6537	22.6683	22.8942	22.7588	22.7874	22.7652	22.6625	22.6998	119.979	47.1749	70.8443	50.9611	76.299	156.731	143.335
Q8BK67	RCC2_MOUSE	Rcc2	22.157	22.1234	22.1444	21.8822	21.8657	21.8731	21.805	21.9516	21.9099	21.8935	21.8801	21.8115	21.7955	21.6813	21.6889	21.9407	21.9932	22.0813	21.3295	21.2837	21.2058	28.7951	8.11287	11.724	11.8394	15.0813	27.1841	25.7614
Q3TDX8	NB5R4_MOUSE	Cyb5r4	20.9469	21.1041	20.9005	20.4639	20.2832	20.5821	20.3234	20.2376	20.481	20.3482	20.4564	20.4679	20.2938	20.3769	20.249	20.9744	20.9289	21.0457	20.6313	20.6083	20.7374	88.8102	NA	NA	NA	NA	51.6589	75.6147
P25799	NFKB1_MOUSE	Nfkb1	23.3959	23.4873	23.5082	23.762	23.6741	23.6508	23.685	23.5697	23.6512	23.9104	23.7825	23.8716	23.3014	23.2527	23.3627	23.4051	23.359	23.4166	24.6004	24.6158	24.5588	135.21	39.1354	53.737	69.8376	56.7365	125.863	428.804
P16330;P16330-2	CN37_MOUSE	Cnp	20.8718	20.8012	20.7658	20.4315	20.297	20.2974	20.0733	20.0506	19.9154	19.9766	20.1141	20.0105	19.8194	19.5081	19.6179	20.9156	21.0032	21.0049	20.4814	20.338	19.9751	117.715	54.8713	66.6948	65.3685	93.0703	130.518	130.846
A2A7S8-2	K1522_MOUSE	Kiaa1522	19.1294	19.4303	18.8866	19.8272	20.1611	19.9819	19.767	19.7521	19.867	19.6392	20.0491	19.9317	20.1503	20.1832	19.9498	19.0721	18.6018	18.8945	18.0824	17.9692	17.5123	NA	19.3438	26.2912	23.4613	42.5496	NA	NA
Q00322	CEBPD_MOUSE	Cebpd	16.3688	16.5526	16.3655	19.0369	18.8431	18.7663	17.2895	18.6982	18.5514	18.4023	NA	18.8952	18.1901	19.1466	18.9782	16.8067	16.1696	NA	21.0163	21.0727	21.8983	NA	NA	NA	NA	NA	NA	NA
O35144	TERF2_MOUSE	Terf2	19.242	19.5461	19.3247	19.7692	19.9094	19.8768	19.6897	19.8516	19.8189	19.7514	19.8267	19.8092	19.7532	19.6973	19.8547	19.5607	19.3218	19.2514	18.9275	18.929	18.8432	NA	28.5313	71.9165	49.4507	58.4694	NA	NA
Q8BIE6;Q8BIE6-2	FRM4A_MOUSE	Frmd4a	19.5773	19.49	19.4435	20.0658	20.2011	20.2299	19.9207	20.0857	19.9672	19.8749	20.0499	19.8881	19.8794	19.6546	19.5111	19.7404	19.1987	19.1887	19.9454	19.6707	19.4221	NA	9.36602	13.4867	14.3837	20.0745	NA	NA
O09172	GSH0_MOUSE	Gclm	24.9023	25.11	25.1259	24.1527	24.046	24.086	24.3083	24.2983	24.1871	24.4681	24.4768	24.3678	24.1404	24.2533	24.4668	24.6776	24.6545	24.7828	23.7931	24.0076	24.3017	238.695	71.0973	121.353	135.199	161.518	146.396	141.084
Q6R891	NEB2_MOUSE	Ppp1r9b	22.7612	22.8522	22.7496	22.9162	23.0292	22.9373	22.9843	23.0739	23.1173	22.9149	22.8955	22.9711	23.0168	22.9578	23.0294	22.8527	22.6964	22.6752	22.6121	22.4554	22.5067	197.651	111.495	179.949	165.592	230.697	198.366	249.585
Q571C7;Q571C7-2	BDP1_MOUSE	Bdp1	17.327	17.9922	17.8297	18.4165	18.3229	18.4816	18.5327	18.4848	18.6333	18.2022	18.3842	18.5233	18.7932	18.8346	18.8155	17.8996	17.4726	17.7643	18.6817	18.8008	19.0944	NA	13.968	24.4872	19.6204	42.6646	NA	NA
Q91X52	DCXR_MOUSE	Dcxr	23.2475	23.2971	23.3551	23.0574	22.8438	22.9748	22.8182	22.9826	22.9695	22.6812	22.7387	22.7754	22.5137	22.5332	22.5385	23.4631	23.4511	23.4508	23.909	23.7546	23.4669	83.3923	225.19	322.656	321.106	341.555	92.222	176.773
Q9JI11	STK4_MOUSE	Stk4	23.218	23.3267	23.3158	23.6324	23.6623	23.6649	23.8303	23.7331	23.8555	23.72	23.6826	23.7261	23.7357	23.8028	23.8098	23.5233	23.4063	23.3823	23.361	23.3797	23.3011	603.843	125.256	222.803	241.975	339.285	696.005	1195.34
Q3U319	BRE1B_MOUSE	Rnf40	22.292	22.2891	22.3659	22.69	22.718	22.6838	22.7464	22.7877	22.8486	22.7632	22.5535	22.6389	22.6947	22.7466	22.7805	22.4494	22.3756	22.3505	22.3458	22.2453	22.3426	124.412	58.7626	91.1717	52.8627	61.7596	141.565	81.9264
Q9JL35	HMGN5_MOUSE	Hmgn5	19.8457	19.9982	19.9844	20.7007	20.7609	20.5757	20.3642	20.3691	20.3754	20.6545	20.6356	20.7422	20.3564	20.2908	20.475	19.8763	19.8608	19.7604	20.6203	20.6546	20.8067	19.9013	5.53608	5.62794	5.75685	8.20782	15.7387	51.9668
O70279	ESS2_MOUSE	Ess2	19.1073	19.2261	19.0334	19.2851	19.5263	19.5334	19.6568	19.77	19.61	19.5864	19.5255	19.5419	19.8431	19.7195	19.7619	19.5346	19.2274	19.1039	19.3728	19.0647	19.4825	NA	5.22658	9.03266	8.54834	14.3699	NA	NA
Q8BZA9	TIGAR_MOUSE	Tigar	20.1341	19.958	20.0071	20.5732	20.5383	20.5716	20.5227	20.2337	20.3351	20.5586	20.4509	20.6136	20.1956	20.2967	20.3564	20.1389	19.9648	20.0653	19.788	20.0635	20.2333	124.343	48.0424	68.1428	77.5046	89.8814	123.107	198.694
Q5DTM8	BRE1A_MOUSE	Rnf20	20.3022	20.245	20.1889	20.5625	20.6706	20.7177	20.726	20.7168	20.7589	20.6899	20.6048	20.7571	20.7814	20.758	20.7985	20.4177	20.4733	20.37	20.5739	20.3775	20.5715	NA	109.483	129.038	137.445	234.38	NA	NA
P57746	VATD_MOUSE	Atp6v1d	23.9678	24.1949	24.1597	24.3787	24.3702	24.3142	24.421	24.3895	24.5742	24.6434	24.4229	24.4322	24.5391	24.5216	24.4837	24.3848	24.2064	24.2678	23.4715	23.3666	23.3992	80.3213	59.7551	91.2403	94.2	135.531	95.3206	133.347
P28033-2	CEBPB_MOUSE	Cebpb	NA	NA	NA	16.8366	17.6077	17.0991	14.3172	15.828	15.0878	16.1993	17.5497	17.3492	NA	14.2028	16.3273	NA	NA	NA	18.2062	17.6154	17.5445	NA	NA	NA	NA	NA	NA	NA
Q6PGC1	DHX29_MOUSE	Dhx29	19.9288	19.9498	19.9103	20.2789	20.3418	20.213	20.0804	20.047	19.9356	20.0756	20.2556	20.1926	19.823	19.9494	20.0044	19.7747	19.8767	19.8249	19.8527	19.6585	19.5504	47.7707	24.588	26.8771	30.7553	42.6088	57.2484	52.1729
P48678	LMNA_MOUSE	Lmna	25.813	25.8109	25.8288	25	25.1472	25.1062	25.4987	25.5081	25.4519	24.7008	24.8332	24.8616	26.1176	26.0436	26.1241	25.7093	25.6587	25.5976	24.8499	24.8547	24.6106	25.7096	4.60409	7.97665	6.11276	17.8009	19.1726	14.4291
E9Q5C9	NOLC1_MOUSE	Nolc1	19.1883	19.1158	19.1781	20.0769	20.4811	20.1844	20.0343	19.9243	19.9149	19.8567	20.049	20.1815	19.5602	19.3007	19.5895	18.7348	18.4096	18.1008	19.7303	19.5118	19.6215	6.2011	3.44799	4.78264	4.30209	3.84739	3.60988	12.7714
Q9CRA5	GOLP3_MOUSE	Golph3	20.8839	21.1484	21.2806	21.4557	21.4488	21.4134	21.5214	21.6718	21.8169	21.4062	21.4222	21.594	21.4672	21.8741	21.6176	21.4831	21.3579	21.2844	21.8174	21.8349	21.8066	NA	406.138	667.445	618.049	952.789	NA	NA
Q91X21;Q91X21-2	K2013_MOUSE	Kiaa2013	18.6601	18.4942	18.6029	17.7326	18.8428	18.5789	18.7957	18.7926	18.1896	18.1811	18.8519	18.3872	18.866	18.3883	18.4618	17.9401	17.4567	17.6683	18.4384	18.8426	18.4544	NA	NA	NA	NA	NA	NA	NA
Q6A068	CDC5L_MOUSE	Cdc5l	22.7124	22.9088	22.6848	23.1997	23.189	23.1595	23.1775	23.1764	23.1868	23.3688	23.166	23.2374	23.2083	23.1557	23.2592	22.899	22.7065	22.7369	22.7329	22.6372	22.8272	71.6246	19.7574	28.1679	33.102	39.4137	76.6494	123.889
P54822	PUR8_MOUSE	Adsl	22.166	22.2051	22.3102	21.9575	21.8482	21.8774	21.9192	21.8916	21.928	21.862	21.7735	21.7046	21.6787	21.7132	21.6252	22.3124	22.3745	22.1319	21.828	21.8658	21.8397	84.4873	14.3963	22.2971	22.4553	32.5517	79.9715	81.7672
Q14CH1	MOCOS_MOUSE	Mocos	22.9878	22.9165	22.8127	21.5671	21.358	21.579	21.4481	21.3764	21.3161	21.3084	21.2328	21.1662	21.0748	21.1443	21.1046	22.7021	22.7685	22.7781	21.1965	21.088	20.832	132.753	97.5411	124.543	82.5394	78.0245	137.239	42.0592
Q9QY06;Q9QY06-2	MYO9B_MOUSE	Myo9b	22.4766	22.3751	22.4086	22.4213	22.4057	22.4838	22.4711	22.4305	22.3704	22.3324	22.4262	22.3999	22.3198	22.3239	22.2919	22.4852	22.4537	22.4995	21.9303	21.9294	21.7751	66.0214	32.7977	47.219	48.3857	61.4572	74.8224	49.2293
Q99NB9	SF3B1_MOUSE	Sf3b1	24.2064	24.2803	24.1973	24.1394	24.2798	24.1812	24.3209	24.3255	24.1306	24.1952	24.3542	24.3315	24.2792	24.2179	24.3202	24.1005	24.1885	24.1658	24.1821	24.1979	24.1828	121.571	48.0308	78.0934	83.6444	124.251	124.199	137.31
Q5ND34	WDR81_MOUSE	Wdr81	20.4137	20.3654	20.5494	NA	NA	NA	NA	NA	NA	NA	NA	NA	NA	NA	NA	20.4385	20.4606	20.4546	19.5156	19.4924	19.4491	129.197	NA	NA	NA	NA	150.516	79.4199
O08580	ERR1_MOUSE	Esrra	19.2137	18.8347	18.76	19.6688	19.7467	19.4245	19.1502	19.3181	19.1635	19.426	19.3679	19.5437	18.3721	18.352	18.7728	19.147	19.2326	18.876	19.3556	19.4767	19.6015	NA	124.162	186.715	251.969	183.097	NA	NA
O35904	PK3CD_MOUSE	Pik3cd	20.8306	20.9699	20.8757	21.2081	21.1247	21.1171	20.621	20.7589	20.8332	20.9503	21.1699	21.1548	20.2335	20.246	20.1342	21.0054	20.9878	21.0341	21.3069	21.3582	21.1014	118.51	277.612	322.286	421.763	148.316	108.805	179.351
Q99MI1	RB6I2_MOUSE	Erc1	20.8409	20.7813	20.9057	20.9919	21.1557	21.0716	21.2572	21.2045	21.1513	21.0035	21.0846	21.0821	21.3065	21.2687	21.2707	20.765	20.6478	20.6667	20.9994	20.9531	21.0413	345.863	19.6921	33.6569	30.3088	50.5571	177.028	361.58
Q9DB42	ZN593_MOUSE	Znf593	21.1062	21.4039	21.1357	21.6285	21.688	21.7134	21.6534	21.5637	21.7042	21.5453	21.4767	21.5871	21.4945	21.5666	21.478	21.2672	21.175	21.139	22.0392	21.9662	22.183	64.2866	11.8937	16.6113	17.3022	23.9145	64.0576	190.951
Q61249	IGBP1_MOUSE	Igbp1	22.2666	22.2532	22.2884	22.6315	22.6558	22.5482	22.5859	22.5069	22.5111	22.7515	22.5776	22.6123	22.5482	22.4799	22.696	22.2956	22.2154	22.2863	22.4677	22.3676	22.3747	50.8343	9.93905	14.8862	14.9141	23.0922	49.2048	85.3936
Q8CIE2;Q8CIE2-2;Q8CIE2-3	ZMIZ2_MOUSE	Zmiz2	20.8358	21.0034	20.6418	21.521	21.6895	21.6036	21.4767	21.6271	21.6717	21.5673	21.5532	21.6233	21.0872	21.1824	21.2769	20.8153	20.7982	20.5183	21.5496	21.2985	21.3722	28.7649	16.6684	26.9799	28.1003	31.0844	34.8432	82.5177
O88574	SAP30_MOUSE	Sap30	20.9187	20.9448	20.4522	21.5097	21.6249	21.2126	20.6679	20.9292	20.8163	21.3971	21.6948	21.5052	20.8598	20.5141	20.5174	20.9534	20.4828	20.2293	21.9388	21.88	21.8282	1484.29	150.341	177.71	238.432	167.4	754.713	5479.8
Q2EMV9	PAR14_MOUSE	Parp14	22.8817	22.8096	22.8572	23.0831	22.9943	23.1113	23.1193	23.1677	22.9938	22.8297	22.8168	22.8636	22.833	22.7563	22.7776	23.0754	23.0786	23.1249	24.5317	24.5283	24.4225	214.065	66.8714	119.117	35.1688	43.1079	114.698	613.799
E9QQ38;F8WHP5;F8WIJ5	E9QQ38_MOUSE;F8WHP5_MOUSE;F8WIJ5_MOUSE	Ddhd1	18.1927	17.923	17.7934	20.4853	20.3675	20.3489	19.5236	19.3169	19.0904	20.5894	20.5603	20.5507	16.8406	17.1433	18.6503	18.1784	18.0284	17.1582	18.9471	19.0827	18.8708	NA	NA	NA	NA	NA	NA	NA
A2BH40	ARI1A_MOUSE	Arid1a	27.1463	27.2651	27.14	27.4784	27.5192	27.5166	27.5115	27.5852	27.6098	27.4771	27.442	27.5375	27.5315	27.5403	27.5952	27.1328	26.922	26.8389	27.1923	27.2201	27.3364	125.206	36.2321	58.0196	50.6556	85.8209	141.038	176.027
Q99PL5	RRBP1_MOUSE	Rrbp1	23.8156	23.6034	23.835	24.305	24.3436	24.434	24.3841	24.3394	24.4373	24.5356	24.4152	24.4762	24.0168	24.048	23.9986	23.9794	23.9982	23.9827	24.1161	24.0579	24.1727	80.4974	31.5258	51.8775	56.6063	58.2181	101.578	141.446
Q6SJQ7;Q6SJQ7-2	CLM1_MOUSE	Cd300lf	17.9909	18.2368	17.9405	20.4063	20.6844	20.3638	20.0839	20.2171	20.3161	20.3344	20.6454	20.4841	20.2548	20.0568	20.1555	18.5028	17.277	17.6305	17.3611	16.7925	NA	NA	NA	NA	NA	NA	NA	NA
Q06348	PRRX2_MOUSE	Prrx2	NA	NA	NA	NA	NA	NA	NA	NA	NA	NA	NA	NA	16.4024	15.9654	NA	NA	NA	NA	NA	NA	NA	NA	NA	NA	NA	3.61192	NA	NA
Q6JPI3	MD13L_MOUSE	Med13l	19.4336	19.205	19.4357	19.417	19.4861	19.5535	19.3628	19.6405	19.4273	19.4583	19.563	19.1637	19.3598	19.3519	19.4329	19.2474	19.4099	19.6127	19.2997	19.4363	19.5207	NA	NA	NA	NA	NA	NA	NA
Q80XQ2	TBCD5_MOUSE	Tbc1d5	22.1529	22.1819	22.2164	21.8208	21.9952	21.8785	21.9693	22.0076	21.9302	21.6922	21.8692	21.8624	21.9434	21.9247	21.9215	22.0385	21.9133	21.8591	21.1485	21.1159	21.0952	74.2348	25.4206	43.8415	39.926	64.8832	87.234	67.5643
P58281-2	OPA1_MOUSE	Opa1	22.0591	21.8643	21.8896	21.8913	22.0226	21.8964	21.95	21.994	21.8356	21.7992	21.9482	21.9215	21.9001	21.9062	21.8099	21.8933	21.8313	21.8529	21.4943	21.3568	21.3797	87.3127	30.4218	48.3893	45.8199	77.5047	90.0465	91.5742
Q6AW69;Q6AW69-4;Q6AW69-5	CGNL1_MOUSE	Cgnl1	21.24	21.1987	21.2575	20.6002	20.7463	20.8344	21.2114	21.1071	21.0967	21.0032	20.7862	20.9038	22.0028	21.9621	21.9777	21.2011	21.3871	21.1383	18.8626	18.814	18.8289	NA	47.8541	91.6575	51.5956	263.307	NA	NA
O35426;O35426-2	XBP1_MOUSE	Xbp1	15.4775	NA	15.3368	NA	15.9982	16.3836	NA	15.7464	15.9384	15.699	15.9772	16.1141	15.8999	15.367	NA	15.5425	15.6058	NA	15.6174	15.1079	16.2586	NA	NA	NA	NA	NA	NA	NA
Q80X90	FLNB_MOUSE	Flnb	21.3984	21.4391	21.5193	22.7479	23.0282	22.8937	22.7182	22.798	22.7356	22.6105	22.5365	22.7196	22.9362	22.8763	22.9151	21.1658	21.1694	21.0305	24.2991	24.2996	24.2458	12.5448	3.68011	4.09058	4.61588	7.07405	10.1915	67.4521
Q6A026	PDS5A_MOUSE	Pds5a	21.3093	21.1975	21.2637	21.1754	21.1876	21.2659	21.0941	21.1575	20.9597	20.9633	21.11	21.122	21.0018	20.918	21.086	21.2588	21.3846	21.4073	20.8732	20.7119	20.7138	59.9056	29.9477	41.5211	43.1851	50.9732	67.7635	67.357
Q9D773	RM02_MOUSE	Mrpl2	20.18	19.9005	19.7578	20.79	20.7405	20.7546	20.7917	20.8658	20.8722	20.7363	20.648	20.6548	20.661	20.6174	20.615	20.274	20.2918	19.8192	19.6299	19.9136	19.9194	33.911	12.7449	19.1356	13.0784	17.2096	42.7625	52.0913
Q8K0V4	CNOT3_MOUSE	Cnot3	19.8034	19.8832	19.6716	19.8863	19.8309	20.0736	20.0732	19.8155	19.9972	19.9646	19.8483	20.0111	20.0253	20.1229	20.1592	19.6025	19.6795	19.6472	19.6075	19.5596	19.6513	402.319	22.3491	39.3675	30.4575	58.6658	389.596	409.911
Q9D0K2	SCOT1_MOUSE	Oxct1	21.8192	21.9508	21.9706	22.5658	22.4389	22.4227	22.3609	22.381	22.3295	22.2739	21.9613	22.2061	22.1314	22.099	22.037	22.2584	22.2344	22.3177	20.631	20.5625	20.2289	12.2162	7.33106	7.88081	6.50976	10.0192	13.4237	8.87598
Q9QXY1	ZO3_MOUSE	Tjp3	17.6126	17.2944	17.4686	16.8511	17.3995	17.175	17.8479	17.8246	17.7527	17.3895	17.535	17.1336	18.0847	18.2688	18.03	17.5072	17.9322	17.8592	15.6859	16.5789	15.693	NA	NA	NA	NA	NA	NA	NA
P47955	RLA1_MOUSE	Rplp1	23.0547	23.1955	22.4559	23.1756	23.0467	23.1935	23.2462	23.7998	23.7373	22.594	22.2713	23.5882	23.0387	23.6426	23.1875	23.3453	23.6314	23.6669	23.2288	24.4167	23.8198	23.096	3.22796	7.57825	7.17337	5.10607	32.4502	77.1145
Q9WTM5	RUVB2_MOUSE	Ruvbl2	22.2922	22.074	22.2707	21.9769	22.0358	21.9296	21.8169	21.9084	21.7563	21.8575	21.8994	21.8613	21.9607	21.7841	21.9141	22.0742	22.0387	22.1874	21.9862	22.0457	21.7906	31.0313	8.97855	13.2449	14.6028	22.2389	29.2766	33.9299
Q9CZL5	PHS2_MOUSE	Pcbd2	20.5907	20.2117	20.267	20.2764	20.5422	20.7434	21.1203	21.1959	20.7041	20.9323	21.1629	20.9482	21.0306	21.2825	21.0803	20.7284	20.4841	20.561	20.0295	20.2004	20.1671	23.2637	20.1644	32.0463	22.7381	41.256	24.2178	42.4323
Q4G5Y1	KLDC2_MOUSE	Klhdc2	18.7752	18.3558	18.631	18.6765	18.271	18.1864	18.6382	18.4171	18.4842	18.3581	18.3435	18.3234	17.974	18.1871	18.3937	18.6728	18.8689	18.2892	17.5857	17.9783	17.6544	NA	NA	NA	NA	NA	NA	NA
Q60769	TNAP3_MOUSE	Tnfaip3	20.1415	20.255	20.0568	20.1287	20.1401	20.0436	20.0037	20.1881	20.0756	19.9763	20.0374	20.0371	19.8861	19.8639	19.9186	20.0863	19.9803	20.0122	21.912	21.9984	22.7752	NA	64.1863	108.695	66.1044	122.566	NA	NA
Q9QXZ0	MACF1_MOUSE	Macf1	24.8737	24.8223	24.8886	24.6894	24.7459	24.771	24.8638	24.8512	24.7802	24.6578	24.6937	24.6987	24.7681	24.7947	24.8157	24.6818	24.6586	24.6393	24.3059	24.405	24.4719	70.2571	13.1098	22.01	16.6694	44.2255	56.1029	64.431
Q9D8B3	CHM4B_MOUSE	Chmp4b	25.4387	25.735	25.4364	25.9887	26.1333	26.0334	26.3489	26.2873	26.4094	26.1662	26.2855	26.2735	26.4722	26.6224	26.508	25.5766	25.3944	25.4726	26.8603	26.8225	26.8082	136.36	12.5258	18.5299	17.9127	28.6083	119.036	439.615
P40201	CHD1_MOUSE	Chd1	20.2275	20.0281	20.1151	20.243	20.3563	20.5176	20.2557	20.2212	19.9807	20.3167	20.4225	20.3402	20.1293	20.0534	19.9395	20.022	20.1599	20.077	20.0361	19.9788	20.0978	94.3649	31.3584	46.2957	58.7275	44.165	74.331	99.7035
E9PZM4	CHD2_MOUSE	Chd2	19.6	19.3165	19.3724	19.5611	19.9085	19.8585	19.8184	19.9307	19.678	19.5643	19.8001	19.7828	19.4807	19.7462	19.7139	19.2003	19.1196	19.1548	19.7211	19.7314	19.6806	74.0367	71.4179	122.117	126.817	169.512	67.5628	160.73
Q64324	STXB2_MOUSE	Stxbp2	23.4271	23.4544	23.4067	23.4405	23.395	23.4259	23.2455	23.2317	23.2832	23.2569	23.164	23.2844	22.8679	22.8803	23.038	23.632	23.576	23.5423	23.0089	23.0665	22.9491	100.071	65.0823	84.951	88.3053	91.1747	91.5149	88.0076
P50580	PA2G4_MOUSE	Pa2g4	23.6448	23.7392	23.7891	23.8247	23.8214	23.8167	23.6912	23.6542	23.6386	23.79	23.8649	23.8513	23.4859	23.5316	23.5149	23.6455	23.5674	23.6171	23.9858	23.9637	24.009	20.2308	10.7754	12.3486	16.3648	16.7827	17.9077	33.5062
Q5DU25	IQEC2_MOUSE	Iqsec2	21.0367	21.2117	20.9349	21.2634	21.4983	21.1633	20.9494	21.0053	20.918	21.4123	21.7627	21.6753	20.8107	20.9089	20.8211	21.0148	20.9169	20.8949	21.5108	21.3617	21.2883	224.438	46.6734	53.1954	90.2331	67.3959	188.86	445.295
Q80VW7	AKNA_MOUSE	Akna	19.9141	19.9564	19.9816	20.5961	20.7277	20.7121	20.7878	20.8721	20.8768	20.6618	20.8169	20.7884	20.6186	20.7924	20.73	20.0357	19.6413	19.6053	21.7719	21.8453	22.116	NA	67.9553	137.477	142.961	290.785	NA	NA
Q8BNU0	ARMC6_MOUSE	Armc6	18.9892	18.834	18.81	19.4045	19.6127	19.3558	20.1042	19.8147	19.915	19.4311	19.3947	19.4814	19.8448	19.6459	19.8068	19.1245	18.8742	18.8731	19.4892	19.4102	19.2175	127.346	3.61158	6.36528	5.06507	7.75008	74.8232	242.951
A2A791	ZMYM4_MOUSE	Zmym4	19.6977	19.8544	19.7109	19.7831	19.7944	19.7559	19.9904	19.9549	20.0336	19.6814	19.7765	19.6936	20.0137	19.9029	19.9246	19.7887	19.5172	19.9329	19.7979	19.4063	19.3979	NA	19.0955	39.4159	38.9094	52.5519	NA	NA
Q3U0J8	TBD2B_MOUSE	Tbc1d2b	20.3632	20.3539	20.3312	20.5946	20.8084	20.7269	20.7728	20.8348	20.681	20.7114	20.7364	20.7176	20.653	20.7044	20.5834	20.2498	20.3273	20.1189	20.5023	20.6245	20.6911	NA	38.8987	62.3014	75.0374	80.8597	NA	NA
E9Q309	CE350_MOUSE	Cep350	19.3824	19.4089	19.3844	20.0556	20.1318	20.1169	20.1064	20.1268	20.1728	20.2204	20.1475	20.1867	20.1407	20.148	20.1384	19.3892	19.2106	19.0046	20.1002	20.0393	20.0971	NA	101.959	176.985	210.163	249.111	NA	NA
P80314	TCPB_MOUSE	Cct2	23.892	24.0163	24.0334	24.0697	24.0421	23.9559	24.0518	24.062	24.0737	23.9448	23.908	23.9873	24.0703	23.9347	23.9816	23.9892	23.9369	24.0287	24.3909	24.3772	24.3529	25.005	8.25673	12.2183	12.1456	16.0447	27.1924	47.4418
Q80XL6	ACD11_MOUSE	Acad11	20.0408	20.0311	20.0341	20.3259	20.1844	20.3048	19.8308	19.957	19.9365	19.9487	19.9877	19.9567	19.3178	19.4615	19.7014	20.0493	20.1688	20.0024	18.85	18.0039	18.7988	NA	NA	NA	NA	NA	NA	NA
Q99N57;Q99N57-2	RAF1_MOUSE	Raf1	20.6878	20.5057	20.297	20.6015	20.6463	20.8195	20.9342	20.7062	20.4943	20.8553	20.789	20.8905	20.6517	20.683	20.6526	20.4319	20.2227	20.3229	19.8707	19.8222	19.9342	NA	52.6405	91.6689	100.047	142.884	NA	NA
O08599	STXB1_MOUSE	Stxbp1	21.8352	21.7842	21.7504	21.9724	21.9482	21.8349	21.9753	21.8688	21.8442	22.1445	21.9232	21.9742	21.5713	21.661	21.8077	21.8428	21.7096	21.7968	21.6514	21.6993	21.5778	79.6444	56.5796	88.3998	90.8809	114.569	82.608	120.139
Q8VE73	CUL7_MOUSE	Cul7	19.4249	19.348	19.2882	18.5538	18.4791	18.8829	18.6592	18.404	18.409	17.7457	18.6897	18.8619	18.8308	18.3913	18.5228	19.3549	19.5695	19.424	18.063	18.3097	18.3652	NA	NA	NA	NA	NA	NA	NA
Q8R0X7	SGPL1_MOUSE	Sgpl1	24.8906	24.884	24.8495	24.6173	24.6945	24.6426	24.3253	24.3566	24.1616	24.5471	24.8295	24.6779	24.0201	23.8799	24.1244	24.9194	24.946	24.9191	24.1342	24.1869	24.0001	58.3728	66.1142	71.2384	94.7096	87.0537	52.3757	51.8408
Q8CII9;Q8CII9-3	CRLF2_MOUSE	Crlf2	20.2262	20.7389	20.1567	20.5715	21.0276	20.7315	20.2235	20.6218	20.5143	20.4697	21.098	20.891	20.6163	20.6715	20.894	20.1632	19.8953	19.9576	21.9531	21.7762	21.8869	NA	41.8059	53.6367	77.123	88.9068	NA	NA
Q9CR57	RL14_MOUSE	Rpl14	24.355	24.1724	24.3369	24.3831	24.3522	24.4166	24.2991	24.2254	24.3045	24.2763	24.232	24.2523	24.0571	23.9613	24.2044	24.3028	24.2109	24.3552	24.8639	24.8137	24.8317	21.274	7.88424	10.7283	10.0578	12.9685	22.7308	48.1144
Q3UKJ7	SMU1_MOUSE	Smu1	22.6977	22.7159	22.8255	22.6177	22.4565	22.5142	22.4019	22.4974	22.5149	22.4812	22.3419	22.3281	22.2847	22.2911	22.2389	22.8516	22.7503	22.8128	22.6636	22.6429	22.4709	67.7916	27.7632	37.6116	36.0446	42.7579	62.1349	88.5504
Q8C2Q3	RBM14_MOUSE	Rbm14	21.8226	21.8623	21.6049	22.0614	22.0827	21.9529	21.9648	22.041	22.0082	22.2076	22.0805	22.0427	22.0563	21.9539	21.9554	21.6722	21.4369	21.1973	21.6963	21.7389	21.7449	44.9219	9.10624	11.467	13.6817	18.8969	45.9255	57.9805
P16858	G3P_MOUSE	Gapdh	28.6865	28.6438	28.7467	29.2126	29.1453	29.1381	29.2128	29.1764	29.0127	29.3553	29.3176	29.3506	29.3284	29.3324	29.2783	28.5904	28.6382	28.6127	29.2346	29.3978	29.2642	28.5362	20.1324	27.4772	20.1725	43.2075	29.1962	53.6099
P45377	ALD2_MOUSE	Akr1b8	23.4799	23.4843	23.5183	22.1802	22.1865	22.109	22.1417	22.0575	22.1229	21.8893	21.9047	21.7927	22.3597	22.266	22.2434	23.3604	23.2872	23.3052	22.0333	22.1867	22.2863	35.1378	5.80971	7.31981	7.35428	67.7739	24.2274	94.1773
Q6ZPS6	AKIB1_MOUSE	Ankib1	19.0979	19.0233	18.9431	19.3856	19.4258	19.4494	19.3862	19.4609	19.4398	19.3233	19.2433	19.3909	19.2772	19.3047	19.3478	19.2016	19.1718	18.9679	19.0093	19.059	18.7673	NA	89.6094	121.025	136.448	196.545	NA	NA
P56959	FUS_MOUSE	Fus	24.7313	25.019	24.942	25.2364	25.3666	25.3732	25.22	25.2206	25.3854	25.1237	25.3624	25.4117	25.4523	25.3095	25.328	24.815	24.5083	24.5908	25.6544	25.7924	25.8609	47.5463	13.5304	17.2245	20.2806	23.6748	41.7591	104.314
Q3THS6	METK2_MOUSE	Mat2a	24.7952	24.8487	24.9495	25.1745	25.0144	25.0095	24.9567	24.9374	25.0217	25.3388	25.2069	25.1991	24.9931	25.0584	25.1179	24.913	24.76	24.8107	25.5594	25.5279	25.6404	89.3124	22.5926	31.1179	39.3064	49.8591	85.7735	241.454
Q6ZWQ0	SYNE2_MOUSE	Syne2	16.9712	16.5278	15.7102	16.1019	NA	16.4841	16.8084	16.3619	16.0142	15.6399	16.1946	16.5033	16.8064	16.3886	17.0996	16.1563	14.868	15.2384	17.5157	17.8848	17.6125	NA	NA	NA	NA	NA	NA	NA
Q01320	TOP2A_MOUSE	Top2a	20.5444	20.1866	20.3658	19.2079	19.0167	19.0083	19.1166	18.8907	18.6093	19.2314	19.6752	19.4366	19.6345	19.7708	19.6538	19.8642	19.6791	19.4066	17.5866	17.9871	18.0494	47.5236	3.89865	4.31671	5.69833	14.8777	20.5189	3.6539
Q8BWQ6	VP35L_MOUSE	Vps35l	21.2995	21.2485	21.2494	20.641	20.7811	20.7222	20.6152	20.6009	20.3022	20.4473	20.8733	20.6448	20.5044	20.2589	20.5102	21.0592	21.2341	21.1962	20.7069	20.6516	20.5157	81.055	55.9433	94.9183	96.2456	118.077	76.0875	75.7827
Q80VL1	TDRKH_MOUSE	Tdrkh	18.5925	18.4708	17.6315	18.2388	18.1835	18.1295	17.9859	17.8066	18.1304	17.9343	18.0911	18.2264	17.8047	17.9348	17.8437	18.3113	18.198	17.9507	17.9076	17.8615	17.6662	NA	60.3453	93.0438	102.777	175.444	NA	NA
Q80XI3-2;Q80XI3-4	IF4G3_MOUSE	Eif4g3	21.6216	21.5588	21.5852	21.6652	21.6388	21.6787	21.5907	21.6489	21.6811	21.6411	21.5624	21.6211	21.5294	21.5758	21.6944	21.6999	21.6295	21.5965	21.2592	21.2299	21.1657	288.021	35.3751	56.4974	55.8404	74.0696	271.435	322.514
Q80TP3	UBR5_MOUSE	Ubr5	21.08	21.0123	21.1037	20.7776	20.7698	20.8044	20.8166	20.8108	20.7634	20.6707	20.7162	20.6784	20.5041	20.6113	20.6421	21.058	21.0658	21.0509	20.8624	20.8829	20.8994	276.705	19.5561	27.9825	30.1312	36.8668	270.342	270.311
Q8VIJ8	NPRL3_MOUSE	Nprl3	18.1369	17.2418	17.8045	16.5834	16.6458	NA	17.7645	17.3936	17.5925	16.428	NA	16.8568	17.201	17.4804	17.2522	17.4257	17.1413	17.7881	17.2039	16.7011	17.206	NA	NA	NA	NA	NA	NA	NA
Q8CIG8	ANM5_MOUSE	Prmt5	20.3953	20.2586	20.2555	20.4769	20.4137	20.465	20.2524	20.2779	20.1013	20.121	20.2037	20.1969	20.1364	20.0375	20.1254	20.3146	20.3526	20.2711	19.8013	19.7518	19.7368	20.2634	8.6583	11.7786	14.409	15.843	20.299	20.7146
Q6WKZ8-2	UBR2_MOUSE	Ubr2	22.193	22.0496	22.072	NA	NA	NA	21.6009	21.6382	21.4817	NA	NA	NA	21.5034	21.4548	21.5478	21.9935	22.2466	21.9785	21.8105	21.867	21.7477	5.97773	NA	3.0192	NA	4.45226	5.5558	6.92144
Q8BGV8	MID51_MOUSE	Mief1	20.2943	20.3247	20.5797	20.333	20.222	20.1236	20.2524	19.9435	20.1419	20.3767	20.1654	20.1389	19.9563	19.8739	19.7675	20.4253	20.1306	20.4816	20.5264	20.314	20.2506	NA	119.139	153.02	192.931	223.177	NA	NA
Q8JZX4	SPF45_MOUSE	Rbm17	21.1122	21.0985	20.8498	21.5579	21.623	21.5738	21.563	21.6821	21.6206	21.745	21.6074	21.6201	21.5144	21.5307	21.5163	21.2717	20.891	20.711	21.532	21.4391	21.5345	50.0111	11.5622	20.056	19.0857	37.2889	41.1293	138.461
Q8C7X2	EMC1_MOUSE	Emc1	21.9949	21.8757	21.8647	21.6222	21.4896	21.4089	21.3154	21.1263	21.2233	21.4093	21.6838	21.5282	20.9699	20.8709	21.2733	21.7882	21.881	21.8188	21.3752	21.203	21.1636	241.576	22.1038	26.8972	99.6551	212.805	261.319	231.978
Q6KAR6	EXOC3_MOUSE	Exoc3	22.8564	22.8242	22.7963	22.6057	22.6199	22.6553	22.56	22.533	22.6092	22.6172	22.6157	22.5818	22.3919	22.3678	22.4703	22.8767	22.8815	22.9316	22.482	22.3724	22.361	289.741	26.354	50.1574	62.732	97.666	280.653	945.636
Q7TSI1	PKHM1_MOUSE	Plekhm1	20.9838	21.055	20.7467	20.4134	20.5167	20.4664	20.3615	20.4032	20.3678	20.2521	20.4117	20.2857	20.2982	20.2574	20.2236	21.1425	21.057	21.0842	19.4707	19.4205	18.8988	255.819	43.2999	57.7178	64.0556	79.4388	236.076	133.692
Q8BP40	PPA6_MOUSE	Acp6	20.5411	20.8164	20.7118	20.8752	20.7296	20.8396	20.8427	20.6379	20.7354	20.9911	20.9863	20.9208	20.5179	20.3759	20.5613	20.8036	20.8372	21.0552	19.6061	19.3907	19.1364	46.5662	14.2743	23.1601	25.528	27.9381	46.3048	26.9956
Q9JIK5	DDX21_MOUSE	Ddx21	22.7854	22.8024	22.8949	23.021	22.9846	23.0401	22.8496	22.9371	22.9181	22.9953	22.9881	22.9903	22.7777	22.7591	22.8134	22.7881	22.7557	22.7265	23.4554	23.4548	23.5994	31.2438	9.99469	12.7265	14.2716	17.3935	30.4445	78.607
P35290	RAB24_MOUSE	Rab24	18.9468	18.4685	18.6964	18.8562	18.8354	18.5586	18.3633	18.5111	18.4201	17.924	18.7593	18.6995	18.5762	18.0366	18.2154	18.421	18.6034	18.3634	18.6676	18.3748	18.3856	NA	NA	NA	NA	NA	NA	NA
F8VQB6	MYO10_MOUSE	Myo10	21.6531	21.6719	21.6248	20.7459	20.5119	20.6728	20.2045	20.1574	19.9639	19.8202	20.4195	20.1069	19.196	19.2802	19.1358	21.2876	21.2844	21.3816	22.5555	22.625	22.6565	595.767	NA	NA	NA	NA	552.472	8979.58
Q9CR58	KMCP1_MOUSE	Slc25a30	20.2961	19.7078	20.0054	19.7857	19.6898	19.7483	18.9676	19.2944	18.9797	19.7007	19.8909	19.5432	18.9519	19.1492	19.0984	19.6913	19.989	19.6653	19.3448	18.98	19.7384	NA	NA	NA	NA	NA	NA	NA
Q5F2E7	NUFP2_MOUSE	Nufip2	21.3047	21.491	21.0497	22.0469	22.2924	22.126	21.8515	21.8702	21.8538	22.1694	22.3207	22.2929	21.9509	21.9398	22.1203	20.9366	20.5395	20.4147	22.4117	22.3119	22.3471	38.6216	12.0361	12.889	18.1561	19.3345	32.3058	98.7919
Q6NZC7	S23IP_MOUSE	Sec23ip	22.0793	22.033	22.1663	22.1042	22.0584	21.973	21.892	21.9177	22.0022	21.965	22.0508	22.0532	21.8925	21.8725	21.9499	22.0598	21.8935	21.9535	22.3188	22.3398	22.3736	79.8685	36.951	59.1597	61.6596	87.2761	59.6378	167.592
Q2KN98	CYTSA_MOUSE	Specc1l	21.6204	21.7269	21.6423	21.9551	21.981	22.0308	22.2264	22.145	22.1774	21.8896	21.8869	21.9256	22.0913	22.0586	22.1014	21.8372	21.756	21.6997	21.5874	21.5377	21.6385	63.1139	43.1562	64.7827	57.1223	82.5396	70.7316	95.7347
Q9D7P6	ISCU_MOUSE	Iscu	21.5828	21.6891	21.2874	22.5263	22.4689	22.4648	22.5507	22.6845	22.595	22.6133	22.6141	22.5539	22.4177	22.513	22.3636	21.6855	21.6456	21.5403	21.5316	21.464	21.4096	70.5114	49.723	71.0224	77.3387	95.1331	77.1164	90.1442
Q8R3P6	INT14_MOUSE	Ints14	17.8925	18.3153	17.6373	17.7755	18.2121	18.309	18.1317	18.0236	17.7361	17.7341	18.1548	18.1006	17.6023	17.1842	18.1279	17.7858	18.2603	17.8786	18.1822	18.0507	17.7748	NA	NA	NA	NA	NA	NA	NA
Q62188	DPYL3_MOUSE	Dpysl3	NA	NA	NA	NA	NA	NA	20.7452	20.8939	20.7609	NA	NA	NA	21.6914	21.4196	21.5554	20.5523	NA	20.8897	NA	NA	NA	NA	NA	3.50432	NA	7.56638	15.3716	NA
O08553	DPYL2_MOUSE	Dpysl2	24.9501	25.0473	25.0002	25.2164	25.2423	25.1975	25.5454	25.6086	25.6327	25.07	24.8828	24.961	25.51	25.5072	25.5564	25.2385	25.2208	25.1599	25.0701	25.0015	24.9645	25.5177	10.3925	18.4604	12.4534	25.6344	29.5339	34.2568
Q61205	PA1B3_MOUSE	Pafah1b3	22.3693	22.3553	22.2969	22.7807	22.8091	22.8534	22.7852	22.7164	22.9456	23.0369	22.8317	22.9281	22.9344	23.0224	22.7856	22.4402	22.37	22.3181	22.2375	22.1955	22.0208	24.0613	6.87375	10.0234	11.5715	17.1144	25.8539	36.8227
P97377;P97377-2	CDK2_MOUSE	Cdk2	21.6268	21.5105	21.4644	21.3802	21.0321	21.2013	21.291	21.2281	21.1832	21.2738	21.3617	21.2831	21.1723	21.295	21.4501	21.3036	21.2648	21.3636	20.6271	20.431	20.5614	167.375	38.1471	33.7152	44.246	48.9783	106.484	87.4935
Q91Z53	GRHPR_MOUSE	Grhpr	20.7563	20.8326	20.8464	21.5491	21.5744	21.5998	21.5084	21.4814	21.6154	21.7731	21.581	21.5745	21.5407	21.5918	21.857	20.758	20.8474	20.729	21.0052	20.9619	21.0129	93.3358	22.2881	31.4103	37.8531	53.1251	72.4765	148.673
Q8BLU0	FLRT2_MOUSE	Flrt2	18.9222	18.5771	18.7445	17.4496	18.4196	18.1455	17.9823	16.0776	17.2612	18.8032	18.692	18.6336	18.7418	18.6604	18.8713	18.0286	18.3839	18.3107	18.5794	18.1859	18.3464	NA	NA	NA	NA	NA	NA	NA
Q91YL3	UCKL1_MOUSE	Uckl1	20.831	20.8695	20.8941	20.6152	20.5917	20.6602	20.5198	20.5572	20.5875	20.5219	20.5493	20.6671	20.2457	20.1817	20.419	20.766	20.8672	20.6662	20.5128	20.3805	20.2788	170.037	45.5854	74.3072	83.4853	95.8655	130.312	109.538
P22892	AP1G1_MOUSE	Ap1g1	23.9398	23.8405	23.921	23.3117	23.3515	23.2936	23.1585	23.1024	23.1102	23.3421	23.3214	23.368	22.7581	22.7084	23.1156	23.8394	23.8473	23.8863	23.814	23.7497	23.6578	119.809	67.9744	84.7381	111.782	102.012	125.732	172.71
Q9DB05	SNAA_MOUSE	Napa	24.7814	24.8819	24.839	24.8582	24.7426	24.7275	24.714	24.8016	24.8316	24.9232	24.8428	24.8431	24.6035	24.6991	24.571	24.9348	24.8602	24.8851	24.6196	24.5651	24.6013	197.194	70.4456	122.302	117.908	147.124	189.755	205.531
Q99KK2	NEUA_MOUSE	Cmas	20.5898	20.6186	20.3145	19.7741	19.9337	19.8377	19.4489	19.5165	19.4208	19.6149	20.0118	19.7668	19.9048	19.6363	19.7907	19.8699	20.039	19.9733	18.5579	18.6001	18.42	57.8324	21.6694	25.9893	33.1174	97.9145	27.979	12.7261
Q3UIA2	RHG17_MOUSE	Arhgap17	24.2141	24.1916	24.1374	24.1302	24.1621	24.1188	23.9842	24.079	24.0562	24.0309	24.0031	23.9637	23.6904	23.665	23.6207	24.4316	24.2663	24.2934	23.9611	23.9024	24.0421	104.086	43.3607	55.574	47.906	73.3723	128.826	139.536
Q8VCC1	PGDH_MOUSE	Hpgd	20.2149	20.0164	19.9445	17.4829	17.32	16.7525	18.1353	17.3013	17.8802	17.0934	16.7937	17.0219	16.4013	16.753	17.6737	19.8612	19.9158	19.8146	NA	NA	NA	NA	NA	NA	NA	NA	NA	NA
Q8BVI4	DHPR_MOUSE	Qdpr	23.8545	23.9297	23.995	23.5923	23.4312	23.4387	23.2327	23.3104	23.2368	23.5035	23.5956	23.5544	23.1144	23.1048	23.1253	23.7561	23.9347	23.9673	23.1149	23.2684	23.0532	203.105	76.5618	101.773	138.184	136.129	173.769	148.694
Q80XS6	SMAG2_MOUSE	Samd4b	20.1658	20.4962	20.2336	20.2966	20.5622	20.4673	20.4322	20.4881	20.6532	20.4316	20.3794	20.5589	20.5434	20.448	20.6722	20.1019	20.058	20.1389	20.9545	21.027	20.9983	NA	21.7171	34.7855	28.5011	52.396	NA	NA
Q8BZQ7	ANC2_MOUSE	Anapc2	21.3993	21.3799	21.398	20.8121	20.9227	20.9841	20.8508	20.7807	20.6354	20.6912	21.1014	21.0108	20.5413	20.4893	20.9131	21.3933	21.5396	21.4524	21.7226	21.5419	21.6322	87.8261	116.325	147.464	166.341	246.087	80.6511	141.68
Q8BWJ3	KPB2_MOUSE	Phka2	18.4148	17.5367	17.7935	16.9841	15.9896	15.9961	NA	16.2472	15.7182	16.7649	17.1435	NA	14.6204	15.3221	NA	18.2119	18.4326	18.0412	16.9895	16.8594	16.3307	NA	NA	NA	NA	NA	NA	NA
Q9CZN7;Q9CZN7-2	GLYM_MOUSE	Shmt2	22.3846	22.398	22.398	22.5354	22.457	22.4096	22.3306	22.4205	22.3526	22.5172	22.3297	22.3452	22.343	22.3263	22.3034	22.2362	22.0865	22.1324	21.9896	22.0705	22.1348	18.2446	5.25109	7.6025	8.43627	10.894	14.1169	20.9129
Q3UKU4	FA83F_MOUSE	Fam83f	18.7949	18.3746	18.3264	NA	16.5838	16.9584	17.4025	16.8953	17.1647	16.2702	17.0092	NA	17.4749	16.3914	NA	18.0018	18.2467	18.3019	NA	NA	NA	NA	NA	NA	NA	NA	NA	NA
Q9Z0H4;Q9Z0H4-11;Q9Z0H4-2;Q9Z0H4-4;Q9Z0H4-5;Q9Z0H4-6;Q9Z0H4-7;Q9Z0H4-8;Q9Z0H4-9	CELF2_MOUSE	Celf2	23.3997	23.759	23.7276	23.6019	23.6051	23.6501	24.0605	23.9956	24.0374	23.7398	23.6698	23.7242	23.9815	24.0753	23.9455	23.9232	23.7895	24.0637	22.8686	22.8324	22.6595	234.187	68.9598	145.484	134.302	203.508	247.358	242.082
P28659;P28659-2;P28659-3;P28659-4	CELF1_MOUSE	Celf1	20.973	21.4399	21.464	21.7148	21.7125	21.8433	22.1376	22.0338	22.0944	21.8512	21.9717	21.9761	22.1862	22.1882	22.05	21.4396	21.1861	21.6753	22.4765	22.5567	22.7047	286.37	22.1274	47.9768	47.7332	74.8483	277.715	979.584
Q80YR4;Q80YR4-3	ZN598_MOUSE	Znf598	18.3371	18.6099	18.2525	19.224	19.1309	19.3293	19.1366	19.2595	19.3205	19.2035	19.193	19.1979	19.3075	19.2186	19.4036	18.375	17.9714	18.1112	18.5911	19.0121	19.0383	127.815	7.58581	12.2528	13.0477	15.1207	89.8775	162.688
Q9DB15	RM12_MOUSE	Mrpl12	22.0322	21.9315	22.0156	22.8024	22.7621	22.8711	22.6968	22.7597	22.7699	22.9689	22.8124	22.663	22.5709	22.528	22.6833	22.2765	22.1012	22.0814	21.9404	21.7527	21.949	36.9727	7.31959	9.79322	12.0789	14.3259	38.8037	65.8717
Q64345	IFIT3_MOUSE	Ifit3	22.9624	23.1985	22.9924	23.6349	23.56	23.6234	23.7524	23.9168	23.9993	23.1288	22.9263	22.9916	23.1241	23.0949	22.8793	23.6313	23.5976	23.6598	25.7329	25.4773	25.2132	23.0196	27.64	45.5666	26.6292	37.7817	38.792	242.933
P46062	SIPA1_MOUSE	Sipa1	21.1971	21.105	21.0813	21.2376	21.2619	21.1587	21.2081	21.2028	21.1339	21.1623	21.2471	21.1371	21.3535	21.3	21.212	20.8354	20.9051	20.9381	20.5241	20.5367	20.3756	22.2214	6.25488	9.84202	9.95722	14.9346	19.2422	24.3127
P97496;P97496-2	SMRC1_MOUSE	Smarcc1	20.4406	20.5227	20.3835	20.7268	20.6953	20.7107	20.803	20.8113	20.9063	20.7466	20.6352	20.6159	20.5166	20.7409	20.7779	20.5261	20.504	20.3667	20.3886	20.4595	20.5732	165.719	14.5191	19.8486	18.098	19.4008	163.367	242.186
Q61035	HARS1_MOUSE	Hars1	22.5694	22.4943	22.5062	22.5699	22.4493	22.4391	22.4142	22.3707	22.3953	22.4305	22.4145	22.2858	22.1743	22.0759	22.3329	22.6103	22.588	22.5278	22.2582	22.1184	22.2118	24.7597	10.6742	13.3998	14.1126	17.4029	22.6616	25.4318
Q6ZQK5	ACAP2_MOUSE	Acap2	21.3972	21.4905	21.5377	21.5364	21.4536	21.5576	21.568	21.6161	21.5702	21.5794	21.4953	21.4454	21.5297	21.6349	21.6129	21.6453	21.6036	21.6754	21.2167	21.0756	20.9979	100.189	55.9792	89.0897	60.2062	94.4226	76.9574	82.8188
Q9DBR1	XRN2_MOUSE	Xrn2	22.7349	22.9222	22.7877	22.803	22.937	22.8745	22.7151	22.807	22.7239	22.6581	22.6695	22.6603	22.6383	22.5053	22.5394	22.8128	22.7406	22.6449	22.778	22.6237	22.5253	115.856	44.0694	76.607	79.8072	85.9161	121.409	161.675
Q60952	CP250_MOUSE	Cep250	18.7368	18.7469	18.7782	18.604	18.5751	18.5208	18.9258	18.6136	18.9097	17.9533	18.5462	18.4895	19.1392	19.3108	19.1931	18.6919	18.9678	18.724	17.5478	17.3262	17.3178	NA	NA	NA	NA	NA	NA	NA
O08863	BIRC3_MOUSE	Birc3	20.0799	20.2093	20.0485	20.5787	20.4033	20.5759	20.4741	20.5209	20.4121	20.5483	20.3506	20.4553	20.3202	20.1171	20.034	20.2578	20.1651	20.2102	21.2573	21.3463	21.2297	NA	23.1249	30.9302	35.027	48.8485	NA	NA
P14901	HMOX1_MOUSE	Hmox1	25.8821	25.9271	26.0446	24.0181	23.857	24.0128	24.0909	24.0013	24.0714	24.2649	24.2487	24.1935	24.2737	24.2594	24.1549	25.5574	25.6231	25.8867	26.2078	26.2789	26.3221	876.418	527.716	848.817	918.413	1093.92	846.434	1534.18
Q6P4T2	U520_MOUSE	Snrnp200	22.6279	22.6447	22.6205	22.3337	22.3951	22.3413	22.1501	22.1569	22.0394	22.1716	22.3484	22.2567	21.8581	21.8456	22.0025	22.5933	22.6718	22.6207	22.154	22.1773	21.9873	66.8249	32.7422	54.8161	53.0038	66.5803	68.3203	76.9063
Q9CYH2	PXL2A_MOUSE	Prxl2a	19.2121	19.0969	19.0441	19.2553	19.5104	19.6037	19.1221	19.3293	19.1066	19.1851	19.2677	19.2152	19.0416	19.2302	18.943	19.0402	18.785	18.9354	17.6491	18.2084	17.8053	NA	27.5879	30.7538	40.0341	40.568	NA	NA
Q61179	IRF9_MOUSE	Irf9	21.6243	21.9322	21.623	22.0383	22.2867	22.2149	22.1002	22.1819	22.1433	21.992	21.9653	22.1223	22.1885	22.0632	22.0474	21.917	21.7705	21.7661	22.9071	22.8702	22.9029	109.126	59.1058	98.3746	94.4867	132.852	126.084	330.152
Q3USH5	SFSWA_MOUSE	Sfswap	19.5456	19.4253	19.5092	20.0866	20.0374	20.143	20.0659	20.1271	20.1261	20.1592	20.0196	19.8643	19.8975	20.0168	19.9468	19.6091	19.405	19.5066	19.7393	19.7301	19.7559	10.3897	7.72676	11.3936	11.9356	15.1708	7.55329	24.9302
Q8VEM1	GOLI_MOUSE	Rnf130	18.17	17.5626	17.9618	18.1251	18.5278	18.5232	18.2021	18.2567	18.2508	17.7555	18.3384	18.064	18.1759	18.3016	18.2368	17.9591	18.1936	17.8302	18.0179	18.2958	18.2685	NA	NA	NA	NA	NA	NA	NA
O08784	TCOF_MOUSE	Tcof1	21.0998	21.1389	20.9955	21.2717	21.363	21.3484	21.3324	21.336	21.4793	21.3119	21.4001	21.3898	21.4563	21.2245	21.3589	21.1603	20.8512	20.5441	21.8862	21.8107	21.784	10.4605	3.0475	5.71879	4.0618	7.29264	10.6368	19.0445
P49710	HCLS1_MOUSE	Hcls1	25.3399	25.5669	25.3352	26.2868	26.3512	26.2841	26.1977	26.2459	26.2262	26.4721	26.3661	26.4508	26.1398	26.117	26.1567	25.2654	24.8642	24.8531	26.5677	26.5511	26.6425	42.4099	17.3047	23.7758	28.5008	31.0757	40.8697	108.838
Q91YE5;Q91YE5-2;Q91YE5-3	BAZ2A_MOUSE	Baz2a	20.3213	20.3215	20.3783	20.8448	20.8765	20.7786	20.9063	20.8766	20.9017	20.7805	20.6812	20.7304	20.6467	20.6586	20.6959	20.4539	20.5407	20.5204	20.4068	20.294	20.2802	31.0231	15.439	21.95	22.1714	23.2166	43.5918	54.9066
Q9QY36	NAA10_MOUSE	Naa10	20.8355	20.8448	20.6246	20.9903	20.8049	20.7094	20.7328	20.537	20.7819	20.4924	20.629	20.7914	20.7662	20.7055	20.7882	20.58	20.6507	20.6093	20.7071	20.6981	20.4112	59.2903	9.27179	12.6291	11.5685	17.7494	61.4478	61.0424
Q9CQX6	Q9CQX6_MOUSE	Naa12	19.0205	18.7622	18.406	18.2488	18.4346	18.5865	18.1303	18.3701	17.9236	17.8073	18.4292	18.3614	17.6265	17.7308	17.8986	18.6807	18.857	18.5979	18.7838	18.6482	18.4628	NA	NA	NA	NA	NA	NA	NA
Q6NSR8	PEPL1_MOUSE	Npepl1	20.9405	20.998	21.0621	21.1307	21.0109	21.0927	20.9709	20.9882	21.0288	20.8573	20.924	20.9322	20.6814	20.7327	20.7821	21.1428	21.1055	21	20.5211	20.4154	20.2633	62.5775	23.3933	38.6493	40.2315	50.7173	65.767	59.736
Q8C7E9	CSTFT_MOUSE	Cstf2t	22.694	22.9474	22.6469	23.0587	23.3737	23.3127	23.3123	23.2919	23.3528	23.3191	23.3602	23.3241	23.335	23.2447	23.4572	22.6257	22.3586	22.2046	23.1694	23.1431	23.1804	360.323	30.7069	46.1818	50.9817	71.0643	302.474	872.938
Q9D115	ZN706_MOUSE	Znf706	20.5789	20.6437	20.686	21.3908	21.5656	21.5499	21.3895	21.242	21.6108	21.6856	21.5093	21.6101	21.6616	21.7012	21.4944	20.9663	20.8652	20.8693	20.2983	20.4028	20.6077	108.703	18.9234	26.212	27.5983	42.0865	121.253	177.704
Q3UHQ6	DOP2_MOUSE	Dop1b	19.5419	19.7119	19.6885	18.4511	18.7998	18.3139	18.9946	18.8008	18.6427	18.4001	18.6878	18.4822	18.6596	18.6295	18.8047	19.3003	19.4047	19.303	18.6627	18.637	18.6411	NA	NA	NA	NA	NA	NA	NA
O09053	WRN_MOUSE	Wrn	18.2671	18.6173	18.5486	19.0351	18.9391	19.0893	19.2831	19.0467	19.0679	18.5681	18.9946	18.9322	19.1398	18.6077	18.9102	19.3127	18.8678	18.9724	18.5249	18.6338	18.5412	NA	NA	NA	NA	NA	NA	NA
B9EJR8	DAAF5_MOUSE	Dnaaf5	19.4396	19.364	19.3465	18.9739	18.7921	18.9411	18.5604	18.3696	18.535	18.374	18.8453	18.6401	18.7035	18.4076	18.4236	19.059	19.2628	18.9184	19.01	18.8848	18.7137	132.045	NA	NA	NA	NA	156.673	156.386
Q91YD9	WASL_MOUSE	Wasl	19.9285	20.0901	20.1747	20.3732	20.4499	20.1809	20.4142	20.2185	20.3648	20.578	20.5589	20.5597	20.369	20.1923	20.415	19.9943	19.3855	19.7106	20.3195	19.9212	20.412	65.6173	20.4258	16.3654	11.8578	14.567	20.5839	45.6433
Q6ZPJ3	UBE2O_MOUSE	Ube2o	19.3539	19.6962	19.5629	19.2654	19.4429	19.46	19.5999	19.4682	19.2472	19.5703	19.5577	19.6473	19.6898	19.6294	19.789	19.307	19.3271	19.4198	20.0547	19.9546	20.1512	51.0246	32.0092	47.9958	44.504	75.7451	59.8001	59.9627
Q9CXK9	RBM33_MOUSE	Rbm33	19.2222	19.5075	19.1442	19.8731	20.0272	19.9745	19.7252	20.05	19.9664	20.0287	20.1842	20.221	20.1685	20.1865	20.2	19.1788	18.6148	18.4447	19.5336	19.6272	19.4762	81.8309	14.9648	19.6547	28.0122	39.0352	52.7976	265.496
E9PVA8	GCN1_MOUSE	Gcn1	22.1696	22.0962	22.1277	22.0481	22.0644	22.0578	21.9254	21.9231	21.8192	21.9219	22.1348	22.0602	21.6827	21.6772	21.8005	21.9911	22.031	22.008	21.9473	21.9574	21.9254	67.5237	35.0262	78.621	67.2137	80.4286	67.3977	90.6308
P25206	MCM3_MOUSE	Mcm3	21.416	21.2234	21.3779	21.3607	21.3473	21.3604	21.4649	21.5273	21.5999	21.442	21.2703	21.3039	21.4071	21.5093	21.3922	21.5348	21.4724	21.5352	20.3117	20.3589	20.3169	19.4097	6.80278	12.1537	11.04	17.0143	26.5593	14.9863
O54784	DAPK3_MOUSE	Dapk3	19.7761	20.0175	20.0112	20.4568	20.3342	20.3092	20.5744	20.4392	20.3258	20.316	20.4138	20.3608	20.0391	20.0511	20.3468	19.9263	19.7973	19.917	20.5832	20.4573	20.4213	NA	21.7311	26.1076	25.9632	39.9253	NA	NA
Q8CGU1	CACO1_MOUSE	Calcoco1	21.2445	21.2822	21.3141	21.6238	21.6491	21.705	21.6842	21.663	21.7203	21.7378	21.5197	21.654	21.5469	21.6374	21.68	21.4191	21.4127	21.2571	20.7558	20.695	20.8647	801.911	64.1563	99.0456	108.815	163.099	714.206	2025.24
Q8BRK9	MA2A2_MOUSE	Man2a2	16.5765	17.4302	17.2623	17.5922	17.9326	17.6829	17.1027	17.3495	17.1028	17.627	17.6948	17.5628	17.1871	17.3015	17.4367	16.8971	17.1506	16.7155	15.1961	NA	NA	NA	NA	NA	NA	NA	NA	NA
Q9QY01	ULK2_MOUSE	Ulk2	19.7854	20.0149	19.889	20.0802	19.9068	19.7102	20.0518	20.0753	19.9559	19.653	20.1613	19.4714	19.8106	20.1328	19.9843	19.9649	19.9273	19.5376	18.7611	18.7351	18.9716	NA	NA	NA	NA	NA	NA	NA
Q8VI75	IPO4_MOUSE	Ipo4	22.1916	22.1743	22.087	21.9227	21.7412	21.8757	21.8035	21.9331	21.8688	21.7711	21.8766	21.8066	21.6264	21.6867	21.7715	22.2277	22.2103	22.1466	21.9686	21.913	21.964	142.537	19.0035	35.0351	38.1065	52.5396	139.72	350.194
Q6P9Q4	FHOD1_MOUSE	Fhod1	20.5246	20.2841	20.5236	20.1091	20.2331	20.2875	20.3169	20.4673	20.4464	20.1266	20.2028	20.1105	20.4398	20.4136	20.6137	20.6038	20.4624	20.4955	18.8453	19.103	19.0162	48.21	16.2934	14.8258	13.1349	22.3866	55.5699	28.5287
Q8CGC7	SYEP_MOUSE	Eprs1	21.8792	21.8924	21.9513	21.7338	21.8292	21.7904	21.5983	21.6879	21.5625	21.7744	21.81	21.7929	21.7135	21.6525	21.7215	21.7127	21.6541	21.7388	22.2179	22.2079	22.2877	37.1038	13.5724	16.6277	20.2891	23.9745	32.8291	59.8565
Q923J1	TRPM7_MOUSE	Trpm7	17.0568	16.7042	15.9926	16.529	16.5208	17.2355	16.9232	17.0139	16.8178	17.1089	16.8065	16.6501	17.3193	16.7156	16.7025	16.702	16.7366	15.8533	15.5819	NA	16.0594	NA	NA	NA	NA	NA	NA	NA
Q69ZA1	CDK13_MOUSE	Cdk13	20.0156	20.152	19.7622	20.3237	20.8245	20.5424	20.421	20.5923	20.4655	20.422	20.9766	20.6783	20.562	20.3729	20.7264	20.0331	19.5159	19.5995	19.6417	19.8568	19.9255	NA	50.2979	37.3509	45.4258	45.4535	NA	NA
Q920B9	SP16H_MOUSE	Supt16h	21.1405	21.0921	21.1666	21.0473	21.0924	21.1291	20.9473	20.9205	20.7987	20.8932	20.8836	20.8854	20.6413	20.5788	20.6527	21.1146	21.1947	21.1982	20.5563	20.5069	20.4782	23.7154	13.1118	18.894	20.2303	26.3338	23.645	23.7694
Q80Y81	RNZ2_MOUSE	Elac2	20.9609	20.5505	20.807	21.1575	20.9295	21.1072	21.0943	21.0292	21.0654	21.0216	20.8095	20.8344	20.6758	20.7191	20.8595	20.7965	20.9306	21.0044	20.3362	20.2931	20.2762	33.7294	55.2203	83.5847	92.7737	69.6386	21.1144	82.3597
Q91VB4	HPS3_MOUSE	Hps3	19.3659	19.4661	19.3334	18.861	18.7308	18.5662	18.7293	18.9088	18.4679	18.2654	18.7785	18.6497	18.4276	18.1795	18.285	19.1781	19.4567	19.4849	19.1836	18.9516	19.1708	NA	NA	NA	NA	NA	NA	NA
Q78T54	VMA21_MOUSE	Vma21	19.7491	20.2179	19.8497	18.7792	19.3632	19.411	19.2598	19.1216	19.279	19.5713	19.6632	19.2757	18.3417	19.2334	19.4545	18.7957	19.7211	19.6593	20.4593	20.2126	20.5531	35.4057	10.6224	15.4145	17.2956	22.8013	22.5834	77.7861
Q9D3G5	STX11_MOUSE	Stx11	20.4663	20.8065	20.8038	20.6706	20.3273	20.5181	20.7686	20.5965	20.6632	20.5459	20.4511	20.3361	20.3504	20.5449	20.3432	20.0322	20.3194	20.2222	22.4193	22.5129	22.577	119.602	37.5594	59.4207	54.2511	68.5161	101.589	599.043
Q921F4	HNRLL_MOUSE	Hnrnpll	22.2802	22.2831	22.4075	22.8761	22.8788	22.8369	22.8714	22.7567	22.7583	23.0994	22.8792	22.931	22.491	22.5055	22.4488	22.4467	22.3718	22.4137	22.4001	22.4219	22.4619	41.5884	32.4169	44.0846	56.298	50.4897	46.5393	83.6881
Q91YW3	DNJC3_MOUSE	Dnajc3	22.7699	22.8808	22.986	22.9111	22.6819	22.6693	22.8628	22.84	22.7449	22.9069	23.0252	23.0551	22.7815	22.8137	22.851	23.0578	22.9778	22.9893	22.8796	22.9648	22.7952	102.226	35.058	56.1419	81.9737	86.9308	105.71	191.407
Q8JZZ7;Q8JZZ7-2	AGRL2_MOUSE	Adgrl2	20.3902	20.4116	20.3477	20.5248	20.3069	20.4278	20.1893	20.1554	20.1272	20.5127	20.3864	20.5387	20.5987	20.6035	20.5087	20.1418	20.0946	19.987	21.2835	21.2536	21.326	NA	41.2189	63.8889	81.2869	107.955	NA	NA
Q6PB44;Q6PB44-2	PTN23_MOUSE	Ptpn23	21.8092	21.533	21.6258	21.6546	21.7404	21.77	21.705	21.6809	21.5536	21.6571	21.7887	21.7002	21.6688	21.6165	21.642	21.5189	21.5315	21.5984	22.1332	22.3001	22.3796	283.831	33.6138	47.5294	54.0976	73.2652	240.037	555.184
Q9WVH4	FOXO3_MOUSE	Foxo3	21.0938	21.4604	20.8718	22.1046	22.4306	22.1657	21.899	22.1625	22.0688	22.0679	22.2621	22.113	22.1033	22.0254	22.0358	21.1073	20.6768	20.4274	20.9202	20.9055	20.7713	NA	71.7674	102.496	96.4683	123.781	NA	NA
E9Q414	APOB_MOUSE	Apob	NA	NA	NA	NA	NA	NA	NA	NA	NA	NA	NA	NA	NA	NA	NA	NA	NA	NA	15.4779	NA	NA	NA	NA	NA	NA	NA	NA	NA
P28740-2	KIF2A_MOUSE	Kif2a	21.7092	21.6445	21.719	21.4177	21.4505	21.3335	21.4995	21.4712	21.3794	21.3767	21.336	21.3383	21.4407	21.443	21.3328	21.666	21.7365	21.8125	21.1702	21.1447	21.1729	137.485	41.592	47.4906	49.0183	71.2266	121.15	108.716
P62852	RS25_MOUSE	Rps25	23.1083	23.1638	23.2	23.4344	23.5093	23.5723	23.1059	23.1995	23.2027	23.302	23.3131	23.4149	23.005	22.9177	23.102	23.0699	22.965	23.1943	23.8927	23.7347	23.762	9.97947	4.35355	4.96722	5.2238	5.48164	10.3639	21.8939
Q4QRL3	CC88B_MOUSE	Ccdc88b	20.6239	20.6381	20.5811	21.5208	21.6041	21.6817	21.5153	21.4978	21.4793	21.777	21.7438	21.724	20.9955	21.0416	20.9494	20.7766	20.8721	20.7497	21.1969	21.1546	21.2686	109.855	66.7461	82.0962	110.964	92.0936	107.969	201.356
Q8BTW9	PAK4_MOUSE	Pak4	18.5913	18.6215	18.1322	18.571	18.9367	18.7049	18.7758	18.7754	18.7814	18.7873	18.9042	18.7539	18.4398	18.3646	18.4754	18.2119	17.8205	18.107	18.4906	18.5585	18.4473	34.2642	11.5979	18.5213	17.6388	18.0435	33.0482	62.3099
Q8VBT9	ASPC1_MOUSE	Aspscr1	19.6761	19.7745	19.7184	19.6525	19.7784	19.6695	19.8478	19.8616	19.9059	19.8848	19.8817	19.8248	19.7492	19.8651	19.8336	19.7347	19.6741	19.7039	19.7206	19.5883	19.7489	NA	32.6385	47.1853	50.1833	66.8578	NA	NA
E9Q7S1;R4GML0	E9Q7S1_MOUSE;R4GML0_MOUSE	Zfp106	19.0768	18.5173	18.7202	19.4706	19.6089	19.5172	19.4015	19.5751	19.5001	19.6563	19.61	19.4538	19.602	19.6141	19.4042	18.8851	18.7705	18.6398	19.0792	18.8637	18.9529	NA	NA	NA	NA	NA	NA	NA
Q3UDP0	WDR41_MOUSE	Wdr41	19.7144	19.8595	19.4268	19.2506	19.2998	19.3873	19.028	19.0081	19.0882	18.6852	19.1188	19.2988	18.6676	18.3815	18.5941	19.7721	19.7326	20.0049	19.0551	18.9906	18.9124	NA	NA	NA	NA	NA	NA	NA
P62911	RL32_MOUSE	Rpl32	23.7171	23.7877	23.8172	23.977	24.0635	24.1215	24.0275	24.058	24.2007	23.8995	23.7961	23.9686	24.0331	24.1851	24.144	23.7927	23.5891	23.7163	24.3753	24.3805	24.2295	7.67938	3.79278	4.58831	3.96041	6.17281	7.86627	13.2343
Q9D0D4	DIM1_MOUSE	Dimt1	18.7527	18.6121	18.7356	18.0072	18.4254	18.5997	18.478	18.6591	18.0707	18.3332	18.5676	18.2239	18.3649	17.9487	17.9544	18.5416	18.5993	18.7158	18.6874	18.5227	18.6432	NA	56.7711	64.9453	82.2923	82.5577	NA	NA
Q8BWT1	THIM_MOUSE	Acaa2	23.1733	23.1157	23.1168	23.3812	23.4075	23.4543	23.4022	23.3833	23.4175	23.4076	23.2143	23.3101	23.1514	23.0837	23.114	23.3707	23.1493	23.2501	21.6674	21.5749	21.3727	39.0196	6.41115	11.1517	15.9844	19.5983	38.4517	20.6513
O54786	DFFA_MOUSE	Dffa	17.7126	17.7246	17.1705	17.9982	18.638	18.7566	18.1571	18.3098	17.8876	18.5471	18.5313	18.7542	18.4102	18.1554	18.2054	18.0263	18.1366	17.4578	18.1148	17.4288	17.4548	NA	30.8769	45.3252	82.5443	120.814	NA	NA
Q60996;Q60996-3	2A5G_MOUSE	Ppp2r5c	21.4094	21.2231	21.3072	20.536	20.4613	20.591	20.5073	20.4394	20.3439	20.245	20.682	20.6333	20.0136	19.9493	20.3584	21.1539	21.4002	21.3702	20.7982	20.7077	20.6892	258.098	47.2762	59.6451	80.9407	69.3047	263.941	330.945
F6VAN0	ATF6A_MOUSE	Atf6	18.205	18.301	18.1694	16.9413	18.0435	18.1575	17.9191	17.94	17.9127	NA	NA	NA	18.629	18.7035	18.2872	18.4574	17.9394	17.6978	18.3813	18.612	18.6175	NA	3.45304	3.10408	NA	6.11867	NA	NA
Q91ZX7	LRP1_MOUSE	Lrp1	24.5254	24.4646	24.4708	23.6436	23.6275	23.7253	24.0735	24.0691	23.998	23.4751	23.5242	23.4572	24.5021	24.503	24.4976	24.3303	24.3659	24.3517	23.1096	23.1523	23.0373	65.3998	27.2141	50.5516	41.2777	93.1012	50.6886	28.6889
Q99JY0	ECHB_MOUSE	Hadhb	23.7758	23.7533	23.8491	23.9678	23.8709	23.8574	23.8757	23.8905	23.7518	23.9382	23.5847	23.7499	23.4832	23.3894	23.4105	23.889	23.8689	24.036	22.7684	22.7999	22.6094	73.9513	24.7512	33.2685	34.9966	37.9049	76.2042	45.996
Q9EPK7	XPO7_MOUSE	Xpo7	20.7415	20.682	20.572	20.2437	20.2721	20.1609	19.8452	20.0259	19.689	20.2112	20.4715	20.3058	19.6756	19.5794	19.5165	20.3892	20.6584	20.4455	19.7894	19.6183	19.623	52.5925	50.2452	67.3864	61.096	45.7927	37.5408	45.0445
O35134	RPA1_MOUSE	Polr1a	19.0832	18.7733	18.8034	19.0666	19.2985	19.2517	19.1089	19.192	18.9864	18.7437	18.7909	18.9052	18.4752	18.7661	18.9301	18.7512	18.8029	18.7633	18.8272	18.6383	18.9225	NA	25.9487	34.7472	33.6369	39.2452	NA	NA
B2RXC2	B2RXC2_MOUSE	Itpkb	21.3024	21.3849	21.2746	20.491	20.6178	20.5753	20.704	20.6463	20.6395	20.4192	20.2274	20.391	20.6182	20.5286	20.5383	21.0889	20.8501	20.7632	21.5911	21.5561	21.4196	NA	18.4305	30.6554	24.0249	41.6255	NA	NA
P61202-2	CSN2_MOUSE	Cops2	21.8732	21.7883	21.9446	21.9666	21.7938	21.8035	21.7652	21.8482	21.6883	21.9383	21.7167	21.7868	21.6816	21.6241	21.6015	21.9781	21.9973	21.933	21.7355	21.739	21.7299	52.3827	16.3368	18.048	30.5915	23.035	54.0113	67.4807
Q6Y7W8	GGYF2_MOUSE	Gigyf2	21.3588	21.5636	21.4731	21.838	21.9498	22.004	22.1512	22.074	22.1953	22.1432	22.1766	22.2303	22.2514	22.2607	22.3081	21.5666	21.267	21.1474	21.5339	21.5837	21.819	105.441	9.8171	18.113	17.1828	26.0561	95.341	185.236
Q6NZJ6	IF4G1_MOUSE	Eif4g1	24.0875	24.0711	24.0666	24.252	24.2839	24.2664	24.2227	24.236	24.22	24.2202	24.3443	24.2863	24.2241	24.1575	24.3193	24.0686	23.9928	23.9588	24.2829	24.3236	24.3831	77.2068	18.4386	29.5142	29.6331	42.6665	70.1435	109.564
Q9D924	ISCA1_MOUSE	Isca1	18.2618	18.3408	18.2536	18.9255	19.0159	18.7302	19.0545	18.9394	18.8343	19.0336	19.0598	18.7699	19.1059	19.0546	19.1488	18.83	18.6529	18.5028	18.1437	18.3978	18.2807	47.2163	8.94592	12.3823	13.8932	18.7234	66.8323	68.7591
P16951	ATF2_MOUSE	Atf2	18.8899	19.1571	18.8909	19.3787	19.4609	19.5484	19.5226	19.5042	19.4953	19.4652	19.7707	19.6547	19.6244	19.6769	19.6403	18.6727	18.0831	18.6334	19.3435	19.1935	19.3804	NA	29.0453	44.4993	45.1329	74.221	NA	NA
Q6DVA0	LEMD2_MOUSE	Lemd2	19.4148	19.2258	19.2595	19.4998	19.5885	19.6699	19.5335	19.5653	19.4657	19.57	19.6117	19.5528	19.9082	19.7872	19.848	18.5725	18.6312	18.7233	19.5284	19.3876	19.5945	177.294	NA	NA	NA	NA	100.938	304.47
B2RR83	YTDC2_MOUSE	Ythdc2	18.9331	18.6222	18.9631	19.064	18.9681	19.1367	18.9047	18.7389	18.8551	18.9059	18.764	18.9202	18.4724	18.3626	18.3253	18.8258	18.8018	18.621	18.2894	18.3121	18.4294	NA	53.114	65.2962	70.5913	69.9988	NA	NA
Q9QUJ7;Q9QUJ7-2	ACSL4_MOUSE	Acsl4	23.7986	23.8394	23.7643	24.3007	24.1155	24.1679	24.165	24.1775	24.1253	24.3668	24.272	24.2817	24.1606	24.1664	24.1997	23.7354	23.792	23.8276	24.1318	24.1474	24.1412	116.316	48.2572	70.7371	84.3737	115.525	113.102	194.103
Q922F4	TBB6_MOUSE	Tubb6	24.1969	24.1684	24.1851	24.0841	24.1273	23.984	24.0535	24.1534	23.9576	23.7965	23.852	23.9527	23.8237	23.7526	23.9253	24.1016	24.1268	24.0722	24.4293	24.4967	24.2884	119.548	32.1717	64.9037	60.5276	85.2136	110.544	173.66
Q9Z110;Q9Z110-2	P5CS_MOUSE	Aldh18a1	19.5968	19.6654	19.6188	20.2698	20.4228	20.351	19.6448	19.9288	19.7161	19.923	20.2583	20.1334	19.8463	19.9525	19.8728	19.2347	19.3967	19.3257	19.6084	19.6592	19.5625	11.0908	7.28684	6.65297	7.05453	12.5911	10.3145	14.2343
Q9JL62	GLTP_MOUSE	Gltp	23.4544	23.3264	23.391	23.4692	23.5419	23.557	23.5013	23.4961	23.6135	23.5066	23.6552	23.6373	23.1035	23.3032	23.3033	23.6712	23.5796	23.6876	22.3428	22.3737	22.352	121.962	85.1936	140.361	145.337	165.617	122.039	88.3063
Q6ZPE2-2	MTMR5_MOUSE	Sbf1	19.3663	19.2601	19.3649	19.1417	19.0774	19.1784	19.0295	19.2026	18.7738	18.922	19.232	19.2358	19.0313	18.9851	19.2758	19.4068	19.3918	19.2867	19.216	19.2437	19.1327	NA	28.4343	56.8044	53.5114	66.3134	NA	NA
Q8VE10	NAA40_MOUSE	Naa40	18.687	19.1092	19.0271	19.5864	19.3292	19.3982	19.105	19.0752	18.9542	19.0724	19.3083	19.3726	18.6409	18.7201	18.5893	19.3061	19.0228	18.7077	18.7748	18.5809	18.5794	NA	26.4837	24.9512	34.3269	27.3643	NA	NA
Q8CHH9;Q8CHH9-2	SEPT8_MOUSE	Septin8	22.1941	22.1034	22.2963	22.5295	22.4985	22.4695	22.4168	22.4537	22.5037	22.6099	22.5702	22.5145	22.4567	22.5993	22.6068	22.358	22.43	22.3601	22.0366	21.8621	21.7482	296.133	32.9351	44.1359	57.1595	102.138	337.4	338.051
Q9D937	CK098_MOUSE		19.8231	20.0569	19.5423	19.8825	19.9432	20.0306	20.1328	19.1466	20.0493	18.6356	19.9944	20.1058	20.1257	19.9156	20.0667	19.8737	19.6293	19.813	20.36	20.0174	20.0801	NA	NA	NA	NA	NA	NA	NA
P32921-2	SYWC_MOUSE	Wars1	22.1298	21.9128	21.9612	22.3368	22.4118	22.3911	21.9629	21.9014	21.811	22.5376	22.7469	22.6897	21.8269	21.751	21.6892	21.749	21.8129	21.8679	22.6498	22.5827	22.6351	62.6259	16.621	17.5287	36.7044	21.8846	47.5926	140.005
Q8BU33	HACL2_MOUSE	Ilvbl	21.0711	20.7781	21.0088	20.1087	20.2757	19.9359	20.0115	20.1065	19.8556	19.8759	20.2678	20.3765	20.0629	19.8643	19.9358	20.5805	20.7315	20.7129	20.0192	20.1454	20.1674	NA	142.088	168.505	249.751	229.975	NA	NA
Q8BNV1	TRM2A_MOUSE	Trmt2a	20.7031	20.7588	20.5871	20.7271	20.8055	20.5694	20.7273	20.6653	20.6869	20.6587	20.6143	20.6029	20.6118	20.4918	20.5541	20.8009	20.6724	20.6321	20.484	20.4382	20.2535	78.2233	24.5051	39.4662	31.5237	47.7581	86.0147	99.1647
Q8R1Q9	RBSK_MOUSE	Rbks	19.4595	19.4296	19.5423	19.528	19.6284	19.7157	19.4889	19.4486	19.5265	19.5786	19.8156	19.8274	19.3499	19.2205	19.4377	19.6956	19.6893	19.669	19.5961	19.3204	19.3151	NA	NA	NA	NA	NA	NA	NA
Q9DBG3;Q9DBG3-2	AP2B1_MOUSE	Ap2b1	24.0599	23.9849	24.124	23.8638	23.779	23.8509	23.7721	23.7118	23.6898	23.7843	23.8718	23.8617	23.5286	23.4808	23.6372	24.118	24.1406	24.1992	24.2286	24.1615	24.1205	103.619	45.328	64.0209	83.1656	88.1514	111.81	148.114
P0C7T6	ATX1L_MOUSE	Atxn1l	19.8997	20.0123	20.0859	20.166	20.4998	20.3434	20.322	20.4466	20.4212	20.4945	20.3732	20.5	20.7413	20.6056	20.4669	19.8515	19.3353	18.7793	20.775	20.5614	20.3786	NA	12.3932	22.5796	10.5922	34.6441	NA	NA
O88351	IKKB_MOUSE	Ikbkb	21.7784	21.8252	21.7924	21.7348	21.652	21.6835	21.6177	21.6257	21.5592	21.6287	21.6365	21.6691	21.4871	21.4175	21.4275	21.7389	21.6913	21.7147	22.3556	22.3573	22.4041	252.92	101.379	152.245	146.497	218.961	315.247	545.467
Q8C0L8	COG5_MOUSE	Cog5	21.0381	21.0445	21.103	20.4837	20.5383	20.3439	20.3927	20.4182	20.2792	20.2636	20.4219	20.3897	19.9803	19.8876	20.1948	20.8922	21.0245	21.0837	19.8458	19.8253	19.6419	421.65	79.1424	127.094	133.498	178.244	357.308	299.615
Q8K1J5	SDE2_MOUSE	Sde2	21.3048	21.2773	21.2881	21.7301	21.5825	21.7814	21.7262	21.7024	21.7597	21.9272	21.6967	21.8567	21.6696	21.7864	21.8415	21.2921	21.0747	21.1441	22.5287	22.542	22.657	NA	36.9067	61.4518	59.8779	88.7772	NA	NA
Q6KCD5	NIPBL_MOUSE	Nipbl	22.7832	22.7507	22.7533	22.7328	22.8732	22.7665	22.807	22.884	22.7882	22.7439	22.8495	22.8282	22.7133	22.6846	22.7094	22.7322	22.8027	22.8189	21.9595	21.8735	21.8932	116.999	64.8032	83.227	93.219	137.303	129.895	122.21
Q6P542	ABCF1_MOUSE	Abcf1	22.3148	22.2471	22.3683	22.3446	22.3779	22.414	22.3591	22.3568	22.318	22.3665	22.4194	22.4118	22.2708	22.2581	22.2691	22.3804	22.2961	22.3324	22.3064	22.2402	22.443	83.7853	19.4545	32.0157	33.6698	41.6102	77.5232	121.437
Q4VAA2	CDV3_MOUSE	Cdv3	21.7492	21.943	21.8666	22.4777	22.4264	22.4187	22.3697	22.3874	22.4849	22.6956	22.4239	22.5401	22.6109	22.5919	22.6365	21.9401	21.736	21.4824	22.8488	22.8448	23.1476	43.198	11.8609	17.1369	17.4682	27.104	33.353	121.418
Q9D3S3	SNX29_MOUSE	Snx29	20.5204	20.6074	20.5674	20.1893	20.5311	20.4884	20.6235	20.5793	20.8399	20.284	20.2851	20.3619	20.7562	20.8952	20.6472	20.8679	20.7788	20.79	19.2256	19.2774	18.7266	NA	NA	NA	NA	NA	NA	NA
Q9JHJ0	TMOD3_MOUSE	Tmod3	23.1776	23.3144	23.1882	23.8127	23.8644	23.8119	24.0054	23.9314	23.9758	23.9633	23.7197	23.8568	24.0395	24.1268	24.0998	23.4577	23.3374	23.4468	23.6199	23.5606	23.6316	91.9458	38.8222	71.0478	66.0232	115.12	97.1976	173.718
Q9JKS5	HABP4_MOUSE	Habp4	17.8814	18.1396	18.0226	18.5185	18.6147	18.5658	18.417	18.1992	18.9089	18.46	18.4848	18.4265	18.5611	18.4717	18.5288	18.1043	17.9958	17.9805	17.6402	16.5246	16.1462	NA	NA	NA	NA	NA	NA	NA
P49722	PSA2_MOUSE	Psma2	23.4023	23.3639	23.3012	23.5416	23.53	23.4298	23.3602	23.3555	23.4188	23.4951	23.3151	23.3643	23.0449	23.1215	23.0387	23.4197	23.37	23.4438	23.8981	23.8391	23.8498	45.081	25.9958	35.1431	44.1018	47.3955	43.6292	109.88
P05480;P05480-1	SRC_MOUSE	Src	19.9054	19.5256	19.601	20.8842	20.9362	21.1389	19.9611	20.0467	19.8895	20.8185	21.1064	21.037	19.0689	18.8995	18.8389	19.1258	19.3161	19.3874	21.8091	21.8146	21.5673	NA	49.1904	40.2948	90.0171	47.6817	NA	NA
P14234	FGR_MOUSE	Fgr	21.1325	21.0109	21.2185	21.1112	20.9149	21.0911	20.9231	20.8866	20.9554	20.8987	20.8278	20.8212	19.6648	19.7334	19.6415	20.8717	21.0557	21.018	21.3195	21.2778	21.1343	NA	NA	NA	NA	NA	NA	NA
P08103	HCK_MOUSE	Hck	23.2968	23.1374	23.5463	23.7021	23.4965	23.5738	23.6871	23.562	23.5374	23.5055	23.2991	23.3771	23.2716	23.0707	23.1117	23.201	23.3433	23.3865	24.8053	24.8264	24.9955	64.1723	38.7991	64.0539	61.0616	69.8041	57.7335	315.874
Q8VHR5	P66B_MOUSE	Gatad2b	23.2186	23.5329	23.1851	23.8168	24.0205	23.94	23.7334	23.9122	23.8094	23.8876	24.0283	23.9872	23.9732	23.8943	23.9442	23.2437	22.7741	22.8302	23.5855	23.5867	23.6429	393.302	69.3047	81.636	102.711	132.126	234.127	813.783
Q8BN21	VRK2_MOUSE	Vrk2	21.1455	20.9483	21.1601	20.4206	20.1251	20.3522	20.4695	20.49	20.5761	20.0149	20.0014	19.9237	20.1916	19.9899	20.0179	21.2603	21.2775	21.3058	20.5619	20.5082	20.3964	58.7421	31.8373	67.1536	50.4515	73.244	58.2602	53.8898
Q0VBD0	ITB8_MOUSE	Itgb8	NA	NA	NA	NA	NA	NA	NA	NA	NA	NA	NA	NA	NA	NA	NA	NA	NA	NA	18.7128	18.6495	19.0215	NA	NA	NA	NA	NA	NA	NA
Q80W47	WIPI2_MOUSE	Wipi2	20.6128	20.7565	20.0661	20.4997	20.3965	20.4482	20.7469	20.737	20.6579	20.5924	20.6014	20.688	20.7094	20.8602	20.9979	20.1274	20.402	20.7139	20.4895	20.3287	20.3806	NA	8.52515	28.4975	13.8745	22.2899	NA	NA
Q9D0M3;Q9D0M3-2	CY1_MOUSE	Cyc1	23.0114	22.9768	23.031	23.5358	23.5499	23.4891	23.5629	23.5712	23.662	23.7606	23.5674	23.4847	23.5592	23.5797	23.4612	23.1923	23.2166	22.8808	23.0457	22.8796	22.8834	41.6408	20.8825	28.8292	30.4421	34.9834	44.7506	49.2145
P97770;P97770-2	THUM3_MOUSE	Thumpd3	21.1484	21.0961	20.9815	21.1211	20.9775	20.8636	20.8277	20.8644	20.8713	20.7777	20.8999	20.8683	20.6907	20.6777	20.7869	21.0948	21.1019	21.0125	20.8987	20.9521	21.0304	527.763	26.2642	43.6528	43.8472	54.3916	539.296	499.745
Q9DBE9	SPB1_MOUSE	Ftsj3	19.7592	19.8236	19.6944	20.1045	20.1932	20.2455	19.8391	19.974	20.0454	19.9932	19.82	19.8622	19.6335	19.6362	19.9485	19.9158	19.8129	19.9037	20.049	20.0525	20.0334	39.0788	8.64902	16.0674	16.1727	23.6119	52.822	86.4202
Q61112	CAB45_MOUSE	Sdf4	22.0706	22.3829	22.0926	22.8204	22.9094	22.8532	22.8198	22.9229	22.8726	22.4573	22.343	22.4478	22.7379	22.7021	22.6171	22.4197	22.259	22.2735	21.4952	21.2919	21.1195	258.506	219.247	310.498	233.012	413.692	296.864	270.975
E9Q555	RN213_MOUSE	Rnf213	24.4181	24.3582	24.3518	23.9207	24.0243	23.9576	23.7918	23.8971	23.6105	23.6293	23.7477	23.7718	23.4173	23.2419	23.3785	24.3444	24.5911	24.4811	25.5208	25.417	25.1946	26.7006	33.309	44.6763	24.566	21.7627	87.533	288.24
Q9JKR6	HYOU1_MOUSE	Hyou1	24.5037	24.5713	24.6719	24.7231	24.7164	24.6228	24.8497	24.8075	24.8678	25.1644	25.1338	25.1366	25.0333	25.2001	25.142	24.9179	24.7895	24.7493	24.7974	24.7691	24.8507	243.578	36.4552	64.0361	87.6095	121.128	201.986	283.497
Q99KH8	STK24_MOUSE	Stk24	23.0018	23.0178	22.9821	23.579	23.5906	23.5548	23.4272	23.4461	23.4872	23.6302	23.6204	23.5924	23.45	23.4807	23.4491	23.065	22.9918	22.8959	23.1253	23.0836	23.1423	126.626	69.1743	102.94	124.89	161.636	104.048	196.937
Q9Z2W1	STK25_MOUSE	Stk25	19.3523	19.302	19.1166	19.5736	19.8262	19.4762	19.2119	19.6996	19.6489	19.3328	19.111	19.5803	19.6838	19.5634	19.7588	19.4253	17.9867	19.4966	19.2029	18.9782	18.9275	40.966	15.4685	23.4029	13.2667	38.1834	41.7718	47.3522
P25911	LYN_MOUSE	Lyn	24.7076	24.6177	24.7101	24.2464	24.2376	24.2808	24.1985	24.1671	24.0499	24.3704	24.4258	24.51	23.977	23.9411	23.9608	24.7138	24.8317	24.8845	25.5536	25.5969	25.6298	162.542	114.013	133.685	179.015	145.917	175.237	466.67
Q8VE18	SMG8_MOUSE	Smg8	19.2369	19.3699	19.3453	19.4511	19.6548	19.5514	19.5404	19.4061	19.2988	19.6074	19.6584	19.5767	19.4425	19.2956	19.4071	19.1684	19.3001	19.2799	19.5648	19.6655	19.7694	NA	NA	NA	NA	NA	NA	NA
Q8BMF4	ODP2_MOUSE	Dlat	23.5595	23.5428	23.6672	23.9484	23.911	23.9535	23.7518	23.7335	23.7552	23.9787	23.9199	23.897	23.6204	23.5241	23.6968	23.629	23.5634	23.6428	23.1685	23.0704	23.1377	13.0326	10.1223	12.7014	14.0617	17.6256	14.7567	13.9783
Q5NCX5;Q5NCX5-2	NEUL4_MOUSE	Neurl4	17.7979	17.7081	17.762	17.7615	17.5551	17.7909	17.8228	17.3941	17.8603	17.514	17.2017	16.3364	17.4775	17.7591	17.9263	17.979	17.591	17.6132	17.3859	17.5262	17.4338	NA	NA	NA	NA	NA	NA	NA
O35969;O35969-2	GAMT_MOUSE	Gamt	21.5273	21.4693	21.5248	21.3139	21.336	21.2587	21.2972	21.2452	21.398	21.086	21.0846	20.9615	21.332	21.269	21.2747	21.5642	21.4559	21.3705	20.128	20.1334	19.8494	156.601	46.8343	63.536	57.5783	87.9173	146.618	77.8084
P22091	TAL1_MOUSE	Tal1	16.1468	16.4262	16.7737	16.9897	16.7198	17.0849	17.1992	17.0546	16.4372	15.9408	16.6557	16.6364	18.1159	18.027	17.9302	16.9572	16.8152	17.0871	16.032	15.4433	15.8479	NA	NA	NA	NA	NA	NA	NA
E9Q634	MYO1E_MOUSE	Myo1e	24.5791	24.3837	24.3989	23.2822	23.2315	23.2689	22.7677	22.8515	22.5999	22.6145	22.8475	22.7974	22.2619	22.1676	22.2342	24.0798	24.1081	24.1369	23.3013	23.2831	23.105	165.786	33.8688	38.7318	42.6255	46.0853	129.698	78.6738
Q9CQ60	6PGL_MOUSE	Pgls	22.6352	22.7617	22.8459	23.123	23.0211	22.9854	23.5036	23.3056	23.4542	23.103	22.9935	22.9572	23.5321	23.6257	23.4411	22.7683	22.7191	22.6349	22.5607	22.4981	22.4743	42.891	9.06476	16.0502	15.1016	24.4265	34.447	41.7974
P06803;P06803-2	PIM1_MOUSE	Pim1	NA	NA	NA	17.088	17.1402	17.1961	NA	NA	NA	17.559	17.9403	17.6835	NA	15.9848	NA	NA	NA	NA	19.5266	19.548	20.1137	NA	NA	NA	NA	NA	NA	NA
A2AWP8;A2AWP8-2;A2AWP8-3;A2AWP8-4	ARGAL_MOUSE	Arhgef10l	21.6351	21.6341	21.6162	21.0158	20.8878	20.9129	20.9479	20.8724	20.9562	20.7836	20.6899	20.7261	20.6845	20.691	20.8354	21.6653	21.7131	21.6406	20.3139	20.2519	20.0089	251.302	67.254	115.371	108.485	153.156	232.511	123.834
Q6A098	SBP2L_MOUSE	Secisbp2l	21.5785	21.4784	21.4173	21.7356	21.8427	21.9147	21.8741	21.9367	21.9251	21.8411	21.8945	21.9817	21.8674	21.8908	21.9207	21.401	21.4757	21.3427	21.5911	21.6964	21.6405	541.466	61.508	107.691	105.476	147.478	642.469	685.566
Q921N6	DDX27_MOUSE	Ddx27	20.8269	20.8775	20.8105	21.0765	21.0073	21.03	20.941	20.9962	20.9498	21.0876	20.9686	20.9877	20.9101	20.9535	21.0217	20.9792	20.7719	20.905	20.9499	20.9969	21.1376	114.874	24.5703	35.9415	33.7526	49.21	111.918	188.103
P97300	NPTN_MOUSE	Nptn	23.2087	23.0834	23.0997	22.1733	22.4126	22.4478	22.4933	22.5429	22.3755	22.0893	22.3937	22.3118	22.7086	22.7507	22.5992	22.764	22.8384	22.786	22.52	22.5248	22.2436	83.7336	38.463	59.3452	59.6459	104.657	71.2669	79.9234
Q8N7N6	CIKS_MOUSE	Traf3ip2	18.4545	18.0732	17.956	18.5936	17.2065	17.9125	18.2244	17.8485	18.2896	18.0209	18.1152	18.2979	17.5186	17.7597	17.6814	16.7382	17.621	17.8161	19.7677	19.6787	19.4827	NA	39.4091	42.7778	68.0962	61.2874	NA	NA
Q3TDN2	FAF2_MOUSE	Faf2	21.0394	21.0657	20.9104	20.6702	20.6564	20.607	20.2808	20.405	20.3308	20.3383	20.6656	20.581	19.9933	20.0388	20.3484	20.8028	21.0248	20.9718	20.7814	20.7076	20.8262	181.012	34.6431	41.473	68.0296	62.7489	149.115	308.455
Q9QZR0	RNF25_MOUSE	Rnf25	19.8957	19.9124	20.0276	20.3674	20.2818	20.1997	20.3741	20.2196	20.1125	20.3326	20.2266	20.432	20.1276	20.1046	20.1979	20.0021	19.9036	20.1009	20.0725	20.0534	20.1044	NA	29.3428	43.9156	53.817	58.8856	NA	NA
Q9D8S3	ARFG3_MOUSE	Arfgap3	21.2383	21.5308	21.2067	21.7679	21.8275	21.7394	21.7275	21.7446	21.7424	21.9402	21.9768	22.0645	21.9171	21.82	21.8615	21.0785	20.8922	20.7174	22.1301	22.113	22.2896	133.118	13.9756	21.3334	26.6135	31.875	116.081	345.303
Q9D819	IPYR_MOUSE	Ppa1	20.4468	20.3604	20.4779	21.4704	21.5794	21.5291	21.4082	21.3223	21.4109	21.4341	21.3431	21.4613	21.2787	21.277	21.5283	20.5945	20.5853	20.3695	21.7662	21.7584	21.6186	14.9145	5.79377	8.21986	8.68033	11.1222	14.4319	53.9718
Q9D0S9	HINT2_MOUSE	Hint2	20.3955	20.2172	20.469	20.4818	20.395	20.3568	19.9785	20.131	20.1275	20.296	20.2759	20.2431	20.095	19.9705	19.9635	20.4207	20.3205	20.2318	19.2238	19.0905	18.9231	38.3428	12.6706	17.4468	18.7399	20.2796	43.3955	23.7042
Q9Z120	TRMB_MOUSE	Mettl1	18.9589	19.0583	18.7865	19.2206	19.049	19.2485	19.3687	18.9544	19.2359	19.3696	19.3866	19.4044	19.1287	19.4009	19.2468	18.8294	19.0219	19.0588	19.4975	19.4921	19.7098	NA	13.0076	22.4334	28.7136	35.3846	NA	NA
Q8R2H9	PHOP1_MOUSE	Phospho1	20.6432	20.5785	20.5822	19.7514	19.5744	19.7303	19.7952	19.5361	19.4748	19.53	19.5231	19.7567	19.3438	19.5335	19.5101	20.4616	20.056	20.3125	19.8236	19.8613	20.0504	NA	NA	NA	NA	NA	NA	NA
Q80U93	NU214_MOUSE	Nup214	21.4163	21.4057	21.3065	21.4663	21.6099	21.4586	21.509	21.5313	21.6038	21.5937	21.5712	21.5771	21.38	21.3766	21.534	21.3788	21.067	21.0303	21.0486	21.0448	21.1703	107.512	12.1758	21.1792	20.5463	27.85	109.032	130.558
Q9ET01	PYGL_MOUSE	Pygl	23.459	23.4604	23.4054	24.4737	24.5334	24.4532	23.8749	23.8818	23.715	24.369	24.5277	24.5197	23.5868	23.5313	23.5432	23.213	23.3783	23.3708	22.1764	22.1413	21.9205	75.2258	92.6224	106.953	155.984	116.148	64.1652	43.5475
Q922H2	PDK3_MOUSE	Pdk3	19.5245	19.3281	19.1945	19.3591	19.6575	19.6979	18.9945	19.107	18.6485	19.3521	19.7196	19.8624	18.2765	18.383	18.3407	19.3137	19.1594	19.1404	18.9096	18.4876	17.4827	NA	78.717	68.0652	135.871	69.0174	NA	NA
Q8BHZ4	ZN592_MOUSE	Znf592	19.9539	20.0525	19.9393	20.2998	20.4209	20.4319	20.3236	20.2444	20.2256	20.192	20.2477	20.3187	20.362	20.2269	20.1967	20.1175	19.9392	19.7841	19.8781	19.7488	19.8227	152.447	43.0198	46.5789	64.4002	73.0899	136.947	220.277
Q80V91	DTX3_MOUSE	Dtx3	18.4449	18.8169	18.7049	19.2919	19.416	19.4049	19.5893	19.9027	19.6242	18.9885	19.3591	19.276	19.5721	19.4883	19.5454	18.5458	18.3416	18.7037	17.5566	17.1373	17.3973	NA	30.6271	46.3265	41.5467	64.8021	NA	NA
Q9Z108	STAU1_MOUSE	Stau1	21.8317	22.0306	21.7538	22.6319	22.7511	22.6953	22.5899	22.6662	22.7611	22.7415	22.7367	22.732	22.6861	22.7072	22.7794	21.9563	21.7068	21.6995	23.082	22.9627	22.9756	500.655	39.1661	50.9222	52.083	80.7873	384.82	1574.49
P28033	CEBPB_MOUSE	Cebpb	23.1203	23.2562	22.8971	24.6381	24.6031	24.5198	24.0208	24.1539	24.0874	24.6562	24.802	24.6812	24.0711	23.9871	24.2676	22.8383	22.4048	22.2933	25.3043	25.2675	25.406	177.204	71.3351	77.963	132.479	104.755	145.237	1065.58
Q8VCB2;Q8VCB2-2;Q8VCB2-3	MED25_MOUSE	Med25	20.0961	20.4981	20.303	20.5533	20.5525	20.7918	20.1732	20.4872	20.3427	20.9313	20.6489	20.7053	20.0936	19.5051	19.8795	20.4766	20.5139	20.0464	20.4018	20.7603	19.7413	250.154	32.7752	50.2748	61.9581	59.9628	243.24	482.616
Q8CG46;Q8CG46-2	SMC5_MOUSE	Smc5	18.3707	18.0782	18.168	18.1056	18.2696	18.2963	18.4028	18.2183	17.9244	17.9295	18.2958	18.2179	18.5239	18.2124	18.3027	18.0642	18.0497	17.8229	17.9147	17.7533	17.8013	NA	NA	NA	NA	NA	NA	NA
Q3USJ8	FCSD2_MOUSE	Fchsd2	21.212	21.1224	21.1435	21.8545	21.9544	21.9783	21.8799	22.0099	22.0689	21.9076	21.9633	22.0258	21.642	21.7411	21.6421	21.404	21.3473	21.3558	22.5697	22.6018	22.908	NA	302.782	417.98	352.178	588.238	NA	NA
Q02819	NUCB1_MOUSE	Nucb1	24.7722	24.9818	24.9638	25.6494	25.8064	25.8367	25.8373	25.8621	25.9823	25.8825	25.7512	25.7357	25.7478	25.9185	25.8899	25.1659	25.1221	25.1128	24.4991	24.4499	24.4011	189.458	68.3396	103.601	102.5	158.521	205.953	203.646
Q9JKX4;Q9JKX4-2	AATF_MOUSE	Aatf	18.6751	19.3012	18.8187	19.3725	19.7277	19.7362	19.6359	19.7758	19.9962	20.1123	19.6895	19.7155	19.7577	19.8373	19.7601	19.1797	19.1426	19.0882	19.817	19.7041	19.7974	NA	8.34352	15.4484	17.0677	24.1638	NA	NA
P58462	FOXP1_MOUSE	Foxp1	21.1436	21.2837	21.1442	21.0807	21.1952	21.13	21.3392	21.3462	21.4734	20.9341	20.8529	20.9018	21.5469	21.4717	21.3902	21.4047	21.1118	21.0674	21.835	21.7909	21.7425	889.386	39.9429	73.0123	56.0996	119.901	642.634	2297.34
Q99P88	NU155_MOUSE	Nup155	23.712	23.8771	23.7528	23.5886	23.5931	23.4844	23.4942	23.5206	23.4173	23.5441	23.5076	23.5861	23.3303	23.3779	23.3853	23.7006	23.5505	23.6448	23.1022	23.1507	23.0394	65.2919	16.1983	26.0601	21.8271	42.8989	48.2315	64.6738
Q5SSI6	UTP18_MOUSE	Utp18	21.1731	21.2659	21.2855	21.3099	21.2809	21.3598	21.3192	21.2791	21.2261	21.3829	21.2563	21.289	21.0798	21.0736	21.0899	21.2219	21.2483	21.2591	21.3235	21.3231	21.2581	111.631	31.3392	37.2975	38.1887	50.4952	107.923	148.994
Q3TFD2	PCAT1_MOUSE	Lpcat1	19.6688	19.5831	19.5293	18.7256	18.9976	19.0239	18.4084	18.8348	18.4598	18.3458	18.9651	18.9038	18.5534	18.573	18.5426	19.0216	19.2393	19.1416	18.7641	19.0058	18.9677	NA	NA	NA	NA	NA	NA	NA
Q8BUV6	LSM11_MOUSE	Lsm11	16.4462	NA	14.1076	NA	NA	NA	NA	NA	NA	NA	NA	NA	17.1512	17.0279	17.159	15.126	14.0655	13.7686	16.2579	15.9546	16.7666	NA	NA	NA	NA	12.0533	NA	NA
Q9QUK4	BIR1B_MOUSE	Naip2	21.3001	21.2279	21.3097	20.8024	20.714	20.7078	20.5944	20.622	20.5981	20.7993	20.7828	20.6942	20.4561	20.475	20.4941	21.1051	21.2528	21.1368	21.0892	21.0683	20.9832	NA	411.409	618.406	538.481	701.444	NA	NA
Q8K327	CHAP1_MOUSE	Champ1	22.2763	22.1376	22.0798	22.5763	22.5108	22.5382	22.4542	22.6026	22.6833	22.342	22.4242	22.4253	22.3822	22.4152	22.4531	22.288	22.1358	21.7256	22.4066	22.4304	22.4221	2811.35	182.947	187.197	207.519	243.694	2672.44	4985.03
Q9QX47;Q9QX47-3	SON_MOUSE	Son	24.5776	24.9481	24.6151	25.0698	25.1334	25.0358	25.1031	25.1257	25.1565	25.2479	25.1571	25.1877	25.043	25.0977	25.1172	24.7086	24.3108	24.3777	25.0209	25.0441	24.9057	72.1888	86.1955	110.125	122.849	165.584	60.5556	65.4553
P97801	SMN_MOUSE	Smn1	19.2106	19.5698	19.5752	19.7169	19.7355	19.7049	19.7106	19.5099	19.5365	19.7155	19.5264	19.9232	19.6716	19.611	19.6524	19.4502	19.3957	19.1289	19.3114	19.5726	19.4262	NA	35.9895	65.1478	53.5186	89.3784	NA	NA
P47199	QOR_MOUSE	Cryz	19.7349	19.8952	19.7099	20.4096	20.2465	20.4444	20.161	20.2919	20.5685	20.4657	20.356	20.3449	20.5089	20.3473	20.4111	20.079	19.9318	19.8111	18.815	19.0523	17.9653	44.9919	13.3936	21.2198	24.1571	30.189	44.6113	28.3416
P70697	DCUP_MOUSE	Urod	22.2886	22.0926	22.2259	22.0454	22.01	21.9816	21.8476	21.6639	21.5612	21.7057	22.0039	21.8699	21.7775	21.6354	21.6629	21.9863	21.9696	22.0489	21.0824	21.0109	20.8292	495.06	60.6208	111.581	120.253	176.3	298.784	620.089
Q921T2-2	TOIP1_MOUSE	Tor1aip1	23.2163	23.0578	23.164	23.3818	23.3581	23.4762	23.4243	23.4975	23.5018	23.2741	23.3456	23.2907	23.3384	23.3523	23.3	23.1767	23.0156	22.9814	23.8734	23.9713	23.8923	61.0004	27.9285	51.2472	39.6801	63.7701	70.2959	160.797
P05064	ALDOA_MOUSE	Aldoa	27.2084	27.3371	27.4189	27.6264	27.6058	27.6444	27.8598	27.7999	27.897	27.9334	27.7584	27.7512	27.9776	28.0426	28.0043	27.372	27.2667	27.1845	27.5395	27.6146	27.7812	17.1515	8.50102	13.5271	13.0642	18.7587	14.6775	33.0463
Q9JIG7	CCD22_MOUSE	Ccdc22	21.5799	21.6924	21.6103	21.956	21.9577	22.03	21.9686	21.9312	22.0644	22.1489	21.9752	21.8333	21.8217	21.9612	21.9099	21.9057	21.8411	21.8091	21.5288	21.4286	21.3436	59.5169	38.1578	59.1033	53.6004	88.051	60.8427	92.5334
P54103	DNJC2_MOUSE	Dnajc2	20.9081	20.886	20.8769	21.263	21.2346	21.1544	21.2478	21.2234	21.3061	21.2473	21.3071	21.2123	21.1851	21.2235	21.1818	20.908	20.7208	20.9714	20.8557	20.7804	20.9331	86.7968	14.1655	23.4902	27.0993	28.2102	82.7473	100.688
A2AN08;A2AN08-3	UBR4_MOUSE	Ubr4	21.7939	21.6932	21.7889	21.2521	21.3486	21.3139	21.2153	21.2558	21.0384	21.1786	21.3824	21.3351	21.1256	21.0442	21.1672	21.5963	21.7454	21.6142	22.0577	22.0078	22.0334	131.074	43.9288	62.8974	79.0822	109.539	113.045	207.28
Q9D8C9	Q9D8C9_MOUSE	Pnp2	18.5514	18.4641	18.4211	18.5484	18.032	18.6698	18.0972	18.1612	18.3668	17.9641	17.3285	17.9987	17.0304	17.201	16.6518	18.3399	18.4064	17.6802	19.9446	20.0017	19.8895	NA	NA	NA	NA	NA	NA	NA
P70353	NFYC_MOUSE	Nfyc	19.1917	19.8413	19.6795	18.8803	18.7158	19.0268	17.9921	17.9337	18.2301	17.59	18.8972	18.8366	18.611	17.8131	18.2553	19.2523	19.0645	17.9828	19.2453	19.7789	19.2609	NA	NA	NA	NA	NA	NA	NA
Q921G7	ETFD_MOUSE	Etfdh	20.4156	20.5198	20.5908	20.6091	20.3339	20.4886	20.3346	20.1968	20.2646	20.5579	20.4871	20.4472	20.0366	20.1238	20.1957	20.6387	20.6505	20.6365	19.4595	19.2937	19.2721	48.6201	21.5036	30.5296	34.2089	39.3427	42.3069	32.7037
Q8CFA1	IRAK2_MOUSE	Irak2	21.447	21.406	21.2164	21.7697	21.7318	21.693	21.3426	21.422	21.3107	21.7205	21.8908	21.7134	21.0315	21.0448	21.2619	21.0706	21.013	20.9685	22.8718	22.7551	22.8291	NA	NA	NA	NA	NA	NA	NA
Q65Z40	WAPL_MOUSE	Wapl	20.4122	20.4214	20.4654	20.3293	20.3132	20.4578	20.3066	20.264	20.2783	20.3652	20.1992	20.2619	20.1164	20.1933	20.1825	20.4972	20.6494	20.7071	20.6644	20.6537	20.7407	140.319	39.8763	68.6097	69.118	78.4277	150.46	191.587
Q8BL66	EEA1_MOUSE	Eea1	20.914	21.0703	20.9474	21.9	21.9036	21.9605	21.9417	21.9048	22.1391	22.1524	21.983	22.0639	22.1938	22.2922	22.2707	21.3083	21.1929	21.12	21.9493	21.9361	22.1584	71.7638	24.8906	38.996	44.6397	75.9709	34.9341	78.7363
Q3TRM8	HXK3_MOUSE	Hk3	23.71	23.7647	23.7118	23.2091	23.1536	23.2502	23.0865	23.0124	23.0983	23.072	22.8987	22.8953	22.7997	22.7397	22.83	23.8871	23.9174	23.8769	23.9286	23.7564	23.5534	36.5035	42.5329	32.9938	34.2331	39.3349	36.1015	53.4597
O08528	HXK2_MOUSE	Hk2	22.8938	22.9551	22.9479	23.9538	23.9039	23.9221	23.3637	23.3523	23.3254	23.9811	23.7559	23.8754	22.5859	22.4307	22.6888	23.1546	23.2243	23.1744	23.9078	23.868	23.8444	63.2769	38.9775	44.784	64.8844	48.2701	80.8413	82.7949
P17710;P17710-3;P17710-4	HXK1_MOUSE	Hk1	23.6385	23.5429	23.6109	23.5106	23.4682	23.53	23.4416	23.3861	23.3584	23.3496	23.149	23.1475	23.2965	23.2139	23.3309	23.5878	23.7028	23.6201	23.7146	23.6515	23.5459	24.975	17.6252	21.0301	19.9438	29.3878	26.7395	36.054
Q9D7B6	ACAD8_MOUSE	Acad8	21.2653	21.0512	21.1244	21.0727	20.7216	20.7212	20.6638	20.7148	20.7349	20.4299	20.5276	20.3587	20.3686	20.1145	20.2415	21.2525	21.2516	21.2116	19.7519	19.7824	19.1487	247.801	44.2612	61.2316	60.6634	71.3584	271.802	98.4362
Q99P31	HPBP1_MOUSE	Hspbp1	23.1293	23.1545	23.3357	22.9939	22.9698	23.0331	22.8543	22.8586	22.9682	23.0408	23.0388	23.0953	22.5837	22.6017	22.7785	23.2538	23.3152	23.4159	23.0238	22.9942	23.0962	285.729	67.5184	81.6495	92.5748	97.9184	250.625	348.521
Q8VCM8	NCLN_MOUSE	Ncln	21.8668	21.8508	21.8608	21.9335	21.8701	21.9014	21.5755	21.6071	21.5474	21.9061	21.9605	21.84	21.3748	21.3724	21.5268	21.8526	21.8095	21.787	21.8787	21.7761	21.815	80.1656	35.5013	23.9174	59.5535	47.5127	76.9079	112.832
Q99JP6-2	HOME3_MOUSE	Homer3	19.1385	19.2234	19.3358	19.8162	19.9885	19.8782	19.9093	19.9037	19.8573	20.0312	20.1268	20.0781	20.035	20.0984	20.1699	18.9943	18.9051	18.8636	19.0013	19.0195	18.8911	NA	272.774	388.708	541.111	675.161	NA	NA
P70365	NCOA1_MOUSE	Ncoa1	20.8718	21.2601	20.7904	21.3199	21.3897	21.3828	21.2268	21.3064	21.2919	21.2403	21.4067	21.3932	21.2252	21.3179	21.3942	21.0266	20.6871	20.7584	20.6272	20.3906	20.3359	66.7979	107.315	169.331	154.895	220.56	55.0869	48.2816
G3X8X0	G3X8X0_MOUSE	Dhx16	21.4243	21.1007	21.3067	21.1425	21.2754	21.3503	21.1639	21.1478	20.8957	20.9638	20.9888	20.9405	21.0261	20.8611	21.0356	21.3733	21.3744	21.276	20.5442	20.3746	20.2558	19.816	51.9906	100.792	91.3003	152.028	21.7632	31.2812
Q80VQ0	AL3B1_MOUSE	Aldh3b1	23.6824	23.6298	23.6599	23.7742	23.6702	23.6319	23.5897	23.6161	23.5043	23.5577	23.6529	23.7067	23.2856	23.153	23.3004	23.6416	23.7632	23.7372	22.9054	22.7723	22.7652	121.107	74.0609	110.369	124.887	124.017	124.572	104.597
D3YZP9	CCDC6_MOUSE	Ccdc6	21.5413	21.6732	21.6205	22.0174	22.0135	22.0362	22.1425	22.1269	22.2838	22.1032	21.9119	21.9848	22.125	22.2649	22.1662	21.6961	21.6116	21.5841	21.7216	21.5398	21.5984	51.8939	14.5494	23.9599	25.8819	38.0007	48.7845	83.8997
B1AY10	NFX1_MOUSE	Nfx1	19.2228	18.9286	18.9054	19.5829	19.4991	19.729	19.8618	19.8195	19.6657	19.7369	19.581	19.7633	19.8815	19.8371	19.7329	19.2629	19.0987	19.0813	19.2907	19.3764	19.63	NA	30.6074	50.1849	38.7122	42.9956	NA	NA
O09039	SH2B3_MOUSE	Sh2b3	18.5448	18.4911	18.5801	18.4812	18.4252	18.1411	18.3622	18.0983	18.265	18.5165	18.4644	18.393	18.134	17.9852	18.0261	18.4674	18.0844	18.2594	18.1852	17.9288	17.9972	NA	NA	NA	NA	NA	NA	NA
Q9DBM1	GPTC1_MOUSE	Gpatch1	17.5304	17.3346	17.2781	17.8919	17.9641	18.0142	18.2497	18.0761	18.115	17.5747	17.9964	17.9273	18.1678	18.1934	18.0063	17.6197	17.6268	17.7194	17.5366	17.2472	17.4953	13.1612	3.99255	7.25828	7.86505	11.503	13.4143	23.3773
Q6PAM1	TXLNA_MOUSE	Txlna	21.5866	21.6015	21.7004	22.0436	22.078	22.0633	22.1578	22.17	22.2199	22.2115	22.0608	22.1198	22.1315	22.219	22.2134	21.8324	21.7327	21.6212	21.7636	21.6423	21.6712	158.393	23.1542	36.8121	37.8014	58.0465	145.142	243.33
Q8BK63-2	KC1A_MOUSE	Csnk1a1	18.1322	19.5043	18.4905	17.5991	18.4438	17.8804	17.004	17.8151	17.7153	17.4484	18.5448	18.0828	17.6443	17.7686	15.7541	17.3296	16.8418	16.7946	18.9064	18.5586	17.9058	NA	NA	NA	NA	NA	NA	NA
Q8BK63	KC1A_MOUSE	Csnk1a1	23.3292	23.4507	23.3724	22.8651	22.6308	22.6604	22.4686	22.5224	22.5222	22.5533	22.7035	22.7237	22.5029	22.3378	22.2839	23.2139	23.1362	23.2901	23.6185	23.6521	23.4242	186.662	63.9261	65.5119	85.8304	79.7713	177.759	317.065
D3Z1N4;E9Q4Y5;F8VQD1	D3Z1N4_MOUSE;E9Q4Y5_MOUSE;F8VQD1_MOUSE	Pbrm1	16.8311	16.4437	16.5966	16.0525	16.3808	16.5521	17.283	17.0111	16.7493	16.6778	16.6984	16.6373	16.812	17.0597	17.2783	15.475	15.9137	16.6317	16.0603	16.3842	16.3948	NA	NA	NA	NA	NA	NA	NA
Q99KK7	DPP3_MOUSE	Dpp3	22.2572	21.9114	21.8444	21.8528	21.9417	21.9691	21.7901	21.7548	21.456	21.694	21.9553	21.762	21.8269	21.7298	21.7405	21.7094	21.8032	21.7846	21.3115	21.3813	21.3013	35.8238	32.3143	44.0961	24.477	35.7455	31.7578	27.696
O54988-2	SLK_MOUSE	Slk	21.9585	22.0275	22.0081	22.3323	22.3985	22.3783	22.5266	22.4881	22.5708	22.3354	22.3126	22.4121	22.6773	22.6819	22.7409	22.0293	22.0707	22.0327	21.905	21.9407	22.0733	35.0603	14.6849	22.4063	18.1471	39.9575	38.7887	48.642
Q61655	DD19A_MOUSE	Ddx19a	22.9594	23.0664	23.0609	22.9937	22.8963	22.8932	22.9769	22.9797	23.0183	23.0442	22.9441	22.9961	22.867	22.8796	22.9863	23.129	23.0859	23.1171	22.831	22.8053	22.7683	188.717	36.3369	54.0135	58.6503	68.2806	235.1	211.958
D3YWX2;F6YTL8	D3YWX2_MOUSE;F6YTL8_MOUSE	Ylpm1	19.6999	19.789	19.6979	19.8402	20.1725	20.1264	20.1208	20.1375	20.1352	20.1701	20.1285	20.19	20.133	20.0994	20.2295	19.8797	19.6827	19.872	19.3541	18.9033	19.2455	287.376	14.1312	25.3613	24.173	35.9686	307.564	309.722
P53986	MOT1_MOUSE	Slc16a1	16.8796	16.1509	16.2212	17.1741	18.7548	18.2924	19.0379	19.2109	18.8478	17.1946	18.0274	17.753	18.5777	18.3687	18.3143	NA	NA	NA	16.5474	16.7291	16.1013	7.60378	8.5072	15.9415	10.7611	14.9656	NA	13.5614
P46460	NSF_MOUSE	Nsf	24.7274	24.8108	24.8621	24.744	24.6487	24.6875	24.6317	24.5935	24.6259	24.7432	24.6375	24.6652	24.3818	24.3562	24.4071	24.9261	24.8137	24.8709	24.3311	24.3059	24.2822	114.115	68.9144	95.7422	111.363	118.82	106.628	103.202
Q922J3	CLIP1_MOUSE	Clip1	23.2687	23.1976	23.2229	22.7694	22.9191	22.8662	23.0803	23.0374	23.0525	22.9178	22.8468	22.8914	22.9903	23.0703	22.9778	23.2198	23.1246	23.0634	23.2027	23.2024	23.2389	110.587	88.1974	76.6798	46.8629	78.5555	134.829	83.2831
Q8CCB4	VPS53_MOUSE	Vps53	21.0853	20.8606	21.0468	20.8621	20.7495	20.7627	20.7237	20.7057	20.7162	20.6802	20.7736	20.6833	20.4223	20.4342	20.6482	21.1383	21.1894	21.1284	20.9139	20.8167	20.6899	151.553	110.618	133.305	158.99	234.988	129.96	152.456
Q9D0I9	SYRC_MOUSE	Rars1	22.815	22.7266	22.8003	22.3242	22.48	22.4306	22.294	22.2581	22.0799	22.2493	22.4741	22.4139	22.3241	22.2245	22.3	22.5958	22.6532	22.5926	22.697	22.6043	22.5547	52.7606	23.9284	37.0461	40.9645	55.3942	46.1907	67.2222
F8VQ05	F8VQ05_MOUSE	Fryl	20.4576	20.2684	20.4129	20.2368	20.2993	20.2032	20.0642	20.1366	20.0735	20.1538	20.4131	20.208	19.6477	19.8197	19.8654	20.3373	20.3731	20.1853	19.2655	19.0779	19.1848	NA	NA	NA	NA	NA	NA	NA
Q8BL74	TF3C2_MOUSE	Gtf3c2	19.2569	19.4538	19.1337	19.0342	19.0515	19.2957	19.1248	18.9829	19.5105	18.8929	19.2412	19.1616	18.9379	18.9594	19.0289	19.4287	19.4741	19.3011	19.0086	19.1499	18.9799	NA	157.579	250.455	276.45	244.692	NA	NA
Q810U5;Q810U5-3	CCD50_MOUSE	Ccdc50	23.2627	23.1789	23.2934	23.3643	23.4804	23.5991	23.7561	23.7627	23.7691	23.6171	23.6857	23.6395	23.518	23.606	23.4437	23.3148	23.0846	23.0651	24.0745	24.1024	24.1108	110.282	42.518	84.5015	69.6639	111.309	101.853	264.577
A2AJ72	A2AJ72_MOUSE	Fubp3	22.1096	22.2917	22.1573	22.4608	22.6516	22.6341	22.7186	22.6759	22.7997	22.7416	22.6873	22.7072	22.7184	22.7729	22.7911	22.2488	22.036	22.0603	22.3218	22.2358	22.2623	138.014	13.5545	24.2414	23.9688	32.906	137.561	188.392
D3Z7I0	D3Z7I0_MOUSE	Gtf3c2	17.841	18.3776	17.8349	17.9712	18.2122	17.878	17.7187	17.9032	17.662	17.2522	18.3753	18.0973	18.0856	17.6976	18.0241	17.5924	17.1258	16.2561	18.0169	17.822	17.7946	NA	NA	NA	NA	NA	NA	NA
Q5DU09	ZN652_MOUSE	Znf652	18.6627	18.7684	18.6646	18.7751	18.6686	18.6516	18.8202	18.9719	18.9692	18.7735	18.6761	18.8819	19.2679	19.4492	19.1207	18.6982	18.6948	18.8267	17.3008	17.3378	17.2938	NA	NA	NA	NA	NA	NA	NA
Q5EBP3	ARMC5_MOUSE	Armc5	18.3896	18.6232	17.9838	18.2612	18.4795	18.6542	17.8843	17.8121	18.29	17.838	18.218	18.3263	18.4979	17.6055	18.1076	18.2976	18.0392	17.6945	19.0402	18.6853	18.6086	53.2668	NA	NA	NA	NA	37.4899	117.322
Q8C170	MYO9A_MOUSE	Myo9a	17.5768	17.2323	17.1904	17.9071	18.0298	17.9054	17.6207	18.311	17.9859	17.8592	17.9647	17.8144	18.3934	18.1485	18.1239	17.6661	16.9887	17.4049	17.7688	17.7038	17.0867	NA	NA	NA	NA	NA	NA	NA
Q9QZQ8	H2AY_MOUSE	Macroh2a1	23.8234	23.9078	23.8285	24.1443	23.9351	24.0319	23.5988	23.5502	23.6371	23.9615	24.0884	23.9091	23.2542	23.1763	23.337	23.8946	23.9225	23.8396	23.9241	23.7642	23.706	21.0028	13.3708	17.5077	20.2349	20.8841	19.8174	27.7927
Q91V12-2	BACH_MOUSE	Acot7	22.6969	22.9181	22.8497	21.9372	21.8972	21.7841	22.0227	21.9056	21.9706	21.6818	21.9735	21.9377	22.0473	22.0274	22.1482	22.3137	22.218	22.3418	23.2483	23.2108	23.0588	104.111	16.4526	27.837	23.8061	34.8549	50.7706	166.228
P31324	KAP3_MOUSE	Prkar2b	21.1918	21.1989	21.3918	20.4918	20.1873	20.0423	20.7406	20.7592	20.6638	20.2948	20.4331	20.1184	21.1587	20.9769	21.0216	21.017	20.992	21.0714	21.7861	22.0465	22.1503	NA	85.0728	173.26	151.035	317.64	NA	NA
Q9JJX7	TYDP2_MOUSE	Tdp2	17.995	18.4979	18.5469	17.8691	18.4978	18.439	18.3145	18.3373	17.8806	18.0263	18.084	18.0249	18.2953	17.7193	18.2715	18.1138	18.5574	18.7039	17.3439	17.2374	17.6528	NA	13.3808	20.5304	18.1972	27.2502	NA	NA
A0A0A6YX73;Q8K1M3	A0A0A6YX73_MOUSE;Q8K1M3_MOUSE	Prkar2a	20.7329	20.4719	20.6678	20.501	20.3418	19.7791	20.451	20.6614	20.4729	20.484	20.2978	20.0769	20.4523	20.4594	20.2709	20.8506	20.8081	21.0361	19.5695	19.5712	18.882	97.0071	35.3241	86.824	68.9179	122.072	135.216	54.6839
Q8K4J6	MRTFA_MOUSE	Mrtfa	21.423	21.6057	21.1596	22.6302	22.9638	22.82	22.3518	22.4065	22.4339	22.9663	23.001	22.9877	22.1878	22.199	22.3644	21.2759	21.01	20.9319	21.0275	20.8453	20.9425	70.9898	42.9503	50.8699	58.6482	69.6018	70.0789	53.0218
Q8R316	HBP1_MOUSE	Hbp1	19.5296	19.8898	19.2788	19.9105	20.2277	19.8762	19.6929	19.9869	19.9085	19.7516	19.9798	19.8377	19.8669	19.8884	19.9242	19.404	18.8445	18.9483	20.2767	20.4075	20.458	NA	90.8189	108.582	80.5133	101.225	NA	NA
A0A087WQS0	A0A087WQS0_MOUSE	Tns1	21.9697	22.0145	21.9068	22.4125	22.5269	22.4404	22.517	22.5825	22.68	22.1155	22.1518	22.0657	23.2465	23.1873	23.1234	22.3739	22.2658	22.2072	20.9226	20.9148	20.196	475.474	48.8413	73.9015	56.7409	140.818	676.303	503.436
Q9DC50	OCTC_MOUSE	Crot	20.9054	21.0603	21.0783	20.7575	20.5835	20.7575	20.5419	20.4633	20.5688	20.4633	20.684	20.5445	20.4149	20.2326	20.4673	21.0233	21.0937	21.0154	19.6014	19.4848	19.1657	NA	NA	NA	NA	NA	NA	NA
Q64092;Q64092-4	TFE3_MOUSE	Tfe3	21.1932	21.5735	21.043	21.5445	21.8366	21.6026	21.5392	21.6905	21.5651	21.6704	21.8041	21.7454	21.8288	21.7235	21.8689	21.0013	20.7397	20.318	21.4909	21.4449	21.4518	NA	24.8846	47.4426	45.0873	69.5869	NA	NA
Q03267	IKZF1_MOUSE	Ikzf1	22.0377	22.277	22.0181	22.9258	23.0223	22.9929	22.8329	22.9374	22.907	22.9736	22.8697	22.9057	22.5536	22.619	22.629	22.3215	22.0456	22.0843	23.9411	23.9348	24.1337	261.494	NA	NA	NA	NA	247.838	1373.53
Q8C3X8	LMF2_MOUSE	Lmf2	15.7742	16.2218	16.2208	16.4115	17.5132	16.5405	NA	NA	NA	16.6343	16.8651	16.3874	NA	NA	NA	NA	14.9198	15.0577	15.8085	15.9146	NA	10.3215	9.09543	NA	11.7885	NA	3.73323	12.9192
P42128	FOXK1_MOUSE	Foxk1	21.1079	21.0084	20.9823	21.4883	21.4946	21.4269	21.4215	21.5413	21.6525	21.6371	21.4007	21.4662	21.5292	21.499	21.668	21.15	20.9728	20.8577	20.7069	20.762	20.8303	52.1984	26.4212	37.864	37.5372	57.7472	42.9531	61.0482
Q80TG1	KANL1_MOUSE	Kansl1	19.0128	19.1834	19.071	19.1453	19.5681	19.3154	19.3573	19.1471	19.1509	19.1179	19.5533	19.5912	19.5396	19.428	19.3991	19.2835	18.7864	18.8216	19.0149	19.0085	19.042	NA	NA	NA	NA	NA	NA	NA
A2AAY5	SPD2B_MOUSE	Sh3pxd2b	22.9108	22.8607	22.8328	23.1087	23.1547	23.1001	23.0486	23.0321	23.047	23.1483	23.2997	23.3242	23.0878	23.0658	23.1065	22.8682	22.6709	22.8455	23.0478	23.0763	22.9325	120.279	45.5269	65.1321	70.6528	93.7662	106.176	145.602
B1AR09	B1AR09_MOUSE	Mllt6	17.8679	18.5077	18.0149	18.9725	19.2278	19.2341	18.9502	18.7807	18.7659	18.9495	19.2499	19.2328	18.5906	18.3682	18.7286	17.5901	17.2014	17.9982	19.0345	19.2962	19.5666	NA	NA	NA	NA	NA	NA	NA
Q8CG76	ARK72_MOUSE	Akr7a2	21.6274	21.4003	21.6048	21.2992	21.2235	21.1934	21.1688	21.1279	21.1672	21.2075	21.2412	21.2453	21.0149	21.0289	20.9666	21.5531	21.5019	21.5626	19.9565	20.1045	19.9085	178.408	37.0534	52.0234	70.1378	71.9602	188.601	77.6349
P97429	ANXA4_MOUSE	Anxa4	27.0476	27.0304	27.0652	26.7562	26.7836	26.8385	26.7861	26.7198	26.859	26.7092	26.6694	26.7326	26.3848	26.3547	26.4212	27.1659	27.1388	27.1644	26.5482	26.5442	26.3429	153.529	72.0519	95.0257	99.5451	111.066	174.407	195.75
Q8VCW8	ACSF2_MOUSE	Acsf2	19.2946	19.2853	19.2712	20.447	20.4815	20.5363	19.5043	19.4583	19.7176	20.316	20.0104	20.2049	18.4487	17.9489	18.1546	19.7331	19.6887	19.6704	17.6881	16.4028	15.7304	59.3779	32.7042	24.8875	32.8984	12.4127	58.4027	9.17518
Q8CGN4;Q8CGN4-2;Q8CGN4-3;Q8CGN4-4	BCOR_MOUSE	Bcor	17.9895	18.0899	17.7554	19.0529	19.0105	19.0798	18.6739	18.8425	18.8485	18.7998	19.0839	18.879	18.6561	18.7109	18.8003	17.9274	17.7249	17.7419	19.0525	19.0096	19.2656	NA	NA	NA	NA	NA	NA	NA
Q7TPN9	PRR14_MOUSE	Prr14	19.9282	20.1882	19.83	20.5178	20.6629	20.5544	20.2884	20.6322	20.4309	20.4765	20.7281	20.4547	20.6063	20.4142	20.6086	19.8555	19.2356	19.4443	20.6482	20.6395	20.6768	NA	89.8064	118.762	144.414	188.962	NA	NA
Q9DB29	IAH1_MOUSE	Iah1	21.3728	21.1521	21.3426	21.6344	21.5829	21.6264	21.5419	21.599	21.6355	21.7402	21.5877	21.5289	21.1286	21.1653	21.1065	21.4019	21.3487	21.57	21.3136	21.3049	21.3004	48.4223	23.5158	32.0152	34.6206	27.3007	39.9521	63.0088
B0QZW4;Q8BVY4	B0QZW4_MOUSE;Q8BVY4_MOUSE	Supt3	16.804	16.7029	16.1649	15.6612	16.3977	15.911	15.7006	16.0608	15.3034	17.3776	16.9226	16.1518	16.7078	16.1735	16.5452	16.6484	17.4342	16.5752	16.4212	16.2506	NA	NA	NA	NA	NA	NA	NA	NA
Q9Z2F6	BCL3_MOUSE	Bcl3	19.5481	19.3218	19.2486	20.3184	20.1338	20.3237	20.1598	20.3864	20.2448	20.1992	20.167	20.3438	19.7066	19.5093	19.7909	19.1745	19.2942	19.2326	21.3311	21.1288	21.194	NA	NA	NA	NA	NA	NA	NA
Q6NV66	ZN646_MOUSE	Zfp646	17.7067	17.2131	17.4035	17.6212	17.834	17.8483	18.0534	17.805	17.9813	17.8043	17.7846	17.983	18.1255	18.1586	17.9694	17.5028	17.223	17.0331	16.9567	17.0334	17.011	NA	25.3911	52.4464	31.8077	59.4232	NA	NA
Q9JJX6;Q9JJX6-3	P2RX4_MOUSE	P2rx4	21.3463	20.8885	21.0014	21.1196	21.1351	21.2748	21.0641	21.1695	20.97	20.9115	21.2389	21.0513	21.1281	20.8101	20.6699	21.0414	21.1146	20.7517	20.5505	20.435	20.5153	8.45583	11.1873	15.4257	16.7668	21.675	9.57703	7.10151
Q811D0-2;Q811D0-3	DLG1_MOUSE	Dlg1	20.4097	20.3656	20.3685	20.835	20.8627	20.9821	20.9075	20.8596	20.9514	20.8393	20.8907	20.714	20.9881	20.931	20.8599	20.4668	20.421	20.3819	20.1906	20.0822	20.3555	91.5634	13.246	18.1299	20.0074	25.2528	88.1843	115.84
O70305	ATX2_MOUSE	Atxn2	20.7043	20.9954	20.6693	21.5717	21.764	21.6369	21.3543	21.4661	21.3905	21.8579	21.8764	21.9028	21.4937	21.4597	21.5427	20.421	20.1956	19.8677	21.637	21.4575	21.7546	NA	16.032	20.4784	27.9691	39.4759	NA	NA
Q8K382	DEN1A_MOUSE	Dennd1a	20.1658	20.2026	20.0684	19.9586	20.3268	20.3345	20.3604	20.3526	20.1781	20.08	20.4135	20.4005	20.3058	20.3745	20.2679	20.1128	19.6225	19.6069	20.7134	20.608	20.5795	436.271	21.6145	35.023	44.7014	53.3205	431.46	758.321
Q8BGD9	IF4B_MOUSE	Eif4b	21.553	21.451	21.7348	NA	NA	NA	NA	NA	NA	NA	NA	NA	22.0466	21.8297	22.0496	21.7934	21.768	21.6963	21.5421	21.42	21.5719	6.45104	NA	NA	NA	3.59637	7.76679	9.38791
Q6DFZ1	Q6DFZ1_MOUSE	Gbf1	20.2946	20.1322	20.2635	19.8321	19.9819	19.9512	19.7354	19.9329	19.7264	19.733	20.0327	19.8661	19.7312	19.7303	19.6624	20.1637	20.1608	20.1132	19.7467	19.8231	19.7847	87.2501	18.3011	19.5204	51.7988	42.6412	94.441	82.2369
Q9Z223	MOC2B_MOUSE	Mocs2	18.6857	18.9317	18.7969	19.2625	19.5519	19.101	19.2783	19.2683	19.4057	19.5731	19.5043	19.3631	19.2917	19.2307	18.9484	18.9157	18.7468	18.872	19.6165	19.5209	19.4674	NA	17.0416	34.5127	44.2787	48.6166	NA	NA
P51125;P51125-2;P51125-6	ICAL_MOUSE	Cast	23.6516	23.46	23.6068	24.0793	24.224	24.1566	24.1735	24.174	24.1973	24.1749	24.1024	24.2251	24.3631	24.3392	24.4255	23.2672	23.3436	23.1691	23.285	23.2997	23.3828	24.5843	7.38891	11.0693	11.316	18.5996	24.4955	40.6726
Q9DBS5	KLC4_MOUSE	Klc4	22.617	22.7104	22.6869	22.9059	22.9608	22.9315	22.9815	22.9082	23.0525	22.9865	22.8599	22.8849	23.0608	23.1378	23.0623	22.674	22.6182	22.5932	21.1235	21.2301	20.9176	139.846	39.4382	61.6571	64.8845	94.4463	121.537	189.515
Q8BRB7-2	KAT6B_MOUSE	Kat6b	16.9687	17.131	17.1072	17.6092	17.8264	17.7704	17.0016	17.7919	17.7151	16.938	17.779	17.9649	18.1199	17.7518	17.7363	17.4374	16.9282	16.9101	16.8805	15.5768	15.0976	NA	NA	NA	NA	NA	NA	NA
Q68FH0;Q68FH0-2	PKP4_MOUSE	Pkp4	18.6486	18.5387	18.1325	18.659	18.8219	18.6065	18.3309	18.4932	18.5052	18.6407	18.9015	18.7835	18.6579	18.7271	18.4582	18.3243	18.0762	18.1687	19.3766	19.5857	19.6143	NA	33.8485	39.8453	38.3344	65.5247	NA	NA
O89032;O89032-2;O89032-3	SPD2A_MOUSE	Sh3pxd2a	20.325	19.8791	19.9656	19.446	19.0146	18.6332	19.714	20.0308	20.1876	18.8911	18.5475	19.176	20.2927	20.0304	19.9832	20.2187	20.0514	19.4826	19.6008	19.2501	18.9858	NA	92.1904	112.215	61.6006	105.468	NA	NA
F6WLY0;G5E880	F6WLY0_MOUSE;G5E880_MOUSE	Lrmp	20.1864	19.8236	20.1186	20.0541	19.9634	20.1936	20.1497	20.229	20.205	19.8895	19.7584	19.9326	20.1369	20.3618	20.1387	20.5584	20.3982	20.3029	18.7101	18.6771	18.3061	NA	NA	NA	NA	NA	NA	NA
Q3UV08	Q3UV08_MOUSE	Ncor1	17.4915	17.847	18.0786	18.0059	18.4466	18.053	18.453	17.6799	17.7595	18.5819	18.694	18.5869	18.697	18.643	17.1729	17.818	16.7633	15.7955	17.436	16.8516	18.0032	NA	NA	NA	NA	NA	NA	NA
Q80TF6	STAR9_MOUSE	Stard9	20.8658	20.8601	20.5622	20.7555	21.1926	20.9304	20.93	20.9785	20.9406	20.7285	20.9167	21.0483	21.171	21.2795	21.1907	20.4902	20.5159	20.5789	20.6837	20.8621	21.0242	12.0867	28.444	42.0699	28.7727	4.23417	137.119	211.126
Q9EQ32	BCAP_MOUSE	Pik3ap1	25.0651	25.2572	25.0519	24.5326	24.5396	24.5325	24.5645	24.6741	24.6883	24.4276	24.4539	24.4466	24.7376	24.7196	24.5316	25.0843	25.0375	25.0154	26.0984	26.0574	26.1643	218.583	100.465	166.732	139.125	232.618	240.497	482.836
Q8VC03	EMAL3_MOUSE	Eml3	20.0733	20.0624	20.0877	20.0881	20.0723	20.1144	19.8714	19.8088	19.7847	19.903	20.0176	19.9816	19.4703	19.5503	19.6916	20.0325	19.8436	19.9481	19.1653	19.214	19.1216	256.812	60.7185	89.4107	111.257	108.316	253.498	266.513
Q921H9	COA7_MOUSE	Coa7	20.5089	20.5464	20.4934	21.0944	21.1755	21.0242	21.0661	21.0929	21.1495	21.4567	21.2573	21.1865	20.9852	21.06	20.8829	20.7431	20.3092	20.5094	20.1274	20.1417	20.4508	48.425	23.5364	34.8185	36.8172	42.4545	42.3189	566.853
Q3UHA3	SPTCS_MOUSE	Spg11	18.6365	18.5338	18.5163	17.7862	17.9309	17.7984	17.8014	17.8721	17.2566	17.6763	18.2286	17.7454	17.7559	17.7017	17.9381	18.5006	18.7884	18.6572	18.6019	18.3917	17.7957	NA	NA	NA	NA	NA	NA	NA
O89113	IER5_MOUSE	Ier5	16.2301	16.1209	15.7395	15.7986	16.2314	16.5444	16.4341	16.5062	16.3609	16.3056	16.1093	15.5942	16.4686	16.2336	16.5234	16.1923	15.2913	14.518	17.435	17.2317	17.5952	NA	NA	NA	NA	NA	NA	NA
Q9QYE6	GOGA5_MOUSE	Golga5	20.9666	20.7022	20.8817	20.7899	20.9552	20.9742	21.1336	21.0908	20.8199	20.8094	20.9369	21.0666	21.1739	21.3397	21.0986	20.547	20.5264	20.5953	20.2497	20.4241	20.4281	532.727	53.6	79.5813	94.154	146.95	523.163	550.233
O08688	CAN5_MOUSE	Capn5	20.3443	20.4606	20.6208	19.7338	19.6287	19.7358	19.4946	19.3155	19.609	19.3846	19.7198	19.6249	18.8325	19.057	18.9902	20.2318	20.3048	20.2062	19.0964	18.7307	18.3537	NA	73.8548	101.142	138.104	220.384	NA	NA
O09046;O09046-2	OXLA_MOUSE	Il4i1	NA	NA	NA	NA	NA	NA	NA	NA	NA	16.3056	17.2134	16.7181	NA	NA	NA	NA	NA	NA	20.1001	20.2176	20.0753	NA	NA	NA	NA	NA	NA	NA
P97820	M4K4_MOUSE	Map4k4	19.7069	19.8221	19.6894	19.7968	19.8452	19.9387	19.8542	19.8992	19.8525	19.8366	20.0509	20.0652	20.0108	19.9818	20.002	19.6317	19.7823	19.4925	20.7382	20.7047	20.733	NA	13.13	21.3066	28.0913	34.3147	NA	NA
Q8VC04	T106A_MOUSE	Tmem106a	22.9714	23.0427	23.1444	22.9497	22.9058	23.0483	23.0232	23.197	23.0261	22.7779	22.9961	22.9243	23.2419	23.1951	22.9861	23.1853	23.1903	23.2437	23.0544	23.1252	23.2035	118.344	67.7845	107.978	93.3493	142.699	144.537	134.199
Q6P9N1	HYCCI_MOUSE	Fam126a	20.2238	19.7669	19.8436	19.5305	19.5492	19.4751	19.3217	19.3608	19.0214	19.3699	19.8209	19.6437	19.02	18.636	19.2636	19.9332	20.0532	19.7377	18.9738	19.0356	18.6924	119.133	9.3858	14.4031	14.1778	14.3463	135.856	77.5277
P33215	NEDD1_MOUSE	Nedd1	20.0531	20.1858	19.7193	19.9469	20.2707	20.1599	20.3661	20.3894	20.3524	20.1589	20.3428	20.2967	20.3837	20.6195	20.407	19.8262	19.852	19.6421	20.2452	20.2345	20.069	NA	50.2947	333.892	32.0264	324.448	NA	NA
E9Q9Q2	E9Q9Q2_MOUSE	R3hdm1	20.0933	20.6204	19.9565	20.4285	20.6996	20.5469	20.2865	20.3238	20.3213	20.1283	20.9677	20.738	20.7966	20.7274	20.9265	20.0941	20.0014	19.3526	20.2155	20.059	20.2116	106.555	41.5855	48.7752	65.7174	80.2606	157.295	162.724
P70202	LXN_MOUSE	Lxn	22.4837	22.4265	22.517	22.3108	22.2623	22.2728	22.1925	22.3935	22.4012	22.1793	22.1539	22.1758	22.4124	22.3937	22.3656	22.6236	22.5403	22.6205	21.8695	21.9496	21.8403	384.232	88.0753	140.149	134.63	186.707	405.956	355.204
Q8K409	DPOLB_MOUSE	Polb	22.016	22.4613	22.2539	22.5327	22.2877	22.5341	22.7682	22.6856	22.8229	22.4067	22.3904	22.361	22.6222	22.6914	22.6598	22.5306	22.5029	22.3578	22.4942	22.1925	22.2704	25.8345	8.40686	12.3791	13.0323	17.4795	23.5812	32.7291
Q8VBY2	KKCC1_MOUSE	Camkk1	22.4534	22.1992	22.4287	21.2241	21.4339	21.16	21.9127	21.7174	21.7406	21.8487	21.9713	21.8671	22.3431	22.018	22.4391	21.7544	21.7759	21.6231	21.3117	21.775	21.5157	NA	25.1157	47.3785	38.0981	111.798	NA	NA
E9Q4Y4	E9Q4Y4_MOUSE	Cep192	19.7243	19.9211	19.7744	19.8362	20.0301	19.9049	20.0453	20.0664	20.0658	19.8967	19.9389	19.8268	19.9795	19.961	20.0492	19.7124	19.6348	19.4209	19.3744	19.2652	19.3792	141.762	21.8624	36.6263	33.3963	60.492	105.422	131.002
Q9Z1Z2	STRAP_MOUSE	Strap	22.1588	22.1445	22.0824	21.8382	21.8271	21.7524	21.605	21.5982	21.4587	21.6706	21.751	21.6897	21.5106	21.412	21.5217	21.9209	22.0561	22.0089	22.0023	22.0075	21.8976	43.203	15.8321	20.5654	24.2852	30.3194	38.824	55.6468
Q9D0D5	T2EA_MOUSE	Gtf2e1	20.5613	20.6362	20.7379	20.7429	20.6975	20.8067	20.9919	20.8879	21	20.8131	20.8051	20.9174	21.1678	21.0534	21.0351	20.5439	20.1651	20.6081	21.0046	20.9372	21.086	NA	31.843	60.2385	63.5386	93.3519	NA	NA
P81117	NUCB2_MOUSE	Nucb2	22.2774	22.3705	22.4894	23.3525	23.279	23.4354	23.4741	23.4804	23.5136	24.1193	23.8476	23.9632	23.7911	23.8182	23.7823	22.6544	22.6072	22.5467	22.2044	22.1878	22.1913	43.7887	41.6616	76.8302	123.383	143.423	63.5212	73.0929
Q8C4B4	U119B_MOUSE	Unc119b	18.4121	19.1335	18.0575	18.2453	17.8463	18.6176	17.0059	18.0567	17.4343	18.1856	18.6722	18.2729	17.5447	17.6093	17.7063	17.5824	17.5362	17.6323	18.9593	18.7664	18.2635	NA	NA	NA	NA	NA	NA	NA
Q05915	GCH1_MOUSE	Gch1	19.9807	20.2743	20.2403	21.3059	21.1726	21.3192	21.0857	21.1532	21.0928	21.3397	21.2486	20.926	20.4985	20.623	20.6504	20.2523	20.0142	20.0993	23.1113	23.1263	23.1616	NA	189.865	252.403	264.406	262.893	NA	NA
Q3UGF1;Q3UGF1-2	WDR19_MOUSE	Wdr19	15.5377	16.5065	16.5353	15.1408	15.5129	15.9635	15.7747	15.0576	16.0055	15.4487	15.9836	16.1985	16.0262	15.8216	15.8188	16.4733	16.372	16.1776	NA	NA	NA	NA	NA	NA	NA	NA	NA	NA
Q8BIH0;Q8BIH0-2	SP130_MOUSE	Sap130	20.0627	20.1571	19.9967	20.424	20.5288	20.3919	20.4404	20.5324	20.794	20.4771	20.3728	20.5735	20.6328	20.7251	20.73	20.1954	19.9115	19.85	19.7055	19.8407	19.9314	NA	41.7157	60.2648	60.1761	89.5909	NA	NA
A6X8Z5	RHG31_MOUSE	Arhgap31	21.3268	21.5133	21.127	22.1379	22.2515	22.2087	21.8424	21.8786	21.8416	22.1667	22.39	22.2698	21.7195	21.7461	21.7622	21.0078	20.879	20.756	22.174	22.2347	22.251	80.5249	61.6558	65.8756	96.9031	95.3601	76.4197	150.437
B9EKI3	TMF1_MOUSE	Tmf1	20.436	20.4988	20.4795	20.7629	20.8181	20.7729	20.8389	20.8796	20.913	20.7507	20.6797	20.7607	20.8032	20.9364	20.9314	20.671	20.5377	20.5029	20.7031	20.6074	20.6367	NA	27.9809	43.1933	44.989	63.8618	NA	NA
Q8JZM7	CDC73_MOUSE	Cdc73	21.0442	21.1857	20.9815	21.0019	21.0842	21.0344	20.8773	20.9253	20.8847	21.0334	21.093	20.9776	20.9158	20.7926	20.8354	21.0008	20.8353	20.9343	21.0038	20.9226	21.0734	133.142	26.7158	44.5821	44.0013	74.0266	105.564	175.231
Q61687	ATRX_MOUSE	Atrx	21.386	21.3181	21.366	21.2989	21.4319	21.3914	21.4403	21.4283	21.4717	21.378	21.3604	21.3913	21.2599	21.1547	21.2944	21.3732	21.3025	21.3489	20.4913	20.4955	20.4051	297.693	19.206	30.8829	29.6014	48.9889	328.588	303.938
Q8C3J5	DOCK2_MOUSE	Dock2	23.148	23.0908	23.0725	22.058	22.0406	22.0862	22.1005	22.123	21.8931	21.6633	21.8495	21.7835	21.9024	21.7171	21.8056	22.9898	23.1342	23.1133	21.6062	21.5996	21.3312	77.9661	26.0657	42.4242	28.9494	57.2242	73.3414	37.5001
P55264	ADK_MOUSE	Adk	21.393	21.4316	21.4498	21.2431	21.1722	21.2224	21.2174	21.2031	21.1654	20.9388	21.0427	21.1768	21.7023	21.5439	21.5357	21.2754	21.3439	21.3611	20.7467	20.9611	20.8375	66.9822	20.5743	30.4257	28.3667	35.3405	56.9757	53.86
Q80YV3	TRRAP_MOUSE	Trrap	19.2838	19.1315	19.1988	18.4315	18.4083	18.3875	18.2982	18.4168	18.1154	18.2034	18.6033	18.3726	18.1617	18.1097	18.2564	18.9306	19.167	19.0002	17.9891	17.7977	17.6101	NA	NA	NA	NA	NA	NA	NA
Q8CGY8	OGT1_MOUSE	Ogt	22.2622	22.2474	22.327	22.4897	22.4359	22.3559	22.4575	22.2983	22.2561	22.4343	22.0747	22.1546	21.7266	21.6735	22.0211	22.5727	22.4478	22.4659	21.6356	21.5835	21.604	191.984	100.455	105.961	99.2012	136.732	157.812	128.037
Q3ULD5	MCCB_MOUSE	Mccc2	18.8539	18.8141	18.9198	18.4665	18.9552	18.576	18.6188	18.787	18.7597	18.2703	18.5869	18.7188	18.5814	18.4568	18.4814	19.1961	19.0302	19.159	NA	18.424	17.8951	NA	NA	NA	NA	NA	NA	NA
Q3U2I3;Q3U2I3-3	FHI1B_MOUSE	Fhip1b	18.2231	17.9316	17.9854	17.5024	17.0516	17.4097	17.5127	17.2939	17.2918	15.7153	17.7769	17.3261	16.9734	16.4488	16.9151	17.7913	18.022	17.7245	16.3793	16.5038	16.5829	NA	NA	NA	NA	NA	NA	NA
Q3U6N9	CH033_MOUSE		19.2321	19.1852	19.2384	19.4186	19.601	19.5664	19.9446	20.0478	19.8664	19.9761	20.1742	19.9805	20.3174	20.2648	20.1509	19.407	19.4342	19.2198	19.474	19.6306	19.8501	NA	10.8645	23.6693	26.302	38.7259	NA	NA
P12367	KAP2_MOUSE	Prkar2a	22.0602	22.02	21.967	21.349	21.2755	21.4205	21.4397	21.5239	21.3391	21.2765	21.4185	21.3206	21.3237	21.2811	21.1466	22.1816	22.0666	22.1624	21.0465	20.8702	20.6749	415.177	13.2576	19.4439	13.8086	22.454	520.91	283.332
Q8R322	GLE1_MOUSE	Gle1	18.7143	18.8326	18.9091	18.7658	19.179	18.8394	18.8855	18.5267	18.912	17.583	18.5877	18.7688	18.8947	18.6144	18.8206	19.1871	18.6968	18.5609	18.2762	18.4027	19.0224	NA	33.2916	48.7576	26.2671	54.3142	NA	NA
Q99104	MYO5A_MOUSE	Myo5a	22.3204	22.2768	22.3569	21.824	21.8682	21.8629	21.95	21.9496	21.7518	21.7013	21.8057	21.8115	22.0887	22.0224	22.0737	22.4415	22.4339	22.5263	21.1719	21.2028	21.0087	238.19	62.5242	92.6692	100.226	151.735	302.834	148.36
Q9CU62	SMC1A_MOUSE	Smc1a	21.7385	21.6994	21.749	21.878	21.9087	21.8689	21.8408	21.8536	21.6809	21.7887	21.8732	21.8168	21.7875	21.7829	21.8162	21.7263	21.7326	21.6561	21.2931	21.2083	21.1969	26.5244	18.1924	25.8001	32.1068	40.8931	24.0056	22.3291
P55937	GOGA3_MOUSE	Golga3	20.7816	20.8614	20.9256	21.1606	21.2672	21.2692	21.4257	21.4475	21.4389	21.28	21.2456	21.3112	21.3997	21.4662	21.3988	21.1581	21.126	21.0548	21.2347	21.1673	21.1882	250.889	67.4437	97.5338	91.7278	126.799	270.659	431.159
Q9QYI3	DNJC7_MOUSE	Dnajc7	23.7986	23.8708	23.9528	24.0822	24.0179	24.027	24.2837	24.1918	24.2095	24.2475	24.0583	24.0954	24.1829	24.2567	24.2296	23.9493	23.8578	23.8846	24.1664	24.1182	24.1715	148.048	51.6362	79.7238	72.1543	102.898	158.478	248.37
Q8R2R3	AAGAB_MOUSE	Aagab	20.9801	21.1702	20.9721	20.9234	21.0948	21.0091	21.0098	21.0029	20.917	21.1866	20.9989	20.9881	20.685	20.7735	20.8649	21.0659	21.07	21.0383	20.3245	20.3614	20.1793	146.008	49.0773	106.757	85.6811	126.288	139.664	102.978
A0A0G2JDV2	A0A0G2JDV2_MOUSE	Tent4a	16.4956	17.0823	16.4963	17.0862	17.0527	16.2979	16.9237	16.9451	16.6968	16.8159	17.5046	16.836	16.8431	16.8745	16.7279	16.2247	16.2042	15.6445	18.3556	18.205	18.1812	NA	NA	NA	NA	NA	NA	NA
P62325	BTG1_MOUSE	Btg1	20.4193	21.135	20.406	22.5267	22.8789	22.6564	22.161	22.5046	22.3186	22.7042	23.0312	22.8755	22.7212	22.4215	22.5788	20.2617	19.6782	19.4935	21.8879	21.9798	21.3116	NA	495.378	520.76	1033.09	997.075	NA	NA
Q9DCC4	P5CR3_MOUSE	Pycr3	21.0246	21.1315	21.0196	21.0525	21.0634	21.1332	21.3362	21.3603	21.3383	21.329	21.2383	21.1951	21.2438	21.2449	21.3519	21.1771	21.1657	21.0676	19.506	19.6101	19.9251	44.0221	12.9362	22.2199	21.6961	30.3662	45.2693	25.1262
Q61337	BAD_MOUSE	Bad	20.3683	20.54	20.3757	20.821	21.2873	21.0787	21.1778	21.2048	21.175	21.105	21.249	21.2863	21.4762	21.4527	21.2509	20.5495	20.3189	20.7031	20.6862	20.5907	20.8496	NA	NA	NA	NA	NA	NA	NA
Q3UZ39	LRRF1_MOUSE	Lrrfip1	22.7348	22.9723	22.6969	22.7258	22.8519	22.7786	23.151	23.1715	23.3253	22.8524	22.7957	22.8396	23.5662	23.5973	23.6814	22.8277	22.622	22.5771	22.9689	22.9858	22.911	81.6763	12.3828	23.3234	17.6009	50.7514	77.9781	96.4159
Q8VEL2	MTMRE_MOUSE	Mtmr14	19.7051	19.6293	19.5106	19.3519	19.4868	19.483	19.3763	19.3601	19.1321	19.2033	19.4482	19.4621	19.0278	18.9796	19.0924	19.4868	19.5654	19.5581	20.2818	20.3733	20.1881	82.5119	10.6705	10.1236	13.4096	13.6069	105.942	219.063
E9Q4T4	E9Q4T4_MOUSE	Ccdc71l	20.9001	21.0697	20.7119	21.1934	21.3102	21.2553	21.1449	21.1898	21.2151	21.274	21.2872	21.0581	21.2376	21.2458	21.2259	20.9211	20.6215	20.6557	22.1897	22.0469	22.3877	309.007	168.924	250.357	270.288	422.229	366.856	1455.13
Q6NZA9	TAF9B_MOUSE	Taf9b	17.9296	17.404	17.9689	17.7925	18.7165	19.0469	17.9833	18.7162	18.638	18.411	18.7632	18.3309	NA	NA	16.8834	NA	17.3901	NA	NA	NA	NA	NA	NA	NA	NA	NA	NA	NA
Q61033	LAP2A_MOUSE	Tmpo	20.3313	20.5759	20.4724	NA	NA	NA	NA	NA	NA	NA	NA	NA	21.7244	21.5003	21.6482	20.7728	20.7563	20.4714	20.3284	20.25	20.2312	4.31278	NA	NA	NA	3.19207	5.62229	5.89899
Q8BZJ7;Q8BZJ7-2;Q8BZJ7-4	DCNL2_MOUSE	Dcun1d2	18.1842	18.2747	18.2627	18.4466	18.5913	18.6626	18.5257	18.2028	17.9871	18.4161	18.5046	18.3615	18.5169	18.2134	18.2684	17.8072	17.4322	18.1723	17.0437	17.6061	17.8602	NA	NA	NA	NA	NA	NA	NA
Q9QZ73	DCNL1_MOUSE	Dcun1d1	19.8927	20.0993	20.0086	20.0514	20.0815	20.1031	19.9496	19.8518	19.9743	20.2196	20.0861	19.9622	19.7257	19.6422	19.9759	20.036	19.9644	20.2099	20.11	20.2025	20.229	259.87	50.8059	67.7278	80.9775	92.704	248.788	450.47
P08003	PDIA4_MOUSE	Pdia4	23.7275	23.8855	23.9906	24.7094	24.5741	24.6538	24.5883	24.4904	24.6501	25.184	25.1361	25.1121	24.6176	24.7673	24.7104	24.3533	24.2245	24.2597	23.814	23.7559	23.8102	44.5876	30.7031	43.2017	71.4085	63.7706	66.0402	59.8937
Q0VBL3;Q0VBL3-2	RBM15_MOUSE	Rbm15	19.2897	19.485	19.3924	19.7799	19.921	19.9368	19.8251	19.8428	19.8702	19.8659	19.9291	19.8459	19.927	19.8114	19.8635	19.4282	19.3762	19.4183	19.6933	19.5706	19.7511	25.2172	5.36684	6.25376	7.36493	10.8116	28.2502	45.4614
Q99KG5;Q99KG5-2;Q99KG5-3	LSR_MOUSE	Lsr	17.2358	17.506	17.1273	18.9907	19.2957	19.3821	19.0399	19.0143	19.1171	19.2426	19.109	19.4027	18.876	19.0782	19.3244	17.6395	17.0865	17.3146	NA	NA	NA	NA	37.7674	48.1813	43.9263	78.6566	NA	NA
Q68FH4	GALK2_MOUSE	Galk2	22.7436	22.8289	22.8264	22.7833	22.8241	22.9517	22.7635	22.8973	22.8768	22.8892	22.6478	22.7428	22.6237	22.7564	22.7132	22.9002	22.8741	22.7911	21.759	21.6925	21.7172	63.7302	36.8025	54.9239	54.9411	73.9905	63.6575	43.9529
Q9JHU4	DYHC1_MOUSE	Dync1h1	24.1622	24.1319	24.1336	23.8464	23.8667	23.8832	23.7245	23.7754	23.5642	23.7397	23.8827	23.8417	23.5571	23.4923	23.6799	24.014	24.1124	24.0911	24.1353	24.1467	23.9937	77.1899	38.2551	41.3334	59.1054	63.9591	63.4341	99.2755
Q8BR63	F177A_MOUSE	Fam177a1	22.7872	22.7706	22.7633	23.0098	23.0358	23.0005	22.9923	22.9572	23.0599	22.9695	22.9405	23.0163	22.881	22.9374	22.9997	22.7569	22.6705	22.6281	24.7042	24.7905	24.8195	476.507	199.574	271.544	300.142	399.159	441.187	2503.71
Q8CJ67;Q8CJ67-2;Q8CJ67-3	STAU2_MOUSE	Stau2	19.1013	19.0781	18.8537	18.9107	19.379	19.2609	19.2275	19.2259	19.3481	19.0716	19.3604	19.2531	19.2304	19.3389	19.3255	18.7986	18.8604	18.5291	19.425	19.2994	19.6718	NA	41.965	48.6625	72.7775	73.7872	NA	NA
Q9CZT4;Q9CZT4-2	RPC5_MOUSE	Polr3e	19.2826	19.1311	19.1154	19.5755	19.458	19.5943	19.2826	19.4441	19.3758	19.3425	19.0547	19.1708	19.1514	19.2699	19.254	19.277	19.3164	19.1593	19.3529	19.0997	19.1985	NA	NA	NA	NA	NA	NA	NA
Q9DBC7	KAP0_MOUSE	Prkar1a	25.6066	25.7975	25.7433	25.9107	25.9068	25.8521	26.0558	25.9527	26.0705	26.1354	25.9511	25.9746	26.1252	26.1264	26.197	25.8548	25.7459	25.7226	25.8983	25.8716	25.9351	147.45	67.62	96.2637	85.7867	124.286	179.256	204.12
Q3U5F4	YRDC_MOUSE	Yrdc	22.7092	22.7009	22.676	23.1254	22.9118	22.9486	22.7691	22.907	22.995	22.8098	22.9673	22.8541	22.905	22.8925	22.9292	22.6568	22.489	22.5075	23.3275	23.389	23.4776	220.254	51.4135	69.7998	63.4477	99.9833	237.891	121.048
Q9D823	RL37_MOUSE	Rpl37	NA	NA	NA	20.5723	21.1257	20.607	19.8601	20.1786	20.3266	20.469	20.64	20.3684	20.5799	20.2718	20.0218	NA	NA	NA	20.8084	20.0791	20.3798	NA	5.39141	4.33702	5.63208	7.49745	NA	8.94884
Q9Z204-2	HNRPC_MOUSE	Hnrnpc	24.7468	24.6851	24.7723	25.1428	25.0192	25.0227	25.0022	25.0546	25.1067	25.1361	24.9973	25.0855	24.9038	24.8838	24.9866	24.8228	24.7782	24.8005	24.6893	24.6218	24.7025	49.9026	14.9911	24.3395	25.9138	31.4233	53.023	61.3085
Q6A051;Q6A051-3	ATRN1_MOUSE	Atrnl1	NA	19.474	19.0091	19.6675	19.397	19.4469	19.6152	19.3742	19.0633	18.6296	19.4438	19.5904	19.1051	19.1539	19.0461	19.3815	19.1807	18.8371	17.7445	17.2837	17.9188	NA	19.2341	23.5155	24.5866	44.4746	NA	NA
O88307	SORL_MOUSE	Sorl1	17.843	18.0551	17.4708	20.4422	20.4469	20.4943	19.695	19.7987	19.5068	20.5916	20.694	20.6152	18.5213	18.5474	18.7235	17.7162	17.7447	17.8929	17.0082	17.3091	17.15	NA	58.5975	60.6933	115.999	76.4582	NA	NA
Q9D8C8	PPR35_MOUSE	Ppp1r35	19.1937	19.1107	NA	19.9094	20.1958	19.9919	19.8627	19.8143	19.7944	20.2275	20.3383	19.0349	20.1497	20.2373	20.2879	18.2024	17.5073	NA	20.2786	20.1333	19.7926	NA	NA	NA	NA	NA	NA	NA
Q02053	UBA1_MOUSE	Uba1	24.318	24.2205	24.2451	24.0364	24.0505	24.0433	23.9855	23.9837	23.8471	23.9042	23.9718	23.9477	23.9173	23.8333	23.8589	24.1424	24.2004	24.194	24.5695	24.5726	24.5005	29.0931	15.0595	18.8209	20.1247	26.1298	24.2012	48.128
Q60875;Q60875-4;Q60875-5	ARHG2_MOUSE	Arhgef2	23.2304	23.2354	23.1864	22.7541	22.7434	22.7603	22.7067	22.6789	22.5437	22.614	22.7981	22.7164	22.5235	22.4428	22.4882	23.0728	23.0869	23.0664	23.183	23.1977	23.0355	161.173	15.8198	23.0481	25.6918	28.2955	186.655	234.589
Q9WV70	NOC2L_MOUSE	Noc2l	18.7908	18.7451	18.487	18.7659	19.2602	19.1697	18.392	18.7154	18.677	18.6444	18.8908	18.7638	18.3579	18.4665	18.544	18.6212	18.672	18.5047	18.3115	18.3976	18.3613	NA	111.177	116.282	131.933	166.197	NA	NA
P51660	DHB4_MOUSE	Hsd17b4	24.1625	24.1329	24.1853	24.222	24.0435	24.1032	23.909	23.8886	23.8732	24.065	24.0033	24.0506	23.5929	23.553	23.6188	24.361	24.285	24.2901	23.5188	23.4328	23.2658	67.1258	41.6758	51.1098	66.1426	58.9428	80.4281	62.2604
Q6NZF1	ZC11A_MOUSE	Zc3h11a	21.1699	21.2815	20.9768	21.7533	21.7704	21.7252	21.7808	21.7873	21.8511	21.939	21.8348	21.7965	21.7258	21.841	21.8955	21.1363	20.7801	20.817	22.1269	22.0045	22.2436	69.7738	15.8791	27.18	30.0752	38.7453	68.9152	217.806
Q8K2D3	EDC3_MOUSE	Edc3	20.6375	20.7743	20.6017	20.9585	20.995	20.8883	20.8668	20.9045	21.012	21.1336	21.1109	21.1772	20.8949	20.9721	21.0586	20.7672	20.4559	20.4495	20.9436	21.0452	20.9696	169.503	18.6066	31.2063	45.925	35.2866	67.8056	114.713
P28474	ADHX_MOUSE	Adh5	23.9795	23.9497	23.9539	23.9083	23.8651	23.8239	23.7436	23.8175	23.7644	23.9904	23.7535	23.7146	23.5078	23.7256	23.6364	23.9926	23.9362	23.9439	23.4838	23.4548	23.4193	54.2613	18.2958	27.7149	30.0025	35.2709	55.1697	59.4234
E9PYK3	PARP4_MOUSE	Parp4	20.2929	20.2632	20.3113	20.0919	20.2376	20.2398	20.0868	20.0728	20.0528	19.9733	20.1378	20.0118	20.1584	20.0443	20.1154	20.2589	20.1506	20.2128	20.0489	20.0022	20.0164	38.4833	48.2775	81.112	74.6782	108.514	32.3977	40.4692
Q99LC5	ETFA_MOUSE	Etfa	24.1689	24.2546	24.1271	24.7103	24.7463	24.6945	24.7712	24.7539	24.791	25.0214	24.8129	24.8717	24.6414	24.6828	24.745	24.4435	24.2893	24.2657	24.0533	24.1421	23.9221	88.7883	27.6193	38.0672	45.0693	55.9222	69.6228	227.513
Q8R010	AIMP2_MOUSE	Aimp2	20.9592	21.2376	21.1355	20.8604	20.9846	21.0104	20.7865	20.8388	20.7487	20.9016	21.1994	21.1661	20.9305	20.8002	20.8184	21.0278	20.9764	20.6457	21.1306	21.2	21.0979	63.8576	14.313	17.5175	24.8497	26.9969	52.7613	105.903
Q8K2L8	TPC12_MOUSE	Trappc12	20.93	20.8394	20.8798	20.6476	20.6359	20.5832	20.5135	20.5537	20.5891	20.4562	20.6071	20.507	20.342	20.1838	20.389	20.8042	21.0018	20.9157	20.019	19.9158	19.8994	70.8646	5.4464	11.3491	9.97454	17.8138	63.8565	55.9178
Q9JJW6	ALRF2_MOUSE	Alyref2	18.6933	19.3654	17.3295	19.7492	19.7939	19.5922	NA	19.6539	19.7476	19.051	19.1476	19.31	NA	19.3862	19.0209	19.9388	19.5774	20.1701	NA	18.6941	19.2578	NA	NA	NA	NA	NA	NA	NA
Q8BXA1	GOLI4_MOUSE	Golim4	17.6407	17.5607	17.6463	18.3543	18.4638	18.3283	18.4215	18.5311	18.4495	18.3774	19.0292	18.5632	18.3653	18.4407	18.4148	17.642	17.5787	17.7154	15.8542	16.383	17.0151	NA	9.52632	12.5813	15.5866	15.9495	NA	NA
Q9D2G2	ODO2_MOUSE	Dlst	24.1716	24.111	24.0585	24.3827	24.3968	24.2257	24.228	24.225	24.0592	24.4137	24.3685	24.3571	24.0345	24.0632	24.0704	24.0232	23.9642	24.0732	23.9911	23.8934	24.0148	34.8179	16.5385	23.0231	28.2941	34.024	33.9972	48.6355
Q8BXL9;Q8BXL9-6	IFFO1_MOUSE	Iffo1	18.7556	19.1925	19.2082	19.2452	19.3696	19.3808	19.3575	19.6433	19.6835	19.5182	19.4917	19.359	19.625	19.7959	19.624	19.2485	18.9804	19.3788	18.6936	18.6386	18.6834	NA	NA	NA	NA	NA	NA	NA
P63038	CH60_MOUSE	Hspd1	24.8477	24.9959	24.9339	25.5414	25.5233	25.4996	25.5817	25.595	25.6987	25.9018	25.6888	25.713	25.2722	25.4654	25.4836	25.1073	24.9505	25.016	25.6961	25.6662	25.7835	18.7755	8.57621	12.9811	13.5961	16.5924	19.1674	43.5602
Q8VCN9	TBCC_MOUSE	Tbcc	20.3733	20.4039	20.2645	20.5142	20.6156	20.4179	20.5007	20.5643	20.6485	20.542	20.5228	20.527	20.6395	20.7958	20.653	20.1582	20.4673	20.0433	20.0586	20.0383	19.9518	251.808	18.253	31.6366	27.5504	36.8985	229.726	219.502
Q8VDP3;Q8VDP3-3	MICA1_MOUSE	Mical1	21.0806	20.816	20.9115	20.3799	20.6359	20.5748	20.5331	20.5039	20.463	19.9845	20.3951	20.3466	20.6486	20.8171	20.6743	21.0878	21.0591	20.884	19.2003	19.3534	18.8961	93.9391	44.6318	66.3469	55.3366	106.862	116.293	45.1511
Q3V3R1	C1TM_MOUSE	Mthfd1l	20.3215	20.2999	20.3866	20.8402	20.7104	20.7533	20.7962	20.822	20.8615	20.3961	20.3803	20.4015	20.9584	20.9766	21.0141	20.1249	20.167	20.0505	20.4702	20.314	20.5192	19.8572	3.81586	6.0348	5.08127	10.4035	17.4528	27.3148
P70168	IMB1_MOUSE	Kpnb1	24.1356	24.1183	24.155	23.9742	23.9643	23.9492	23.9835	23.9864	23.8706	23.9597	24.0013	24.0243	23.8205	23.7541	23.9842	24.1404	24.1676	24.0503	24.4655	24.5188	24.5415	39.0028	14.452	21.1061	24.1515	33.9836	41.8687	76.3178
Q80X82	SYMPK_MOUSE	Sympk	21.2797	21.1451	21.368	21.054	20.9649	21.1824	21.1806	21.1477	20.9972	20.9393	21.1166	21.0148	20.9227	20.8008	21.0179	21.3507	21.463	21.3632	20.931	20.8425	20.8771	20.9567	10.6875	13.7679	13.8396	18.7024	19.2208	27.4353
Q3TXS7	PSMD1_MOUSE	Psmd1	22.4484	22.3995	22.4782	22.0072	22.0099	22.0132	21.9077	21.9239	21.8944	21.976	22.1818	22.0667	21.7659	21.6683	21.8813	22.3344	22.4609	22.3836	22.5111	22.5788	22.4851	97.5002	35.0868	47.0323	57.8153	57.3685	91.9306	143.323
Q61545	EWS_MOUSE	Ewsr1	24.4085	24.5675	24.6742	25.0469	25.1422	25.1155	25.2366	25.1127	25.3265	25.1641	25.2427	25.226	25.4996	25.4325	25.3898	24.6601	24.4248	24.5791	24.9453	24.9004	25.2438	134.685	41.1694	57.31	63.255	91.0316	115.646	184.513
P01027	CO3_MOUSE	C3	22.3725	22.4147	22.4448	23.1671	23.1613	23.1575	23.1153	23.0372	23.0687	23.171	23.2836	23.2106	22.403	22.5156	22.4738	22.4876	22.5005	22.4112	24.3577	24.3519	24.229	183.459	222.541	282.707	356.464	358.992	176.334	905.001
G3X8S2	G3X8S2_MOUSE	Brf1	15.9747	16.322	NA	16.4654	17.5528	16.587	16.6488	17.2838	NA	16.9775	17.2761	17.246	17.5017	17.837	17.6813	NA	NA	NA	16.3026	16.2763	15.132	NA	NA	NA	NA	NA	NA	NA
P13439	UMPS_MOUSE	Umps	21.7132	21.6795	21.6499	21.8094	21.6511	21.6207	21.6256	21.6789	21.6654	21.8023	21.7811	21.7324	21.562	21.4599	21.4948	21.8241	21.7987	21.7343	21.365	21.4031	21.2769	117.719	19.7776	31.4139	34.9733	42.5181	135.539	157.582
O88876	DHRS3_MOUSE	Dhrs3	23.2184	22.9515	23.0035	21.9367	21.6489	21.6391	21.2001	21.5126	21.2931	20.9356	21.5033	21.3424	20.6961	20.6482	20.5892	23.1854	23.526	23.2359	21.2849	21.1059	20.9081	244.422	NA	NA	NA	NA	276.774	150.733
Q5ND29	RILP_MOUSE	Rilp	20.6664	20.7423	20.5956	21.0441	21.0018	20.815	20.9777	21.0128	21.0274	20.9349	21.2305	20.8872	21.069	21.1891	21.1513	20.7925	20.275	20.4719	20.734	20.6336	20.9057	NA	23.5416	55.9913	69.8874	100.294	NA	NA
Q9D2R0	AACS_MOUSE	Aacs	21.1654	21.1432	21.0865	21.5678	21.5872	21.6133	21.0692	21.154	21.0525	21.2421	21.4375	21.4543	21.0842	20.9806	21.1753	20.9099	20.961	20.9215	20.6809	20.5048	20.3575	252.808	59.7015	62.578	83.5277	104.735	223.827	267.8
P97499	TEP1_MOUSE	Tep1	20.8978	20.995	20.8724	20.3966	20.3664	20.3697	20.2642	20.2959	20.2951	20.1696	20.1377	20.1971	20.1592	20.0967	20.1965	20.9305	20.9976	20.8792	20.2559	20.1794	19.9277	700.757	43.5068	56.6438	63.6169	81.3208	634.971	583.919
Q6PCZ4	MAGE1_MOUSE	Magee1	19.7911	19.9281	19.6383	20.6627	20.8057	20.7457	20.2068	20.0883	19.8565	20.4292	20.8072	20.6297	19.7216	19.6418	19.8455	19.8408	19.8098	19.209	19.2425	19.3171	19.3591	NA	NA	NA	NA	NA	NA	NA
O08583	THOC4_MOUSE	Alyref	23.0817	23.3907	23.0937	23.764	24.0413	23.9841	23.6752	23.7295	23.7083	24.0135	24.1097	24.1288	24.0232	23.8549	24.0488	23.324	23.1904	23.2216	23.8635	23.6587	23.7866	51.8814	19.9439	24.4004	33.5924	40.2126	52.2062	79.8906
Q80Y44	DDX10_MOUSE	Ddx10	19.852	19.7352	19.7763	19.8383	19.6584	19.9081	19.8215	19.865	19.8383	19.8971	19.8576	19.7657	19.5899	19.6801	19.8211	19.8404	19.9613	19.719	19.9119	20.047	20.1464	NA	34.6008	59.8605	75.5873	90.7481	NA	NA
Q920I9;Q920I9-2	WDR7_MOUSE	Wdr7	20.5493	20.4288	20.3922	20.6678	20.6323	20.6037	20.4806	20.3667	20.4329	20.3975	20.439	20.4893	20.1666	20.1667	20.1288	20.5409	20.5596	20.5536	19.0853	19.1321	18.9869	NA	91.2414	139.175	193.203	183.701	NA	NA
Q64012;Q64012-2	RALY_MOUSE	Raly	22.0867	22.1249	22.1256	22.3632	22.2393	22.3386	22.3664	22.4122	22.5382	22.2302	22.1702	22.1306	22.3608	22.271	22.3478	22.1725	22.2661	22.0206	22.323	22.2406	22.2971	14.3496	6.31929	9.91855	9.42941	14.3648	15.8767	17.0203
Q80Y50;Q80Y50-2;Q80Y50-4	CMTA2_MOUSE	Camta2	18.4245	18.3992	18.6124	18.7749	18.8515	18.9634	18.9287	19.0321	18.8938	18.8557	18.515	18.5629	18.6959	18.5991	18.5337	18.7489	18.4873	18.6772	18.8004	18.7943	18.8984	NA	NA	NA	NA	NA	NA	NA
Q8K4L0	DDX54_MOUSE	Ddx54	22.329	22.2693	22.3416	22.3012	22.2485	22.3105	22.1012	22.1518	22.1933	22.3087	22.241	22.1967	21.9015	21.9773	22.1276	22.4514	22.3592	22.387	22.7588	22.6382	22.771	420.231	55.759	76.1609	88.8174	102.618	390.167	802.738
Q9WU60	ATRN_MOUSE	Atrn	18.5892	18.6159	18.5737	18.6316	19.0033	18.9044	19.1791	19.1435	18.9788	18.3549	18.9498	18.7101	19.2216	19.4403	19.2576	18.124	18.2133	18.1199	17.9841	18.1709	18.5788	NA	NA	NA	NA	NA	NA	NA
Q91XS1	MTMR4_MOUSE	Mtmr4	20.5094	20.6401	20.6542	20.6957	20.8146	20.8583	20.4947	20.3427	20.5681	20.5771	20.4854	20.601	20.3611	19.5452	20.4896	20.9158	20.8798	20.8455	20.7158	21.0401	21.0416	NA	NA	NA	NA	NA	NA	NA
Q99ME9	GTPB4_MOUSE	Gtpbp4	22.1603	22.1355	22.0841	21.9189	21.7928	21.7928	21.5318	21.5957	21.5902	21.7234	21.6974	21.7368	21.3463	21.4352	21.568	22.0246	22.0316	21.9709	22.7112	22.7155	22.6142	162.802	35.2048	56.3311	53.2939	85.5516	154.446	333.958
Q9WVQ5	MTNB_MOUSE	Apip	21.3232	21.558	21.5346	21.4477	21.5507	21.8208	21.9741	21.9294	22.0783	21.7562	21.5298	21.6355	21.473	21.5562	21.6137	21.8459	21.8327	21.7662	20.4632	20.7156	20.7804	14.4171	7.08899	14.4388	12.1003	18.8038	17.3581	15.1309
Q99PV0	PRP8_MOUSE	Prpf8	22.4658	22.3809	22.3919	22.0698	22.1383	22.0816	21.8841	21.9886	21.6507	21.7936	21.9592	21.9262	21.6564	21.6326	21.7693	22.2545	22.4536	22.389	22.0266	22.0269	21.9193	46.3852	20.4096	85.524	71.4533	175.644	67.5134	54.1296
Q64343	ABCG1_MOUSE	Abcg1	20.2522	19.8127	20.2809	21.1997	21.2313	21.5236	21.1938	21.2503	21.0845	21.1167	21.1826	21.1846	21.134	21.1056	20.7905	20.4598	20.4462	20.5803	17.7711	18.4343	17.7646	NA	NA	NA	NA	NA	NA	NA
E9Q777	E9Q777_MOUSE	Akap11	23.4927	23.425	23.3537	23.6177	23.6341	23.5822	23.5609	23.622	23.6861	23.6326	23.7142	23.6453	23.4668	23.4687	23.4615	23.4269	23.3165	23.3342	23.3563	23.188	23.2338	NA	27.8077	28.111	58.0379	27.4959	NA	NA
Q5SRY7-2;Q5SRY7-3	FBW1B_MOUSE	Fbxw11	19.7826	19.889	19.4769	18.8969	18.9677	19.0988	18.7045	18.5489	18.1654	18.636	19.1515	18.8063	18.2854	18.5793	18.4849	19.3886	19.568	19.2519	20.0856	20.154	19.9115	NA	NA	NA	NA	NA	NA	NA
Q8VDN2	AT1A1_MOUSE	Atp1a1	23.0569	22.5138	22.5767	22.7592	23.2664	23.2501	23.0303	23.1049	22.4062	22.6132	23.1468	22.7876	23.1777	22.9924	22.7458	21.4519	21.5483	21.4953	21.5788	21.7127	21.6061	6.77755	11.9282	15.5197	12.9276	21.6327	3.22985	5.13707
P17182	ENOA_MOUSE	Eno1	27.0172	27.2209	27.2515	28.0024	27.9919	28.056	28.1725	28.169	28.2589	28.289	28.1784	28.2747	28.3803	28.4247	28.3404	27.1876	27.1199	27.0553	27.9742	27.9198	27.9732	18.7538	11.2961	17.0088	17.6318	29.1063	14.1739	35.0394
P09411	PGK1_MOUSE	Pgk1	26.6203	26.7235	26.7791	27.2806	27.212	27.2531	27.4992	27.4068	27.4617	27.6044	27.4692	27.6043	27.8939	27.8391	27.8431	26.7132	26.5045	26.5762	28.0251	28.1395	28.1936	44.4855	16.2824	31.1587	20.6254	35.6662	69.5981	115.175
P09405	NUCL_MOUSE	Ncl	23.5076	23.6028	23.4956	23.9127	24.077	24.004	24.0177	24.0792	24.1838	23.9298	24.0148	24.0486	23.8093	23.7566	23.8445	23.528	23.4594	23.4182	23.5608	23.5312	23.608	14.7084	4.33924	6.8812	7.71817	8.35686	12.6735	23.106
Q8K354	CBR3_MOUSE	Cbr3	21.7825	21.84	21.8412	21.4713	21.5912	21.6443	21.8136	21.7295	21.8669	21.8384	21.6994	21.7773	21.7138	21.8109	21.7721	21.7982	21.673	21.6928	19.9266	20.1221	20.0481	50.4857	33.8537	59.3824	67.1806	85.8886	41.8466	22.3913
P16332	MUTA_MOUSE	Mmut	20.4921	20.2757	20.3237	20.5276	20.3592	20.5636	20.5751	20.5683	20.3011	20.4261	20.2638	20.4072	20.4681	20.3824	20.3863	20.5035	20.5934	20.4492	18.8567	19.0397	18.6315	84.7007	33.2838	52.9026	49.7033	76.2673	85.3236	47.9121
P58468	SLX9_MOUSE	Slx9	20.1761	20.2812	19.9675	20.9724	21.2477	21.074	21.0967	21.1644	21.1272	21.1937	21.2245	21.1473	21.1902	21.2093	21.4102	20.1728	19.7488	19.4324	21.218	21.1887	21.1674	NA	18.5763	33.021	28.6687	45.3671	NA	NA
O88325	O88325_MOUSE	Naglu	22.3846	22.4613	22.3167	22.2789	22.2078	22.2879	21.9843	21.8885	21.9066	22.0379	22.0802	22.0252	21.6308	21.6303	21.6302	22.4302	22.5173	22.5063	21.0901	21.1246	21.0395	22.2243	19.9133	23.5698	24.9558	26.6888	23.147	16.3028
P57016	LAD1_MOUSE	Lad1	NA	17.3224	NA	NA	NA	NA	NA	NA	NA	NA	NA	NA	NA	NA	NA	NA	17.7184	15.7394	15.886	16.7827	16.6709	NA	NA	NA	NA	NA	NA	NA
Q6P9Q6	FKB15_MOUSE	Fkbp15	23.3307	23.3945	23.3661	23.7695	23.8896	23.8932	23.9934	24.0256	23.9984	23.8289	23.8049	23.8599	24.1062	24.1268	24.0421	23.7085	23.6666	23.5716	23.2497	23.3282	23.2321	91.4239	105.733	193.216	152.212	308.958	101.891	89.4815
Q80U44	ZFY16_MOUSE	Zfyve16	20.3759	20.3008	20.3279	20.2139	20.3228	20.3026	20.3669	20.3381	20.3985	20.3219	20.3452	20.4156	20.4403	20.367	20.4016	20.4404	20.3036	20.3713	20.5286	20.3785	20.4169	37.568	85.6607	117.966	134.543	172.849	41.4527	58.5645
Q02248	CTNB1_MOUSE	Ctnnb1	NA	NA	NA	NA	NA	NA	NA	NA	NA	NA	NA	NA	20.497	20.4877	20.7535	NA	NA	NA	NA	NA	NA	NA	NA	NA	NA	4.28058	NA	NA
O08750	NFIL3_MOUSE	Nfil3	17.9483	17.4001	17.8447	19.8076	19.6946	19.9244	19.3792	19.4641	19.2832	20.3167	20.438	20.4473	19.8673	19.7265	20.0295	17.1282	16.5987	17.7067	20.7705	20.6953	21.1303	NA	48.7372	50.8685	109.307	94.9958	NA	NA
Q9CVD2	ATX3_MOUSE	Atxn3	21.7521	22.1282	21.9816	21.9543	21.9846	21.967	22.1572	22.1008	22.0822	22.1345	22.3232	22.2921	21.9822	22.088	22.0961	21.9026	21.7673	21.8588	21.9481	22.0432	22.0622	NA	NA	NA	NA	NA	NA	NA
E9Q784	ZC3HD_MOUSE	Zc3h13	19.6038	19.3634	19.4744	19.8493	20.1324	19.9561	19.6997	19.8282	19.9104	20.0672	20.0123	19.9441	19.8914	19.9049	19.9095	19.6173	19.6127	19.3951	19.2951	19.2374	19.5319	115.379	25.739	40.5721	46.0224	58.1595	117.921	138.743
P52624	UPP1_MOUSE	Upp1	NA	NA	NA	20.6101	20.391	20.6452	19.7806	19.7817	19.2099	20.9689	21.2284	21.2022	20.0004	20.0738	19.9926	NA	NA	NA	22.078	21.9375	21.8235	NA	15.0853	17.3591	41.5607	34.6943	NA	NA
P47791;P47791-2	GSHR_MOUSE	Gsr	22.6152	22.6413	22.6058	23.8844	23.9628	23.9224	23.2342	23.2117	23.087	24.3979	24.4011	24.3772	22.7659	22.626	22.8575	22.3305	22.3774	22.3938	24.061	24.1904	24.2567	27.13	28.1685	25.3965	63.6496	25.3513	21.2984	119.728
Q8BYU6	TOIP2_MOUSE	Tor1aip2	19.7159	19.4866	19.7062	19.9876	19.9048	19.9144	19.7647	19.8613	19.9541	20.3048	20.1368	20.1837	19.796	19.971	19.9758	19.7948	19.625	19.5892	20.9315	20.817	20.8273	25.2766	8.64748	13.1614	15.1656	17.303	27.8109	63.606
P97386	DNLI3_MOUSE	Lig3	19.2136	18.9384	19.1211	19.0903	18.9804	18.8588	19.2457	19.091	19.1395	19.0525	18.8062	18.8712	18.8693	18.7171	18.7514	19.3275	19.285	19.2201	18.7229	18.478	18.4753	32.2457	16.8436	27.8313	22.7749	30.3626	47.8075	53.5372
Q8CH77	NAV1_MOUSE	Nav1	20.7085	20.7727	20.5195	20.8267	20.9436	20.8679	20.936	20.8396	20.8607	20.8912	20.8169	20.9281	21.1562	21.0812	21.0707	20.5066	20.2899	20.2781	20.011	20.0351	19.8885	NA	46.6224	79.614	79.8978	157.915	NA	NA
P45952	ACADM_MOUSE	Acadm	23.3183	23.1451	23.2493	22.7812	22.6054	22.6428	22.4295	22.3421	22.1907	22.3598	22.3715	22.4371	22.2268	22.0774	22.2676	23.0418	23.0978	23.0777	21.3193	21.3312	21.0624	55.0686	18.0692	28.3974	24.8469	31.2309	43.5104	22.4964
Q505D7	OPA3_MOUSE	Opa3	20.2951	19.958	20.2709	20.4121	20.5536	20.6184	20.101	20.0352	20.0029	20.5229	20.63	20.5029	19.6767	19.4021	19.98	20.2246	20.268	20.2105	21.4356	20.4633	20.4495	52.1308	185.772	193.071	257.445	224.967	53.5114	66.1679
Q3UHF7	ZEP2_MOUSE	Hivep2	18.4035	18.6801	18.4225	19.911	20.1046	19.9088	19.3056	19.4536	19.4356	19.9485	20.0849	19.8742	18.5238	18.6233	18.4974	18.1151	17.7543	17.6466	21.108	21.0122	21.2155	5.81362	NA	NA	NA	NA	4.64015	102.844
A2A7B5	A2A7B5_MOUSE	Prdm2	19.1028	19.3668	19.0398	19.5407	19.6153	19.6576	19.728	19.5889	19.9252	19.6803	19.6743	19.7332	19.9472	20.0496	20.0573	19.486	19.046	19.3057	19.5132	19.5699	19.787	NA	144.794	272.634	272.91	418.616	NA	NA
Q9EPL9	ACOX3_MOUSE	Acox3	23.2771	23.3153	22.9683	22.3834	22.4881	22.3714	22.0698	22.2947	21.7653	21.9984	22.6366	22.371	22.2131	21.8021	21.7892	22.7784	23.1538	22.9885	21.8693	21.8092	21.5881	191.33	131.493	186.974	125.846	290.654	274.2	604.92
Q8CGF6	WDR47_MOUSE	Wdr47	18.4999	18.455	18.5349	18.7833	18.7629	18.6951	18.9757	18.7146	18.8444	18.8635	18.728	18.899	18.6482	18.9534	19.0353	18.6929	18.4863	18.5331	18.0353	18.0572	18.1854	NA	63.8638	108.768	117.657	172.051	NA	NA
Q9CQW1	YKT6_MOUSE	Ykt6	21.6421	21.3095	21.499	20.6364	20.4278	20.6957	20.4698	20.2199	20.3099	20.5833	20.6311	20.5404	20.453	20.386	20.5252	21.1274	21.2231	21.229	21.2037	21.1524	20.8554	9.17346	42.737	63.1876	67.3324	115.587	8.22275	11.9303
Q5DU57	SPT13_MOUSE	Spata13	19.9247	19.899	19.9758	18.7877	18.4903	18.8021	18.9828	18.875	19.0124	18.3212	18.4816	18.7794	18.75	19.1093	19.1962	19.6577	19.4568	19.4553	21.7241	21.6842	21.8339	NA	NA	NA	NA	NA	NA	NA
Q8VED2	BL1S4_MOUSE	Bloc1s4	20.5808	20.6574	20.3404	21.0176	21.0908	20.9086	20.2193	20.8048	20.5166	20.7768	20.7761	20.6499	20.6663	20.5345	20.6178	20.2662	20.4081	19.8821	20.5456	20.4816	20.511	80.1301	64.8945	108.323	81.7569	138.285	91.4482	108.513
P51881	ADT2_MOUSE	Slc25a5	26.6264	26.5764	26.6279	26.294	26.2536	26.3331	25.6719	25.7193	25.7002	26.1992	26.5508	26.307	24.9529	24.9363	25.3212	26.4831	26.5801	26.5436	26.0931	26.0902	25.9722	36.3831	21.6819	19.5826	33.8159	20.9587	33.2427	38.3399
P48962	ADT1_MOUSE	Slc25a4	23.624	23.5489	23.5421	22.5295	22.556	22.5565	22.0758	22.1162	21.9329	22.2255	22.7852	22.5388	21.545	21.556	22.0565	23.2304	23.5495	23.2927	22.7197	22.5662	22.5962	99.4169	40.6829	42.4724	61.9719	46.8542	93.5086	92.047
Q69ZK6	JHD2C_MOUSE	Jmjd1c	20.3814	20.2301	20.168	20.1053	20.1464	19.9933	20.0031	20.0908	20.0799	19.5906	19.9005	19.843	20.1084	20.037	19.9355	20.1809	19.972	19.8712	19.0316	18.9756	18.9191	NA	21.9351	32.8116	34.5572	80.6592	NA	NA
Q60770	STXB3_MOUSE	Stxbp3	23.4154	23.5078	23.5511	23.2401	23.0187	23.1375	23.284	23.1618	23.2866	23.1943	22.994	23.0439	22.9863	22.9073	23.0151	23.5845	23.5112	23.5162	23.6193	23.6904	23.6431	158.646	75.2564	113.23	99.8696	131.409	186.945	270.06
Q91YT0	NDUV1_MOUSE	Ndufv1	21.0206	21.2039	21.0883	21.4056	21.4975	21.479	21.3498	21.2575	21.4279	21.3073	21.1823	21.3004	21.1166	21.1432	21.0853	21.3192	21.3079	21.1963	20.5472	20.5041	20.3545	23.5379	9.61314	12.4594	7.98608	9.43963	27.3146	11.4207
Q9JHK4	PGTA_MOUSE	Rabggta	20.393	20.4163	20.4109	20.5505	20.5706	20.5973	20.5265	20.4672	20.4763	20.6172	20.4574	20.5332	20.1912	20.345	20.3543	20.4903	20.4624	20.508	20.1637	20.0489	20.0141	73.259	38.8795	42.1417	55.6145	52.2967	67.9596	75.8498
Q6PDQ2	CHD4_MOUSE	Chd4	23.5656	23.5071	23.5631	23.4408	23.6032	23.5162	23.6334	23.6519	23.5349	23.3933	23.5138	23.5344	23.6109	23.5671	23.5877	23.4988	23.448	23.5063	23.4385	23.514	23.4421	132.525	43.7134	72.0292	68.3023	98.5363	125.621	155.296
P10107	ANXA1_MOUSE	Anxa1	28.4446	28.4492	28.3706	27.4941	27.5137	27.5405	27.6776	27.6348	27.8059	27.4909	27.3675	27.412	27.6388	27.851	27.6704	28.5308	28.5061	28.4565	28.1148	28.1241	28.0222	123.157	30.8402	59.0953	52.6753	94.6434	154.639	128.576
Q9CQI6	COTL1_MOUSE	Cotl1	26.1086	26.0545	26.1882	26.0098	25.9319	25.9172	25.8991	25.8426	25.9541	25.9823	25.9169	25.8884	25.7506	25.674	25.6614	26.2961	26.2698	26.3356	25.5131	25.3799	25.2693	66.1302	31.4168	42.9442	45.5574	56.4094	70.2093	56.3299
Q8VDP4	CCAR2_MOUSE	Ccar2	20.691	20.537	20.7765	20.6711	20.7443	20.672	20.7227	20.6398	20.6951	20.553	20.5537	20.4827	20.4139	20.4122	20.4634	20.7092	20.8059	20.8249	20.0097	19.895	19.8485	38.8887	8.74515	13.9028	12.0339	17.933	38.6517	32.2446
P52760	RIDA_MOUSE	Rida	NA	18.6283	18.209	19.3602	18.7314	18.4992	19.5101	19.4968	19.7955	19.2665	18.8766	19.3473	19.7099	19.2866	19.7796	18.4356	18.2771	18.0741	18.4683	18.0293	18.125	22.0198	3.76684	8.86537	9.11343	18.1217	18.8975	24.4859
O70310	NMT1_MOUSE	Nmt1	23.5073	23.5089	23.4913	22.8239	22.8924	22.9071	22.6576	22.7195	22.48	22.864	23.0199	22.9797	22.8654	22.6087	22.7166	23.2661	23.1954	23.2478	23.6234	23.7447	23.6578	132.363	39.137	48.1318	65.4139	81.1482	118.988	279.552
Q8VE42	ANR49_MOUSE	Ankrd49	18.0759	17.7564	17.5424	17.2907	17.3565	17.563	17.6087	17.6132	17.5295	17.1335	17.8788	17.6867	17.4318	17.7071	17.3988	17.6674	17.6554	16.9817	18.0826	17.9974	17.9461	NA	NA	NA	NA	NA	NA	NA
P35123	UBP4_MOUSE	Usp4	22.5252	22.6003	22.5598	22.5	22.4401	22.4737	22.5131	22.4763	22.5619	22.4587	22.363	22.4053	22.4258	22.4611	22.4401	22.626	22.5049	22.5379	22.4149	22.5487	22.4761	111.093	34.8111	51.5081	51.5591	64.6276	98.6427	143.806
P29341	PABP1_MOUSE	Pabpc1	25.6495	25.7297	25.7364	26.0018	26.0197	26.0151	25.9377	25.9396	26.0304	25.8988	25.8135	25.9116	25.7442	25.7808	25.914	25.5929	25.4681	25.4887	27.191	27.2175	27.2943	77.8596	18.6998	24.6846	20.1606	30.2419	76.5269	358.401
P98195;P98195-2	ATP9B_MOUSE	Atp9b	14.0414	NA	14.7269	15.7673	15.7442	14.5235	16.0212	16.2205	13.7559	14.1811	15.3982	15.3515	16.8656	16.2656	15.5548	14.0467	NA	NA	12.6777	14.4562	NA	NA	NA	NA	NA	NA	NA	NA
Q80UI7	Q80UI7_MOUSE	Clec4a1	18.357	18.2297	18.4577	17.8073	17.3038	16.1757	18.2261	18.074	17.6592	NA	NA	16.5742	18.1903	17.9257	18.0845	17.8191	18.3423	17.8717	18.7754	18.1605	18.6071	NA	NA	NA	NA	NA	NA	NA
Q9ES00	UBE4B_MOUSE	Ube4b	21.861	21.8795	21.8791	21.5577	21.5107	21.5448	21.6029	21.5323	21.4685	21.5142	21.5924	21.5855	21.4829	21.4642	21.5441	21.7318	21.726	21.6934	21.4597	21.366	21.422	223.869	22.6338	40.828	49.2464	58.8513	192.488	241.441
P62874	GBB1_MOUSE	Gnb1	26.7581	26.5617	26.6371	26.2637	26.1047	26.2443	26.0876	26.0598	26.0337	26.1371	26.1388	26.0747	25.9169	25.9755	25.8456	26.4459	26.5021	26.6201	26.3465	26.3427	26.2951	119.631	44.742	54.4197	65.8436	64.2814	121.078	140.382
Q9R0M5	TPK1_MOUSE	Tpk1	19.5687	19.4575	19.3235	19.2083	18.8932	19.0745	19.1992	18.7302	19.0209	19.0803	18.9719	19.1841	19.0428	19.132	19.0112	19.6109	19.5908	19.2571	18.1245	17.9525	18.0551	NA	NA	NA	NA	NA	NA	NA
Q8K2V1	PP4R1_MOUSE	Ppp4r1	22.7622	22.6598	22.8318	22.7811	22.7761	22.7783	22.8919	22.8915	22.8692	22.5299	22.5461	22.634	22.8511	22.7894	22.8838	22.8847	22.7423	22.7778	23.077	23.1025	23.0996	474.593	51.4727	81.4643	35.4306	100.459	396.182	354.836
Q9Z2D8	MBD3_MOUSE	Mbd3	20.1513	20.1322	20.0167	20.2643	20.5243	20.4649	20.5355	20.5467	20.5414	20.6024	20.6001	20.6175	20.3915	20.4602	20.5878	20.0197	19.9877	20.002	19.6352	20.0049	19.9583	28.4976	19.8598	28.9552	30.7795	36.3138	27.6246	36.0009
Q9EQH3	VPS35_MOUSE	Vps35	24.2919	24.2249	24.2769	23.7598	23.7036	23.6984	23.5427	23.4238	23.4387	23.6134	23.8142	23.6978	23.1186	23.1825	23.37	24.2142	24.3057	24.2458	24.0954	24.1286	24.0158	62.1216	40.9736	53.5495	67.8745	64.6725	60.1511	80.5401
Q8R4H2	ARHGC_MOUSE	Arhgef12	18.2713	17.9637	17.8889	17.1982	17.5244	17.6519	17.8454	17.9021	17.7628	17.3164	17.5301	17.7865	18.0675	17.974	17.9317	17.7012	18.0012	17.864	17.6172	17.3682	17.9047	NA	NA	NA	NA	NA	NA	NA
D3Z2R5	SELN_MOUSE	Selenon	18.4759	18.5274	18.3647	17.4092	17.7584	18.6698	17.7431	17.9737	18.1341	18.338	17.5623	17.901	17.7461	17.6938	18.3514	18.4361	18.664	18.8637	18.3551	17.7147	17.5087	NA	NA	NA	NA	NA	NA	NA
Q6P1G0	HEAT6_MOUSE	Heatr6	20.123	19.8024	20.0828	19.9244	19.6731	19.8026	19.7076	19.6182	19.5214	19.7724	19.8103	19.9409	19.1505	19.113	19.3004	19.9788	20.117	19.9526	20.8105	20.7014	20.8836	NA	29.004	42.66	55.5489	56.0679	NA	NA
Q921W4	QORL1_MOUSE	Cryzl1	20.1174	20.117	20.0836	20.2991	20.262	20.3004	20.0405	20.1072	20.0738	20.3	20.3304	20.2024	19.9486	19.8559	19.8026	20.0512	20.2266	19.9734	20.6464	20.5545	20.6316	402.828	24.7697	31.3278	39.9967	36.3841	440.036	912.171
G3X8Y8	G3X8Y8_MOUSE	Tlr2	17.1725	16.507	17.8898	17.2052	16.7176	17.8916	17.4559	17.6298	18.0314	16.5649	18.0963	18.2723	18.2851	17.9392	18.2991	15.8729	16.6614	16.691	18.0946	19.0283	17.8188	NA	NA	NA	NA	NA	NA	NA
P25119	TNR1B_MOUSE	Tnfrsf1b	22.28	22.4654	22.3101	21.8782	22.0388	22.1153	22.4266	22.3606	22.3857	21.5325	21.7206	21.5119	22.4172	22.3304	22.4767	22.0878	21.9394	21.7706	24.8272	24.8541	24.6758	3264.44	94.08	283.974	143.208	449.61	2087.9	25579.9
B1APX2	B1APX2_MOUSE	5031439G07Rik	21.7916	21.6906	21.5354	21.0366	20.9514	20.9161	20.873	20.9423	20.8645	20.8081	21.0406	20.8281	20.7936	20.7874	20.6268	21.6782	21.6699	21.6165	20.7737	20.8441	20.4512	218.156	54.9535	77.1322	81.1676	106.866	212.551	222.049
Q8K296	MTMR3_MOUSE	Mtmr3	21.1923	21.0478	21.0039	21.4268	21.4335	21.452	21.351	21.3465	21.3781	21.6673	21.8528	21.7694	21.3496	21.3406	21.3475	21.227	21.1687	21.0931	20.9209	20.9908	20.8721	70.4236	16.8514	25.8037	30.9596	38.9929	80.2108	99.1256
Q8C4Y3-3	NELFB_MOUSE	Nelfb	20.7061	20.7265	20.7143	20.7756	20.8236	20.6336	20.8642	20.8511	20.7899	20.7576	20.8628	20.6994	20.3976	20.3776	20.8505	20.6844	20.8376	20.33	21.1544	21.0189	20.9991	39.5285	19.857	29.1833	29.2394	45.729	38.4084	71.6325
O88667	RAD_MOUSE	Rrad	20.9234	20.6934	20.8637	20.4876	20.4488	20.5087	20.9112	20.7593	21.006	20.8312	20.4831	20.531	20.6601	20.6936	20.8671	20.71	20.6932	20.6758	21.3209	21.1988	21.7869	NA	29.2982	52.0959	43.811	67.5105	NA	NA
Q6NWW9	FND3B_MOUSE	Fndc3b	21.2289	21.4336	21.3269	21.7611	21.9394	21.7296	21.5824	21.6904	21.4712	21.7498	22.09	21.9413	21.9842	21.8356	21.8503	20.983	20.8022	20.7359	22.3113	22.3611	22.4244	251.864	12.5848	18.7573	31.4555	39.7536	177.593	1053.02
B1AX39	ZCHC7_MOUSE	Zcchc7	15.9092	15.7017	15.9862	16.3931	16.789	17.0854	16.3378	16.0622	16.5056	16.189	16.8833	16.7164	16.254	16.8164	16.4909	16.3991	15.7658	15.991	17.1279	16.4884	17.3924	NA	NA	NA	NA	NA	NA	NA
Q9JHI5	IVD_MOUSE	Ivd	22.3621	22.4142	22.3029	22.2422	22.103	22.0974	21.9573	22.0355	22.0049	22.0661	22.0125	22.0345	21.4445	21.3988	21.5371	22.3528	22.4248	22.4657	20.6528	20.6445	20.4675	43.7689	11.438	15.8557	18.9296	15.739	47.7253	21.9296
Q8R5C8	ZMY11_MOUSE	Zmynd11	20.0655	20.5393	20.474	20.5845	20.6042	20.5449	20.7352	20.7118	20.7969	20.6317	20.5711	20.6375	20.7851	20.8851	20.8476	20.7645	20.6314	20.6379	20.448	20.38	20.4782	NA	NA	NA	NA	NA	NA	NA
Q91VN6	DDX41_MOUSE	Ddx41	21.7281	21.717	21.7214	21.9343	21.9567	21.9106	21.9064	21.862	21.943	21.908	21.7668	21.7152	21.734	21.774	21.8555	21.921	21.8654	21.8755	21.2717	21.2601	21.0989	247.421	52.6645	83.0818	77.8911	108.163	277.65	337.931
P54729	NUB1_MOUSE	Nub1	22.3125	22.3458	22.3272	22.3918	22.3615	22.3866	22.4382	22.4156	22.4369	22.4427	22.4801	22.412	22.3519	22.4859	22.3375	22.4371	22.3711	22.3863	22.673	22.6534	22.6996	122.397	117.407	169.052	202.548	235.432	130.009	225.787
Q8C3R1	BRAT1_MOUSE	Brat1	19.0997	19.1313	19.1865	18.6806	18.2898	18.6965	18.7298	18.9932	18.2481	18.4176	18.9649	18.1138	18.6408	18.7245	18.7457	18.5605	19.1069	19.0328	18.5827	18.8849	18.612	NA	NA	NA	NA	NA	NA	NA
Q3TZZ7	ESYT2_MOUSE	Esyt2	20.3489	20.1536	20.2527	20.5081	20.7209	20.7277	20.5098	20.4016	20.3114	20.6292	21.1319	20.8527	20.6139	20.5705	20.716	20.0415	20.4857	20.1318	19.5122	19.4197	19.3912	99.6489	27.4892	35.1165	89.0324	171.057	63.5183	80.4557
A3KMP2	TTC38_MOUSE	Ttc38	20.257	19.9841	19.9204	19.8297	19.7007	19.6947	19.4981	19.4087	19.4578	19.2969	19.455	19.5903	19.0357	18.9814	18.9895	20.0936	20.1439	20.1105	17.996	18.2847	17.8351	122.049	47.2622	60.2621	65.8014	52.262	126.746	42.141
Q01237	HMDH_MOUSE	Hmgcr	19.7048	19.3991	20.0377	21.1302	20.8183	21.2531	21.2538	21.2679	21.2351	21.1326	20.9109	21.0479	21.5008	21.4152	21.1466	19.6702	19.7994	20.2312	19.2517	19.3169	20.1478	NA	48.1147	78.6876	80.678	115.746	NA	NA
Q61069	USF1_MOUSE	Usf1	20.1235	20.3552	20.145	20.9896	21.1302	21.2428	20.9769	21.1462	21.1286	21.1483	21.1691	21.2317	20.8745	21.0585	21.0327	20.4354	20.1324	20.179	20.443	20.6175	20.5875	NA	201.428	328.471	408.164	472.015	NA	NA
A6H619	PHRF1_MOUSE	Phrf1	18.9576	19.5057	19.2892	19.3971	19.2933	19.4848	19.5201	19.6695	19.5616	19.5624	19.5854	19.4581	19.6417	19.6989	19.7207	19.1845	19.0348	18.8379	19.7078	19.3413	19.8474	84.1155	8.08793	10.7363	14.0045	17.7286	73.6635	135.284
E9QK48	E9QK48_MOUSE	Eml2	NA	NA	NA	NA	NA	NA	NA	NA	NA	NA	NA	NA	15.5459	NA	NA	NA	NA	NA	16.8742	16.8604	16.8776	NA	NA	NA	NA	NA	NA	NA
Q9D071	MMS19_MOUSE	Mms19	20.5329	20.3416	20.4484	19.5638	19.7231	19.744	19.2521	19.4516	19.3346	19.2612	19.7606	19.6859	19.0086	18.8876	19.2049	20.2762	20.6386	20.4396	20.0057	20.0413	19.7611	89.5511	53.5918	56.184	63.5688	56.4804	96.8669	84.9542
Q6PGF7	EXOC8_MOUSE	Exoc8	21.5076	21.2003	21.3135	21.3155	21.5047	21.4854	21.607	21.5307	21.1859	21.3006	21.6102	21.5244	21.841	21.7177	21.6915	21.2472	21.3632	21.3924	20.8197	20.7665	20.6846	709.795	47.7748	72.1361	66.7087	113.709	745.567	816.586
P23738	DCHS_MOUSE	Hdc	NA	NA	NA	NA	NA	NA	NA	NA	NA	NA	NA	NA	NA	NA	NA	NA	NA	NA	18.0359	17.7316	18.0109	NA	NA	NA	NA	NA	NA	NA
Q61830	MRC1_MOUSE	Mrc1	21.3956	21.3432	21.3459	22.3206	22.2028	22.3371	22.0904	22.3295	22.0879	22.4935	22.6561	22.5224	23.0327	23.0352	22.9667	21.9015	21.9118	21.8829	21.6976	21.6341	21.5497	24.1858	48.3051	67.7628	81.2964	186.355	33.9691	37.5164
Q8VHQ9	ACO11_MOUSE	Acot11	19.6101	19.6598	19.5465	18.7781	18.8616	19.061	19.0042	18.963	18.9895	18.31	18.9516	18.7519	19.0999	18.9246	19.0574	19.4573	19.4874	19.5615	18.3034	18.7496	18.6024	NA	NA	NA	NA	NA	NA	NA
G3X9K3	BIG1_MOUSE	Arfgef1	24.7178	24.6369	24.7177	24.4671	24.5521	24.4782	24.3951	24.3871	24.3134	24.343	24.5727	24.4221	24.1428	24.2502	24.2669	24.5556	24.7144	24.5089	24.3794	24.3293	24.4251	5661.09	1403.72	1826.9	2199.41	2296.4	5704.68	7852.77
Q99M15	PPIP2_MOUSE	Pstpip2	22.0291	22.1904	22.216	23.7554	23.7397	23.8318	23.7085	23.6869	23.7317	24.152	23.9447	23.9102	23.2481	23.4403	23.4637	22.2212	22.0246	21.995	24.117	24.1734	24.5017	121.828	101.901	132.112	161.93	150.834	103.845	689.601
A6H5X4	PHF11_MOUSE	Phf11	20.555	20.3181	20.0396	20.5125	20.5438	20.5757	20.3916	20.4548	20.5762	20.4305	20.2427	20.1931	20.1394	19.9436	20.0692	20.6523	20.2968	20.2711	23.3216	23.2308	23.0363	16.9653	10.6986	16.1191	12.9083	21.1209	14.5069	149.233
Q922H9	ZN330_MOUSE	Znf330	18.9618	19.3511	19.0622	19.1302	19.1167	19.3166	19.5189	19.4462	19.605	19.093	19.4424	19.6095	19.5515	19.4899	19.4643	19.2415	18.8283	18.3503	19.2205	19.3304	19.5362	NA	13.7384	24.5291	18.5405	39.1155	NA	NA
Q62018	CTR9_MOUSE	Ctr9	21.1825	20.9385	21.1263	20.888	20.7384	20.7506	20.6965	20.6457	20.6162	20.5592	20.704	20.6375	20.6894	20.6133	20.4534	21.1113	21.065	21.0519	20.5102	20.6242	20.5789	244.887	34.5189	54.2451	56.5829	73.4808	209.056	237.548
Q99K28;Q99K28-2	ARFG2_MOUSE	Arfgap2	23.8203	23.9094	23.6525	24.1096	24.2024	24.1224	24.3853	24.3005	24.3461	24.232	24.1433	24.2283	24.4485	24.4514	24.3993	23.6239	23.3785	23.3532	23.9467	23.9565	24.0132	88.5335	12.4559	24.2587	18.6772	33.7498	84.5349	163.226
Q8K3G9	DP13B_MOUSE	Appl2	20.4116	20.1592	20.4079	20.3219	20.3317	20.4395	20.3371	20.2849	20.0821	20.1788	20.3319	20.1157	20.6028	20.5682	20.4724	20.4973	20.6887	20.687	19.4124	19.3481	19.0131	NA	46.4226	60.9693	71.7435	85.5867	NA	NA
Q61739-2	ITA6_MOUSE	Itga6	22.3069	22.2037	22.2915	21.2834	21.4398	21.3331	21.9418	22.0597	21.9133	20.6805	20.8149	20.7438	22.4685	22.405	22.4092	22.292	22.2017	22.1996	19.4037	19.2809	19.1595	103.869	8.11106	17.0455	8.82133	37.1094	94.2051	21.4045
Q6PGG6	GNL3L_MOUSE	Gnl3l	21.2631	21.4081	21.1973	21.6208	21.6954	21.5116	21.4436	21.4841	21.5362	21.5896	21.5438	21.5684	21.3807	21.2987	21.4358	21.4265	21.2418	21.2806	20.8909	20.8959	21.0876	NA	226.789	312.387	379.619	446.926	NA	NA
O88738;O88738-2;O88738-3	BIRC6_MOUSE	Birc6	22.2305	22.062	22.2726	22.0697	22.2212	22.0853	22.1213	22.055	21.9854	22.0822	22.0998	21.9803	21.9833	21.8328	22.0299	22.2249	22.2217	22.1499	21.8473	21.873	21.8588	463.822	60.4274	96.8578	58.1481	141.651	506.838	267.589
Q61792	LASP1_MOUSE	Lasp1	26.0852	26.1722	25.9669	26.0746	26.2502	26.206	26.2539	26.2994	26.3656	26.2559	26.2459	26.2125	26.3786	26.4865	26.3608	25.9224	25.7911	25.7328	25.7134	25.5915	25.5257	27.4231	11.3391	17.7102	19.1599	30.5651	20.2197	34.3152
Q99LG2	TNPO2_MOUSE	Tnpo2	20.711	20.708	20.7938	20.1403	20.1725	20.2098	20.1144	20.0801	19.8545	20.0513	20.5225	20.3513	19.6745	19.7453	20.0418	20.6069	20.9119	20.6987	20.8792	20.8786	21.0355	283.613	142.858	247.282	268.646	255.849	237.578	364.844
A0A286YCX6	A0A286YCX6_MOUSE	Trappc8	20.7331	20.4912	20.6616	20.4802	20.4245	20.3926	20.43	20.4037	20.2698	20.3431	20.3078	20.3507	20.2137	20.2216	20.1784	20.5954	20.7149	20.69	20.1283	20.1446	19.994	86.4624	24.5224	11.9833	12.9095	16.7612	58.4644	46.4214
Q80TQ5;Q80TQ5-2	PKHM2_MOUSE	Plekhm2	21.2531	21.1577	21.2171	20.9612	20.9839	20.9721	21.1306	21.1846	21.2426	20.9785	20.9986	21.0381	21.0791	21.0402	21.0309	21.3649	21.176	21.214	20.4073	20.3206	20.4042	141.353	205.879	363.735	375.603	468.683	164.784	75.1895
Q6DFV3	RHG21_MOUSE	Arhgap21	18.0851	17.9444	17.7195	18.7953	18.7804	18.8194	18.894	18.7029	18.7721	18.515	18.9649	18.6337	19.0391	19.1069	18.9091	18.0287	17.3982	17.8841	18.5728	18.7641	18.6885	NA	29.2256	51.0577	58.4467	92.4831	NA	NA
P62880	GBB2_MOUSE	Gnb2	25.7827	25.5497	25.7049	25.2723	25.0934	25.3542	25.0462	25.1487	25.0952	25.1588	25.2043	25.1786	24.936	24.8757	24.8296	25.7334	25.7693	25.715	25.2895	25.4182	25.4014	143.821	56.7841	76.4267	88.2865	94.2546	123.259	149.661
Q69ZN7	MYOF_MOUSE	Myof	22.8942	22.7308	22.8124	22.6397	22.7211	22.7286	22.5273	22.5412	22.3926	22.3252	22.4362	22.4468	22.0539	21.9458	22.0208	22.5114	22.5785	22.5782	21.6062	21.6821	21.5515	91.6518	29.398	38.1222	41.5332	38.8938	75.0025	66.5218
Q99KC8	VMA5A_MOUSE	Vwa5a	25.9302	25.9055	25.8552	25.2393	25.124	25.2101	25.1034	25.1452	25.1512	24.9428	24.9921	24.9396	25.029	24.9289	24.9595	25.9304	25.9488	25.9016	25.0788	25.0061	24.9358	112.346	56.1558	81.1763	88.3663	134.358	137.056	93.1145
Q810J8	ZFYV1_MOUSE	Zfyve1	18.707	18.7621	18.7158	18.7807	18.7561	18.3393	18.6903	18.6978	18.6792	18.7233	18.754	18.9541	18.7702	18.7443	18.9614	18.9952	18.6188	18.7869	18.3472	18.3591	18.3718	140.55	39.9941	46.0658	78.6214	63.3908	160.795	106.689
Q9QY24	ZBP1_MOUSE	Zbp1	21.1311	21.3502	21.1075	22.6051	22.676	22.5437	22.558	22.6419	22.6093	22.5898	22.6088	22.6313	22.7267	22.6589	22.357	21.4498	21.0702	21.1908	24.8861	24.9548	24.8327	14.569	15.1646	22.5809	20.6587	34.801	17.4811	235.582
Q69ZF3	GBA2_MOUSE	Gba2	18.2903	18.4096	18.4527	17.7532	17.3444	17.4206	17.4428	17.6695	17.4825	17.1956	17.6622	17.7647	16.8109	17.0306	17.3845	17.8932	18.0844	18.3004	17.346	17.3685	17.1591	NA	NA	NA	NA	NA	NA	NA
P0CG14	DERPC_MOUSE	Derpc	22.1288	23.1163	22.0772	22.9648	23.4501	23.1099	22.6679	22.9851	22.7609	23.0997	23.587	23.388	23.3658	23.2075	23.4272	21.7578	20.9958	20.534	23.9368	23.7454	23.8717	307.302	30.3807	34.1549	56.9357	60.4415	150.274	942.461
Q62465	VAT1_MOUSE	Vat1	27.1812	27.2315	27.2301	27.0338	27.0113	27.0858	26.8398	26.7494	26.8516	27.1664	27.2118	27.1548	26.4691	26.401	26.4249	27.2494	27.1685	27.2751	26.3652	26.4067	26.3548	117.694	84.6002	93.7175	139.3	112.553	112.908	91.4538
Q99KR6	RNF34_MOUSE	Rnf34	19.4362	19.9612	19.4657	20.0333	20.256	19.8181	20.0513	20.0755	19.9471	19.9779	19.9658	20.0963	20.1751	20.0825	20.1818	19.5468	19.3338	19.0509	20.5269	20.4842	20.3733	NA	NA	NA	NA	NA	NA	NA
P16045	LEG1_MOUSE	Lgals1	27.1258	27.2553	27.2072	27.0309	26.9887	26.9071	27.4334	27.3738	27.4534	26.8257	26.8211	26.7735	27.9024	28.0404	27.918	27.4908	27.1999	27.2822	26.7783	26.7219	26.5946	22.6139	5.69098	10.8603	8.01415	6.40496	22.3746	21.8756
Q9DCL9	PUR6_MOUSE	Paics	22.7098	22.7189	22.6777	22.4685	22.5595	22.4909	22.3878	22.4151	22.3831	22.4726	22.5887	22.467	22.2102	22.2391	22.2843	22.6334	22.6411	22.6547	21.8826	22.1412	21.9308	23.4888	9.30438	11.5915	14.4858	15.1357	19.4938	26.0597
Q99LI8	HGS_MOUSE	Hgs	23.1205	23.3869	23.227	23.6228	23.6179	23.7107	23.7009	23.672	23.7983	23.8661	23.6493	23.6841	23.6329	23.7536	23.7842	23.2984	23.1401	23.0935	23.9671	23.8683	24.0693	79.9561	24.4256	43.6585	43.7627	66.3075	84.4109	168.34
Q91YI4	ARRB2_MOUSE	Arrb2	23.4786	23.5624	23.4373	23.0125	22.9757	22.9704	23.0717	23.0342	23.1748	22.8231	22.9299	22.7452	22.8149	22.8376	22.8832	23.505	23.5861	23.5662	22.6883	22.6592	22.5435	98.1836	45.9645	72.8658	83.0096	91.3991	112.283	95.164
Q8BWG8-2	ARRB1_MOUSE	Arrb1	23.4716	23.3658	23.3812	23.277	23.2045	23.268	23.179	23.1799	23.3069	23.1661	23.2219	23.1357	23.0035	23.0556	23.1429	23.4504	23.4621	23.5271	22.0893	22.1997	22.0343	107.78	74.2386	103.954	109.203	131.111	100.074	60.7545
Q6ZQM0;Q6ZQM0-2	RFFL_MOUSE	Rffl	17.7576	17.2464	17.6732	18.6827	18.7075	18.3633	18.6122	18.7691	18.5066	18.6179	18.9144	18.8558	18.5257	18.7988	18.7857	18.3663	17.8673	16.8477	19.1758	19.2637	19.702	NA	NA	NA	NA	NA	NA	NA
P70665	SIAE_MOUSE	Siae	20.0683	20.4368	20.4564	20.5953	20.5894	20.6165	20.739	20.7529	20.7487	20.2513	20.4134	20.4659	20.5367	20.7424	20.6864	20.7415	20.6605	20.4204	19.0414	19.0712	18.9477	7.70273	8.5954	15.7945	11.8324	22.3086	9.6725	4.89823
A2AH22	AMRA1_MOUSE	Ambra1	20.1554	20.201	20.1808	20.0824	20.2229	19.962	20.2295	20.165	20.0802	20.021	20.1364	20.1156	20.2104	20.2067	20.1811	20.2283	20.0165	19.9369	20.3576	20.3682	20.3077	NA	777.826	1136.15	1257.83	1585.83	NA	NA
Q9ER81	IFG15_MOUSE	Tor1aip2	19.0214	18.8855	19.1413	19.7407	19.7181	19.5802	19.2045	19.3075	19.8214	19.5129	19.2811	19.5027	19.4953	19.6803	19.9563	19.1948	19.2928	18.8448	20.3642	19.7659	20.1517	NA	12.2968	21.5639	20.204	29.9151	NA	NA
Q8R151	ZNFX1_MOUSE	Znfx1	22.8642	22.9309	22.8749	22.9794	22.9845	23.0375	22.9085	23.0255	22.9178	22.8647	22.885	22.927	22.8014	22.8212	22.793	22.9619	22.8813	22.848	24.2111	24.2174	24.1072	380.041	332.787	483.69	527.244	769.407	367.736	1382.16
Q8C7R4	UBA6_MOUSE	Uba6	21.0161	21.0739	21.0607	20.9971	20.8938	20.9774	20.858	20.77	20.8194	20.8974	20.8293	20.8741	20.59	20.667	20.6444	21.1673	21.1221	21.0929	21.2132	21.1097	21.1755	73.0056	23.294	34.0716	36.7676	38.8113	69.3286	117.826
D3YW26;D3Z4Z0	D3YW26_MOUSE;D3Z4Z0_MOUSE	Tada2b	17.3469	17.333	17.7519	18.073	18.1613	18.0909	18.2717	18.4285	18.1873	17.8818	17.0397	18.3319	18.3933	18.6891	18.3104	17.9984	18.143	17.592	17.7015	17.1923	17.2664	NA	NA	NA	NA	NA	NA	NA
Q2TPA8	HSDL2_MOUSE	Hsdl2	20.6536	20.743	20.7336	20.8851	20.8314	20.8702	20.9172	20.8625	20.8748	20.8045	20.586	20.7133	20.7932	20.8107	20.7815	21.0969	21.0103	20.9864	19.5619	19.3155	19.3631	97.0477	97.2502	129.122	106.492	177.434	147.257	53.0149
E9PXF8;E9PXF8-2	MTMRD_MOUSE	Sbf2	19.2271	19.2941	19.3099	18.8712	18.8727	18.6223	18.878	18.9138	18.8936	18.688	18.6786	18.7949	18.5233	18.6213	18.5871	19.3315	19.3238	19.359	18.6107	18.5424	18.8154	NA	30.0015	43.1944	24.5859	25.8606	NA	NA
Q3U308	CTU2_MOUSE	Ctu2	19.5023	19.7543	19.7526	20.1881	20.0486	19.9628	19.9405	19.8332	19.8461	19.9548	19.9619	19.9643	19.6556	19.4987	19.6476	19.703	19.5966	19.553	20.3763	20.4193	20.5193	NA	42.0087	50.9652	72.7256	68.4151	NA	NA
E9PWL0	E9PWL0_MOUSE	Trim30d	19.9927	19.6957	19.8098	20.0577	20.2228	20.0185	20.3617	20.2495	20.2047	19.6635	20.0258	19.7926	20.0635	20.079	19.7069	19.9959	19.7961	20.3424	21.9376	21.9945	22.0713	NA	250.359	480.076	368.998	487.511	NA	NA
P15533	TR30A_MOUSE	Trim30a	21.7893	21.7615	21.647	22.3164	22.3443	22.3435	22.2613	22.4442	22.3735	22.0741	22.1223	22.0734	22.0306	21.9086	21.9596	22.0246	22.0153	21.8727	23.7355	23.6962	23.5557	344.773	205.518	318.25	274.011	353.415	362.754	1927.51
Q8C7H1	MMAA_MOUSE	Mmaa	20.7341	20.8443	20.7691	20.9235	20.5932	20.8844	20.8426	20.7081	20.7321	20.8492	20.7402	20.7075	20.5166	20.5437	20.5876	21.0833	21.2137	21.1737	20.3879	20.3222	20.2856	175.313	31.3656	42.3441	57.0961	68.063	205.763	755.55
Q69ZF8	MSL2_MOUSE	Msl2	19.0444	19.1338	19.0815	19.6253	19.3143	19.064	19.5025	19.573	19.5813	19.6599	19.4173	19.6213	19.4199	19.5829	19.4961	19.0515	18.7267	19.1503	19.6719	19.8752	19.7153	NA	24.4166	35.3303	46.1664	53.1234	NA	NA
Q8R0S2;Q8R0S2-2	IQEC1_MOUSE	Iqsec1	22.1006	22.0704	22.0956	22.2783	22.2267	22.1497	22.3287	22.2816	22.2741	22.3521	22.2546	22.3068	22.3862	22.3619	22.5022	22.243	22.1418	22.1269	21.5175	21.507	21.2633	414.715	87.3844	134.302	144.837	221.519	525.024	459.676
Q9CWY9	RIP_MOUSE	Rpain	19.3849	19.68	19.4391	20.153	20.1644	20.4958	20.4379	20.4626	20.6362	20.6373	20.686	20.3945	20.5625	20.5732	20.619	19.9186	20.0812	19.776	19.3628	19.7966	20.1185	NA	NA	NA	NA	NA	NA	NA
Q9R013	CATF_MOUSE	Ctsf	18.6214	18.459	18.1419	NA	18.6695	18.4825	19.0211	18.6914	18.5853	18.2536	18.7385	18.6755	17.4751	17.7692	18.0916	18.5454	18.6907	18.8448	17.0495	NA	NA	NA	NA	NA	NA	NA	NA	NA
P46471	PRS7_MOUSE	Psmc2	24.2773	24.2795	24.3049	24.2632	24.1396	24.1083	24.161	24.2051	24.1999	24.2734	24.1428	24.1686	24.0836	24.069	24.0948	24.3121	24.2219	24.276	24.7145	24.7362	24.7679	94.6159	24.304	39.5737	45.7343	58.3408	76.3594	176.463
Q9JLN9	MTOR_MOUSE	Mtor	19.3703	19.1503	19.3795	19.1621	19.1548	19.4452	19.1279	19.2961	19.0149	18.6159	19.0804	18.9852	19.1114	18.8917	19.0275	19.1955	19.3937	19.2955	18.7778	18.3932	18.5617	NA	59.3059	67.8277	25.4833	29.476	NA	NA
Q7TPR4	ACTN1_MOUSE	Actn1	24.8747	24.8252	24.9155	24.2834	24.36	24.3483	24.3271	24.3776	24.3098	24.1717	24.2703	24.2202	24.4158	24.4756	24.4496	24.7633	24.72	24.692	24.3703	24.4827	24.4124	95.6775	22.8222	32.308	36.6637	65.9899	76.7652	95.7592
P57780	ACTN4_MOUSE	Actn4	25.2823	25.3075	25.3598	25.0916	25.1708	25.1813	25.1592	25.2005	25.1124	25.0657	25.1444	25.1148	25.2993	25.2805	25.3426	25.3586	25.3064	25.2862	24.9524	24.9475	24.954	44.6414	15.9706	25.1968	25.4473	39.0137	40.6808	51.5611
Q9CXG3	PPIL4_MOUSE	Ppil4	19.9979	20.1391	20.0899	20.338	20.4526	20.3565	20.3603	20.261	20.3418	20.5894	20.4	20.4242	20.2799	20.2677	20.3309	20.0868	19.9952	20.1182	20.2341	20.3344	20.3363	90.8451	48.6094	79.6556	78.5011	109.463	97.1176	177.426
Q9R0G7	ZEB2_MOUSE	Zeb2	23.3974	23.5679	23.3276	23.8735	24.0126	23.8968	23.8007	23.8975	23.926	23.8888	23.8843	23.8804	23.9346	23.9476	23.8563	23.4645	23.1724	23.1499	24.0892	24.0573	24.2151	347.465	224.763	303.439	361.881	445.316	309.057	891.434
E9Q3L2	PI4KA_MOUSE	Pi4ka	21.2077	21.1255	21.187	20.706	20.9547	20.8184	20.505	20.3922	20.2086	20.5001	20.8798	20.7396	20.0453	19.9665	20.0866	21.1073	21.3022	21.1164	20.5326	20.5693	20.4551	149.147	NA	NA	NA	NA	183.671	500.214
Q8K1X1	WDR11_MOUSE	Wdr11	20.5607	20.7007	20.7639	20.5489	20.5157	20.5102	20.5008	20.557	20.5085	20.4371	20.4922	20.5189	20.1611	20.1164	20.1636	20.8219	20.9445	20.8131	19.8975	19.8434	19.6041	295.578	137.37	226.549	289.39	414.386	343.92	232.648
P15105	GLNA_MOUSE	Glul	25.593	25.7515	25.7367	26.0626	26.0851	26.0925	26.2167	26.2291	26.3274	25.9158	25.655	25.7489	25.7327	25.7388	25.727	25.9664	25.9762	25.9834	24.4858	24.4841	24.2572	524.502	323.837	536.554	374.51	515.966	667.996	329.894
Q8R143	PTTG_MOUSE	Pttg1ip	22.6184	22.6489	22.4829	22.5912	22.5618	22.4807	22.6227	22.673	22.6525	22.8632	22.7748	22.6785	22.6753	22.8337	22.8603	22.6751	22.4513	22.5686	22.3844	22.1419	22.2944	254.964	49.9304	76.6647	91.2599	124.207	234.674	343.25
Q810D6	GRWD1_MOUSE	Grwd1	20.7772	20.7536	20.6852	20.7799	20.7093	20.7781	20.7452	20.7419	20.6985	20.6297	20.6831	20.7949	20.6627	20.7994	20.5794	20.5192	20.3191	20.3146	20.6182	20.6339	20.8333	74.6844	17.0877	26.5273	31.6489	36.5671	67.3168	102.046
P21550	ENOB_MOUSE	Eno3	22.4126	22.2539	22.3475	23.0698	22.9405	22.4723	NA	NA	NA	22.6832	22.6451	22.8157	23.8484	23.7994	23.9801	22.3303	22.1323	22.057	23.1096	21.2129	22.5552	73.1425	24.6925	NA	38.508	4.67139	76.573	127.985
P17427	AP2A2_MOUSE	Ap2a2	22.8252	22.7554	22.7578	22.4176	22.3768	22.3964	22.188	22.3218	22.1236	22.1923	22.5358	22.4085	22.2559	21.9505	22.1517	22.9144	23.0298	22.897	22.2299	22.2057	22.0551	48.2971	17.936	18.6161	25.2375	28.1208	43.6418	38.922
O88502	PDE8A_MOUSE	Pde8a	18.9731	18.7527	18.7586	18.519	18.1595	18.6097	18.9163	18.5896	18.8375	18.099	18.3412	18.2112	19.0881	18.8345	18.8089	19.0428	19.175	19.0501	17.6222	17.2684	16.8498	NA	NA	NA	NA	NA	NA	NA
Q9R0L6;Q9R0L6-2	PCM1_MOUSE	Pcm1	20.1511	20.2407	20.1325	20.4503	20.5431	20.4551	20.617	20.6295	20.6996	20.6374	20.6692	20.7083	20.7536	20.7436	20.7505	20.162	20.1152	20.0236	20.4244	20.4133	20.7734	NA	7.61423	12.572	15.8844	18.4771	NA	NA
Q80V86	INT8_MOUSE	Ints8	16.3511	17.8131	17.8958	17.4475	18.1544	17.3862	17.6596	15.8314	17.2472	17.3756	17.8113	16.5786	17.7074	17.5411	17.5111	17.2528	17.7992	16.7257	17.6235	17.0085	16.3053	NA	NA	NA	NA	NA	NA	NA
P14069	S10A6_MOUSE	S100a6	27.254	27.1676	27.2675	27.1746	27.0445	27.1317	26.9536	27.0082	27.1997	26.9106	26.8324	27.0431	27.2764	27.2478	27.1082	27.1113	27.1785	27.0168	26.3308	26.6166	26.1684	21.7868	4.71343	7.13269	6.74454	12.2033	18.5145	18.5085
Q8C267	SETB2_MOUSE	Setdb2	16.9388	17.1351	16.9589	17.1146	16.952	17.3327	17.1123	17.2168	17.2822	16.9085	17.1098	16.7207	17.3655	17.539	17.152	17.2281	17.1884	16.994	18.7464	18.2847	18.6954	NA	NA	NA	NA	NA	NA	NA
Q62193	RFA2_MOUSE	Rpa2	20.6307	20.4018	20.5743	20.7584	20.3081	20.4154	20.3885	20.4428	19.879	20.8027	20.6115	20.4256	20.4541	20.3609	20.0427	20.6707	20.6384	20.7623	20.2	20.1665	20.2885	38.2846	25.735	34.3032	25.0124	60.7926	61.5669	65.9032
Q8K1H1	TDRD7_MOUSE	Tdrd7	20.7326	20.6756	20.6179	20.8334	20.7731	20.8616	20.8975	20.7737	20.8868	20.6996	20.5483	20.6158	20.7807	20.8322	20.7564	20.7841	20.9167	20.7985	21.4131	21.3485	21.2091	83.7677	31.5335	44.7391	44.9233	66.5609	83.1032	225.848
Q922L6	NELFD_MOUSE	Nelfcd	20.5853	20.8016	20.6382	20.2048	20.145	20.1245	19.9175	19.873	19.9845	19.6044	19.9997	20.0128	19.5222	19.4736	19.7775	20.2894	20.7287	20.5858	19.6369	19.7328	19.4256	NA	NA	NA	NA	NA	NA	NA
P30282	CCND3_MOUSE	Ccnd3	19.081	19.1504	19.1334	18.803	19.0272	18.9652	19.2183	19.1984	19.169	18.9793	19.3206	19.266	19.512	19.6491	20.0197	19.0981	19.247	19.2579	19.9084	19.6999	19.3126	NA	NA	NA	NA	NA	NA	NA
P25322	CCND1_MOUSE	Ccnd1	21.3354	21.0027	21.11	19.413	19.5412	19.544	19.3179	19.5413	19.5724	18.8601	18.723	18.5933	20.0037	19.8532	19.8941	21.567	21.5936	21.4113	NA	17.3962	16.8096	NA	5.66843	9.03221	6.26961	21.7191	NA	NA
Q8BKC8-2	PI4KB_MOUSE	Pi4kb	20.2179	20.1042	20.1213	20.0115	19.9373	19.9659	19.7114	19.8849	19.6889	19.9088	19.8988	19.9571	19.5984	19.4413	19.4998	20.0807	20.2017	20.1032	19.6313	19.5772	19.3844	141.942	NA	NA	NA	NA	136.993	134.236
P97370	AT1B3_MOUSE	Atp1b3	22.7274	22.6721	22.8757	22.8588	22.9742	22.8151	22.9937	22.9254	23.0374	23.1186	22.9804	22.9398	22.8476	22.8353	22.9605	22.7632	22.6494	22.7925	22.8366	22.8247	22.8966	65.777	46.5885	71.4893	81.7512	91.3077	85.1786	103.241
P58802	TB10A_MOUSE	Tbc1d10a	20.3905	20.2421	20.4457	19.9251	19.8699	19.9109	19.8079	19.7499	19.7412	19.6735	19.8217	19.9656	19.8257	19.899	19.8386	20.2279	20.3118	20.4041	19.9645	19.7529	20.0709	NA	9.71972	15.1766	20.6355	27.7118	NA	NA
B2RXC6	B2RXC6_MOUSE	Polr3a	18.1812	18.4545	18.4449	18.2744	18.5156	18.7802	18.4712	18.6622	18.6743	18.2847	18.7179	18.5463	18.7259	18.5171	18.3651	18.5458	18.7086	18.3236	18.3927	18.654	18.6302	NA	NA	NA	NA	NA	NA	NA
P13864	DNMT1_MOUSE	Dnmt1	20.3727	20.2246	20.2616	19.9198	20.0755	19.9697	19.7844	19.8452	19.8163	19.7266	19.8072	19.8356	19.8636	19.804	19.7779	20.2805	20.2351	20.193	18.8731	18.6356	18.5789	47.9052	8.47781	9.69995	9.37188	12.7674	51.2963	24.4253
P27870	VAV_MOUSE	Vav1	23.4097	23.4143	23.4054	22.7434	22.5697	22.6719	22.4872	22.4996	22.4403	22.6037	22.5044	22.4941	22.2141	22.1957	22.2373	23.3324	23.3415	23.4158	23.4823	23.4406	23.2612	99.5149	93.3076	115.285	126.238	143.331	100.755	160.096
P11835	ITB2_MOUSE	Itgb2	24.9562	24.7922	24.842	25.0783	25.1571	25.1378	25.1154	25.1428	25.0379	25.1908	25.3031	25.1963	25.1666	25.0991	25.0536	24.6424	24.5855	24.5284	24.4433	24.5039	24.4722	85.1438	54.8414	80.3084	87.2897	116.504	61.887	78.8464
Q3UFS4	GPT11_MOUSE	Gpatch11	20.2223	20.4231	20.2375	20.7289	20.8602	20.7705	20.4841	20.5675	20.5607	20.8226	20.685	20.7861	20.5742	20.4771	20.7163	20.3653	20.1792	19.9062	20.2981	20.1435	20.3495	NA	95.9714	118.205	162.051	185.857	NA	NA
P97351	RS3A_MOUSE	Rps3a	24.8	24.9713	24.8359	25.1418	25.29	25.2809	25.2625	25.3295	25.348	25.2302	25.1074	25.1746	25.246	25.3609	25.3126	24.9704	24.8535	24.8508	25.6069	25.7319	25.6223	30.5269	11.1714	15.0634	13.6562	19.6538	29.0515	67.5481
P45481	CBP_MOUSE	Crebbp	20.9439	21.208	21.0574	21.5428	21.5397	21.4705	21.4668	21.4939	21.5621	21.6207	21.47	21.5356	21.4497	21.5498	21.5528	21.0537	21.0172	20.6533	21.1545	21.0767	21.3913	NA	44.0054	77.3299	72.9278	131.565	NA	NA
A2A5R2	BIG2_MOUSE	Arfgef2	20.4472	20.4785	20.5435	20.3216	20.5999	20.363	20.4761	20.3741	20.2426	20.2883	20.5545	20.357	20.2173	20.0903	20.2044	20.5068	20.5188	20.6444	19.9801	19.8831	19.8161	NA	241.653	348.428	298.689	397.243	NA	NA
Q9D6N5	NC2A_MOUSE	Drap1	22.2895	22.5551	22.8271	23.5414	23.5286	23.5436	23.5306	23.3786	23.4265	23.4354	23.1524	23.5292	23.1371	22.9514	23.3442	22.6958	22.8796	22.8513	22.5148	22.1153	22.4042	47.4887	29.7566	43.93	49.9535	54.9842	48.4771	58.1496
Q9JJ28	FLII_MOUSE	Flii	22.7789	22.7548	22.8288	22.5519	22.4321	22.3657	22.4574	22.515	22.4828	22.3866	22.3453	22.3425	22.6142	22.5516	22.5866	22.7888	22.7336	22.6819	23.0453	23.0046	22.9146	113.543	33.9419	49.2498	53.4746	82.5824	118.227	239.559
Q6P3A9	ARL11_MOUSE	Arl11	22.2086	22.3633	21.6967	21.9737	22.3119	22.132	21.7354	21.7662	21.5792	21.5638	22.1117	21.9351	21.8164	21.4154	21.8866	22.1969	22.0925	21.8853	20.3233	20.1171	19.6913	33.3669	22.8754	27.4843	29.3078	37.8835	42.2147	15.0374
Q80TM9	NISCH_MOUSE	Nisch	21.3023	21.3221	21.3138	21.1442	21.1303	21.1632	21.1844	21.2744	21.0435	21.0558	21.2343	21.1521	21.329	21.3108	21.2896	21.1382	21.1027	21.1677	20.9464	21.1146	21.0774	52.8903	18.7675	29.1541	32.1025	49.427	43.9788	64.2157
Q5U4H9	Q5U4H9_MOUSE	Ncoa4	20.2401	20.304	20.0445	21.3096	21.4474	21.3545	20.9975	21.0903	21.1698	20.9833	21.0672	21.0632	20.615	20.6556	20.5526	20.7039	20.5217	20.3173	20.6235	20.6552	20.5204	NA	NA	NA	NA	NA	NA	NA
Q80VL3	PRIC3_MOUSE	Prickle3	17.3658	17.4375	16.8592	NA	NA	NA	18.4542	18.3516	17.7804	NA	NA	NA	18.3415	18.0338	18.1848	17.5099	17.246	17.4462	17.7999	17.7147	17.6741	38.3791	NA	5.84199	NA	6.53201	42.4903	40.7134
Q91XB0	TREX1_MOUSE	Trex1	22.3418	21.9921	22.2875	22.4878	22.0464	22.2197	22.5895	22.533	22.6792	22.4708	21.955	22.145	22.0488	22.1402	21.7812	22.4839	22.4665	22.5322	23.7563	23.6716	23.7283	24.7808	13.6255	25.9061	20.7652	29.8086	29.3494	101.471
Q9D8T2	GSDMD_MOUSE	Gsdmd	24.0732	24.1163	24.0487	24.0427	23.9991	24.0048	23.9622	23.9298	24.0754	24.0277	23.8406	23.9121	23.7423	23.8151	23.8563	24.1093	23.9739	24.1247	24.9161	24.8065	24.8145	32.5229	14.3945	20.691	23.0677	28.6743	25.9372	80.0417
P11103	PARP1_MOUSE	Parp1	22.0866	22.0814	22.1084	21.7821	21.764	21.706	21.8827	21.8445	21.8257	21.5446	21.6773	21.6421	21.8491	21.8404	21.6662	22.082	22.1428	22.1879	21.0114	20.9511	20.8348	52.5911	19.8356	32.6336	32.9243	43.8948	55.6918	36.5028
Q6Q899	DDX58_MOUSE	Ddx58	22.3314	22.3185	22.3875	22.6861	22.4076	22.5992	22.6064	22.6125	22.6786	22.3528	22.2645	22.2378	22.1447	22.1107	22.0477	22.5259	22.5655	22.6504	24.1076	24.0346	23.8269	41.1439	39.6933	55.9689	57.669	40.7332	49.6126	209.668
Q922B9	ITPI2_MOUSE	Itprid2	22.5494	22.4621	22.4122	22.4486	22.4704	22.3792	22.3321	22.3809	22.521	22.3355	22.3571	22.3365	22.5207	22.6079	22.6233	22.4168	22.2526	22.1928	22.3195	22.2809	22.1331	305.351	89.9132	140.078	96.7373	168.101	409.381	294.939
B2RT41	B2RT41_MOUSE	Zfc3h1	18.2826	18.0054	17.9466	18.5143	18.6481	18.5259	18.4296	18.5488	18.3209	18.3941	18.6234	18.5355	18.3741	17.8421	18.4711	18.0564	18.2118	18.2727	17.9901	17.6077	17.5125	NA	NA	NA	NA	NA	NA	NA
Q8CI51	PDLI5_MOUSE	Pdlim5	23.5053	23.6973	23.5486	23.8438	23.8327	23.8871	23.725	23.8547	23.8976	23.7463	23.7441	23.7792	23.8552	23.8584	23.9178	23.6278	23.4248	23.5206	23.9841	24.0918	24.0215	69.2647	14.1771	23.36	17.8255	29.4576	66.2526	85.3323
E9QAN9	E9QAN9_MOUSE	Ifi203	19.4573	19.3593	18.775	20.6533	20.5923	20.6002	20.0515	20.358	20.1613	20.3353	20.2433	20.2973	19.5692	19.5663	19.415	19.3766	18.9529	18.6548	21.4614	21.3862	21.114	NA	NA	NA	NA	NA	NA	NA
P80318	TCPG_MOUSE	Cct3	24.9273	24.8185	24.8617	24.7312	24.6298	24.6128	24.4493	24.476	24.3683	24.61	24.5486	24.5402	24.2477	24.214	24.2288	24.8263	24.8603	24.8597	25.1324	25.0875	25.0159	47.1644	17.2768	22.6446	25.9165	29.3076	39.1471	88.6301
Q6ZPT1	KLHL9_MOUSE	Klhl9	22.5037	22.5808	22.474	22.6475	22.6792	22.7233	22.3	22.4087	22.2949	22.4284	22.5255	22.4928	22.0222	21.9981	22.0129	22.3933	22.5384	22.515	21.7242	21.8702	21.599	NA	389.985	435.065	657.343	585.094	NA	NA
Q8R2T8;Q8R2T8-2	TF3C5_MOUSE	Gtf3c5	19.6315	19.5191	19.3438	19.0976	19.1385	19.1507	19.2399	19.2742	19.369	19.1774	18.9637	19.0191	19.2813	19.4096	19.3352	19.2081	19.1565	19.2004	19.0496	19.1882	19.2437	NA	50.4936	68.004	67.3461	86.0743	NA	NA
Q04690;Q04690-2	NF1_MOUSE	Nf1	20.0219	19.8662	19.8432	19.2247	19.5016	19.3167	19.1342	19.0931	18.8243	19.214	19.4452	19.4439	18.5685	18.7274	18.983	19.8807	19.9532	19.7654	19.2913	19.303	19.0808	NA	NA	NA	NA	NA	NA	NA
Q9QYP6	AZI2_MOUSE	Azi2	19.1792	19.21	19.1271	19.5587	19.7564	19.8001	19.9244	19.9042	20.0086	19.8179	19.8482	19.8695	20.04	20.0877	19.9626	19.255	19.2347	19.1819	19.565	19.5159	19.3209	NA	25.4091	46.2537	40.8447	65.2658	NA	NA
Q3THK7	GUAA_MOUSE	Gmps	22.2997	22.4099	22.4627	22.5968	22.4897	22.4429	22.4202	22.4792	22.4904	22.5832	22.4475	22.4561	22.2893	22.2324	22.411	22.3812	22.4066	22.3934	22.2809	22.3183	22.2956	95.8151	25.0246	39.9952	41.651	48.6587	93.6773	126.535
Q61595;Q61595-5	KTN1_MOUSE	Ktn1	20.7408	20.5806	20.7658	21.2899	21.19	21.3633	21.4781	21.4455	21.4326	21.2889	21.1701	21.3024	21.4684	21.4633	21.4326	20.7417	20.6615	20.7384	21.9248	21.9629	21.9908	49.8426	13.2318	22.9774	19.3528	35.5167	58.7188	148.733
Q64514-2	TPP2_MOUSE	Tpp2	22.0646	21.9959	22.1382	21.9377	21.8929	21.9189	21.6456	21.7494	21.6633	21.8733	21.8874	21.8216	21.2252	21.1796	21.2515	21.9159	21.8645	21.884	21.9651	21.9314	21.9217	35.4287	13.9103	15.6541	18.9213	16.4553	30.8681	55.5595
P19096	FAS_MOUSE	Fasn	21.2158	21.1702	21.304	22.3109	22.2246	22.2502	22.0075	22.0397	21.9638	22.0796	22.0888	22.0885	22.0236	21.9568	22.1344	21.1625	21.1945	21.137	20.9954	21.0104	21.0925	10.9765	10.5378	12.334	14.2983	18.7228	8.85417	12.796
Q8BRT1	CLAP2_MOUSE	Clasp2	20.9215	20.9827	20.9448	21.0464	21.1341	21.1424	20.9362	20.9784	20.9495	20.8757	21.1055	21.0601	20.7922	20.6833	20.8495	20.9175	20.8162	20.7273	20.6653	20.5177	20.486	109.004	8.71758	13.1967	13.0722	16.1862	113.722	117.382
P58058	NADK_MOUSE	Nadk	24.9679	25.0198	24.8001	24.6433	24.6409	24.6572	24.9277	24.7401	24.8421	24.5705	24.5863	24.5397	24.5055	24.4583	24.499	24.7513	24.6313	24.6113	24.7683	24.8949	24.9185	217.58	201.718	335.372	277.118	409.503	168.94	303.073
P59997	KDM2A_MOUSE	Kdm2a	20.9739	21.1161	21.1588	21.43	21.2751	21.3948	21.4641	21.4325	21.4582	21.339	21.2669	21.3103	21.2089	21.284	21.3705	21.2072	21.048	21.1392	21.1469	21.1011	21.1303	387.536	50.3338	73.7611	75.7479	100.045	380.653	488.966
O09126	SEM4D_MOUSE	Sema4d	20.6426	20.4893	20.4468	19.6819	19.8789	19.9126	20.1581	20.2298	19.9561	19.3717	19.8753	19.6245	19.8453	19.5887	19.6331	19.9787	20.2067	20.1766	20.3686	20.3772	20.3752	NA	NA	NA	NA	NA	NA	NA
Q9DBD5	PELP1_MOUSE	Pelp1	19.5807	19.4956	19.5529	19.314	19.3336	19.3308	19.2524	19.3085	18.9614	19.1335	19.5032	19.4354	19.1525	19.0388	19.0506	19.4993	19.59	19.6336	18.9018	18.9562	19.1138	40.5032	19.2813	26.526	27.9011	44.9153	38.998	46.223
Q9DB60	PXL2B_MOUSE	Prxl2b	21.3699	21.4045	21.5036	22.453	22.248	22.1792	22.3932	22.3977	22.373	22.1149	21.9119	22.0462	22.1294	22.2102	21.9154	21.7742	21.98	21.8437	20.5357	20.6059	20.7451	65.6156	71.5571	127.204	112.379	165.48	99.4956	70.4922
Q8BMI0	FBX38_MOUSE	Fbxo38	21.4704	21.2518	21.2725	21.138	21.0199	21.0979	21.0852	20.9659	21.1463	21.018	20.9946	20.9844	20.7433	20.7966	20.746	21.4758	21.4281	21.4845	21.2982	21.4225	21.2335	140.766	111.638	165.121	122.971	218.58	173.875	176.731
Q8CFE8	Q8CFE8_MOUSE	Fbxw17	18.2333	18.6249	18.612	18.571	18.2904	18.1501	18.2913	18.4598	18.3573	18.3803	18.3944	18.1393	17.9281	17.8435	18.0606	18.1228	18.3832	18.1633	19.1189	19.262	18.78	NA	NA	NA	NA	NA	NA	NA
Q9EPL8	IPO7_MOUSE	Ipo7	22.4836	22.4575	22.3093	22.1517	22.3517	22.3125	22.1847	22.2862	22.0811	21.9038	22.2773	22.0614	21.9483	22.0787	22.2259	22.0156	22.3277	22.192	22.7584	22.7566	22.6407	29.4304	5.36229	8.35889	7.72458	12.0142	31.1136	54.8824
P62908	RS3_MOUSE	Rps3	25.3488	25.2837	25.3146	25.4589	25.4025	25.393	25.5702	25.6355	25.6054	25.4288	25.3076	25.3391	25.4205	25.4833	25.4798	25.3341	25.279	25.29	25.6662	25.7691	25.6406	38.535	10.6661	16.6974	15.2925	24.7616	35.1855	65.2463
P61164	ACTZ_MOUSE	Actr1a	23.7773	23.5813	23.6279	23.4286	23.2269	23.2665	23.0028	23.0175	22.8623	23.1536	23.2071	23.1871	23.0678	23.0578	22.9326	23.3328	23.4127	23.5362	23.5941	23.5522	23.2946	46.7151	19.1014	23.3262	29.4028	38.4044	38.761	52.8646
P22682	CBL_MOUSE	Cbl	23.2279	23.3118	23.112	23.4624	23.6362	23.6543	23.4983	23.4898	23.467	23.6248	23.5955	23.6513	23.5351	23.4456	23.5413	23.0683	22.8057	22.7633	23.6774	23.6873	23.7332	143.395	53.1624	76.1533	88.9641	109.513	88.295	323.153
Q8R080	GTSE1_MOUSE	Gtse1	19.5356	19.514	19.702	18.9671	19.3825	17.3073	19.023	19.7183	20.0533	19.8617	19.6384	19.5884	20.2173	19.8813	21.0072	18.8198	18.8505	NA	19.1836	NA	18.8941	NA	3.2075	56.1698	32.0253	4.2004	NA	NA
A0A1B0GQW2	A0A1B0GQW2_MOUSE	Cyth2	17.2443	17.1213	17.2171	16.5475	16.1915	16.4509	16.7563	16.7501	16.5628	16.6282	16.8379	16.6662	16.717	16.7408	16.838	17.359	16.9823	16.8518	17.8914	17.9469	16.9622	NA	NA	NA	NA	NA	NA	NA
Q8BFZ9	ERLN2_MOUSE	Erlin2	21.6735	21.5981	21.6632	21.6524	21.5834	21.6626	21.5886	21.537	21.4502	21.7715	21.9093	21.757	21.6393	21.6506	21.7321	21.4079	21.5392	21.5522	21.7638	21.7458	21.773	54.5352	26.9817	41.3934	52.7274	67.4503	48.6701	106.115
O88487	DC1I2_MOUSE	Dync1i2	22.8475	22.7314	23.0075	22.8875	22.7829	22.8571	22.7213	22.7771	22.868	22.7557	22.6974	22.7017	22.7146	22.702	22.6817	22.9766	23.0222	23.0222	23.3718	23.2883	23.163	64.061	20.9074	27.9741	29.79	38.8192	61.4439	115.629
B1AVH7	TBD2A_MOUSE	Tbc1d2	19.0564	18.6094	18.9652	19.3978	19.6761	19.4506	19.152	19.2502	19.239	19.2478	19.6986	19.5424	19.5887	19.5961	19.4651	18.9754	18.8718	18.6916	16.9023	16.7447	16.8302	NA	28.5115	39.5864	51.5709	84.5793	NA	NA
Q640N3;Q640N3-2	RHG30_MOUSE	Arhgap30	23.546	23.5499	23.4806	23.5074	23.396	23.5337	23.7727	23.7006	23.8128	23.4628	23.3552	23.4821	23.6478	23.6507	23.6689	23.6014	23.5393	23.5895	23.2011	23.1656	23.0062	53.5681	17.0276	30.1645	119.624	154.682	205.022	202.762
P48036	ANXA5_MOUSE	Anxa5	27.3527	27.1858	27.2594	26.2634	26.2943	26.2436	26.2896	26.2214	26.0255	26.0837	26.2527	26.1458	26.3728	26.1413	26.1593	27.007	27.0998	27.1838	27.3705	27.4004	27.1436	141.141	45.5189	64.1322	69.2115	90.9133	126.229	212.732
Q91X78	ERLN1_MOUSE	Erlin1	19.9441	19.5337	19.69	19.5066	19.6474	19.7005	19.6951	19.7312	19.2781	19.3016	19.679	19.4028	19.7477	19.7748	19.5978	19.3271	19.3336	19.5363	19.2803	19.4586	19.2953	46.3028	23.7665	33.8229	38.4527	58.4381	34.8155	42.6577
Q9CZU3	MTREX_MOUSE	Mtrex	21.8674	21.888	21.9214	21.7145	21.5733	21.6497	21.5151	21.4757	21.5225	21.5639	21.4791	21.5143	21.1643	21.213	21.3113	21.9684	21.8961	21.9467	21.5857	21.5154	21.4513	77.5552	32.3519	41.2906	44.4698	49.164	85.0946	189.755
Q7TMF2	ERI1_MOUSE	Eri1	21.5223	21.5531	21.6482	21.6469	21.6336	21.5734	21.7253	21.6578	21.6379	21.6234	21.7663	21.5778	21.4824	21.5297	21.6073	21.5501	21.5178	21.585	21.342	21.3727	21.4725	NA	71.4151	106.398	84.3554	141.975	NA	NA
O70589;O70589-3;O70589-4;O70589-5	CSKP_MOUSE	Cask	20.0911	20.0547	20.0562	20.4905	20.387	20.4615	20.367	20.2107	20.2152	20.6153	20.5134	20.4789	19.8537	19.9255	20.0597	20.1098	19.9551	20.0342	19.8236	19.7353	19.8897	27.651	103.232	154.341	170.068	205.408	22.9479	30.7854
Q9CPX6	ATG3_MOUSE	Atg3	22.6925	22.6885	22.5063	22.5543	22.5698	22.5812	22.2324	22.2323	22.1431	22.5683	22.6762	22.5808	22.0786	22.0876	22.1691	22.5599	22.5076	22.4447	22.7386	22.7004	22.6339	90.599	30.5203	29.9581	51.663	35.0598	101.617	158.941
Q9QYR9	ACOT2_MOUSE	Acot2	21.3162	20.9823	21.104	20.1739	19.9189	20.0082	20.0719	20.1015	20.0161	19.6485	19.7651	19.8554	20.6472	20.2494	20.3342	21.1594	21.2027	20.9827	18.9884	18.7515	18.2553	35.6196	3.56237	5.61712	5.01657	9.40411	36.412	18.163
Q61234	SNTA1_MOUSE	Snta1	19.0094	18.7501	18.4824	18.8379	18.7494	19.0571	19.4124	19.281	19.1982	18.8297	18.9023	19.0785	19.1545	18.8719	18.9576	19.2082	19.0261	18.9181	17.0387	16.7311	NA	NA	NA	NA	NA	NA	NA	NA
O88878	ZFAN5_MOUSE	Zfand5	21.2722	21.2761	21.1306	21.2355	21.5401	21.4561	21.0761	21.2419	21.4158	21.1953	21.3216	21.2277	21.3322	21.2609	21.1003	21.1502	21.0682	20.65	21.9687	22.0009	22.1987	656.902	110.745	136.174	138.657	213.213	594.137	1920.35
P63024	VAMP3_MOUSE	Vamp3	22.8213	22.6419	22.8353	22.829	22.7016	22.5971	22.6332	22.66	22.6066	22.4269	22.7143	22.6243	22.5537	22.4242	22.4792	22.5401	22.5013	22.6191	22.7437	22.6719	22.7343	84.06	33.6532	55.1826	59.3522	82.0714	71.771	139.114
Q9ERI5;Q9ERI5-2	JMJD6_MOUSE	Jmjd6	19.2205	19.0339	19.1348	19.0619	19.141	18.9487	19.3274	19.2829	19.0956	19.3049	19.4349	19.254	19.4008	19.2976	19.4071	18.76	18.5109	18.5509	19.8193	20.0549	19.8743	NA	10.3739	18.2576	17.1234	30.3458	NA	NA
Q149L6	DJB14_MOUSE	Dnajb14	20.9145	20.8762	20.8875	20.5508	20.4619	20.4308	20.5093	20.4985	20.5649	20.0548	20.3577	20.1015	20.0852	20.0195	20.0441	20.8448	20.81	20.7086	20.6127	20.5361	20.4544	NA	NA	NA	NA	NA	NA	NA
Q9CRA8	EXOS5_MOUSE	Exosc5	20.3764	20.3948	20.3258	20.7632	20.759	20.7322	20.3949	20.3089	20.5838	20.635	20.4252	20.4021	20.053	20.077	20.1607	20.5587	20.4804	20.4252	20.2187	19.7781	19.972	39.401	22.3849	26.9658	31.1436	32.0895	45.9027	57.336
Q8VE99	CC115_MOUSE	Ccdc115	21.1381	21.1933	20.9935	21.8338	21.9795	22.041	21.9051	21.9368	22.092	22.1687	22.0728	22.0268	22.0278	22.1537	22.3061	21.1518	20.953	21.0417	21.3599	21.4082	21.4412	293.191	71.9744	104.524	117.86	184.543	317.521	465.87
E9QAT4;E9QAT4-2	SC16A_MOUSE	Sec16a	21.4036	21.4903	21.3477	21.6508	21.7272	21.6538	21.4549	21.5057	21.6054	21.7544	21.805	21.7357	21.6823	21.6442	21.6828	21.236	21.3754	21.1268	21.4503	21.4841	21.5007	17.5588	5.13326	7.92934	9.76183	11.9549	13.6599	23.3209
Q99JX3	GORS2_MOUSE	Gorasp2	23.2055	23.3915	23.1077	23.6648	23.6776	23.7432	23.6224	23.7157	23.7694	23.8403	23.9628	23.8541	23.6513	23.5939	23.6929	23.2	22.938	22.9098	23.6863	23.6947	23.7326	169.567	22.5677	31.1353	40.6436	48.5008	149.098	369.483
P97480	EYA3_MOUSE	Eya3	20.7561	20.9388	20.685	20.2482	20.3582	20.3689	20.0747	20.1081	20.1403	20.2212	20.3904	20.2204	20.0802	20.2083	20.1322	20.5479	20.5593	20.6129	20.6594	20.7305	20.5716	345.816	100.456	112.704	143.807	176.271	282.817	488.277
Q8BK64	AHSA1_MOUSE	Ahsa1	23.7668	23.6492	23.7867	22.4722	22.2561	22.5319	22.2067	22.2389	22.2312	22.4369	22.6738	22.3307	22.0662	22.2147	22.1634	23.6493	23.7615	23.7946	23.3216	23.3675	23.2051	90.0125	17.4096	27.3824	31.2402	33.3409	88.961	75.6495
Q8BFR5	EFTU_MOUSE	Tufm	23.7261	23.7463	23.84	23.9794	23.9164	23.922	23.8444	23.8403	23.8849	23.9652	23.8159	23.9325	23.8018	23.6859	23.7337	24.0149	23.9437	23.8395	23.368	23.3696	23.3139	19.1678	11.4172	14.9158	15.8093	19.832	20.8034	19.9712
P20491	FCERG_MOUSE	Fcer1g	22.5147	22.5601	22.384	21.8225	21.6979	21.9123	21.5743	21.2661	21.2189	21.759	22.0967	21.4577	21.6079	21.5505	21.5217	22.1749	22.2887	22.3064	22.8177	22.8402	22.6994	16.156	7.87008	7.95139	11.9149	13.0356	14.357	29.2464
O88512	AP1G2_MOUSE	Ap1g2	21.0687	21.095	21.041	20.7652	20.5308	20.5027	20.7052	20.5328	20.5199	20.4042	20.6586	20.7244	20.2251	20.0786	20.2916	21.101	21.0282	21.1208	20.6303	20.648	20.5922	NA	103.079	142.373	106.006	177.248	NA	NA
E9Q616	E9Q616_MOUSE	Ahnak	29.4801	29.5651	29.3769	29.3391	29.5221	29.436	29.8321	29.8223	29.8441	29.4329	29.3637	29.4639	30.1794	30.2001	30.163	29.3271	29.0588	28.9944	28.5639	28.624	28.4507	155.914	42.8892	84.5206	71.376	152.802	156.965	140.36
Q9QZN4	FBX6_MOUSE	Fbxo6	21.5751	21.403	21.4043	21.4094	21.1553	21.3261	21.292	21.4368	21.3258	21.3217	21.2494	21.2554	21.2183	21.257	21.4003	21.4836	21.5278	21.3962	21.4956	21.4788	21.2039	360.065	25.7457	44.1981	42.0734	58.3567	369.137	584.165
Q6T264	MAML1_MOUSE	Maml1	19.4292	19.1345	18.668	19.8661	19.6375	19.8864	19.9583	19.9233	20.0952	20.0784	19.9426	20.1627	20.105	19.8916	20.2419	18.3336	18.125	19.3188	19.695	19.6032	19.9192	NA	97.6717	232.038	107.263	119.47	NA	NA
Q3U1G5	I20L2_MOUSE	Isg20l2	18.9537	18.9883	18.8826	19.2799	18.924	19.3695	19.1675	19.2502	19.2075	19.0265	19.0899	19.0317	19.0689	18.8692	18.8001	19.1744	19.2317	19.2049	19.0903	18.324	18.5712	NA	NA	NA	NA	NA	NA	NA
P40223	CSF3R_MOUSE	Csf3r	17.9862	17.601	17.5061	19.6442	19.7398	19.6735	19.1482	19.358	19.3786	19.2584	19.3925	19.3748	18.7947	18.6252	18.4057	18.1711	17.9664	17.949	19.9936	20.0008	20.1455	NA	NA	NA	NA	NA	NA	NA
Q8K1T1	LRC25_MOUSE	Lrrc25	23.8994	24.1734	24.0025	24.5081	24.5251	24.4982	24.3613	24.4041	24.4005	24.7627	24.673	24.8416	24.4515	24.4665	24.4883	24.0125	23.9485	23.9882	25.7775	25.7235	25.618	89.5859	53.8154	73.7975	95.569	113.76	79.0139	381.69
Q6PEB6	PHOCN_MOUSE	Mob4	22.2698	22.3236	22.319	22.1753	22.4015	22.5181	22.5496	22.4714	22.6161	22.6067	22.5015	22.5908	22.5208	22.53	22.4882	22.2836	22.2466	22.2654	22.4368	22.4467	22.6828	125.651	30.0264	51.7884	58.0862	83.7397	108.483	238.177
P32020	SCP2_MOUSE	Scp2	25.7333	25.8669	25.8341	26.0136	25.9923	25.9418	26.2365	26.1997	26.2097	26.1369	25.9658	26.0318	26.1638	26.2321	26.2157	25.9738	25.8692	25.9908	25.2018	25.2654	25.1777	136.937	73.6326	124.821	118.802	194.824	146.963	134.055
Q923D5	WBP11_MOUSE	Wbp11	21.8542	22.0329	21.8345	22.4135	22.4726	22.3802	22.4525	22.5036	22.6024	22.5213	22.4655	22.5348	22.5408	22.6039	22.6464	21.7261	21.4227	21.5271	22.322	22.1958	22.3019	100.36	11.7441	15.7971	19.4785	20.9449	79.7846	239.523
Q6DFV5;Q6DFV5-3	HELZ_MOUSE	Helz	17.9867	17.9028	17.8953	17.9999	18.2198	18.0316	18.1004	18.1846	17.9364	17.7609	18.1389	18.049	18.1172	18.0608	18.0226	18.1719	17.9631	17.8063	17.7802	17.6734	17.4284	NA	7.20888	15.5748	10.2402	17.7824	NA	NA
P39061;P39061-1;P39061-2	COIA1_MOUSE	Col18a1	22.1388	22.0442	22.0713	20.2194	20.221	20.1975	20.9646	20.9502	20.8361	19.4401	19.8429	19.7547	21.8464	21.8365	21.9757	21.7085	21.6819	21.6039	21.7417	21.6654	21.6658	NA	20.3779	51.021	27.4681	143.884	NA	NA
Q2VLH6;Q2VLH6-2	C163A_MOUSE	Cd163	18.6733	18.4549	18.6657	17.9474	16.3556	18.6597	18.373	18.1884	18.1155	18.3337	18.4862	18.655	18.4729	18.2151	18.5892	18.1818	18.7664	18.6421	18.4533	18.319	18.3125	NA	NA	NA	NA	NA	NA	NA
Q9Z315	SNUT1_MOUSE	Sart1	23.4389	23.5226	23.4372	23.7713	23.9157	23.8597	23.8247	23.8461	23.9492	24.0052	23.9734	23.9662	23.8431	23.7834	23.8892	23.5643	23.3481	23.2878	23.6482	23.582	23.64	173.878	168.512	214.17	204.634	210.214	161.495	116.86
Q9Z1D1	EIF3G_MOUSE	Eif3g	23.3144	23.4132	23.4234	23.6971	23.9276	23.781	23.7454	23.7156	23.6673	23.8209	23.7288	23.794	23.654	23.5905	23.7804	23.4087	23.2286	23.2325	23.8755	23.7055	23.9454	25.9893	9.95173	15.9196	19.0981	24.2422	21.3529	46.3968
Q3UDE2	TTL12_MOUSE	Ttll12	21.1426	21.1171	21.2725	20.9348	20.9213	20.8436	20.9128	20.8524	20.6865	20.819	20.8784	20.914	20.932	20.8179	20.8373	21.2008	21.1475	21.116	20.3809	20.2814	20.4058	34.7825	9.64452	13.8827	17.3283	21.2274	33.1202	30.1875
E9PZP8	E9PZP8_MOUSE	Herc1	19.8152	19.6095	19.6065	19.4192	19.4679	19.5255	19.415	19.474	19.3388	19.2149	19.3297	19.1843	19.2301	19.0585	19.2448	19.7878	19.8178	19.6098	18.5516	18.564	18.3558	132.616	56.9372	70.5377	69.3259	85.4247	123.967	92.0966
Q921I2	KLDC4_MOUSE	Klhdc4	19.4319	19.2108	19.4139	19.2584	19.5962	19.6491	19.4299	19.4534	19.4316	19.5731	19.6104	19.5159	19.3599	19.5037	19.4705	19.3426	19.408	19.4536	20.0485	19.9943	19.9818	NA	18.6814	21.8723	28.9165	27.139	NA	NA
P62869	ELOB_MOUSE	Elob	25.1293	25.08	25.0093	25.3589	25.3868	25.233	25.3867	25.42	25.5356	25.5248	25.4927	25.4528	25.4121	25.4776	25.4392	25.1561	25.0916	25.0466	25.3312	25.2065	25.313	156.427	50.0303	84.1772	86.2758	117.934	149.881	240.347
Q922B2	SYDC_MOUSE	Dars1	23.6955	23.6011	23.5902	22.7789	22.6714	22.7725	22.5603	22.4851	22.5072	22.5268	22.6291	22.6377	22.5852	22.484	22.4551	23.4099	23.5448	23.4739	22.749	22.7966	22.588	56.7975	35.7084	37.3656	27.2796	39.252	53.0118	42.2899
P51863	VA0D1_MOUSE	Atp6v0d1	24.4581	24.3199	24.3006	24.0418	23.7961	23.8885	23.4809	23.3996	23.4827	23.7825	23.8149	23.7046	23.0699	23.0416	23.2264	24.35	24.4033	24.3821	23.9496	23.8513	23.7028	93.2077	77.4403	84.6239	116.249	102.453	88.8845	104.744
Q91WG7	DGKG_MOUSE	Dgkg	17.3747	17.7336	17.711	15.5947	15.8991	15.5899	14.6383	15.4249	15.597	15.453	15.5945	14.7141	13.0825	14.8896	NA	17.2522	17.0214	17.3195	14.8205	14.6896	14.6533	NA	NA	NA	NA	NA	NA	NA
Q9CQ18	RNH2C_MOUSE	Rnaseh2c	17.9965	17.8977	18.265	18.2229	18.8075	18.7494	18.5264	18.6066	18.6098	18.9414	18.6778	18.6483	18.5504	18.4143	18.5001	17.9868	17.5255	17.5288	17.5969	18.0601	18.0384	NA	4.24034	8.65839	11.1978	9.62452	NA	NA
Q8C1Y8	CCZ1_MOUSE	Ccz1	21.5185	21.4411	21.6093	20.9341	20.8994	20.9947	20.8871	20.7786	20.7138	20.8702	21.0608	20.9753	20.447	20.6758	20.5785	21.3841	21.4932	21.4977	21.3111	21.2283	21.0364	NA	71.7381	103.425	116.046	154.878	NA	NA
P53811	PIPNB_MOUSE	Pitpnb	22.1491	22.1552	22.241	22.178	22.0909	22.0372	21.9275	21.9693	22.0351	21.9561	22.0496	22.0007	21.7473	21.7178	21.7422	22.1268	22.1085	22.1021	22.1141	22.1969	22.0892	95.4858	34.3264	60.8605	68.4682	70.9679	84.517	100.746
P61971	NTF2_MOUSE	Nutf2	22.6874	22.2107	22.6141	22.0657	22.0659	22.1012	22.0072	22.1911	22.1607	22.215	22.5803	22.337	22.3548	21.7199	21.7537	22.3365	22.3626	22.5166	22.5263	22.5111	22.5324	55.6186	13.1536	18.7716	21.1328	20.366	40.3511	65.6868
Q8C2K1	DEFI6_MOUSE	Def6	20.5208	20.614	20.6729	21.2155	21.1738	21.2849	21.3782	21.3282	21.3631	21.241	21.2819	21.4089	21.6417	21.6474	21.6541	20.8576	20.8859	20.9056	19.5415	19.6969	19.3636	NA	59.6464	92.7303	108.479	185.454	NA	NA
Q9CQ37	UBE2T_MOUSE	Ube2t	15.6955	15.7598	16.0215	14.8859	14.5115	14.8159	14.7937	14.9468	15.1563	12.954	14.7429	14.9032	15.8537	15.8263	15.8545	14.4692	15.7024	16.21	NA	13.201	14.2672	NA	6.03254	13.3195	11.4924	35.3966	NA	NA
P35700	PRDX1_MOUSE	Prdx1	28.4605	28.5992	28.6961	27.957	27.9951	27.937	28.0692	28.0767	28.106	28.1252	28.0833	28.0014	28.1294	28.1217	28.2387	28.5846	28.419	28.5068	28.3668	28.3999	28.5567	54.4249	17.4968	28.783	28.4826	40.4569	42.7949	62.06
Q80UL9	JAML_MOUSE	Jaml	NA	18.4088	NA	18.9449	18.8527	19.086	17.4864	17.3305	16.9897	19.3043	19.4646	19.5529	18.2717	17.9086	17.7853	NA	18.5599	18.4032	NA	NA	17.4829	NA	NA	NA	NA	NA	NA	NA
Q8BVF7;Q8BVF7-2	APH1A_MOUSE	Aph1a	17.6768	17.7778	17.2705	17.6219	17.5963	17.925	17.3669	17.5798	16.7013	16.6728	17.8786	16.682	NA	NA	NA	15.2242	NA	NA	16.4199	16.2476	16.6766	NA	28.8956	34.4487	23.6296	NA	NA	NA
Q8BXN9;Q8BXN9-2	TM87A_MOUSE	Tmem87a	18.9587	18.2847	18.0499	18.1968	19.1717	18.4337	18.6929	NA	18.5564	16.9613	18.4919	18.3219	18.8998	18.5653	18.9472	18.2668	NA	16.8499	17.9346	17.2438	17.7521	NA	NA	NA	NA	NA	NA	NA
A2AIV8	CARD9_MOUSE	Card9	22.9681	23.1082	23.0058	24.0357	24.0982	24.0674	24.0247	24.094	24.1256	24.0669	23.8905	23.9146	24.029	24.1033	24.064	23.1949	23.2125	23.0932	22.7439	22.7087	22.7026	357.776	265.336	362.296	349.865	483.048	303.471	352.627
P83741;P83741-2;P83741-3;P83741-4;P83741-5	WNK1_MOUSE	Wnk1	23.3237	23.2785	23.2246	NA	NA	NA	23.0445	23.0491	23.1042	22.9765	22.8413	22.8567	23.144	23.0543	23.1141	23.2807	23.1853	23.2128	22.5433	22.4768	22.4395	87.5027	NA	5.12615	4.31621	8.35854	80.4791	63.831
P48025	KSYK_MOUSE	Syk	23.7457	23.61	23.63	23.6253	23.5433	23.6139	23.5354	23.4958	23.4851	23.5248	23.4258	23.4182	23.0385	22.9768	23.0191	23.6468	23.6439	23.6908	24.2997	24.4019	24.3428	70.1371	35.244	55.3807	54.0949	64.3309	66.0106	161.844
Q9R1P4	PSA1_MOUSE	Psma1	25.5338	25.6091	25.4828	25.8174	25.8776	25.771	25.9446	26.0922	26.035	26.0528	25.969	25.9212	26.082	26.2157	26.0844	25.5989	25.5798	25.5396	25.9509	26.0097	25.9937	47.4352	27.5937	37.4904	43.3244	58.5661	43.7675	84.6813
Q8BMQ2	TF3C4_MOUSE	Gtf3c4	19.6792	19.6171	19.8295	19.184	19.3909	19.2424	19.313	19.1716	19.2529	19.2258	19.1028	19.3233	19.1688	19.3294	19.3124	19.6568	19.7665	19.6594	19.1228	19.0724	18.826	80.7626	29.862	48.9616	49.6166	98.3262	79.1691	94.0231
Q8BM75	ARI5B_MOUSE	Arid5b	18.8247	18.9772	18.7797	19.7959	19.9297	19.9994	19.7334	19.9047	19.8428	19.6554	19.6774	19.7255	19.4124	19.3405	19.3051	18.9018	18.4649	18.3417	20.3624	20.4161	20.5605	167.846	NA	NA	NA	NA	85.2514	220.314
P35991	BTK_MOUSE	Btk	22.6089	22.6368	22.6364	22.2914	22.185	22.1558	22.0905	22.0501	22.0775	22.0933	22.1312	21.9978	21.9166	21.8116	21.8279	22.5874	22.5435	22.611	22.1874	22.2289	21.8644	85.0213	29.212	37.8647	38.6673	47.2398	79.7359	74.7117
Q8R5F7	IFIH1_MOUSE	Ifih1	22.5275	22.498	22.4258	22.8132	22.8165	22.8156	22.7117	22.8228	22.7205	22.535	22.4545	22.5147	22.3699	22.2927	22.2907	22.5703	22.5244	22.5727	24.947	24.8852	24.7938	30.0103	26.61	36.2368	31.6444	40.6689	31.4458	238.078
Q91V92	ACLY_MOUSE	Acly	23.8052	23.8352	23.8262	24.2886	24.1563	24.2003	23.9162	23.9289	23.8874	24.1746	24.2066	24.1355	23.8221	23.8094	23.8773	23.8675	23.7727	23.8373	23.1699	23.2317	23.0076	68.5621	45.4897	51.4636	72.2842	77.6255	67.0601	53.1611
Q9Z0P4	PALM_MOUSE	Palm	16.333	14.9424	13.2554	18.6296	18.8176	18.8788	NA	NA	NA	19.2834	19.4381	19.3559	18.1156	17.9551	18.1695	15.0911	15.6153	15.9665	NA	15.0344	NA	NA	3.19609	NA	6.7435	3.48374	NA	NA
Q8VDD5	MYH9_MOUSE	Myh9	26.0577	25.9835	26.0678	25.597	25.8517	25.7469	25.8446	25.8278	25.493	25.4454	25.8061	25.7611	25.9676	25.9038	25.9456	25.629	25.6727	25.7521	25.3363	25.4407	25.313	75.6389	26.3725	36.3717	39.2225	54.2721	52.9779	60.6189
Q05920	PYC_MOUSE	Pc	19.3146	18.9534	19.5206	19.6408	18.9844	18.3782	18.8343	18.931	18.2943	19.0891	18.2617	19.1071	18.5703	18.2285	18.6961	19.4114	19.2849	19.2495	18.8724	18.5564	18.7749	6.04371	10.1445	7.11592	6.36758	5.19102	12.2908	3.69974
Q80SU7	GVIN1_MOUSE	Gvin1	22.8847	22.7716	22.7409	23.2173	23.2079	23.2664	22.5675	22.6466	22.5006	23.0855	23.1556	23.1075	21.6166	21.5859	21.6493	22.8763	23.0818	23.0446	23.5872	23.4611	23.1718	52.4751	88.2937	114.336	123.338	76.6973	59.724	118.037
Q9EQ80	NIF3L_MOUSE	Nif3l1	23.0815	22.9146	22.8782	22.8878	22.6992	22.7005	22.1068	22.4288	22.4029	22.7457	22.8107	22.5328	22.2028	22.2138	22.4052	22.9902	22.9575	22.7329	22.5442	22.3912	22.3987	697.081	96.9024	132.192	154.598	196.243	561.218	1123.82
Q8K135;Q8K135-2	K319L_MOUSE	Kiaa0319l	18.4117	18.3864	18.267	18.1038	18.4124	18.2421	18.007	18.7466	17.9232	18.0636	18.5696	18.2339	18.825	18.826	18.8643	NA	17.6814	17.1306	NA	18.146	17.7993	NA	NA	NA	NA	NA	NA	NA
Q4U2R1;Q4U2R1-2	HERC2_MOUSE	Herc2	22.0025	21.7769	21.8407	22.0344	21.9182	21.9299	21.9792	21.8939	21.8482	21.4461	21.5093	21.6953	21.6782	21.6498	21.6834	21.7887	21.9077	21.9089	21.6075	21.4835	21.5022	113.53	NA	NA	NA	NA	147.025	349.72
Q9Z1Q9	SYVC_MOUSE	Vars1	21.0133	21.0417	21.098	21.4735	21.4333	21.4499	21.2436	21.3616	21.3314	21.4806	21.4517	21.3982	21.2571	21.132	21.228	21.0531	20.9742	20.9266	21.0647	20.9678	21.0105	18.7551	10.5099	12.2761	14.7026	18	16.8626	25.5659
Q7TQN3	WFKN2_MOUSE	Wfikkn2	NA	NA	21.0833	21.1861	19.3602	NA	21.075	NA	20.8014	21.1687	20.9249	21.0086	20.7413	20.7232	20.8304	19.0254	NA	NA	19.4761	20.1931	NA	328.199	11.1026	30.4995	31.2048	37.1453	80.3325	214.856
O88522	NEMO_MOUSE	Ikbkg	21.8323	21.9331	21.9219	21.849	22.1138	22.1374	22.2018	22.1595	22.2761	22.248	22.1976	22.1769	22.336	22.4021	22.3137	21.8815	21.8682	21.9135	22.0067	22.1749	22.2529	190.135	71.2126	119.813	132.038	217.485	173.264	285.027
P61804	DAD1_MOUSE	Dad1	NA	NA	NA	19.0201	19.6462	19.028	18.8055	18.7315	18.5879	18.722	19.4012	18.6969	19.4801	17.848	18.1209	NA	NA	NA	18.4496	18.663	18.4512	NA	3.2783	4.02476	3.92398	4.5484	NA	3.94165
Q80XP8	FA76B_MOUSE	Fam76b	20.2766	20.0202	20.0243	20.0067	20.1883	20.2287	19.8168	20.0754	19.8653	20.1173	20.1825	20.021	20.1698	19.9215	19.7186	20.1355	20.2549	19.5669	19.6811	19.6462	19.4055	23.1912	9.77735	21.6001	16.4087	30.6264	33.3872	19.635
Q922G2	FA76A_MOUSE	Fam76a	19.2772	19.8834	20.0253	20.3338	20.1458	20.1399	20.1215	20.3305	20.4187	20.1455	20.0228	20.2693	20.6198	20.7142	20.553	20.1576	20.3439	20.1601	19.5959	19.4489	19.6728	NA	58.8935	88.3904	87.7887	184.419	NA	NA
Q9CRD0	OCAD1_MOUSE	Ociad1	23.0749	23.2141	23.1046	23.4225	23.5862	23.4918	23.3174	23.372	23.4725	23.5094	23.5533	23.5293	23.1931	23.2636	23.5122	23.2692	23.082	22.9877	23.277	23.3357	23.3803	272.328	105.68	122.577	140.13	166.972	264.539	471.211
Q60854	SPB6_MOUSE	Serpinb6	26.6021	26.6215	26.4833	25.2408	25.3228	25.2646	25.5062	25.4864	25.3321	25.0835	25.2013	25.2742	25.8283	25.6731	25.7349	26.4382	26.4929	26.5186	25.625	25.7101	25.402	94.7719	15.1347	25.4552	20.9889	43.6134	80.9214	66.6839
O08800	SPB8_MOUSE	Serpinb8	23.6263	23.7636	23.8677	23.9513	23.8382	23.795	24.1146	23.8735	23.9749	24.252	24.2183	24.2622	24.293	24.2525	24.2063	23.5347	23.494	23.65	23.4814	23.5396	23.3491	394.393	459.262	751.468	902.043	1330.89	339.522	452.531
Q8BP56;Q8BP56-3	PGGHG_MOUSE	Pgghg	19.1789	18.9982	19.0559	18.4226	17.1314	17.4762	17.8708	17.2635	NA	18.2788	18.2742	18.6001	17.5508	16.964	16.5838	17.271	19.0707	18.9808	17.9176	17.7183	17.9659	NA	NA	NA	NA	NA	NA	NA
Q04863	RELB_MOUSE	Relb	21.1998	21.3243	21.1864	21.7908	21.761	21.6916	21.5481	21.5858	21.6431	21.7252	21.7417	21.7021	21.3086	21.3321	21.4257	21.2493	21.0857	21.0005	22.3565	22.3828	22.484	249.203	77.4908	120.867	121.493	150.83	205.026	775.932
Q8K298	ANLN_MOUSE	Anln	17.9711	17.8961	17.9394	NA	NA	NA	18.3037	18.3722	18.0922	NA	NA	NA	19.2178	18.9511	18.8962	17.5655	16.5105	17.0639	NA	17.668	NA	NA	NA	3.95873	NA	10.2161	NA	NA
O35465-2	FKBP8_MOUSE	Fkbp8	23.0248	22.9081	23.1085	23.1639	23.0518	23.1117	23.0099	23.1209	23.1219	23.176	23.2244	23.1734	22.9428	23.0159	22.9897	23.2435	23.1746	23.2034	23.0258	22.99	22.9675	294.055	108.774	161.974	173.555	232.17	262.73	356.128
Q9DBT3	CCD97_MOUSE	Ccdc97	20.9614	20.6541	20.956	21.4142	21.3061	21.0903	21.281	21.3204	21.2666	21.3621	21.2529	21.3198	21.2897	21.575	21.6656	20.9123	20.6209	20.4449	21.3545	21.3142	21.2108	NA	45.449	68.0189	60.2005	85.8003	NA	NA
Q9WVL3	S12A7_MOUSE	Slc12a7	20.5315	20.0588	20.6245	20.2617	20.1399	20.4	20.4682	20.5088	20.2121	19.6976	20.0799	20.1893	20.6293	20.6272	20.3925	20.1967	20.2209	20.0509	18.6309	18.6864	18.9612	49.444	91.2362	132.938	111.752	256.418	54.8745	26.3394
P13597;P13597-2	ICAM1_MOUSE	Icam1	20.8812	20.8793	20.9288	21.4195	21.4752	21.5289	21.2068	21.2346	21.307	21.4844	21.4978	21.3769	20.6824	20.6354	20.849	20.2773	20.5237	20.4938	23.3265	23.2442	23.5198	73.8138	89.2505	115.016	135.849	127.339	50.303	565.473
Q9JIA7	SPHK2_MOUSE	Sphk2	22.2206	22.26	22.1601	21.7157	21.6841	21.6449	21.5197	21.5109	21.6528	21.4247	21.6213	21.4986	21.4357	21.4685	21.4936	22.1716	21.9953	22.0293	22.4319	22.2964	21.9535	105.554	72.0649	101.209	102.233	115.526	102.265	121.855
Q8BFX1	RN187_MOUSE	Rnf187	17.4856	17.6864	17.6701	18.2713	18.5564	18.2551	18.2758	18.4757	18.2419	17.8918	18.3622	18.444	18.6252	18.8267	18.6559	17.9979	17.9216	17.5227	18.6562	18.6196	18.7998	NA	NA	NA	NA	NA	NA	NA
P97355	SPSY_MOUSE	Sms	20.4711	20.5648	20.7432	20.3382	20.1552	20.2118	20.3214	20.0969	20.2967	20.5004	20.311	20.1561	20.0576	20.0885	20.468	20.5341	20.5825	20.5157	20.0259	19.7701	19.7495	60.9488	5.60645	8.77431	11.2456	13.5679	51.9938	49.8141
Q8CH18;Q8CH18-3	CCAR1_MOUSE	Ccar1	21.3188	21.3927	21.5266	21.7598	21.7617	21.6883	21.8059	21.7092	21.6512	21.8989	21.7868	21.8496	21.7495	21.7141	21.8249	21.5544	21.4229	21.6398	21.6721	21.6412	21.7486	52.8419	10.0302	13.8953	17.5265	21.9992	47.6799	94.7599
Q0VGY8	TANC1_MOUSE	Tanc1	19.9141	19.8261	19.7843	19.8515	19.8441	19.7005	19.7358	19.7766	19.7417	19.7885	19.9079	19.922	19.9148	19.8967	20.0474	20.0863	20.1038	19.6901	19.5209	19.4489	19.5844	NA	7.69278	12.7885	15.5841	1219.28	NA	NA
Q80U22;Q80U22-2	RUSC2_MOUSE	Rusc2	18.6179	18.7064	18.3681	18.6956	19.0462	18.8814	18.666	18.9382	18.8511	18.9393	19.0247	18.9091	19.212	19.1793	19.1737	18.222	18.0946	17.9253	19.0863	19.1221	19.438	NA	58.2804	65.029	109.833	120.667	NA	NA
Q9ERU9	RBP2_MOUSE	Ranbp2	22.4704	22.5191	22.4705	22.8119	22.8126	22.8397	22.7239	22.7009	22.699	22.9868	22.9481	22.9683	22.5507	22.4671	22.533	22.6086	22.453	22.4899	22.9329	22.8742	22.9198	63.3274	14.4568	21.1414	28.6979	39.0227	56.9836	133.735
Q6PDH0	PHLB1_MOUSE	Phldb1	19.5176	19.715	19.466	NA	NA	NA	19.5071	19.3245	19.4474	19.1353	19.0413	19.2133	19.4591	19.5376	19.6024	19.0891	18.9867	19.0871	20.2233	20.3357	20.2801	NA	NA	4.12821	3.6793	10.3506	NA	NA
Q3UM29	COG7_MOUSE	Cog7	21.0186	20.7571	20.8638	20.1525	20.0001	20.2027	20.0558	19.9231	19.8973	19.7197	19.9699	19.8438	19.8236	19.8263	19.7296	20.6909	20.8298	20.9701	19.6563	19.4395	19.5026	718.969	NA	NA	NA	NA	580.794	500.302
Q9CQ06	RM24_MOUSE	Mrpl24	19.851	19.7901	20.0425	20.6251	20.7099	20.615	20.6118	20.7387	20.543	20.5398	20.6311	20.6254	20.7011	20.6733	20.7083	20.2664	20.0448	20.1508	20.1537	20.1219	19.988	41.3337	10.0571	18.4943	19.8748	28.0974	32.9579	74.9824
Q9CQR2	RS21_MOUSE	Rps21	24.3704	24.572	24.3348	24.7078	24.8463	24.7896	24.8594	24.8547	24.8346	24.8165	24.8697	24.8762	24.8774	24.9665	24.8936	24.3904	24.1575	24.1562	25.4084	25.362	25.2012	90.9732	18.4391	27.4084	31.7066	44.1259	84.2086	287.004
Q6P1H6	ANKL2_MOUSE	Ankle2	20.9426	20.9837	20.9412	21.5248	21.4619	21.5003	21.5375	21.4721	21.5502	21.5715	21.478	21.5037	21.3977	21.4257	21.304	21.1236	21.0021	20.8449	20.8287	20.6808	20.8399	77.2026	19.0868	25.6515	31.4567	35.5086	77.0077	85.813
Q8R2K1	FUCM_MOUSE	Fuom	17.2897	18.2152	18.7074	18.0041	18.01	18.0644	17.142	17.4889	16.5341	17.3997	17.4402	18.1012	NA	NA	NA	16.5928	17.388	18.1921	15.7521	16.5614	17.4998	NA	10.2805	5.90756	16.5085	NA	NA	NA
Q99KW3;Q99KW3-4	TARA_MOUSE	Triobp	19.5309	19.5515	19.5206	20.3912	20.533	20.4069	20.3856	20.4295	20.3978	20.6611	20.5824	20.6419	20.5669	20.59	20.5495	19.6487	19.66	19.6014	20.9001	20.7308	20.6843	462.56	15.6178	20.2074	23.0865	26.9835	265.833	1368.57
Q9CW46	RAVR1_MOUSE	Raver1	21.9787	22.0359	21.9006	22.5941	22.5736	22.6043	22.3934	22.5007	22.4395	22.5944	22.5608	22.523	22.4323	22.3952	22.514	22.0804	21.8335	21.7356	22.4785	22.5352	22.6958	69.5776	8.45851	9.11794	14.4757	15.3773	60.0056	223.22
Q6PHQ8	NAA35_MOUSE	Naa35	20.6829	20.6133	20.7406	20.0194	20.1782	19.9094	20.1644	20.0538	19.7678	19.957	20.0754	20.0475	19.8908	19.8583	19.8906	20.5195	20.6492	20.5342	20.3603	20.2856	20.2682	NA	68.2317	128.245	97.7781	123.157	NA	NA
O08749	DLDH_MOUSE	Dld	23.1687	23.1822	23.1367	23.7098	23.621	23.6882	23.577	23.5936	23.6632	23.8286	23.694	23.7062	23.4613	23.6028	23.4979	23.2883	23.2906	23.1864	23.5161	23.3828	23.5488	19.6033	11.1131	16.3099	19.5574	22.6153	19.4085	36.8684
Q7TS72	IP3KC_MOUSE	Itpkc	20.548	21.0025	20.6462	20.4206	20.8301	20.4447	20.7952	20.7989	20.7983	20.2979	20.6762	20.8997	20.6955	20.8546	20.7963	20.7205	20.7042	20.5763	21.9125	21.8008	21.6369	NA	188.509	343.528	302.854	291.992	NA	NA
Q8BWY4	MBLC1_MOUSE	Mblac1	16.9418	16.8827	17.0452	16.9443	17.1575	17.1101	17.0559	17.322	16.9655	16.955	17.1319	17.4861	17.4821	17.4341	17.2656	16.9889	16.7945	16.8851	15.1148	16.1376	15.6342	NA	5.23924	8.57562	11.2036	16.0771	NA	NA
Q8VHM5	Q8VHM5_MOUSE	Hnrnpr	22.0298	22.1061	22.1163	22.1942	22.2575	22.2172	22.2748	22.1535	22.3357	22.126	22.0981	22.1704	22.1725	22.1479	22.2025	22.1324	22.1036	22.075	21.6516	21.5638	21.6671	37.1382	11.5482	19.1264	21.8784	26.8799	35.24	37.7122
Q7TMK9	HNRPQ_MOUSE	Syncrip	18.4921	18.6392	18.6081	18.9744	18.9397	18.6677	18.6717	18.7453	18.6959	18.7916	18.8891	18.4315	18.7523	18.8354	18.4904	18.5428	18.5335	18.2892	19.379	18.8423	19.493	NA	22.5969	30.8246	24.6318	51.4703	NA	NA
P62242	RS8_MOUSE	Rps8	NA	NA	NA	NA	NA	NA	NA	NA	NA	NA	NA	NA	22.6008	22.4797	22.5303	NA	NA	NA	21.8852	21.8926	21.9087	NA	NA	NA	NA	3.20742	NA	4.28452
P62334	PRS10_MOUSE	Psmc6	23.2337	23.2129	23.2131	23.3621	23.2129	23.1936	23.3488	23.4233	23.2866	23.2779	23.334	23.2962	23.3795	23.3958	23.3426	23.2771	23.1713	23.2303	23.6647	23.6809	23.8141	59.9259	22.4919	29.2831	34.2515	50.0079	45.0379	163.11
P11499	HS90B_MOUSE	Hsp90ab1	27.4323	27.4236	27.5165	27.1833	27.201	27.1127	27.0627	27.0238	26.8759	27.2988	27.5736	27.3808	27.0229	27.1733	27.1743	27.306	27.2949	27.2501	28.512	28.5852	28.4956	69.962	27.7067	38.0045	55.0912	69.5851	46.1685	207.291
P82198	BGH3_MOUSE	Tgfbi	21.5337	21.6514	21.4733	22.2592	22.2694	22.2285	22.4362	22.5872	22.3611	21.7839	21.9766	21.9175	22.5155	22.7526	22.5664	21.2957	21.3675	21.3284	23.3398	23.3542	22.6222	137.197	NA	NA	NA	NA	131.679	612.318
Q8R4B8	NLRP3_MOUSE	Nlrp3	21.3575	21.3929	21.3234	21.4795	21.518	21.4736	21.2096	21.2143	21.1973	21.4269	21.5395	21.4094	20.8764	20.8588	21.2316	21.1553	21.1803	21.1233	23.5124	23.4766	23.6713	380.268	264.47	363.866	358.634	427.502	342.931	2736.14
E9Q7L6	E9Q7L6_MOUSE	Foxn2	18.661	18.9817	18.2201	18.8955	19.2333	18.8364	18.8154	18.9226	18.8877	18.6311	19.0816	18.8453	18.9807	18.9704	19.1747	18.7438	18.2049	18.0118	20.1326	19.8924	20.3582	NA	NA	NA	NA	NA	NA	NA
P14206	RSSA_MOUSE	Rpsa	24.1487	24.0264	24.0644	24.1982	24.1345	24.1582	23.9446	24.0716	24.0343	23.9822	23.7575	23.8192	23.6998	23.6817	23.6985	24.1794	24.1104	24.1294	24.6298	24.648	24.5409	17.5498	6.80295	8.94003	8.72426	11.0902	22.4805	39.7984
Q8K2Q7	BROX_MOUSE	Brox	23.1007	23.048	23.1153	23.0084	22.9287	23.006	22.8014	22.8896	22.853	22.8922	22.7401	22.8163	22.7989	22.8151	22.9134	23.155	23.0682	23.2176	23.0924	23.0258	22.9455	114.616	52.3909	75.8082	83.7603	106.976	99.5843	149.86
Q5SX40	MYH1_MOUSE	Myh1	NA	18.3405	18.4778	17.6138	NA	NA	18.051	NA	17.2585	17.5142	17.8592	19.0764	17.8255	17.5046	18.0948	NA	NA	17.4267	18.4382	19.1503	18.9238	NA	38.4402	231.432	37.2018	129.861	NA	NA
A0A0N4SW73	A0A0N4SW73_MOUSE	Rab11fip5	20.7068	20.47	20.5766	20.729	20.856	20.6369	20.5334	20.6286	20.8555	20.4472	20.5213	20.7668	20.8437	20.6495	20.5936	20.6818	20.4382	20.3282	20.023	19.8435	19.3246	49.5592	10.5911	15.1262	13.362	19.4472	61.3961	41.2403
Q61315;Q61315-2	APC_MOUSE	Apc	18.8729	19.3266	19.125	19.5871	19.651	19.5227	19.7279	19.5151	19.5083	19.4908	19.4675	19.2431	19.7476	19.7314	19.7128	18.9779	18.9242	19.1133	18.6826	19.0757	18.2594	NA	70.1568	120.816	123.972	181.618	NA	NA
B2RRE7	OTUD4_MOUSE	Otud4	20.4454	20.6814	20.3119	21.1095	21.2522	21.1272	20.9272	21.0171	20.9125	21.0141	21.2154	21.0415	20.9266	20.7453	20.9563	20.5117	20.552	20.0187	20.801	20.8966	20.8663	81.3965	15.0156	35.2857	20.9645	41.3725	125.986	123.737
Q9CY18	SNX7_MOUSE	Snx7	20.7101	20.7363	20.6882	21.1647	21.1277	21.0305	20.9051	20.9342	20.8648	21.0483	21.0942	21.1142	21.0374	21.028	20.908	20.8009	20.5777	20.6119	19.8466	19.8045	19.9765	NA	28.5699	42.7404	47.1327	70.1013	NA	NA
P62270	RS18_MOUSE	Rps18	22.8443	22.8763	22.9117	23.3954	23.4664	23.474	23.3375	23.4543	23.5272	23.3328	23.1203	23.2628	23.2461	23.2361	23.3117	23.0189	22.824	22.9229	23.4992	23.3766	23.5125	9.45302	3.74745	5.22016	5.41689	8.44096	9.77963	24.966
P58021	TM9S2_MOUSE	Tm9sf2	20.8583	20.4155	20.4207	20.1149	20.5605	20.6815	20.5288	20.501	20.0767	20.2228	20.4731	20.126	20.1722	20.2897	19.9678	19.3861	19.8069	19.8432	19.6152	19.7727	19.3484	5.85029	4.99402	7.74276	6.97655	8.97467	3.13489	6.53819
Q6ZWX6	IF2A_MOUSE	Eif2s1	24.2795	24.2165	24.2456	23.877	23.8747	23.8429	23.5353	23.4859	23.5941	23.6492	23.8067	23.7368	23.3984	23.3434	23.4262	24.1612	24.1433	24.1919	24.3453	24.37	24.2331	74.4165	25.5426	30.0119	37.1594	43.528	61.06	103.621
Q61543	GSLG1_MOUSE	Glg1	23.3216	23.2073	23.2123	22.6716	22.8587	22.8189	23.0529	23.0808	22.9431	22.7574	22.9705	22.7987	23.1387	23.1817	23.0674	23.0299	23.0225	22.9805	23.0709	23.1221	23.0712	213.283	67.0042	116.267	105.174	175.001	157.499	222.697
P70315	WASP_MOUSE	Was	22.9611	23.1922	22.8399	23.1722	23.2549	23.1974	22.8614	23.0023	22.9597	23.2114	23.3077	23.1876	22.9922	22.9086	23.0271	22.8174	22.804	22.5558	23.0681	22.8549	22.9464	48.1044	10.8468	15.137	18.0441	26.5124	36.3278	86.8796
Q6PIC6	AT1A3_MOUSE	Atp1a3	21.1836	20.6677	20.8594	20.8037	20.613	20.9851	20.8108	20.4753	20.0518	20.3261	20.5407	20.2345	20.8684	20.6884	20.4204	19.7757	20.0156	19.7628	19.3871	19.3892	19.5192	6.48289	6.39434	10.2326	8.80277	16.3248	4.94792	7.71818
Q6PE15	ABHDA_MOUSE	Abhd10	17.9888	17.8229	18.1223	18.3286	18.1893	18.256	17.9294	18.1745	18.1433	17.958	17.6155	17.9238	17.7736	17.5099	17.8618	17.8676	18.2963	18.2252	NA	17.0819	16.4474	442.39	61.4137	97.5918	94.14	112.06	522.165	283.238
Q8VE62	PAIP1_MOUSE	Paip1	22.4144	22.376	22.4599	22.3322	22.3625	22.4047	22.3933	22.3979	22.4751	22.2999	22.2521	22.3508	22.0966	22.1624	22.3755	22.464	22.4913	22.4556	22.0883	22.0641	21.9622	71.1963	34.4937	56.0987	54.1783	70.2013	77.6322	81.7358
Q18PI6	SLAF5_MOUSE	Cd84	23.2733	23.243	23.1673	23.2714	23.3603	23.3295	23.133	23.1916	23.0931	23.445	23.5354	23.4322	23.2044	23.197	23.0811	23.2132	23.0452	23.0994	22.2451	22.1941	22.0137	180.783	91.0464	119.249	151.493	184.842	176.425	138.987
Q99KK9	SYHM_MOUSE	Hars2	21.2906	21.3721	21.3241	21.2019	21.0018	20.9899	20.8105	20.9063	20.7981	20.991	20.9884	20.8984	20.6335	20.4704	20.7517	21.493	21.3918	21.4833	NA	NA	NA	5.37658	59.9026	73.2829	77.6495	175.133	7.32737	NA
Q8JZR0	ACSL5_MOUSE	Acsl5	20.1194	20.1239	20.1799	20.4669	20.3588	20.3894	19.9215	19.7992	19.7472	20.0405	20.3188	20.1739	19.4432	19.5513	19.4653	20.0785	20.0308	19.8813	21.0679	20.9139	21.0598	121.212	46.9849	59.5289	72.7933	66.0662	96.5721	286.106
Q8VE22	RT23_MOUSE	Mrps23	19.3204	18.95	18.9333	19.4389	19.4674	19.1318	19.3592	19.6207	19.598	19.4376	19.4315	19.4647	19.3014	19.3192	19.4481	19.2395	19.434	18.8883	18.823	19.1001	18.9545	59.2373	7.75264	17.2245	15.9241	19.2191	56.4764	64.6393
P10649	GSTM1_MOUSE	Gstm1	25.5268	25.8562	25.8711	25.8775	25.9357	25.8985	26.0423	25.882	26.0266	26.3607	26.2446	26.2794	25.8604	25.9396	26.0224	25.8948	25.6608	25.8917	25.4575	25.5897	25.511	130.673	83.4707	127.223	159.196	164.019	134.717	147.357
Q99KL7	RAB28_MOUSE	Rab28	17.6784	18.4816	18.7822	NA	NA	NA	19.2609	18.2875	18.2488	NA	20.0712	18.4644	19.4342	19.7481	18.7754	NA	18.4515	NA	18.7023	19.3614	18.1813	NA	NA	NA	NA	NA	NA	NA
Q91XL9	OSBL1_MOUSE	Osbpl1a	19.4081	19.678	19.453	19.5232	19.3462	19.4603	19.2944	19.3425	19.235	19.2484	19.4641	19.4197	19.3516	19.3119	19.5889	19.4153	19.3977	19.7154	19.6117	19.5921	19.0533	NA	NA	NA	NA	NA	NA	NA
Q91Z96	BMP2K_MOUSE	Bmp2k	22.3285	22.4565	22.1722	22.862	22.881	22.8392	22.5688	22.7032	22.7383	22.6891	22.7939	22.7775	22.9054	22.7591	22.7937	22.2937	21.9865	21.9649	22.6823	22.7105	22.5898	159.052	121.06	155.851	176.601	239.508	151.148	315.225
Q6P9R2	OXSR1_MOUSE	Oxsr1	21.9608	21.9497	21.8673	22.0464	22.0894	22.1254	21.9524	22.0157	22.0727	22.1498	22.0571	22.1456	21.9746	21.8923	22.065	22.0174	21.7324	21.787	22.4539	22.3631	22.3614	33.8851	10.2939	14.9823	17.331	21.2432	41.034	70.2667
Q61083	M3K2_MOUSE	Map3k2	21.3396	21.4063	21.3352	21.5775	21.5204	21.3781	21.5308	21.4932	21.5378	21.4926	21.454	21.4027	21.56	21.4905	21.4119	21.3917	21.2347	21.3266	20.8409	20.9479	20.9657	219.523	56.4568	78.9139	78.4722	127.394	201.382	210.01
Q9EQ08	Q9EQ08_MOUSE	Sgsh	21.774	21.7006	21.724	21.475	21.6227	21.7044	21.9562	21.8188	21.5807	21.3281	21.3185	21.2977	21.9807	21.8476	21.7894	21.8541	21.888	21.822	NA	NA	NA	6.26594	3.33026	7.02748	6.43242	11.9324	7.74278	NA
P68037	UB2L3_MOUSE	Ube2l3	24.29	24.3031	24.345	24.6034	24.6716	24.5942	24.6477	24.6253	24.5751	24.7475	24.5988	24.6538	24.4249	24.6569	24.5441	24.4109	24.1909	24.1805	24.2207	24.2316	24.331	50.0968	21.5481	31.6581	36.4494	46.3858	43.8721	68.2126
Q8BNN1	SPA2L_MOUSE	Spata2l	18.043	18.0087	18.0943	17.27	17.6823	16.005	16.7979	17.2345	17.7606	17.5996	17.3965	NA	17.6012	NA	16.9632	18.3222	18.3154	16.6765	NA	NA	NA	NA	NA	NA	NA	NA	NA	NA
O54825	BYST_MOUSE	Bysl	21.1535	21.0386	21.0538	21.3201	21.2834	21.125	21.0303	21.0501	20.9194	21.1149	21.3272	21.2472	20.6838	20.7251	21.0606	20.9573	20.972	20.9176	21.1604	21.0402	21.1012	234.308	25.5201	48.292	64.563	64.0261	263.368	569.885
P53690	MMP14_MOUSE	Mmp14	20.1793	19.179	19.8239	22.399	22.3773	22.4076	22.1321	22.226	22.2105	21.8449	22.3932	22.1962	21.5653	21.5111	21.1297	19.4692	19.9993	19.5769	23.7546	23.9529	24.0069	NA	29.8626	42.2207	51.2483	35.3892	NA	NA
Q9ERA6	TFP11_MOUSE	Tfip11	21.2828	21.2748	21.297	20.9711	21.0086	20.9918	20.9924	20.9225	20.767	20.8672	20.9335	20.942	20.8139	20.701	20.7872	21.1871	21.3751	21.339	20.9179	20.961	20.824	647.653	155.289	247.55	224.807	304.253	738.614	784.74
G5E870	TRIPC_MOUSE	Trip12	22.1015	21.8746	22.0763	21.7022	21.74	21.7452	21.811	21.7613	21.7329	21.5095	21.7003	21.6394	21.4256	21.4032	21.484	21.984	22.1116	22.1019	21.7876	21.8385	21.7593	188.948	41.7325	64.8788	57.9092	74.6709	189.621	232.095
Q09XV5	CHD8_MOUSE	Chd8	21.4311	21.6566	21.4318	21.664	21.7355	21.7318	21.6257	21.6346	21.5678	21.6695	21.7519	21.6733	21.6077	21.561	21.6473	21.4722	21.346	21.3897	21.504	21.4534	21.3998	357.327	51.0129	83.4687	67.2055	119.617	415.199	298.139
Q9Z329;Q9Z329-3	ITPR2_MOUSE	Itpr2	21.0143	20.7187	20.7999	NA	NA	NA	NA	NA	NA	NA	NA	NA	NA	NA	NA	20.7834	20.8708	20.2372	NA	19.5558	21.4052	370.176	NA	NA	NA	NA	7.68401	704.469
Q8BH02	TOR4A_MOUSE	Tor4a	21.767	21.6967	21.5046	21.9906	22.0327	22.0429	21.8023	21.7621	21.8857	22.0924	22.149	22.2064	21.3679	21.5472	21.8496	21.8883	21.7272	21.5989	21.9062	21.6281	21.7198	27.659	47.9955	53.7124	81.9049	83.218	29.7512	50.6487
Q91V41	RAB14_MOUSE	Rab14	23.771	23.4371	23.4738	22.8661	22.7944	22.9308	22.6428	22.567	22.5178	22.725	22.9751	22.8027	22.3611	22.2942	22.5223	23.3181	23.508	23.5715	22.954	22.9736	22.8082	49.4799	17.2047	21.0635	26.4723	28.6235	42.6731	47.4901
Q497I4	KRT35_MOUSE	Krt35	NA	NA	NA	NA	NA	NA	NA	24.3401	20.2091	NA	22.9098	17.5667	NA	NA	NA	NA	NA	NA	NA	NA	NA	NA	NA	16.669	3.59839	NA	NA	NA
Q00519	XDH_MOUSE	Xdh	23.7659	23.7538	23.8048	23.0703	22.9658	23.0388	23.0941	23.0918	23.0634	22.6775	22.5561	22.6825	22.966	22.8936	22.9899	23.6603	23.7165	23.6844	22.9273	22.7472	22.2326	54.6445	36.0449	57.4341	39.5298	73.3229	43.7559	38.7718
P10833	RRAS_MOUSE	Rras	22.8789	22.6086	22.7831	22.3321	22.1557	22.1485	22.0527	21.9231	21.8131	21.9031	22.4265	22.1845	22.0925	21.9154	22	22.6271	22.634	22.7497	22.5516	22.5336	22.642	113.854	38.4933	46.3769	59.9145	67.9044	108.306	187.985
Q4KMM3-3;Q4KMM3-4	OXR1_MOUSE	Oxr1	21.6233	21.6428	21.6165	21.4478	21.5379	21.4481	21.6435	21.6049	21.5239	21.4723	21.3173	21.4139	21.6696	21.6687	21.6745	21.8331	21.768	21.6428	20.4234	20.4272	20.3285	110.395	23.1691	55.1471	42.7649	80.9936	193.482	101.836
Q9JM55	TOB2_MOUSE	Tob2	16.8839	17.9306	NA	18.1582	18.6339	18.4084	18.341	18.5106	18.2483	18.1321	18.3655	18.4939	18.4275	18.4651	18.8902	18.0698	17.4399	17.5963	18.358	17.6219	18.2908	NA	NA	NA	NA	NA	NA	NA
Q6PHU5;Q6PHU5-2	SORT_MOUSE	Sort1	18.9865	18.6709	19.0192	18.71	18.7768	18.7432	18.3264	18.3606	18.1761	18.0523	18.9304	18.8957	18.1438	18.2615	17.6608	17.7871	18.1227	18.2225	16.8145	16.4136	16.7079	NA	NA	NA	NA	NA	NA	NA
Q9Z2Q2	KNOP1_MOUSE	Knop1	17.4737	18.1557	17.7109	18.3992	19.1022	18.6732	19.0198	18.8782	18.9604	18.7429	18.9222	18.7984	18.4908	18.8619	18.9994	17.8395	17.1288	17.1661	18.1356	17.7906	17.714	NA	6.25348	12.0104	15.2929	19.5316	NA	NA
Q9CR08	RPP29_MOUSE	Pop4	18.9451	19.0287	18.9096	18.8342	18.9169	18.9163	18.5334	18.4979	18.2084	18.9328	18.9037	18.5527	18.3698	18.4675	18.5821	19.0216	18.7997	18.1646	18.8918	18.5909	18.7541	NA	20.3632	27.0033	34.5183	37.8961	NA	NA
P62897	CYC_MOUSE	Cycs	23.6969	23.834	23.6726	23.9352	24.18	23.9479	23.9877	23.9874	24.0068	24.0821	24.0546	24.1719	24.2185	24.2832	24.1669	23.8048	23.7919	23.5627	24.4576	24.5098	24.3433	13.4283	5.84891	7.6961	9.02217	11.3761	13.5171	29.6232
P30204	MSRE_MOUSE	Msr1	22.9661	22.7392	22.897	24.2746	24.2385	24.1759	23.9361	23.9924	23.9129	24.5277	24.5686	24.5567	24.2883	24.32	24.3689	22.9081	22.8915	22.83	25.3754	25.2478	25.3564	96.5315	123.293	139.151	248.826	266.65	70.8017	436.656
Q8C9X6	EPC1_MOUSE	Epc1	18.8683	18.6633	18.8021	19.2979	19.3373	19.1881	19.3809	19.4334	19.5383	19.3182	19.2347	19.3311	19.5716	19.5495	19.5301	18.961	19.116	18.8666	18.933	18.8	19.0208	NA	NA	NA	NA	NA	NA	NA
E9PZJ8	ASCC3_MOUSE	Ascc3	21.3058	21.2052	21.2191	20.8685	20.8141	20.8527	20.6156	20.6399	20.6489	20.5601	20.6245	20.5452	20.2649	20.2051	20.4367	21.2033	21.2485	21.1551	21.5692	21.4526	21.2446	204.697	24.7279	52.3984	29.5661	67.8148	155.776	457.207
Q8BN78	KAISO_MOUSE	Zbtb33	18.0967	18.482	18.3345	18.3117	18.2714	18.4633	18.2856	18.4483	18.2045	17.7484	18.2109	18.2086	18.412	18.3062	18.5512	18.4978	18.6604	18.5499	18.2952	18.1128	18.1496	NA	NA	NA	NA	NA	NA	NA
Q99J39;Q99J39-2	DCMC_MOUSE	Mlycd	18.8637	18.734	18.8598	18.7389	18.471	18.6588	17.9957	17.8712	18.116	17.5092	18.6324	18.3742	17.7915	18.2506	18.0142	18.6619	18.9858	19.0266	17.6726	17.65	17.416	91.081	NA	NA	NA	NA	90.0565	43.9606
Q5DU05;Q5DU05-2;Q5DU05-3	CE164_MOUSE	Cep164	15.3993	16.0833	14.2321	NA	15.3824	15.5969	16.4682	16.6125	17.3276	15.9741	17.0829	16.6554	17.4843	17.3494	17.4716	15.1176	16.4467	15.0372	NA	13.1322	13.2706	NA	NA	NA	NA	NA	NA	NA
Q8K3K8	OPTN_MOUSE	Optn	20.7691	20.9001	20.8455	21.4615	21.4414	21.4602	21.546	21.4844	21.5799	21.4208	21.4359	21.4662	21.22	21.349	21.2402	20.819	20.7769	20.7272	21.8216	21.7463	21.9354	404.857	109.286	189.064	173.42	217.847	378.003	1035.84
Q7TNE3	SPAG7_MOUSE	Spag7	22.2989	22.4278	22.2841	22.2518	22.4164	22.3993	22.522	22.6374	22.7375	22.3524	22.4458	22.4018	22.7662	22.805	22.7975	22.3207	22.1369	22.2814	22.2915	22.4036	22.4254	562.037	27.6858	52.2566	44.0754	80.5781	519.227	770.846
Q5RKZ7	MOCS1_MOUSE	Mocs1	21.3425	21.3524	21.3041	22.1189	21.9414	21.9364	21.8557	21.8007	21.7723	21.9376	21.8301	21.7874	21.3642	21.4274	21.4249	21.2323	21.163	21.2789	22.3325	22.2291	22.2765	NA	NA	NA	NA	NA	NA	NA
Q9D8Y0	EFHD2_MOUSE	Efhd2	26.78	26.8181	26.8234	26.296	26.3708	26.3766	26.5627	26.5899	26.6881	26.2868	26.2087	26.267	26.6377	26.593	26.6317	27.0182	27.0268	26.9843	26.8251	26.7202	26.6882	155.238	51.2932	86.2718	69.8681	130.971	158.032	192.617
Q9Z1R4	CF047_MOUSE	D17h6s53e	20.6616	20.4369	20.4072	20.6129	20.8099	20.7803	20.6245	20.7072	20.3467	20.6993	20.9224	20.7579	20.6759	20.4999	20.2884	20.4125	20.1472	20.2546	20.4921	20.4111	20.4348	NA	20.982	36.1974	31.6294	33.7255	NA	NA
Q3UTJ2;Q3UTJ2-4	SRBS2_MOUSE	Sorbs2	NA	NA	NA	NA	NA	NA	NA	NA	NA	NA	NA	NA	18.6314	18.5896	18.7735	NA	NA	NA	NA	NA	NA	NA	NA	NA	NA	6.52636	NA	NA
Q9QZH6	ECSIT_MOUSE	Ecsit	18.1012	18.5899	18.824	19.3576	19.3422	19.3075	19.0514	18.5291	19.088	19.3123	19.314	19.3702	18.6289	18.7912	18.7601	18.605	18.74	18.6642	17.8829	18.0208	17.5609	NA	NA	NA	NA	NA	NA	NA
Q62230	SN_MOUSE	Siglec1	22.6182	22.4933	22.5613	23.0715	23.1224	23.2384	23.1143	23.222	23.1214	22.9263	23.0958	23.0391	22.9696	22.8877	22.5022	22.4286	22.4307	22.45	22.5295	22.4947	22.2942	22.3865	18.0364	25.9834	27.7117	37.7185	20.1035	24.7465
Q5NBU8	XAF1_MOUSE	Xaf1	21.7534	22.091	21.9232	22.4009	22.5711	22.5522	22.7346	22.7999	22.8343	22.578	22.52	22.5501	22.9091	22.9085	22.7819	22.017	21.8395	21.9409	24.4112	24.3992	24.5039	42.7873	29.5446	58.5438	42.0102	78.3457	49.3175	312.803
Q8C3I8	HGH1_MOUSE	Hgh1	21.0825	21.2109	21.0779	21.127	21.3251	21.334	21.2784	21.3148	21.1594	21.199	21.4645	21.0545	21.3014	21.3882	21.4006	20.5533	20.6808	20.5441	21.2289	21.2242	21.245	NA	78.8013	69.2755	42.6953	267.174	NA	NA
Q8K212	PACS1_MOUSE	Pacs1	21.6505	21.4436	21.5338	21.4487	21.4601	21.3881	21.4924	21.4926	21.4325	21.2349	21.3274	21.3721	21.4076	21.312	21.304	21.5136	21.4426	21.372	21.2863	21.1814	21.2558	347.016	47.019	79.2836	73.2546	92.5826	357.9	513.882
Q3TIR1-2;Q3TIR1-3	TPC13_MOUSE	Trappc13	21.8044	21.6001	21.7238	21.3814	21.2932	21.1904	21.1699	21.1763	21.1564	21.0706	21.1252	21.1755	21.0521	21.0743	21.0228	21.5096	21.5796	21.8857	21.0092	21.0827	20.8921	NA	NA	NA	NA	NA	NA	NA
O08797	O08797_MOUSE	Serpinb9	22.2495	21.9718	22.0689	20.496	20.4111	20.3343	20.2191	20.1564	20.0156	20.5017	20.5328	20.4817	20.1876	20.0617	20.1147	21.7634	21.8584	21.6674	20.5697	20.5019	20.3706	312.197	20.4639	23.8695	37.012	35.8574	259.886	161.859
D3YZ64;E9PUA6	D3YZ64_MOUSE;E9PUA6_MOUSE	Kctd9	17.2255	18.2125	17.9402	17.5282	18.6537	18.4754	18.6591	19.0873	18.6319	18.4096	18.9297	18.5588	18.5231	19.2436	18.9484	15.9916	13.6806	16.4386	18.4128	18.5926	18.7462	NA	NA	NA	NA	NA	NA	NA
Q8BQZ4	RLGPB_MOUSE	Ralgapb	20.5434	20.4583	20.6077	20.1041	20.0241	20.0363	19.8786	20.1674	19.9791	19.8376	20.0242	19.913	19.8323	19.5256	19.8224	20.5035	20.5787	20.1946	19.8342	19.7679	19.7151	140.272	40.2221	69.7642	55.8125	123.078	174.434	128.626
P12265	BGLR_MOUSE	Gusb	23.9962	23.9233	23.88	23.2833	23.1957	23.3377	23.2017	23.2212	23.1662	23.1642	23.1425	23.1466	23.1259	23.1501	23.1284	24.1304	24.1461	24.1047	23.0776	23.0731	22.9646	11.9052	10.3239	16.1408	17.9569	26.8238	14.3566	11.0017
Q8K2A7	INT10_MOUSE	Ints10	18.9884	18.8147	18.9709	18.3778	18.3262	18.5264	18.0619	18.2052	18.1467	18.0629	18.3837	18.4913	NA	NA	NA	18.6505	18.9978	18.7596	17.4212	17.8846	17.4411	NA	5.93895	5.67632	8.61263	NA	NA	NA
Q9JM96	BORG4_MOUSE	Cdc42ep4	21.631	21.8803	21.5911	22.2821	22.4803	22.2902	22.4773	22.4857	22.4901	22.3839	22.478	22.4022	22.9612	22.967	22.8101	21.334	21.1363	21.1135	22.8685	22.9163	22.9673	117.546	58.2425	91.1857	80.8255	155.094	85.7588	341.073
Q3UFB2	BCD1_MOUSE	Znhit6	19.2756	19.1167	19.3225	19.156	19.2991	19.1926	19.3247	19.4306	19.4758	19.0367	19.2431	19.2763	19.2657	19.3389	19.2153	19.4797	19.4003	19.0483	18.964	19.0436	19.2893	NA	20.8255	34.33	28.1999	44.7224	NA	NA
Q8BTI7	ANR52_MOUSE	Ankrd52	19.2293	19.1043	18.9811	19.4691	19.4352	19.4084	19.3097	19.2932	19.2493	19.2286	19.1409	19.2446	19.3043	19.2763	19.0451	19.0113	19.0739	18.9913	19.6146	19.6986	19.4784	NA	NA	NA	NA	NA	NA	NA
Q99LC8	EI2BA_MOUSE	Eif2b1	19.6763	18.8194	19.2655	18.9501	18.6533	18.9363	18.4561	18.6625	18.3407	18.5823	18.8422	18.7428	18.4251	18.5435	18.5822	19.1296	18.8903	19.1904	18.7742	18.8669	18.7817	NA	20.2348	33.0495	34.0293	50.4897	NA	NA
E9Q2I4	E9Q2I4_MOUSE	Mideas	20.3533	20.7038	20.4292	20.3722	20.6173	20.6123	20.526	20.5713	20.5931	20.2991	20.5563	20.5794	20.8136	20.8023	20.8622	20.4221	20.1014	20.1743	20.6654	20.6575	20.6787	NA	32.896	44.8418	55.7541	72.4214	NA	NA
Q80V26	IMPA3_MOUSE	Bpnt2	19.6477	19.7803	19.9236	19.8802	19.7387	19.0644	19.843	19.6916	20.0662	19.7594	20.123	19.5566	19.7304	19.8364	19.8459	19.3888	19.8031	19.6033	19.9984	20.2022	20.0184	NA	35.2512	59.5796	60.5691	89.6796	NA	NA
Q06335;Q06335-2	APLP2_MOUSE	Aplp2	20.7456	20.7193	20.6503	20.6474	21.261	21.1742	21.1796	21.3443	21.2957	20.9944	21.0178	20.9021	21.6023	21.5481	21.311	21.155	21.2598	21.2715	20.6371	20.5377	20.4109	NA	NA	NA	NA	NA	NA	NA
Q9D0R2	SYTC_MOUSE	Tars1	23.1491	23.0807	23.1225	23.1212	23.0641	22.9669	22.9755	23.0229	22.8688	22.9023	23.0493	22.9895	22.9511	22.9322	23.0105	22.9389	22.9259	22.9307	23.7745	23.8385	23.9381	42.7566	23.49	54.1897	7.25188	9.79672	30.3924	46.278
Q9CPY7;Q9CPY7-2	AMPL_MOUSE	Lap3	22.1424	22.2078	22.1278	22.1344	22.1714	22.0812	22.1984	22.096	22.0253	22.0571	22.0318	22.0466	22.0112	21.8707	21.9929	22.203	22.1876	22.2991	22.1474	22.1273	22.1001	28.756	9.227	15.1535	15.5073	21.0016	30.9612	36.4237
Q5SSZ5	TENS3_MOUSE	Tns3	24.5533	24.6307	24.5478	23.6928	23.748	23.7346	23.9023	23.9623	24.0108	23.4591	23.399	23.4278	23.9339	23.9361	23.9741	24.4478	24.3086	24.3961	24.6425	24.647	24.5643	88.3787	30.0577	54.9639	42.8517	69.1803	84.894	99.942
P26323	FLI1_MOUSE	Fli1	22.2769	22.6553	22.4037	22.6805	22.8366	22.8354	22.809	22.9707	22.9942	22.7026	22.7411	22.7736	23.2465	23.1581	23.0891	22.576	22.3742	22.2913	21.5923	21.694	21.5538	724.1	233.867	384.502	381.445	730.08	728.534	657.969
Q8BMS1	ECHA_MOUSE	Hadha	23.4802	23.5064	23.5034	23.5936	23.5438	23.5635	23.6495	23.5934	23.629	23.5968	23.3958	23.4552	23.3617	23.371	23.3489	23.7252	23.5752	23.66	22.951	22.8928	22.8827	34.8114	9.65819	14.4618	14.3451	16.2919	48.9711	35.1466
P52633	STAT6_MOUSE	Stat6	23.3804	23.4976	23.374	22.9485	22.8196	22.9297	22.9464	22.9403	23.0196	22.977	22.9445	22.8814	22.6781	22.7595	22.7789	23.438	23.3584	23.2363	22.947	22.9051	22.836	214.366	80.1129	120.703	145.635	164.372	215.466	258.6
P58544	BTBD1_MOUSE	Btbd1	17.0628	17.2496	17.2725	17.5182	17.4035	17.1824	17.2693	17.5471	16.4191	17.0654	17.4051	16.3495	16.9877	16.6944	16.9616	17.3956	17.4238	17.6852	17.6479	17.3752	17.0164	NA	NA	NA	NA	NA	NA	NA
Q9D0F9	PGM1_MOUSE	Pgm1	21.675	21.7548	21.8621	22.0067	21.9338	21.9037	21.7287	21.7213	21.6055	21.9179	21.9714	21.9284	21.7945	21.6279	21.7501	21.6606	21.5988	21.6301	22.5316	22.5027	22.5423	69.8279	41.7286	52.9678	58.8956	67.6128	50.6222	165.555
E9Q5F9;E9Q5F9-2	SETD2_MOUSE	Setd2	19.7071	19.6578	19.6197	19.8252	19.9652	19.9081	19.9794	19.9423	20.0175	19.9214	20.0023	19.9776	20.0729	20.0064	19.9854	19.7996	19.5192	19.5764	19.5565	19.6803	19.6501	29.9533	136.895	208.537	245.651	331.248	24.4633	41.7132
Q7TN98;Q7TN98-2;Q7TN98-3;Q7TN98-4;Q7TN98-5	CPEB4_MOUSE	Cpeb4	21.9924	21.9211	21.9763	21.9295	21.8607	21.9314	22.0072	22.0079	21.9557	21.8638	21.8459	21.7884	21.9523	21.9474	22.0024	21.9678	21.8199	21.9226	22.8726	22.7821	23.1616	181.95	62.7018	88.2877	73.1912	137.172	143.803	365.353
P39428	TRAF1_MOUSE	Traf1	20.0446	20.0149	19.9934	19.307	18.9381	19.193	19.4515	19.2397	19.3146	19.3728	19.4318	19.3749	18.8559	18.8516	19.0928	19.5102	19.3653	19.377	22.8861	22.8494	22.8991	NA	NA	NA	NA	NA	NA	NA
Q9JHU9	INO1_MOUSE	Isyna1	22.6581	22.6824	22.6781	22.7488	22.5276	22.5219	22.6934	22.5933	22.6064	22.7562	22.5389	22.469	22.3331	22.3485	22.4639	22.8953	22.8607	22.8115	22.8125	22.8054	22.9304	137.487	27.807	36.6195	41.699	43.4916	137.763	225.256
Q68FE8	Z280D_MOUSE	Znf280d	17.4602	17.6356	18.0175	17.888	18.0429	17.8398	17.9967	18.2667	18.0526	17.8677	17.8382	17.8034	18.1783	18.2629	18.3266	17.9322	17.884	17.6234	17.0667	16.91	17.2334	115.643	7.81817	14.751	14.7775	25.0955	60.0139	128.151
Q8C0C7	SYFA_MOUSE	Farsa	20.9707	20.7469	20.9017	20.8744	20.8913	20.7766	20.8764	21.0316	20.3694	20.704	20.878	20.8347	21.0352	20.7487	20.7605	20.7248	20.5735	20.7748	20.439	20.5683	20.4619	29.9173	21.4916	30.5852	32.2838	44.6914	27.8372	36.7699
P97449	AMPN_MOUSE	Anpep	24.0427	24.1393	24.145	24.2705	24.2859	24.3552	24.0792	24.0875	24.1543	24.2352	24.212	24.1862	23.9198	24.0103	23.9077	24.1535	24.0697	24.1772	24.7742	24.7743	24.787	65.2653	123.484	146.932	161.427	210.722	59.6904	141.357
Q8K1X4	NCKPL_MOUSE	Nckap1l	22.4165	22.4902	22.2006	21.0012	21.3643	21.1554	20.7119	20.9215	20.6387	20.6167	21.2898	20.9801	20.4625	20.2767	20.6675	21.9498	22.1453	21.9481	21.7502	21.7682	21.4707	219.043	163.257	160.734	201.425	180.876	181.436	263.379
P16879	FES_MOUSE	Fes	21.003	20.946	20.971	21.0858	21.0098	20.9936	20.91	20.8812	20.786	20.8086	20.8448	20.7611	20.7245	20.705	20.719	21.1297	21.1106	20.891	20.1747	20.1007	19.8635	81.037	29.1527	38.2112	41.7428	45.1231	94.7365	81.3952
A0A0J9YUD5;B9EJ54	A0A0J9YUD5_MOUSE;B9EJ54_MOUSE	Nup205	20.3612	20.3209	20.324	20.0006	19.8841	19.984	19.6663	19.7079	19.619	19.7309	19.8893	19.7626	19.3024	19.3396	19.5243	20.2833	20.389	20.355	20.0597	20.0278	19.8365	38.3415	13.6704	18.5854	23.6733	22.4513	39.2547	52.172
Q6PDG5;Q6PDG5-2	SMRC2_MOUSE	Smarcc2	22.745	22.8582	22.94	23.0082	22.9995	22.9524	23.181	23.1099	23.1931	23.0934	22.902	23.0276	23.011	23.0976	23.0866	23.0869	23.0221	22.9408	22.918	22.8327	22.9104	80.3926	18.7849	29.1337	35.4323	45.6166	70.456	120.141
Q3TSG4	ALKB5_MOUSE	Alkbh5	19.3239	19.8776	19.5016	20.3054	20.5989	20.3129	19.8892	20.2117	19.9186	20.4383	20.4518	20.4542	20.3169	20.0607	20.333	19.448	19.0557	19.1962	20.7822	20.5566	20.9403	446.509	32.2862	36.3609	42.0648	51.3594	245.762	814.627
D0QMC3	MNDAL_MOUSE	Mndal	21.4243	21.6527	21.5983	22.4064	22.3447	22.3087	22.1689	22.2872	22.2353	22.1836	22.2161	22.2036	21.8705	21.8987	21.8772	21.9355	21.8179	21.7856	23.6937	23.6707	23.7108	227.721	132.409	148.008	163.832	178.401	260.093	1908.1
Q9Z1F9	SAE2_MOUSE	Uba2	22.0094	21.9002	21.8467	21.8533	21.7879	21.7472	21.8464	21.6801	21.7412	21.8122	21.7947	21.7275	21.7088	21.7223	21.69	21.9215	21.9616	21.9008	21.6478	21.6354	21.5497	34.4331	12.5878	17.9151	22.0201	29.3685	38.5771	41.7007
Q80TR8;Q80TR8-4	DCAF1_MOUSE	Dcaf1	18.4988	18.1944	18.2178	20.0111	20.115	20.1178	19.6748	19.8452	19.7427	20.2117	20.188	20.2322	19.2024	19.3044	19.3486	18.1428	18.4758	18.3708	17.9248	18.05	18.062	NA	186.284	249.597	334.135	260.622	NA	NA
A0A1B0GR60;Q9CPX4	A0A1B0GR60_MOUSE;Q9CPX4_MOUSE	Ftl1	23.1449	23.0888	23.491	23.3902	23.7798	23.4584	23.4646	23.1682	23.1467	23.3784	23.2873	23.6209	22.8015	22.5832	23.3141	23.2373	23.0371	23.3687	22.0408	21.5974	22.1385	156.737	184.135	208.695	270.25	243.903	144.221	117.441
Q8K009	AL1L2_MOUSE	Aldh1l2	NA	NA	NA	NA	NA	NA	NA	NA	NA	NA	NA	NA	18.0808	18.1493	18.1723	NA	NA	NA	NA	NA	NA	NA	NA	NA	NA	10.0023	NA	NA
Q8R0Y6	AL1L1_MOUSE	Aldh1l1	20.883	20.7057	20.8279	21.0726	21.0241	21.0554	20.8727	20.9758	20.8131	20.6905	20.8305	20.7931	20.9952	20.9292	20.7254	20.9016	20.9195	20.7843	20.3228	20.1648	20.062	149.3	35.6839	42.6046	54.8422	68.1048	145.438	233.24
Q9Z1X4;Q9Z1X4-3	ILF3_MOUSE	Ilf3	21.459	21.5302	21.4939	21.8279	21.9624	21.901	22.0851	22.0633	22.0697	21.9828	21.8203	21.8984	21.939	21.8991	22.0176	21.6666	21.5856	21.6539	21.5382	21.5117	21.4794	16.1682	6.41504	9.97505	8.16433	12.9544	17.5641	23.1281
Q8BKT8	HAUS7_MOUSE	Haus7	18.3906	18.5472	18.159	18.2377	18.6211	18.4112	18.7721	18.7393	18.6876	18.3533	18.006	18.2551	18.8681	18.9762	18.8899	18.1823	18.2314	17.9824	17.6162	17.8315	17.1535	91.055	4.09575	8.98045	4.15876	18.2974	87.9289	72.1943
Q7TQK5	CCD93_MOUSE	Ccdc93	21.4775	21.4679	21.3949	21.956	22.0473	21.994	22.0809	22.1272	22.1375	22.1097	22.0528	22.0759	22.0166	22.0527	22.1019	21.594	21.4733	21.533	21.2529	21.2482	21.4191	47.7986	26.138	35.5732	35.5943	46.7854	42.4724	57.8446
P18654	KS6A3_MOUSE	Rps6ka3	23.2264	23.2073	23.2533	23.2614	23.1622	23.1959	23.1394	23.0891	23.1575	23.0945	23.0568	22.976	22.7192	22.7871	22.8884	23.2189	23.2026	23.2155	23.0365	22.981	22.7907	135.227	36.0066	48.1121	55.1986	61.4601	120.616	116.428
Q68FE6	RIPR1_MOUSE	Ripor1	18.6037	18.6623	18.5313	18.6674	18.8233	18.7087	18.6821	18.8202	18.5301	18.5366	18.91	18.7856	18.7874	18.7054	18.7527	18.4143	18.3507	18.2121	18.3207	18.349	17.9995	NA	NA	NA	NA	NA	NA	NA
Q8R0K9	E2F4_MOUSE	E2f4	NA	17.3716	17.2812	18.7152	18.8059	18.4751	18.5175	18.7895	18.8177	18.8875	18.3379	18.4288	18.3766	18.4466	18.396	16.9762	17.8574	NA	NA	17.73	17.4981	NA	13.7921	22.6954	17.7646	30.2234	NA	NA
Q9EPU4	CPSF1_MOUSE	Cpsf1	19.8396	19.7095	19.8317	19.8485	19.9496	19.8065	19.6808	19.671	19.5287	19.6815	19.639	19.606	19.366	19.327	19.5277	19.8804	19.8241	19.8838	19.6205	19.5004	19.5516	62.6612	19.2253	32.3374	34.4101	42.9752	56.4605	61.4158
Q9R0Q4	MO4L2_MOUSE	Morf4l2	21.3807	21.5162	21.2451	21.4185	21.5268	21.4791	20.9491	21.083	21.0882	21.2812	21.5382	21.2813	21.0872	20.8858	21.1368	21.3896	21.2973	21.162	22.7454	22.6017	22.8017	121.824	58.8086	75.6644	92.9317	116.338	115.201	589.595
Q8BY87-2	UBP47_MOUSE	Usp47	22.1328	22.0112	22.0423	21.7861	21.78	21.7677	21.6611	21.6893	21.6648	21.6974	21.7441	21.7031	21.5867	21.5669	21.6425	21.9727	21.9968	21.9591	21.7112	21.7848	21.6574	325.517	27.737	13.0852	14.5814	19.0925	485.134	219.632
Q60710	SAMH1_MOUSE	Samhd1	24.9805	25.0057	24.985	24.9906	25.0612	25.0478	24.7873	24.857	24.8768	24.9378	24.7584	24.7919	24.4495	24.3426	24.2401	25.1321	25.1198	25.0455	25.4499	25.4106	25.1995	39.9038	26.6093	37.1228	38.0333	43.7127	44.9402	83.5943
O89053	COR1A_MOUSE	Coro1a	25.9763	25.9872	26.0184	25.7898	25.6317	25.6957	25.7054	25.6765	25.7796	25.4651	25.4217	25.4378	25.5913	25.6402	25.5553	26.1417	26.1906	26.1111	25.0846	25.0629	25.0854	49.9067	33.8301	50.4489	44.925	68.4191	52.4796	35.5253
Q9D842	APLF_MOUSE	Aplf	17.185	16.8585	16.808	NA	NA	NA	18.0527	18.1014	18.176	17.7494	17.4932	17.3981	18.041	17.9815	18.2027	18.1287	17.9333	17.8046	16.1678	15.3829	16.0693	NA	NA	6.94844	3.14822	8.52622	NA	NA
Q9DBA6	TYSD1_MOUSE	Tysnd1	19.2341	19.2907	19.2368	19.4254	19.6501	19.1157	19.6803	19.668	19.8434	19.3289	19.772	19.7288	19.7199	19.7031	19.8502	19.3333	18.9729	19.0632	19.348	19.1717	19.2125	NA	25.5842	50.8969	62.8131	78.4728	NA	NA
P04918	SAA3_MOUSE	Saa3	19.5313	19.8	19.5073	23.2207	23.1272	23.1668	22.5056	22.546	22.4509	23.3141	22.9354	22.9852	22.1596	22.3765	21.9779	19.5662	19.4587	20.3557	27.5624	27.8287	27.9496	15.8691	66.9335	91.0107	119.181	107.695	14.9964	7401.58
Q8BJW5	NOL11_MOUSE	Nol11	18.0931	18.0771	17.2967	17.7462	18.1338	17.268	17.6208	18.1481	17.3989	18.142	18.3796	17.8821	18.0464	17.1925	17.1807	17.708	17.7585	17.9103	17.2137	17.3275	17.2049	NA	NA	NA	NA	NA	NA	NA
Q9CQ13	COPRS_MOUSE	Coprs	19.1772	19.2864	19.0978	20.0368	20.0595	20.0058	20.3567	20.2139	20.3946	20.2644	20.3679	20.2639	20.3186	20.5036	20.5767	19.2837	19.1436	19.0145	18.8154	18.9855	18.9961	NA	NA	NA	NA	NA	NA	NA
Q00651	ITA4_MOUSE	Itga4	21.7295	21.4354	21.4802	21.7409	21.8032	21.9418	21.7569	21.849	21.925	21.6394	21.6965	21.5586	21.2244	21.2006	21.2575	21.6393	21.6101	21.4869	22.2795	22.4039	22.5689	NA	NA	NA	NA	NA	NA	NA
Q9WVK4	EHD1_MOUSE	Ehd1	25.3079	25.3623	25.4187	25.9851	25.8446	25.845	25.6673	25.6894	25.6861	26.1154	26.0696	26.1394	25.4014	25.4511	25.5468	25.1999	25.153	25.1991	27.0648	27.0518	27.1141	171.146	112.991	136.786	208.997	169.332	154.703	809.97
B1AZI6	THOC2_MOUSE	Thoc2	20.3896	20.1468	20.3321	20.354	20.4361	20.4782	20.396	20.2652	20.2499	20.2982	20.3517	20.4165	19.9862	20.0329	20.16	20.3398	20.3517	20.3409	19.7179	19.6654	19.7656	97.9716	20.9853	30.6699	32.1904	34.6527	110.315	62.2272
P0DP28	CALM3_MOUSE	Calm3	27.7672	28.14	28.0569	28.1109	28.0706	28.0432	28.2472	28.135	28.2334	28.2741	28.2041	28.2311	28.408	28.4796	28.3322	28.1729	28.0824	28.2112	28.3059	28.2124	28.2082	236.726	68.8282	97.7324	111.701	201.127	235.292	298.847
Q64261	CDK6_MOUSE	Cdk6	22.2498	22.0534	22.1862	21.002	21.0556	21.009	20.9179	20.9155	20.7287	20.8558	21.0806	20.947	20.5091	20.6841	20.7784	21.8592	21.964	21.9093	22.113	22.0255	21.633	530.981	66.376	105.186	104.166	137.151	549.053	823.865
Q8VI33	TAF9_MOUSE	Taf9	20.0865	20.1259	20.1505	20.6502	20.6407	20.6245	20.5855	20.5827	20.6968	20.6363	20.6018	20.6531	20.4695	20.5308	20.7844	20.2681	20.2455	20.166	19.9905	19.7094	19.9194	NA	23.8832	34.2667	38.5635	46.0332	NA	NA
Q80Y55	BSDC1_MOUSE	Bsdc1	20.5288	20.512	20.4783	20.8571	20.9177	20.908	21.0033	21.0254	21.0134	21.1457	21.0798	21.1189	21.2333	21.1622	21.1279	20.5762	20.4656	20.299	21.1759	21.1438	21.2918	411.295	61.7117	91.7635	122.951	145.655	417.657	992.122
Q8R1J3	ZCHC9_MOUSE	Zcchc9	19.8063	19.7177	19.7736	20.3555	20.415	20.5509	20.3247	20.3263	20.2201	20.5082	20.1783	20.3896	20.4442	20.4545	20.5382	19.5853	19.5861	19.7604	20.0412	19.7224	20.2146	NA	43.4738	59.9739	66.1218	83.2654	NA	NA
Q9EQP2	EHD4_MOUSE	Ehd4	25.6849	25.8379	25.8127	25.2377	25.1716	25.1796	25.1605	25.2864	25.2797	25.1232	24.9206	25.0621	25.0853	25.0599	24.9568	26.119	26.0184	26.1455	25.3259	25.3269	25.0139	148.495	56.0636	83.871	74.0833	107.878	147.997	129.705
P63321	RALA_MOUSE	Rala	23.229	23.3922	23.3656	22.2827	22.2506	22.1375	22.6597	22.595	22.6049	22.4585	22.453	22.4525	22.6153	22.7422	22.5907	23.2256	23.2356	23.2229	23.4203	23.477	23.3883	241.263	90.6482	174.672	105.41	276.595	245.968	371.97
P62264	RS14_MOUSE	Rps14	24.1557	23.9418	24.0506	24.6068	24.7261	24.6674	24.5764	24.7465	24.6725	24.6972	24.5744	24.5015	24.533	24.4217	24.5337	24.1889	23.9328	23.938	24.8349	24.6412	24.7319	13.1479	4.89551	6.74117	7.49209	9.85145	10.8431	29.6371
Q921I1	TRFE_MOUSE	Tf	20.563	20.6524	20.6963	22.5028	22.4819	22.5316	21.8922	21.9734	21.9778	22.1926	22.0239	22.1352	21.4886	21.5014	21.6561	21.5735	21.5506	21.3609	20.6266	20.5848	20.3023	NA	553.748	499.391	554.841	569.407	NA	NA
Q6SJQ0;Q6SJQ0-2	CLM8_MOUSE	Cd300a	18.5261	18.4579	18.7388	17.742	17.9567	17.5149	NA	NA	NA	NA	NA	NA	NA	NA	NA	18.7774	18.8356	18.022	NA	NA	NA	25.8315	3.06196	NA	NA	NA	23.8725	NA
Q9EPQ8;Q9EPQ8-2	TCF20_MOUSE	Tcf20	19.0769	19.4639	18.997	19.5639	19.7815	19.7955	19.5461	19.7941	19.6687	19.5434	19.831	19.8395	19.885	19.8275	19.8162	19.1734	19.033	18.5934	19.6051	19.6023	19.7623	NA	16.6141	21.352	22.544	34.208	NA	NA
Q3TQI7	TLS1_MOUSE		21.621	21.8607	21.7055	22.1085	22.0759	22.0265	22.0605	22.2853	22.0568	22.161	22.2045	22.2236	22.3457	22.2746	22.4755	21.9078	21.9603	21.6456	21.9881	22.0579	21.8999	285.304	40.6231	63.0058	56.6348	96.7736	283.782	579.637
A2AG58	BCLA3_MOUSE	Bclaf3	18.1887	17.7857	17.6816	18.016	18.2762	17.5682	18.188	18.222	18.4724	18.699	18.5481	18.4931	18.4121	18.5083	18.3809	18.4716	18.0611	17.9454	19.3684	19.5139	19.4412	NA	NA	NA	NA	NA	NA	NA
E9Q394-2	AKP13_MOUSE	Akap13	20.9344	20.9771	20.8434	21.1207	21.312	21.2804	21.1957	21.2032	21.0993	21.0353	21.2392	21.2421	21.2019	21.2119	21.208	20.7217	20.6442	20.5717	21.0429	21.0093	21.0317	333.693	37.3736	43.6932	57.484	68.3608	245.574	480.191
Q8BZR9	NCBP3_MOUSE	Ncbp3	20.6127	20.508	20.4595	21.2591	21.3067	21.2084	21.1987	21.2219	21.2658	21.2464	21.2845	21.382	21.1858	21.1661	21.2207	20.6978	20.5336	20.5134	20.5885	20.529	20.5581	NA	31.6645	48.5414	54.0072	60.8241	NA	NA
Q9JLQ2	GIT2_MOUSE	Git2	21.8471	21.8428	21.7658	21.8591	21.9473	21.9396	21.9189	22.0072	21.9789	21.9683	22.0303	21.9331	21.9109	22.0062	21.898	21.786	21.6865	21.7485	21.5465	21.4883	21.4596	43.6502	19.9661	32.1454	32.8244	49.0662	41.2282	62.3509
Q9CWY8	RNH2A_MOUSE	Rnaseh2a	20.842	20.9878	20.8694	21.2216	21.2347	21.2503	21.0805	21.2334	21.2656	21.3488	21.3836	21.3774	20.9624	21.0292	21.1177	21.0299	20.9124	20.7647	20.6014	20.7318	20.7313	81.8425	44.5549	63.2524	69.9943	60.5148	52.767	115.277
Q9DBC3	CMTR1_MOUSE	Cmtr1	21.4441	21.3808	21.3586	21.4004	21.3888	21.365	21.2817	21.23	21.1612	21.1351	21.1868	21.2132	21.0654	20.8909	20.903	21.3358	21.4681	21.3873	22.2102	22.1983	21.9398	97.8378	21.8458	31.767	31.3148	55.724	103.945	287.699
Q80U49	C170B_MOUSE	Cep170b	17.5491	17.4866	17.034	17.4976	17.0446	17.9747	18.33	18.4258	18.2663	17.7698	18.0393	17.8711	18.7376	18.9462	19	17.4801	16.7067	17.2497	16.9223	16.1307	16.5955	NA	9.55266	24.2358	17.3897	47.8311	NA	NA
Q8VBT6	APOBR_MOUSE	Apobr	23.3399	23.4382	23.3827	23.2261	23.2745	23.243	23.3847	23.4121	23.502	23.2712	23.3881	23.3438	23.4588	23.575	23.6358	23.3399	23.2963	23.3263	23.7079	23.6189	23.5952	102.125	14.4614	25.3625	23.3974	40.4743	93.6892	142.55
E9PVA6	E9PVA6_MOUSE	Git2	20.659	20.2842	20.597	20.1976	20.6024	20.1829	20.737	20.5933	20.84	20.4684	20.6999	20.6486	20.6323	20.7391	20.7783	20.4589	20.7004	20.9263	20.5478	20.7085	20.297	148.064	12.1415	20.9971	21.1291	30.5065	159.905	176.076
Q5SVR0;Q5SVR0-2	TBC9B_MOUSE	Tbc1d9b	20.5028	20.2332	20.3972	20.4622	20.3413	20.4375	20.387	20.3567	20.1357	20.2266	20.5316	20.4844	20.2564	20.4404	20.3507	20.3614	20.5216	20.4101	20.581	20.6478	20.6872	237.995	31.4327	20.9031	30.533	33.9575	429.514	232.932
Q9DBE0	CSAD_MOUSE	Csad	21.3045	21.1595	21.2146	21.0752	20.6434	20.9245	20.8144	20.8346	20.5111	20.605	20.569	20.662	20.2374	20.1112	20.1275	21.3394	21.2447	21.1765	19.9159	19.9639	19.6122	NA	302.03	463.828	610.716	513.625	NA	NA
Q60974	NCOR1_MOUSE	Ncor1	20.7189	20.635	20.6068	21.0004	21.0709	21.0971	21.1615	21.1503	21.1548	21.0638	21.1288	21.0848	21.3137	21.3528	21.2596	20.6925	20.4201	20.4094	20.3783	20.4049	20.5059	NA	102.236	147.635	144.024	214.116	NA	NA
Q7TQ95	LNP_MOUSE	Lnpk	19.7664	19.3322	19.362	19.3893	19.2967	19.5114	19.7135	19.6882	19.3896	19.3928	19.6003	19.6025	19.987	20.0083	19.706	19.5353	19.8245	19.4254	19.8236	19.9761	19.9077	54.5982	26.1566	45.3068	48.6203	82.8349	76.4396	109.6
Q9EPU0;Q9EPU0-2	RENT1_MOUSE	Upf1	23.658	23.6482	23.6229	23.6975	23.6155	23.6125	23.4922	23.535	23.4857	23.6966	23.6175	23.6082	23.425	23.4243	23.4982	23.6192	23.5186	23.5336	23.7969	23.8706	23.7896	148.567	36.643	44.0229	56.6477	73.3796	101.876	213.898
Q80WG7	TRI36_MOUSE	Trim36	18.5678	18.571	18.7879	18.5616	18.5451	18.5347	18.2736	18.4281	18.3915	17.9903	18.4002	18.5133	17.0217	17.7147	17.8	18.6055	18.5565	18.5102	20.826	20.8774	20.9242	NA	NA	NA	NA	NA	NA	NA
A2AJ15	MA1B1_MOUSE	Man1b1	19.1724	19.0734	19.0723	18.7606	19.0724	18.7049	18.8855	18.9482	18.5587	19.0278	19.1614	19.1074	18.974	18.9828	19.0919	18.5606	18.4916	18.5861	18.5915	18.4894	18.5424	NA	NA	NA	NA	NA	NA	NA
P59729	RIN3_MOUSE	Rin3	19.189	18.7395	18.8636	19.9151	19.5684	19.8925	19.3621	19.0049	19.2408	19.7983	19.891	19.8479	18.5426	18.5328	18.7532	19.1242	19.0582	19.1633	19.2993	19.3219	19.4942	NA	NA	NA	NA	NA	NA	NA
Q6PGG2	GMIP_MOUSE	Gmip	21.678	21.744	21.776	21.4143	21.3655	21.3977	21.4274	21.44	21.3662	21.3625	21.2682	21.2236	21.193	21.1432	21.3062	21.7136	21.6766	21.7196	21.333	21.4101	21.2819	83.2167	56.5781	112.955	89.274	165.393	94.2327	96.5738
Q8R059	GALE_MOUSE	Gale	17.495	18.0264	18.4109	18.9559	17.3612	18.4157	17.859	18.0738	18.1981	17.7272	17.6277	17.0399	18.6131	18.5494	17.0894	17.9395	18.1693	17.6251	16.9072	17.1491	NA	NA	NA	NA	NA	NA	NA	NA
Q9QYH6	MAGD1_MOUSE	Maged1	20.0793	19.9956	19.8596	19.62	19.9153	19.5981	19.7669	19.7553	19.6418	19.2349	19.9669	19.8487	20.0078	19.7839	20.0111	19.7368	19.557	19.6582	18.9338	19.0158	19.0831	447.82	14.7742	21.3089	24.1831	35.6278	411.443	378.915
Q69Z37	SAM9L_MOUSE	Samd9l	22.1606	22.1349	22.1193	21.5807	21.5003	21.4989	21.4186	21.4105	21.29	21.1904	21.2373	21.1187	21.0736	21.0356	21.0515	22.1446	22.2797	22.2282	23.0372	22.8461	22.733	350.572	102.803	121.826	173.534	138.566	343.968	569.93
A2AQ25-2	SKT_MOUSE	Skt	18.3809	18.1024	17.6874	20.026	20.3002	20.2121	19.353	19.6	19.5779	19.9976	20.2427	20.2749	19.378	19.4062	19.4289	18.1797	18.0932	17.9643	19.8765	19.9247	19.4643	NA	7.96981	15.348	12.9087	22.0063	NA	NA
E9Q512	E9Q512_MOUSE	Trip11	21.2735	21.2514	21.2807	21.5087	21.5475	21.5278	21.6659	21.6395	21.6047	21.6598	21.6009	21.6754	21.6681	21.7489	21.7975	21.4729	21.4634	21.3956	21.244	21.2134	21.3695	124.953	53.061	69.5529	79.5515	141.65	149.798	168.508
Q8R5H1	UBP15_MOUSE	Usp15	21.0666	21.1909	21.2102	21.2677	21.1428	21.1175	21.2828	21.1747	21.236	21.22	21.0444	21.0153	21.014	21.0601	20.9809	21.1681	21.1904	21.2905	20.9316	21.0668	20.8267	111.69	29.2838	43.5421	45.0478	53.3295	128.837	157.299
Q8BKJ9	SIR7_MOUSE	Sirt7	19.6726	19.6152	19.6645	19.5001	19.4395	19.6029	19.9158	19.7519	19.7157	19.8752	19.4958	19.3674	19.4155	19.5027	19.6474	19.8425	20.017	19.8832	19.1522	18.8871	18.8709	NA	24.3637	39.958	33.2496	46.544	NA	NA
P54775	PRS6B_MOUSE	Psmc4	23.8384	23.7768	23.8644	23.9169	23.8068	23.7107	23.8128	23.8096	23.7063	23.8587	23.7186	23.7561	23.6258	23.6394	23.6731	23.8929	23.7197	23.7661	24.0767	24.11	24.129	103.48	29.8609	45.5696	48.6307	60.634	93.1503	176.527
A0A338P6N4	A0A338P6N4_MOUSE	Crybg3	20.2837	20.4068	20.1715	20.5362	20.6913	20.6102	20.7665	20.6898	20.7778	20.5313	20.6538	20.6968	20.6734	20.7286	20.7703	20.2448	20.1223	20.064	19.203	19.1502	19.1494	NA	41.3785	68.864	50.1894	105.205	NA	NA
Q80UG5	SEPT9_MOUSE	Septin9	24.1712	24.1243	24.1241	24.1349	24.0387	24.0453	24.141	24.1207	24.1641	24.0368	24.0363	23.996	24.1192	24.1971	24.085	24.1444	24.0927	24.1048	23.0919	22.9945	22.6313	120.143	25.8991	36.9355	39.0231	54.8921	109.787	67.9733
P42208	SEPT2_MOUSE	Septin2	24.6966	24.939	24.7037	24.9697	24.9139	24.9259	25.0226	24.9282	25.0466	25.156	25.0208	25.0007	25.1069	25.1185	24.9903	24.833	24.7273	24.7328	25.1119	25.1262	25.0049	70.5264	34.2599	56.2328	51.2985	73.1782	71.4724	123.011
O55131	SEPT7_MOUSE	Septin7	23.9061	23.9715	23.8966	24.3304	24.3249	24.3369	24.3488	24.3611	24.3631	24.4489	24.3818	24.2864	24.3545	24.5576	24.3769	23.9886	23.8968	23.9897	24.2649	24.3469	24.3093	62.7517	19.7116	29.7571	30.5453	51.2944	74.4094	151.976
P84089	ERH_MOUSE	Erh	22.3798	22.4596	22.6466	23.0316	22.8037	22.8803	23.0616	23.0237	23.1021	22.8895	23.07	23.166	23.1878	23.3924	23.2483	22.5924	22.5929	22.3599	22.4647	22.9253	22.5838	46.7436	14.2125	21.6257	24.6527	36.1793	49.9506	79.4512
Q3TC46	PATL1_MOUSE	Patl1	20.6199	20.8152	20.5208	21.1121	21.2898	21.0982	21.0703	21.0269	20.93	21.2193	21.2689	21.1739	20.9977	20.9941	21.0081	20.4295	20.2585	20.4849	20.9962	20.953	21.0673	492.676	51.4523	63.6455	81.3559	89.9188	443.501	983.653
Q5DW34	EHMT1_MOUSE	Ehmt1	19.4147	19.3377	19.5039	19.676	19.7017	19.6612	19.7924	19.7176	19.6902	19.5178	19.4993	19.5652	19.694	19.613	19.7575	19.4846	19.5274	19.3869	18.4918	18.783	18.5968	NA	107.69	136.27	159.329	207.823	NA	NA
Q8K2F0-2	BRD3_MOUSE	Brd3	19.1787	19.2509	19.3627	19.4771	19.5157	19.7334	20.0036	20.0353	20.0104	19.7181	19.7054	19.7697	19.9681	19.9933	19.8294	19.4957	19.3706	19.097	18.9099	18.9804	19.1993	NA	63.2189	107.014	105.478	179.353	NA	NA
Q80YR5	SAFB2_MOUSE	Safb2	21.5931	21.498	21.5813	21.9745	22.1035	21.9243	21.9	21.8576	22.0841	22.1902	22.0654	22.1444	21.896	22.0024	22.0056	21.6546	21.4473	21.3809	22.0774	22.1285	22.0618	47.4771	12.092	17.3556	19.7919	28.7042	39.5441	96.5451
Q61576	FKB10_MOUSE	Fkbp10	NA	NA	NA	NA	NA	NA	18.7819	18.447	18.5699	NA	NA	NA	19.1824	18.991	19.0301	NA	16.6392	NA	NA	NA	NA	NA	NA	3.22935	NA	7.90584	NA	NA
Q9JL15	LEG8_MOUSE	Lgals8	22.8134	22.6117	22.6271	22.4387	22.4098	22.2812	22.1479	22.2508	22.1577	22.1038	22.376	22.4122	21.9779	21.944	21.988	22.8416	22.8938	22.8481	23.0791	22.9376	22.6121	373.88	96.1247	136.958	167.361	175.234	404.211	563.821
Q9CZS1	AL1B1_MOUSE	Aldh1b1	21.9516	22.0312	21.9436	22.7969	22.8406	22.9477	22.3184	22.4213	21.9025	22.5505	22.765	22.8716	21.3724	21.249	20.9928	21.9233	22.016	22.0212	21.9658	21.6698	21.4176	38.0314	78.4556	6.94204	154.417	122.433	62.5418	208.439
Q8BJS4;Q8BJS4-2;Q8BJS4-3	SUN2_MOUSE	Sun2	20.9337	20.6412	20.8259	20.8832	21.115	21.1704	21.1413	21.131	20.8076	20.8547	21.1526	21.0096	21.1838	21.1707	21.0313	20.1987	20.2081	20.2582	19.9446	20.0608	20.3022	128.899	86.8895	125.455	141.038	197.542	80.1858	131.699
Q3UU43	Q3UU43_MOUSE	Chpf2	19.196	19.2915	19.1543	19.2877	19.0434	18.9123	18.6697	18.8643	19.2293	18.9717	18.5173	18.8071	18.6798	18.6908	18.9513	18.8531	18.7909	18.8847	19.6572	19.7117	19.7888	NA	NA	NA	NA	NA	NA	NA
Q8BUV3	GEPH_MOUSE	Gphn	20.7275	20.8388	20.7288	21.4629	21.4436	21.3311	21.3318	21.3639	21.341	21.6312	21.7637	21.6599	20.8974	20.9648	20.8895	20.7146	20.597	20.576	21.6885	21.6928	21.8947	260.917	50.8567	74.1362	105.406	86.2279	223.999	637.275
Q08943;Q08943-2	SSRP1_MOUSE	Ssrp1	21.5391	21.5435	21.6208	21.5801	21.5883	21.5367	21.4319	21.4101	21.4146	21.4693	21.5103	21.5657	21.3189	21.2863	21.3618	21.7358	21.6904	21.7082	21.2823	21.337	21.1501	25.3751	11.8241	18.5896	17.7949	22.2907	29.0985	29.7251
Q80Y84;Q80Y84-2	KDM5B_MOUSE	Kdm5b	17.9165	18.3151	18.4839	18.1801	18.5215	18.2703	18.4157	18.2682	18.314	18.3226	18.1931	18.3564	18.4999	18.137	18.6087	18.4635	18.3842	18.4755	19.0139	18.8838	19.0957	39.5283	NA	NA	NA	NA	35.0103	104.877
P57716	NICA_MOUSE	Ncstn	21.9955	21.7441	21.4894	21.677	21.8097	21.7811	21.5796	21.6283	21.2972	21.2823	21.7832	21.6376	21.6937	21.5941	21.5897	21.5763	21.5333	21.5458	21.5549	21.3675	21.4749	121.853	98.0384	120.204	104.53	225.783	88.8752	116.287
Q5SWW4	MED13_MOUSE	Med13	19.3001	19.5557	19.4494	19.6281	19.5581	19.7926	19.8057	19.8065	19.77	19.7303	19.7285	19.8302	19.7858	19.6916	19.7796	19.6113	19.5025	19.7358	19.9975	20.0175	20.2421	NA	NA	NA	NA	NA	NA	NA
Q8VDD9	PHIP_MOUSE	Phip	20.4631	20.4646	20.3073	20.1592	20.3626	20.2542	20.2412	20.181	20.1033	20.2277	20.3228	20.294	20.2455	20.1451	20.2522	20.1288	20.0774	20.1235	20.0936	20.0259	20.0485	121.25	129.153	177.881	218.052	270.618	107.967	145.675
Q91VK1	BZW2_MOUSE	Bzw2	21.2173	21.4388	21.2677	21.6374	21.6761	21.5829	21.2426	21.2492	21.1617	21.6552	21.7918	21.774	21.0719	21.1361	21.1988	21.0817	20.977	21.2945	22.5355	22.2151	22.2147	128.813	19.9895	26.1035	35.8367	32.2873	83.2123	217.908
Q99NH0	ANR17_MOUSE	Ankrd17	21.7713	21.8468	21.7939	22.0296	22.1715	22.0931	21.9831	22.0322	22.0385	22.15	22.2322	22.1787	22.018	21.9689	22.0177	21.7829	21.6041	21.7051	22.6462	22.6103	22.5769	172.402	27.7616	36.364	42.2501	50.7011	180.162	442.339
Q8BJL0;Q8BJL0-2	SMAL1_MOUSE	Smarcal1	19.6074	19.4246	19.5065	18.8035	19.1276	18.7811	18.8516	18.7329	18.5217	18.5879	19.0407	19.0572	18.9006	18.5586	18.8191	19.5135	19.3701	19.5276	18.3084	18.4097	18.6126	NA	NA	NA	NA	NA	NA	NA
Q62318	TIF1B_MOUSE	Trim28	23.4827	23.4566	23.5666	23.7564	23.8585	23.807	24.0479	23.942	24.0292	23.907	23.8037	23.9359	24.0451	24.0337	24.0395	23.6316	23.4845	23.4043	23.1307	23.1602	23.2397	25.2356	11.5207	19.4797	17.671	30.9249	27.455	30.1053
P70399;P70399-5	TP53B_MOUSE	Tp53bp1	18.1948	18.1664	18.2841	17.6825	17.9667	17.3181	18.2467	18.1169	18.154	17.7297	18.2418	18.1388	18.4666	18.372	18.2794	18.283	18.3953	18.0071	16.4389	17.206	17.4744	8.90017	4.564	9.78553	10.014	15.062	7.38401	9.23136
Q9DBP5	KCY_MOUSE	Cmpk1	24.3652	24.5153	24.561	24.5319	24.4623	24.5295	24.4939	24.54	24.5414	24.412	24.3916	24.4616	24.5234	24.4953	24.6134	24.7723	24.6447	24.5918	24.3627	24.2719	24.2805	95.7788	40.1792	60.8526	61.8514	88.0548	95.9678	118.764
O09000	NCOA3_MOUSE	Ncoa3	22.5322	22.994	22.484	23.2844	23.456	23.3356	23.0422	23.2063	23.1558	23.2479	23.3425	23.3186	23.14	23.0954	23.2649	22.4442	21.9617	21.5736	22.6285	22.6371	22.4997	NA	211.59	337.683	340.438	554.959	NA	NA
P48441	IDUA_MOUSE	Idua	20.4458	20.2855	20.3257	20.2515	20.3664	20.2666	20.2737	20.2234	20.2965	20.168	20.3606	20.2016	19.9918	20.1523	20.1381	20.4576	20.4791	20.4845	19.4376	19.3799	19.2297	12.1046	18.9222	22.6841	24.4151	32.2869	14.2611	8.70764
Q99M31	HSP7E_MOUSE	Hspa14	21.1632	21.1328	21.0835	21.3082	21.2978	21.1982	21.07	21.1449	21.2023	21.183	21.1385	21.1171	21.0243	20.9678	21.1232	21.0552	21.031	21.0219	20.8392	20.7214	20.7829	73.3705	10.3354	17.5034	11.7624	20.5804	91.6308	81.7064
O35298	AOAH_MOUSE	Aoah	21.2116	21.6237	21.2535	23.4188	23.5176	23.4511	23.2328	23.3068	23.3083	23.1439	23.4768	23.4145	22.8469	22.9614	22.8869	21.7563	21.8261	21.7427	22.4151	22.4916	22.788	5.40031	13.1916	16.0583	21.3499	23.0118	7.73703	16.9666
Q9Z2G0	FEM1B_MOUSE	Fem1b	18.6128	18.7499	18.6175	18.2426	18.2008	18.1843	18.0045	17.8461	17.7035	18.0243	18.0866	18.0487	17.5875	17.7428	17.8222	18.5733	18.6247	18.707	18.4393	18.3631	18.5364	NA	NA	NA	NA	NA	NA	NA
P16546	SPTN1_MOUSE	Sptan1	21.9482	21.9683	21.9773	22.164	22.2591	22.2586	22.2618	22.2581	22.2917	22.1216	22.0706	22.1529	22.397	22.4165	22.3903	22.0211	22.0614	21.9206	21.1928	21.1009	20.957	29.5561	12.5959	14.8814	14.9284	24.5181	33.2632	25.7332
Q9Z0E6	GBP2_MOUSE	Gbp2	21.4726	21.3568	21.381	22.6699	22.6712	22.7527	22.2989	22.3969	22.208	22.5339	22.6402	22.7798	21.4638	21.5002	21.3372	21.3946	21.4809	21.5419	25.2705	25.2181	25.069	23.3849	191.745	256.79	349.109	190.652	29.841	452.577
Q8CE90-2	MP2K7_MOUSE	Map2k7	19.9833	19.9288	20.0531	20.2874	20.1123	19.9225	19.9305	20.0963	20.1019	20.0609	19.9463	20.0258	20.0629	19.9293	20.0943	20.1084	20.0948	19.8627	19.9911	20.0195	19.9268	NA	189.322	251.444	244.437	322.662	NA	NA
P19783	COX41_MOUSE	Cox4i1	23.2191	23.0872	23.1993	22.9231	22.5614	22.7833	22.6533	22.6749	22.5901	22.8982	22.9618	22.9465	22.3582	22.4023	22.4344	23.1167	23.1352	23.1526	23.2112	23.1738	23.1231	54.6654	20.276	26.7564	37.2468	42.4861	49.6383	70.3545
P50516	VATA_MOUSE	Atp6v1a	26.3462	26.2461	26.308	25.7236	25.6965	25.5969	25.7711	25.7474	25.5166	25.4076	25.4856	25.5149	25.7534	25.6767	25.5974	26.2626	26.2912	26.3288	25.1562	25.1369	24.9278	96.7685	23.4773	37.0626	31.7492	51.3262	105.462	58.1687
Q7TNC4;Q7TNC4-4	LC7L2_MOUSE	Luc7l2	22.3798	22.2775	22.3448	22.782	22.8821	22.9103	22.9757	22.9527	23.0618	23.1178	23.0449	23.0399	23.0354	23.2048	23.0428	22.498	22.3694	22.2302	22.6049	22.6588	22.6332	13.5894	7.92001	10.9023	11.8395	18.2291	12.2872	22.1359
Q9QXD8	LIMD1_MOUSE	Limd1	21.8893	22.0669	21.808	22.0712	22.0807	22.1022	22.1311	22.1612	22.1247	22.2054	22.1449	22.1095	22.1665	22.1561	22.2075	21.6844	21.6039	21.5903	22.256	22.2891	22.3485	102.925	57.5336	84.3539	80.3221	104.299	91.5458	153.328
P41230	KDM5C_MOUSE	Kdm5c	19.2767	19.2763	19.2939	19.3977	19.5131	19.6189	19.5579	19.5392	19.5105	19.5328	19.5759	19.576	19.4487	19.3903	19.491	19.371	19.3159	19.1616	19.4936	19.5431	19.5109	1057.85	NA	NA	NA	NA	1175	1697.17
Q8VEE4	RFA1_MOUSE	Rpa1	22.7047	22.6811	22.5361	22.0552	22.0754	22.0454	21.9374	21.9309	21.771	21.6694	21.9815	21.9051	21.9935	21.8669	21.9285	22.4722	22.3876	22.4163	21.3415	21.2912	21.0922	53.8715	24.3842	47.207	38.8985	68.8193	69.0293	19.9733
Q3TB92	MILR1_MOUSE	Milr1	19.5078	19.3629	19.2655	20.0173	20.117	19.7679	19.7639	19.8365	19.9053	20.1393	19.9868	19.9578	19.9443	19.9364	19.8263	19.3735	18.9713	18.8936	20.8435	20.6837	20.7601	NA	69.5963	88.4293	108.011	132.457	NA	NA
Q3TMV7	PYRD1_MOUSE	Pyroxd1	19.5601	19.192	19.4265	17.8438	18.8736	18.4954	18.6842	18.1332	18.3148	18.29	18.5621	18.6952	18.537	18.7276	17.3262	19.0415	19.2472	19.4289	18.3207	18.6159	18.5364	NA	NA	NA	NA	NA	NA	NA
Q8BHD8	PCMD2_MOUSE	Pcmtd2	19.9894	20.0419	20.1741	19.7094	19.8021	19.5632	19.6153	19.6846	19.5833	19.2926	19.3199	19.4062	19.3251	19.151	19.3467	20.1521	20.1344	20.2818	18.3632	18.7633	18.5628	NA	NA	NA	NA	NA	NA	NA
A2AUM9	CE152_MOUSE	Cep152	17.4625	17.2923	16.6809	16.9386	17.1848	17.003	17.5213	17.1937	17.5157	17.0424	17.4573	17.5136	17.8707	17.8307	17.714	16.3677	17.2611	17.1267	16.4032	16.6453	16.6678	NA	NA	NA	NA	NA	NA	NA
Q9EP53;Q9EP53-2;Q9EP53-3	TSC1_MOUSE	Tsc1	18.2485	18.1055	18.2675	18.391	18.7629	18.6813	18.7977	18.747	18.522	18.4738	18.8496	18.4227	18.9454	18.9085	18.7865	18.2904	18.3194	18.356	17.6223	17.6585	17.7549	NA	40.0186	69.7729	64.2666	103.067	NA	NA
O54941	SMCE1_MOUSE	Smarce1	22.1649	22.128	22.0313	22.4482	22.5005	22.4817	22.6109	22.4899	22.5907	22.4985	22.4426	22.5359	22.534	22.5367	22.608	22.2674	22.1474	22.1535	22.2938	22.3604	22.3939	124.472	36.9425	50.0804	55.2898	72.3216	145.355	212.337
Q8K0V2	DCNL3_MOUSE	Dcun1d3	16.6453	17.0413	17.099	17.3931	17.0975	17.0646	17.2415	17.3991	17.1446	17.649	17.8948	17.9523	17.3866	17.5292	17.7921	16.9446	17.3376	17.1839	19.2105	19.1903	19.3067	NA	NA	NA	NA	NA	NA	NA
Q9WVA2	TIM8A_MOUSE	Timm8a1	21.1965	21.1825	21.2557	21.9863	22.1987	22.1507	22.0008	21.9969	21.8868	22.4314	22.1251	22.2402	22.1005	22.2491	22.2169	20.9712	20.9373	20.9503	21.1656	21.4626	21.7296	40.0471	11.1328	17.9508	23.3871	28.5955	37.6515	71.0752
Q925H1	TRPS1_MOUSE	Trps1	18.8591	18.9557	18.8057	19.4231	19.5383	19.5801	19.5762	19.6834	19.6436	19.6769	19.5049	19.5072	19.8571	19.9168	19.9887	18.6749	18.7616	18.5034	19.7434	19.8014	19.9915	NA	91.8332	134.346	133.928	189.1	NA	NA
Q6NZN0;Q6NZN0-2;Q6NZN0-3;Q6NZN0-4;Q6NZN0-5	RBM26_MOUSE	Rbm26	20.4754	20.5107	20.3664	21.1211	21.1568	21.1352	21.0014	20.9918	21.0847	21.1304	21.1671	21.1725	21.0512	20.98	21.1509	20.6801	20.2837	20.3464	21.1397	21.0061	21.1982	50.6478	14.9262	21.6608	24.2865	31.28	61.9452	102.179
Q80WC7	AGFG2_MOUSE	Agfg2	20.9959	21.4862	21.1339	21.7299	21.9909	21.6314	21.4824	21.5569	21.6027	21.7463	21.8879	21.8249	22.0034	22.078	22.2086	20.9933	20.5508	20.5217	21.1702	21.0933	20.8367	57.5791	18.5843	24.4914	33.9569	53.8852	36.7057	81.8799
A2AL36	CNTRL_MOUSE	Cntrl	18.1971	17.5167	17.8455	18.2003	18.0812	18.1187	18.2741	18.221	17.7964	18.0038	17.836	17.8732	17.9561	17.8752	17.9596	17.3805	17.8559	17.8163	18.3765	17.7469	17.9794	NA	NA	NA	NA	NA	NA	NA
Q99MS7	EH1L1_MOUSE	Ehbp1l1	21.4043	21.4299	21.5058	21.1332	21.1718	21.1887	21.2953	21.2598	21.3231	21.2119	21.1729	21.2029	21.2463	21.2363	21.3443	21.5119	21.439	21.3395	21.2032	21.1439	21.1516	82.9649	37.1106	57.2769	49.2707	72.1973	78.6635	94.7474
O08917	FLOT1_MOUSE	Flot1	22.3305	22.2351	22.232	22.486	22.6017	22.6198	22.4897	22.5257	22.4447	22.3629	22.338	22.3905	22.6341	22.4533	22.4379	22.2906	22.2592	22.2355	23.1565	23.0331	22.9886	45.4549	40.6969	55.9952	48.1152	74.3914	51.7832	129.51
Q9Z2T6	KRT85_MOUSE	Krt85	NA	NA	NA	NA	NA	NA	NA	25.2189	21.3037	NA	23.4024	21.682	NA	NA	NA	NA	NA	NA	NA	NA	NA	NA	NA	38.2629	4.50774	NA	NA	NA
O88428	PAPS2_MOUSE	Papss2	17.4708	18.3177	18.0598	19.9359	19.8248	19.7052	18.8536	18.7781	18.7718	20.0018	20.2334	20.1791	18.2997	18.3031	18.6509	18.459	17.9422	17.7619	17.7877	17.8864	17.9749	NA	NA	NA	NA	NA	NA	NA
Q8JZY2	COMDA_MOUSE	Commd10	21.9385	22.0835	21.8844	22.4164	22.4568	22.4722	22.4234	22.4973	22.5863	22.4482	22.3445	22.4101	22.6256	22.6212	22.6057	22.0995	22.0603	21.8749	21.5872	21.5201	21.311	173.873	45.3316	76.1497	73.861	119.164	173.791	175.07
P63325	RS10_MOUSE	Rps10	24.7448	24.7644	24.8404	25.1061	25.2974	25.2818	25.4123	25.5409	25.6541	25.2123	24.9162	25.1209	25.4187	25.3885	25.4936	24.9043	24.8732	24.7164	25.297	25.3416	25.266	25.4738	6.4909	11.0765	7.3613	14.8494	32.8559	59.2884
P97765	WBP2_MOUSE	Wbp2	24.5788	24.9084	24.7452	25.0185	25.1696	25.2349	25.2556	25.2772	25.4127	25.278	25.317	25.2505	25.2908	25.4181	25.3376	24.7542	24.7106	24.6051	24.7775	24.8602	24.8119	163.396	74.8705	103.174	104.731	145.389	167.157	235.977
Q9CXF4	TBC15_MOUSE	Tbc1d15	22.7794	22.7136	22.7355	22.6489	22.6947	22.6402	22.6148	22.6445	22.4844	22.6253	22.5837	22.6157	22.5052	22.3272	22.4371	22.6662	22.6196	22.5059	22.3597	22.3993	22.4411	174.762	18.9516	25.77	26.8722	34.1523	168.89	197.714
Q9R1R2	TRIM3_MOUSE	Trim3	20.324	20.4376	20.42	20.8966	20.7997	20.8459	20.7791	20.9778	20.9164	21.0081	20.9408	21.018	20.8884	20.8407	20.9437	20.5207	20.3501	20.209	20.8422	20.9692	21.0203	488.426	47.5137	68.6006	74.2288	107.495	475.007	987.127
Q9D7A8	ARMC1_MOUSE	Armc1	21.5524	21.8447	21.5875	22.2532	22.3014	22.1545	22.0278	22.0423	22.1836	22.2907	22.2702	22.1481	21.8053	21.8308	22.0584	21.7794	21.5897	21.6311	21.6502	21.6213	21.5264	420.547	66.2626	81.0013	106.083	132.174	482.107	592.877
P97369	NCF4_MOUSE	Ncf4	24.3667	24.5266	24.5	24.6123	24.5775	24.6989	24.651	24.6148	24.771	24.5257	24.558	24.4952	24.4944	24.5138	24.5565	24.5441	24.551	24.5434	24.6625	24.5938	24.6899	131.048	131.463	191.398	188.178	252.101	173.939	247.043
Q6PGL7	WASC2_MOUSE	Washc2	20.0247	20.2339	20.062	20.823	21.0117	20.8233	20.7939	20.7739	20.8492	20.8314	20.8836	20.8501	20.7834	20.6912	20.8981	20.2014	20.0991	19.7467	19.9853	19.9638	19.9148	21.8209	5.34889	9.10778	9.54199	13.5689	23.6643	30.1967
Q3U108;Q3U108-2;Q3U108-3	ARI5A_MOUSE	Arid5a	NA	14.3003	NA	17.8605	18.1646	17.9586	17.4746	17.882	17.3304	17.5221	17.8786	17.913	17.5757	17.4012	17.4649	16.0998	16.4337	NA	17.3507	17.5116	17.2173	NA	18.1169	26.6845	29.7546	33.4878	NA	NA
Q61194	P3C2A_MOUSE	Pik3c2a	21.8735	21.7562	21.8003	21.6492	21.8085	21.7214	21.7888	21.7854	21.6713	21.8056	21.7613	21.8368	21.3882	21.4058	21.5866	21.8187	21.8774	21.7825	21.3379	21.3441	21.3069	123.528	15.641	27.2521	27.6548	49.9507	186.367	349
Q9R1S8	CAN7_MOUSE	Capn7	19.9097	19.8798	19.958	19.9749	19.7611	19.8796	19.831	19.8568	19.8049	19.8093	19.6785	19.7996	19.6249	19.6982	19.6023	20.0275	20.0669	19.9423	19.4933	19.5076	19.4268	NA	NA	NA	NA	NA	NA	NA
Q07113	MPRI_MOUSE	Igf2r	23.0682	22.9713	23.0726	23.2237	23.2521	23.3338	23.3254	23.3452	23.264	23.0534	23.1017	23.0538	23.343	23.3668	23.3018	22.7643	22.7125	22.6648	22.421	22.4828	22.3401	247.129	82.2622	157.602	159.491	246.94	203.595	241.486
Q8K1N4	SPAS2_MOUSE	Spats2	18.3144	18.7677	18.5339	19.4541	19.2951	19.2795	19.6944	19.701	19.7969	19.3678	19.3516	19.4213	20.0288	20.0862	20.0334	18.7765	18.3982	18.7962	18.0331	18.393	18.3526	NA	8.06103	15.301	13.2839	31.013	NA	NA
P09581	CSF1R_MOUSE	Csf1r	24.5888	24.5372	24.6643	25.0144	25.0396	25.1753	25.2356	25.2075	25.0976	24.8991	24.8413	24.79	24.9199	24.8868	24.9609	24.4444	24.4224	24.476	23.6499	23.8221	23.5336	471.562	403.06	388.371	404.812	474.044	332.727	313.571
Q8R3F5	FABD_MOUSE	Mcat	20.0233	19.9371	20.0578	20.5485	20.4841	20.424	20.4781	20.413	20.4388	20.4027	20.2111	20.246	20.299	20.3699	20.268	20.3193	20.2919	20.0966	19.811	19.7276	19.5626	148.117	12.5283	18.6236	16.9715	23.9874	157.137	207.491
Q9CX84	RGS19_MOUSE	Rgs19	19.5505	19.7044	19.0368	19.6361	19.8281	19.929	19.5181	19.7482	19.8147	19.7247	19.5312	19.5019	19.959	20.0168	20.1512	19.3027	19.2689	19.4361	19.6076	19.4579	19.5161	32.8114	28.7232	40.1221	40.3798	66.2106	32.2468	66.9897
F6XWD4	F6XWD4_MOUSE	Ppp1r12c	17.0996	17.4604	17.7601	16.7919	16.6157	16.7464	15.7358	17.9338	17.1177	15.3518	17.2301	17.5253	17.0375	17.4903	17.0724	17.7326	17.5581	16.9392	17.8099	NA	NA	NA	NA	NA	NA	NA	NA	NA
Q8R1N4	NUDC3_MOUSE	Nudcd3	23.5041	23.3758	23.4021	23.3574	23.4256	23.2659	23.3655	23.4285	23.2139	23.2651	23.2957	23.3847	23.2482	23.3484	23.322	23.42	23.461	23.4548	23.2093	23.17	23.1179	66.9824	21.715	30.0355	30.5122	43.7764	47.2418	75.2124
Q3U3I9	ZN865_MOUSE	Znf865	18.924	18.5886	18.5453	19.2578	19.1921	19.2014	18.7122	19.2141	19.5101	19.4259	19.0399	19.0043	19.2377	19.0876	18.9492	18.4559	18.4756	18.8804	18.8642	18.941	18.8381	NA	NA	NA	NA	NA	NA	NA
Q8K2Q0	COMD9_MOUSE	Commd9	19.971	20.1931	20.2089	20.5193	20.6668	20.6104	20.6487	20.6259	20.6762	20.6837	20.6012	20.6103	20.6667	20.8142	20.6865	20.1171	20.1094	20.0997	19.7199	19.6557	19.7339	213.844	37.3709	54.0834	56.1836	77.106	202.046	233.08
Q9Z0H1	WDR46_MOUSE	Wdr46	20.3138	20.1317	20.0342	19.8822	20.0549	20.0489	19.7417	19.8337	19.9338	19.8061	20.1126	20.0812	19.6441	19.6436	19.8693	20.3091	20.0878	19.8094	20.4685	20.4608	20.4369	NA	NA	NA	NA	NA	NA	NA
Q9QZH3	PPIE_MOUSE	Ppie	20.8513	20.9424	20.8746	21.2587	21.2405	21.2578	21.2776	21.3906	21.2923	21.3678	21.2449	21.2117	21.3648	21.4785	21.3737	20.8674	20.8911	20.7758	20.9596	20.9319	20.7214	144.468	23.5266	38.6372	39.3301	57.5875	136.819	221.19
P05202	AATM_MOUSE	Got2	24.4526	24.421	24.438	24.0999	24.0137	23.9397	23.8845	23.9236	23.8905	23.9639	23.8341	23.8727	23.8093	23.6792	23.7038	24.4237	24.4262	24.4128	23.517	23.4523	23.2063	32.2844	12.3888	17.5982	18.0602	23.9198	33.7215	26.0324
Q61081	CDC37_MOUSE	Cdc37	23.7886	23.995	24.0017	24.0844	24.1494	24.1641	24.4173	24.3323	24.3375	24.3465	24.159	24.2368	24.1263	24.3062	24.3356	24.0358	23.9398	24.0433	24.14	24.1941	24.0978	137.096	44.9653	73.9992	72.8367	112.533	151.75	272.042
Q80U87	UBP8_MOUSE	Usp8	22.1879	22.1516	22.2854	22.0861	22.0841	22.2058	22.1928	22.2209	22.1238	21.8691	21.9641	22.0012	22.1623	22.1167	22.0818	22.3134	22.3273	22.2461	21.4539	21.4074	21.4876	362.352	132.493	215.053	194.599	321.549	330.678	453.769
A0A286YCV9	A0A286YCV9_MOUSE	Kif13b	22.105	22.01	22.1343	22.0174	21.9036	21.8999	22.0291	21.9789	21.9781	21.9101	21.7229	21.8663	21.9666	21.9066	21.7996	22.3253	22.2391	22.3245	20.9177	20.9812	20.6609	141.831	40.0018	58.7253	55.7937	76.7468	147.455	83.5411
Q9ERB0	SNP29_MOUSE	Snap29	23.3029	23.5821	23.2422	24.4774	24.6465	24.48	24.0181	24.2343	24.1577	24.7927	24.739	24.8005	24.2018	24.2846	24.3154	23.476	23.0335	22.9769	23.7195	23.6062	23.4519	13.2213	17.6357	24.4698	28.1602	34.5842	15.1691	16.0657
Q9DB34	CHM2A_MOUSE	Chmp2a	26.2333	26.571	26.4395	26.4581	26.7179	26.793	26.8076	26.6893	26.934	26.7043	26.6965	26.6924	26.8077	26.8218	26.8053	26.4883	26.4265	26.5191	26.8443	26.756	26.856	764.351	197.896	275.505	268.746	372.631	744.05	1245.69
Q3U3N6	AP4AT_MOUSE	Tepsin	17.3074	18.2287	17.7373	17.9814	18.6486	18.3783	18.5734	18.4362	18.3268	17.8173	18.8006	18.6072	18.6189	18.7043	18.5485	17.9227	17.3511	17.9237	18.478	18.1371	18.2689	NA	7.33354	14.5304	13.2499	19.7757	NA	NA
Q91WG2	RABE2_MOUSE	Rabep2	20.2821	20.1914	20.2794	20.7978	20.6634	20.7048	20.8875	20.8417	20.9149	20.9735	20.7873	20.8733	20.9634	20.9677	21.0144	20.515	20.3818	20.2704	20.0822	20.0628	20.343	239.803	21.8531	37.5597	39.4856	121.803	201.818	171.504
P97311	MCM6_MOUSE	Mcm6	20.3671	20.1755	20.1559	19.8768	19.8509	19.9752	19.9726	19.945	20.07	19.8036	19.725	19.7161	20.1202	20.0773	20.0569	20.3754	20.3331	20.2359	18.8491	18.8573	18.5053	12.9574	3.33671	5.37957	4.3394	7.92861	12.3812	6.71842
Q8JZQ9	EIF3B_MOUSE	Eif3b	22.9286	22.9509	23.0204	22.7962	22.6893	22.6687	22.6394	22.5904	22.4386	22.7141	22.6871	22.7154	22.4722	22.5403	22.5628	22.7859	22.8694	22.9801	23.2783	23.1956	23.3098	67.7469	26.3458	37.6328	45.8557	56.5666	52.2677	105.821
E9Q6R7	E9Q6R7_MOUSE	Utrn	20.9043	20.9429	21.0152	20.5217	20.6907	20.7026	20.8522	20.8516	20.728	20.5991	20.5045	20.6447	21.0296	21.0191	21.0234	21.0611	20.9777	21.0008	20.1099	20.0337	19.8924	NA	23.9679	89.0753	82.0289	115.069	NA	NA
Q8VDM6	HNRL1_MOUSE	Hnrnpul1	22.5637	22.6453	22.7173	22.9056	22.8479	22.9302	22.9941	23.0004	23.0308	22.9536	22.8028	22.8447	22.834	22.8147	22.7703	22.8074	22.7905	22.8739	22.2293	22.1602	22.174	63.5234	22.4881	40.6492	32.8283	52.7611	75.0824	67.128
Q8VCE1	DJC28_MOUSE	Dnajc28	18.1802	18.4536	18.3343	18.9673	19.0904	18.8976	18.9636	18.782	19.1077	19.0789	19.1741	18.8665	19.3659	19.1396	19.1739	18.2357	18.487	18.7659	15.9216	17.2772	16.4424	NA	NA	NA	NA	NA	NA	NA
Q8VE92	RBM4B_MOUSE	Rbm4b	21.4118	21.4938	21.2721	21.7727	21.6512	21.7012	21.8354	21.8379	21.8534	21.9216	21.6336	21.6473	21.7001	21.7718	21.7024	21.6332	21.4427	21.3545	21.6606	21.5987	21.5618	72.71	11.4979	18.7334	17.6022	25.0717	84.815	137.807
Q5SW19	CLU_MOUSE	Cluh	21.1702	21.1002	21.0692	20.8736	21.0038	21.0596	20.5496	20.7493	20.4872	20.7164	21.1757	20.9343	20.3475	20.372	20.5068	20.8681	21.018	20.8758	20.7177	20.7148	20.7188	369.927	32.1339	60.2796	46.8441	105.976	312.2	190.179
C0HKG5;C0HKG6	RNT2A_MOUSE;RNT2B_MOUSE	Rnaset2a;Rnaset2b	21.2191	21.6314	21.6305	22.7861	22.7171	22.957	22.6301	22.7542	22.7631	23.0702	22.941	23.1161	22.2631	22.3099	22.1926	21.8022	21.8449	21.7251	22.9555	23.1616	23.4809	20.2361	21.4499	30.6156	37.4257	31.4052	22.3885	74.6798
Q60775	ELF1_MOUSE	Elf1	20.927	20.994	20.83	20.9908	21.2522	20.9949	20.8735	20.8415	20.8623	20.8287	21.0037	21.0385	21.0837	20.908	21.0033	20.7689	20.2414	20.274	20.5023	20.3681	20.2788	726.305	26.4108	30.9265	39.2787	51.1418	528.349	1072.53
O35516	NOTC2_MOUSE	Notch2	22.6985	22.7621	22.7042	22.9562	22.9868	22.9609	23.1376	23.091	23.0945	22.9422	22.9286	22.963	23.5061	23.4637	23.5442	22.8003	22.7025	22.6953	24.3728	24.3992	24.6749	623.678	103.348	188.475	157.481	339.839	716.947	2017.87
Q0GNC1	INF2_MOUSE	Inf2	21.4863	21.4368	21.5494	21.0264	21.0958	20.9625	21.2284	21.1793	21.0716	20.9179	20.9517	20.9161	21.2645	21.2663	21.4704	21.2811	21.3226	21.307	20.5259	20.5362	20.3562	115.475	17.6132	30.0508	25.832	62.1745	79.0739	66.94
Q61147	CERU_MOUSE	Cp	23.1956	23.0289	23.8583	24.3354	24.2356	24.3074	22.5967	22.6579	22.4759	24.4453	24.434	24.2016	23.7753	22.7644	23.7294	23.5787	22.8169	23.6737	25.5261	25.6739	25.6796	72.092	40.4226	50.6593	42.0154	70.5943	54.9365	132.313
A2AHC3	CAMP1_MOUSE	Camsap1	NA	NA	NA	19.1117	19.5488	19.323	NA	NA	NA	19.6413	19.3269	19.295	18.239	19.8401	18.8029	NA	NA	NA	NA	NA	NA	NA	4.62304	NA	40.8326	4.46182	NA	NA
Q8R4U7	LUZP1_MOUSE	Luzp1	20.5219	20.4945	20.4968	20.4776	20.6243	20.4887	20.7185	20.7934	20.8808	20.364	20.4258	20.4708	20.957	20.9898	21.0869	20.3358	20.2205	20.275	20.2764	20.2533	20.283	NA	32.9923	49.1681	57.8765	75.0347	NA	NA
P17879	HS71B_MOUSE	Hspa1b	25.5938	25.5986	25.8237	25.3105	25.2067	25.1411	25.6134	25.4373	25.5045	26.3216	26.2896	26.2422	25.8685	25.9031	25.9697	25.5617	25.3109	25.3516	27.3588	27.3592	27.618	70.8836	26.4066	52.8378	92.585	96.4745	51.5252	318.638
A2RSJ4	UH1BL_MOUSE	Uhrf1bp1l	20.0671	20.1565	20.0439	19.5493	19.5722	19.2655	19.6279	19.6437	19.5354	19.4325	19.7087	19.5014	19.8968	19.922	19.8547	19.8404	19.7603	19.7907	19.4484	19.2182	19.1626	NA	81.8855	164.058	170.558	270.314	NA	NA
P26645	MARCS_MOUSE	Marcks	20.3868	20.4086	20.2147	NA	NA	NA	NA	NA	NA	NA	NA	NA	21.6878	21.7615	21.9115	20.8893	20.8722	20.7732	22.5522	22.4468	22.3618	4.11683	NA	NA	NA	3.62946	5.35064	20.3151
Q9CQ43	Q9CQ43_MOUSE	Dut	NA	NA	NA	NA	NA	NA	20.5723	20.7386	20.8834	NA	NA	NA	20.3807	20.5126	20.7554	NA	NA	NA	NA	NA	NA	NA	NA	3.01316	NA	3.74142	NA	NA
P48428	TBCA_MOUSE	Tbca	24.592	24.4942	24.6105	24.7271	24.876	24.9557	24.8953	24.987	25.0667	24.9003	25.0371	24.9665	24.9112	24.9308	24.9351	24.6205	24.5879	24.5472	24.6982	24.7068	24.8533	154.517	57.549	77.9665	78.3276	119.369	160.252	289.868
P07356	ANXA2_MOUSE	Anxa2	27.4475	27.3791	27.53	26.6836	26.5796	26.6197	26.6906	26.6945	26.6961	26.417	26.3291	26.3816	27.1076	26.9826	26.9851	27.3733	27.396	27.3649	27.4948	27.4767	27.1942	39.0778	8.84892	13.2117	11.4133	22.8533	34.5912	52.571
Q69Z38	PEAK1_MOUSE	Peak1	21.1808	21.3177	21.0733	20.6631	20.6673	20.6551	20.8006	20.8899	20.8999	20.5028	20.7636	20.7276	21.3069	21.2103	21.1951	20.9291	20.8056	20.6583	20.6427	20.7263	20.7103	238.827	15.2292	30.494	25.1909	55.5474	216.725	246.073
E9Q166	E9Q166_MOUSE	Atad2b	19.6904	19.6391	19.4672	19.8052	19.6878	19.805	19.7403	19.7987	19.7361	19.8343	19.797	19.8319	19.7816	19.6439	19.7654	19.4669	19.6708	19.5317	19.6319	19.5155	19.6238	NA	NA	NA	NA	NA	NA	NA
Q6PDY2	AEDO_MOUSE	Ado	21.7238	21.6689	21.6833	22.7881	22.6561	22.7299	22.2338	22.3325	22.3015	22.5576	22.5132	22.4777	21.6773	21.7138	21.8147	21.8542	21.9195	21.8599	21.4457	21.5738	21.6083	65.2377	22.8486	27.6112	34.4941	29.5992	68.0155	94.0838
Q3U7R1	ESYT1_MOUSE	Esyt1	24.5756	24.6008	24.5331	23.9446	23.8453	23.9023	23.846	23.8721	23.7762	23.7048	23.8423	23.7973	23.7129	23.7414	23.792	24.5833	24.6589	24.5947	23.9537	23.8543	23.77	114.551	44.126	63.5925	71.7518	84.8047	106.642	98.7097
E9PUQ7;F6ZHN3;Q3UYU2	E9PUQ7_MOUSE;F6ZHN3_MOUSE;Q3UYU2_MOUSE	Trmt2a	21.8324	20.8272	21.7417	21.6811	21.5922	21.6163	21.7995	21.6283	21.7644	21.8266	21.701	21.7862	21.7029	21.5951	21.606	22.0008	21.9288	21.7927	21.4063	21.4014	21.6301	137.656	29.8238	48.76	46.2735	66.9654	168.747	159.472
P17918	PCNA_MOUSE	Pcna	25.9691	26.0399	26.0325	24.3553	24.3151	24.3483	24.221	24.1377	24.1859	24.2631	24.3338	24.2522	24.0037	23.9817	24.0108	25.8975	25.8827	25.9302	24.992	24.9611	24.8133	263.441	29.848	37.8015	43.8998	45.835	224.327	165.237
Q8BSQ9	PB1_MOUSE	Pbrm1	20.7345	20.8938	20.9085	21.2558	21.2293	21.1755	21.3554	21.3698	21.3008	21.2301	21.1215	21.1334	21.2322	21.3378	21.2515	20.9653	20.8892	20.9492	20.7543	20.6842	20.7363	302.776	31.6822	49.7089	44.5646	73.1791	308.918	474.755
Q9DB00	GON4L_MOUSE	Gon4l	18.924	19.0115	18.6729	19.0968	19.3616	19.3996	19.3242	19.2741	19.427	19.1467	19.2871	19.267	19.365	19.3072	19.4511	18.9403	18.768	18.6992	18.6835	18.8644	18.7451	NA	50.0981	125.472	101.902	155.925	NA	NA
Q8BUL5	KLHL7_MOUSE	Klhl7	18.4391	18.5194	18.1507	18.7296	18.4664	18.6352	17.9269	18.4657	17.9898	17.779	17.7845	17.9914	17.9605	17.8553	17.8703	18.6633	17.9949	18.3501	17.7786	16.8871	17.2341	NA	NA	NA	NA	NA	NA	NA
Q9D7E4	CS025_MOUSE		20.2389	20.4946	20.2546	20.2916	20.8603	20.8014	20.6018	20.7229	20.4721	20.6253	20.9502	20.5304	21.0265	20.7209	21.0039	20.2307	20.2566	19.9248	21.254	20.9192	21.0544	14.6899	14.1626	20.9645	31.163	24.2528	11.7433	102.105
Q8BUK6	HOOK3_MOUSE	Hook3	21.8031	22.0126	21.9655	22.4283	22.4134	22.4578	22.587	22.5949	22.5933	22.4984	22.4086	22.3882	22.4985	22.5734	22.6225	22.1271	22.004	22.0465	21.8922	21.8266	21.9611	187.347	22.3679	34.8371	33.1585	57.1137	160.891	198.652
Q8C5P5;Q8C5P5-2	NT5D1_MOUSE	Nt5dc1	20.3783	20.1507	20.0632	19.7236	19.7059	19.6337	19.6543	19.6525	19.4109	19.2635	19.4853	19.5727	19.5796	19.5616	19.3514	20.0494	20.1645	20.1488	19.4847	19.1632	19.2305	NA	431.85	1012.69	762.569	1092.19	NA	NA
Q6DG52	CHUR_MOUSE	Churc1	20.1432	19.5239	20.1651	19.9708	19.8715	19.7065	20.0128	19.8051	19.7232	19.6688	19.5584	19.2722	19.8992	19.8883	20.0176	19.9989	19.8459	19.8987	19.7789	19.8885	19.8671	NA	34.4823	56.1174	50.379	85.3524	NA	NA
Q3TEA8-2	HP1B3_MOUSE	Hp1bp3	23.2972	23.4727	23.4316	23.4948	23.6483	23.6039	23.5052	23.5873	23.6723	23.6633	23.6238	23.6196	23.5697	23.5625	23.6134	23.5486	23.384	23.3689	23.3691	23.2196	23.2811	62.601	16.2797	25.8596	27.1711	34.0534	53.3084	94.8934
Q61699	HS105_MOUSE	Hsph1	23.5087	23.5401	23.6116	23.5674	23.5947	23.5408	23.7663	23.6983	23.7315	23.9958	23.9601	23.9854	23.7775	23.8018	23.8587	23.5891	23.5202	23.413	24.338	24.4036	24.5578	121.185	31.3798	57.755	69.3891	88.6442	102.509	299.328
P70336	ROCK2_MOUSE	Rock2	21.2226	21.1866	21.2288	21.5468	21.6437	21.6333	21.759	21.6954	21.6566	21.6191	21.4744	21.5214	21.7486	21.731	21.7927	21.1637	21.1938	21.1747	20.7675	20.7651	20.8275	85.9636	16.2514	25.9299	22.9939	41.8625	93.8071	73.6963
P70335-2	ROCK1_MOUSE	Rock1	20.819	20.7886	20.7214	20.9308	21.0581	21.0679	21.1649	21.1308	21.0663	20.7954	20.7442	20.8399	21.0119	20.9594	21.0887	20.84	20.8634	20.7826	20.1788	20.0681	19.9502	67.8842	15.974	28.6173	27.5729	42.6733	69.8129	45.0777
Q8C0G2	T3JAM_MOUSE	Traf3ip3	NA	NA	16.2386	18.1758	18.1566	18.3699	17.5806	17.5057	17.639	18.0012	18.6961	18.0958	17.3925	17.5133	16.8631	16.6137	17.2446	15.8853	NA	16.2429	NA	NA	NA	NA	NA	NA	NA	NA
Q3TBD2	HMHA1_MOUSE	Arhgap45	23.8414	23.7761	23.8994	23.8928	23.874	23.902	24.0049	24.0387	24.0235	23.7856	23.7729	23.7843	24.1358	24.0944	24.0886	23.9095	23.8948	23.9431	22.2939	22.1783	22.0322	68.7192	38.4848	59.542	52.8774	93.2861	63.2745	30.1873
Q9R0C8	VAV3_MOUSE	Vav3	21.5118	21.3306	21.482	20.904	20.7434	20.795	20.8529	20.7885	20.864	20.6323	20.5101	20.5445	21.1675	21.1909	21.1158	21.4897	21.6026	21.6358	21.0252	20.9691	20.9769	166.656	52.5258	92.5901	77.4039	195.119	198.876	173.13
P35564	CALX_MOUSE	Canx	25.0282	25.0786	25.2095	25.4577	25.4221	25.3535	25.5391	25.556	25.5429	25.5814	25.5387	25.5532	25.7185	25.7077	25.6403	25.1752	25.1266	25.1495	25.1399	25.1798	25.2367	36.8537	19.914	27.9213	28.1292	45.7287	36.4607	51.6923
D3Z6Q9	BIN2_MOUSE	Bin2	22.5741	22.8717	22.7024	23.3565	23.3952	23.3395	23.1554	23.1749	23.1428	23.6883	23.6302	23.7046	22.9743	23.0658	23.0915	22.6477	22.582	22.5391	21.8217	21.8815	21.6592	49.29	31.0092	41.9139	50.1857	50.4512	47.48	35.1925
P70261	PALD_MOUSE	Pald1	19.8225	19.5362	19.7281	18.6338	18.3731	18.5397	18.7046	18.8898	18.798	17.7032	18.0808	17.7027	18.1132	18.3293	18.6303	19.6087	19.6512	19.4556	16.7091	16.4425	15.7025	NA	NA	NA	NA	NA	NA	NA
Q62418	DBNL_MOUSE	Dbnl	23.0893	23.0884	22.9654	23.6302	23.6586	23.7472	23.7603	23.7701	23.8389	23.815	23.6919	23.7669	23.866	23.7966	23.7876	23.1355	22.9968	22.9149	24.0756	24.1103	24.1371	32.0873	23.4686	30.136	32.7332	47.1146	27.3179	98.4924
Q9DBW0	CP4V2_MOUSE	Cyp4v2	21.3724	21.0161	21.1601	20.3605	20.1899	20.5097	20.2252	20.2106	19.844	19.9071	20.315	20.1513	19.8092	19.4777	19.3942	21.0288	21.3254	21.2025	20.6458	20.5473	20.7648	206.406	NA	NA	NA	NA	235.771	269.908
Q80WC3	TNC18_MOUSE	Tnrc18	18.5252	18.8865	18.792	19.2676	19.5428	19.4736	19.4343	19.4659	19.2042	18.9939	19.1816	19.1769	19.6642	19.7693	19.5883	18.811	18.5805	18.8411	18.3731	18.5195	18.4348	NA	39.5637	56.5742	69.0168	92.2704	NA	NA
Q62384	ZPR1_MOUSE	Zpr1	21.9293	21.99	22.0252	22.438	22.4359	22.3315	22.583	22.4784	22.5534	22.6134	22.4344	22.5011	22.5339	22.5658	22.5961	22.0839	22.0151	22.0704	22.2626	22.1306	22.3124	176.237	38.8151	55.4471	59.9326	85.6065	172.294	289.939
Q3U288-2	ZN710_MOUSE	Znf710	20.9941	21.117	21.0414	21.0411	21.0486	20.8684	21.2357	21.1096	21.2011	20.9296	20.8374	20.889	21.0829	21.1588	21.239	21.1954	21.0365	21.0148	20.1052	20.3608	20.3471	214.303	153.065	264.912	190.102	386.872	244.316	157.934
Q7TT18	MCAF1_MOUSE	Atf7ip	19.7039	19.6864	19.5671	20.2162	20.3404	20.1937	20.1115	20.1535	20.2307	20.2511	20.3089	20.2874	19.992	20.002	20.1267	19.807	19.6939	19.6175	19.4498	19.3973	19.5227	NA	44.7358	62.0043	77.6889	96.4791	NA	NA
P50518	VATE1_MOUSE	Atp6v1e1	25.9979	26.2455	26.3083	26.6594	26.6766	26.6585	26.8016	26.765	26.8039	26.8785	26.7821	26.7884	26.779	26.8088	26.8274	26.3108	26.2741	26.2139	26.5306	26.6719	26.725	159.745	93.5023	138.227	142.97	211.303	147.226	290.389
Q9CZP7;Q9CZP7-2;Q9CZP7-3;Q9CZP7-4	CD37L_MOUSE	Cdc37l1	19.903	19.5994	19.588	20.185	19.9948	19.8914	19.9663	19.997	19.9394	20.1403	19.6993	20.0001	19.742	20.0403	19.9393	19.5871	19.6956	19.8115	20.1046	19.8441	19.991	NA	11.6179	12.6817	16.4213	15.8429	NA	NA
Q9CW03	SMC3_MOUSE	Smc3	21.8078	21.6845	21.7575	21.6365	21.728	21.7113	21.6734	21.6562	21.5035	21.5361	21.6889	21.7184	21.6736	21.6232	21.7097	21.7216	21.6739	21.6156	20.873	20.8296	20.7508	99.5517	30.1727	47.9394	56.9378	67.2695	83.5502	83.5852
O08539-2	BIN1_MOUSE	Bin1	23.269	23.379	23.3612	23.47	23.5699	23.4738	23.8924	23.9092	23.9266	23.6683	23.5628	23.6257	24.1881	24.2706	24.183	23.4864	23.5215	23.3105	22.7705	22.8345	22.8651	79.3709	36.513	59.1031	61.5444	83.6345	100.276	71.5335
Q6P6L0;Q6P6L0-3	FIL1L_MOUSE	Filip1l	20.2721	20.4847	20.2404	22.1621	22.1437	22.1499	21.9065	22.0529	21.9867	22.3655	22.4901	22.4457	21.7496	21.7538	21.8481	20.3434	20.2291	20.2516	22.2652	22.2353	22.2462	NA	60.9423	84.6776	115.643	104.484	NA	NA
P57080	UBP25_MOUSE	Usp25	21.6872	21.7836	21.774	21.8255	21.8633	21.696	21.8888	21.8651	21.9149	21.7467	21.7808	21.7557	21.6791	21.7578	21.7429	21.8347	21.6909	21.7236	22.6367	22.6498	22.6399	237.289	122.764	190.133	209.328	272.706	255.997	581.542
P58283;P58283-2	RN216_MOUSE	Rnf216	19.4015	19.4061	19.3077	20.3187	20.4535	20.4457	20.194	20.2172	20.2007	20.2705	20.1985	20.3317	20.0409	19.8398	19.8832	19.7996	19.8925	19.6525	19.061	19.3603	19.5042	NA	NA	NA	NA	NA	NA	NA
Q9DBB8	DHDH_MOUSE	Dhdh	21.6509	21.6234	21.6594	21.486	21.3333	21.4863	21.2561	21.2068	21.1676	21.3353	21.3623	21.298	20.8036	20.9662	20.8062	21.6246	21.7084	21.6643	20.5045	20.5494	20.6064	118.64	306.712	422.983	387.396	477.346	96.665	65.6863
Q9Z0R6	ITSN2_MOUSE	Itsn2	22.493	22.7998	22.6433	22.852	22.9219	22.8657	22.9277	22.8536	22.9648	22.9783	22.9069	22.8903	22.8506	22.8251	22.9665	22.7707	22.6547	22.583	22.777	22.7382	22.7576	181.011	44.1922	69.694	73.0833	105.14	193.744	229.758
Q9QZU9	UB2L6_MOUSE	Ube2l6	23.736	23.6334	23.6602	23.8187	23.705	23.7344	23.821	23.903	23.791	23.6029	23.4263	23.4939	23.5429	23.5793	23.4829	23.8555	23.6875	23.6696	25.4375	25.3942	25.403	76.4753	36.1813	62.142	56.4516	79.3989	69.0969	435.616
Q8CHI8-2;Q8CHI8-3	EP400_MOUSE	Ep400	19.6351	19.7413	19.5693	19.8094	20.0127	20.0535	19.9608	20.0174	19.9041	19.8678	20.209	19.9737	20.0355	19.9036	19.9541	19.8424	19.6381	19.659	19.636	19.591	19.7067	NA	40.8024	60.6786	70.6812	98.1888	NA	NA
Q8BGC0	HTSF1_MOUSE	Htatsf1	20.433	20.241	20.3094	20.6623	20.6882	20.6106	20.8975	20.8923	20.8283	20.7324	20.4477	20.5319	20.8433	21.0414	20.7734	20.5883	20.6014	20.4209	19.4616	19.5997	19.3382	91.4002	29.9867	56.7101	45.5927	79.2888	122.643	46.1229
Q8BP27;Q8BP27-2	SFR1_MOUSE	Sfr1	21.5073	21.5716	21.5511	21.6809	21.8593	21.6746	21.8917	21.8347	21.8921	21.6075	21.8832	21.9287	22.039	22.0145	22.1482	21.6148	21.6196	21.6721	22.1968	22.1921	22.2858	NA	46.4068	83.2706	80.3593	120.912	NA	NA
Q9JIL5	TULP4_MOUSE	Tulp4	18.5533	18.5599	18.0776	18.1974	17.9419	18.3699	18.2509	18.1957	18.3191	17.7473	18.2609	17.729	18.6771	18.562	18.7254	18.0284	18.2217	17.6694	17.4736	16.9453	17.2252	NA	NA	NA	NA	NA	NA	NA
P55302	AMRP_MOUSE	Lrpap1	24.0726	24.2902	24.1704	24.9321	25.0311	24.9751	24.7495	24.7199	24.7568	25.2033	25.0978	25.0862	25.0631	25.0754	25.0916	24.0678	23.9911	24.0616	23.9652	23.9202	23.8307	43.4738	45.0727	50.7792	71.9734	88.3894	38.8754	48.697
Q6PIP5	NUDC1_MOUSE	Nudcd1	19.215	19.2899	19.1464	19.3006	19.0236	19.111	18.8833	18.8451	18.8824	19.1695	19.2108	18.9819	18.8916	18.5846	18.9688	19.0238	19.0437	19.1393	19.2966	19.1636	19.184	120.721	15.9541	19.7833	23.8346	30.939	89.2163	162.211
P48725	PCNT_MOUSE	Pcnt	19.4086	19.298	19.3727	19.5298	19.5361	19.4724	19.6049	19.6466	19.6835	19.6971	19.7581	19.7155	19.7306	19.823	19.6025	19.4063	19.3065	19.2055	18.5589	18.4148	18.5468	82.3212	14.1258	24.2643	36.2451	46.8827	76.5793	123.559
Q8CIV8	TBCE_MOUSE	Tbce	20.5671	20.6656	20.7809	20.3615	20.4995	20.5341	20.261	20.1896	20.5402	20.3249	20.332	20.1644	20.1122	20.3527	20.2908	20.6218	20.5912	20.4716	20.6755	20.4916	20.6724	NA	89.1308	146.302	115.794	174.87	NA	NA
Q9CXW4	RL11_MOUSE	Rpl11	23.0313	23.1872	23.1409	23.6769	23.7437	23.7127	23.5516	23.6057	23.729	23.4239	23.5128	23.5275	23.4971	23.4672	23.5831	23.3321	23.1895	23.2211	23.7759	23.6188	23.6758	9.39954	4.92551	6.83021	6.46097	9.08409	8.15747	17.0038
Q8BTS3	Q8BTS3_MOUSE	Gbp9	21.5983	21.7563	21.7151	22.9031	22.8808	22.9283	22.3639	22.4994	22.372	22.7891	22.9185	22.9692	21.5991	21.6952	21.7742	21.8309	21.7521	21.8491	23.1463	23.1561	22.8525	66.9075	76.5532	73.1505	124.324	89.2861	77.3694	362.513
Q8JZN7	MIRO2_MOUSE	Rhot2	20.3848	20.1647	20.2933	19.9306	19.9704	20.0285	19.8427	19.798	19.6604	19.6949	20.1304	19.9222	19.7896	19.573	19.6062	20.2773	20.3192	20.0977	19.4154	19.5165	19.3631	210.478	173.218	221.858	330.395	364.047	178.725	78.2751
Q8BG51;Q8BG51-2;Q8BG51-3;Q8BG51-4	MIRO1_MOUSE	Rhot1	21.2898	21.2649	21.2848	20.8385	20.9354	20.8497	20.8899	20.7034	20.6873	20.9541	21.072	20.9383	20.2863	20.4793	20.7187	21.2952	21.2395	21.2136	21.0477	20.9904	21.1253	278.221	192.154	246.88	378.862	411.306	229.799	369.964
A0A1D5RLL4	A0A1D5RLL4_MOUSE	Trrap	18.6299	18.5134	18.374	17.9807	18.3083	17.7167	17.7934	18.201	17.8403	17.8164	18.0538	17.4423	17.4319	17.25	17.8795	18.1841	18.3906	18.4236	17.682	17.3531	17.0014	NA	NA	NA	NA	NA	NA	NA
Q8BGQ7	SYAC_MOUSE	Aars1	23.0901	23.1137	23.1626	22.9781	23.0925	23.0601	22.9485	23.0148	22.8956	22.9453	23.1282	23.0845	23.1706	23.1335	23.1636	22.8388	22.783	22.7906	24.0214	24.0809	24.1574	74.9523	19.4768	23.2747	26.6403	37.8592	64.6507	225.098
Q922Y1	UBXN1_MOUSE	Ubxn1	24.3036	24.3293	24.2616	24.7716	24.8391	24.7892	24.6935	24.7729	24.8166	24.7799	24.8054	24.8546	24.9023	24.9508	24.7999	24.2555	24.2011	24.0165	24.3578	24.3782	24.5752	135.938	33.6567	46.9139	50.2063	74.34	122.728	79.2067
Q91WC0	SETD3_MOUSE	Setd3	20.7134	20.6419	20.5903	20.4427	20.3849	20.4425	20.4073	20.3954	20.3432	20.3097	20.386	20.3857	20.3342	20.2295	20.366	20.5241	20.7037	20.7729	20.3159	20.1714	20.1868	NA	39.5242	69.4776	80.0991	89.2235	NA	NA
Q921H8	THIKA_MOUSE	Acaa1a	25.3123	25.3911	25.383	26.4522	26.5117	26.5698	26.5352	26.5347	26.5981	26.7136	26.5889	26.5802	26.3132	26.208	26.4219	25.6035	25.5672	25.4644	25.5546	25.5727	25.6606	91.8492	32.4787	51.452	50.6527	61.1047	86.4779	115.359
Q8BP92	RCN2_MOUSE	Rcn2	22.0093	22.1116	21.814	22.7517	22.8084	22.814	22.7658	22.7937	22.7526	23.0425	22.9503	22.9793	23.086	23.1143	22.9938	22.0094	21.8168	21.8593	22.1704	22.0309	22.1316	43.271	22.5468	29.1797	41.7254	51.5486	42.8629	84.0179
Q8K1M6-3	DNM1L_MOUSE	Dnm1l	22.6433	22.6384	22.6856	22.7933	22.5687	22.6023	22.5902	22.672	22.7649	22.735	22.5512	22.5867	22.5862	22.7163	22.5678	22.7917	22.7427	22.6241	23.1131	23.1381	23.1712	90.2756	32.6012	48.3981	52.5317	71.9538	83.7155	157.422
Q9DCJ9	NPL_MOUSE	Npl	17.6043	17.6561	18.0168	19.865	19.7684	19.7731	19.2475	19.273	19.2209	19.9433	19.6813	19.7122	18.6349	18.4722	18.5373	18.5198	18.2178	18.255	16.6732	17.0052	17.1691	162.624	30.9068	31.762	30.799	23.9111	268.161	90.1874
P21981	TGM2_MOUSE	Tgm2	24.2467	24.3312	24.3718	25.26	25.1283	25.1799	24.8807	24.7738	24.796	25.7101	25.4895	25.6187	24.5781	24.5012	24.587	24.2222	24.1945	24.0948	24.442	24.3756	24.6	95.7807	76.4241	96.1123	163.387	117.33	93.9098	181.374
O35711;O35711-2	LIPB2_MOUSE	Ppfibp2	21.3997	21.4381	21.3028	20.9662	21.1037	21.0139	21.2909	21.2193	21.1697	21.2797	21.1887	21.1488	21.1205	21.1674	21.0911	21.2964	21.1512	21.2258	21.8422	22.0898	22.3087	NA	NA	NA	NA	NA	NA	NA
Q60898;Q60898-2	SLAP1_MOUSE	Sla	16.1022	17.0642	NA	17.7527	17.9347	17.9977	17.1334	17.3345	NA	17.5488	17.5854	16.9496	16.1399	NA	15.2212	18.1398	18.0835	17.3708	20.0218	20.0477	20.1799	NA	NA	NA	NA	NA	NA	NA
Q9ES52;Q9ES52-2	SHIP1_MOUSE	Inpp5d	24.5878	24.6866	24.5982	24.0235	24.0922	24.071	24.2671	24.2657	24.2135	23.8303	23.8731	23.9118	24.3082	24.244	24.2661	24.5961	24.6119	24.6116	23.4984	23.3764	23.0631	122.764	44.9137	68.5484	52.2828	124.194	107.783	97.8332
Q3UJU9	RMD3_MOUSE	Rmdn3	18.656	18.9462	19.0109	19.3667	19.3815	19.4871	19.1392	19.4631	19.5925	19.5236	19.4552	19.5319	19.2309	19.2416	19.0327	19.1046	19.0514	19.1977	19.613	19.4638	19.0935	30.6385	35.3721	51.8516	63.8197	67.6974	26.9573	53.2028
Q8R0S1	ATF7_MOUSE	Atf7	22.4555	22.447	21.8544	22.8867	23.0897	22.8619	22.9198	22.9021	22.9062	22.8754	23.0353	22.9459	23.134	23.1495	23.1641	22.3459	22.1115	21.7016	23.0138	22.7899	22.7657	133.689	76.9766	89.0965	159.939	234.426	163.099	309.085
Q9WUB0	HOIL1_MOUSE	Rbck1	20.6634	20.7406	20.8465	21.1447	21.107	21.161	21.1183	21.0843	21.05	21.0275	21.046	21.0944	20.8758	21.0022	20.9214	20.8272	20.8503	20.7819	20.4725	20.4268	20.4575	345.449	110.545	148.355	164.153	178.497	356.835	497.631
Q569Z6	TR150_MOUSE	Thrap3	22.6389	22.7367	22.6426	22.7654	22.8272	22.7432	22.8142	22.7836	22.8763	22.6261	22.6636	22.7065	22.7777	22.7218	22.7108	22.6992	22.517	22.494	22.3055	22.1646	22.3368	10.1433	4.46982	6.70782	6.96285	9.60254	8.77181	13.991
Q60631	GRB2_MOUSE	Grb2	25.8759	26.047	26.1565	26.0841	26.0995	26.0701	26.2305	26.1385	26.1884	26.2016	26.0824	26.2085	26.0889	26.2011	25.9762	26.1138	26.1334	26.1838	26.1649	26.1756	26.2494	192.166	93.2748	146.226	142.398	197.992	211.706	281.81
P98078	DAB2_MOUSE	Dab2	24.9872	25.117	24.8883	26.3926	26.4912	26.4743	26.2085	26.3812	26.3971	26.6017	26.7985	26.7928	26.6319	26.678	26.614	25.0183	24.9351	24.7121	25.5107	25.4608	25.5139	136.92	59.4225	74.2647	97.426	144.654	180.039	215.938
Q3U0K8;Q3U0K8-2;Q3U0K8-3	OGFD1_MOUSE	Ogfod1	17.6251	17.2011	17.6172	16.902	17.1323	16.8582	17.3677	17.0949	16.6844	16.8919	16.7675	17.1035	16.8611	16.6278	16.7349	17.6237	17.5396	17.6644	17.223	17.8093	17.1933	NA	NA	NA	NA	NA	NA	NA
O70133	DHX9_MOUSE	Dhx9	16.7814	16.8201	16.5355	16.6893	17.0064	17.2542	17.0256	17.3976	17.3233	16.8418	16.6591	17.1571	17.2206	16.9471	17.0047	16.7658	16.0267	16.3814	16.0554	16.0777	16.6252	NA	NA	NA	NA	NA	NA	NA
Q9D281	NXP20_MOUSE	Fam114a1	19.001	19.0414	18.9693	NA	NA	NA	19.9047	19.8666	20.0792	20.0144	19.8671	19.8134	19.8072	19.9601	19.9351	19.3445	19.074	19.2088	20.3227	20.2739	20.3095	112.946	NA	4.11754	3.59078	7.88772	131.979	362.24
Q80T85	DCAF5_MOUSE	Dcaf5	20.7464	20.677	20.7371	20.7851	20.7464	20.6949	20.685	20.8312	20.6844	20.71	20.616	20.4918	20.5499	20.5152	20.5044	20.6551	20.5454	20.7071	20.2959	20.1035	20.0971	NA	127.773	183.066	184.61	250.978	NA	NA
Q9D0F4	NKAP_MOUSE	Nkap	20.527	20.1637	20.5006	20.7976	20.8993	20.7524	20.7645	20.8459	20.7334	20.6298	20.529	20.5785	20.8666	20.8212	20.985	20.3163	20.3386	20.2959	20.0389	19.9759	20.187	11.1555	3.18893	4.83074	4.02901	7.29271	10.8063	12.9452
Q80TY4	ST18_MOUSE	St18	18.6939	18.9295	19.0715	18.8646	18.7239	19.0359	19.3334	19.3027	19.3574	19.0721	19.3222	19.2092	19.4965	19.4604	19.5016	18.8873	18.8179	18.7684	18.8543	19.2353	19.7155	NA	NA	NA	NA	NA	NA	NA
Q8R5L1	Q8R5L1_MOUSE	C1qbp	20.1697	20.3607	20.3915	20.9915	21.0435	20.4275	20.8812	20.8561	21.0382	20.7448	20.862	20.7818	20.7988	20.7369	20.8888	20.3514	20.5175	19.6472	19.7048	19.8234	19.9533	14.2429	4.58445	7.33752	7.48862	9.50499	16.1475	14.3658
Q9JHG7	PK3CG_MOUSE	Pik3cg	21.542	21.2894	21.5254	20.9203	20.7367	20.8392	20.811	20.9929	20.723	20.234	20.6071	20.5985	20.9152	20.7081	20.759	21.3944	21.555	21.2937	21.1941	21.2094	21.2181	109.439	40.1156	60.5372	55.4051	82.9037	126.923	143.14
O70145	NCF2_MOUSE	Ncf2	24.7923	24.6621	24.8804	24.3836	24.3362	24.441	24.3343	24.2862	24.2782	24.3643	24.393	24.3386	24.1532	23.9736	24.15	24.8153	24.897	24.9168	24.1765	24.1703	24.1476	126.735	72.8098	105.079	123.422	139.356	163.359	118.042
P23116	EIF3A_MOUSE	Eif3a	23.7508	23.7756	23.7966	23.8231	23.8718	23.8618	23.7758	23.7503	23.6893	23.7697	23.8109	23.7691	23.7877	23.7603	23.7737	23.6972	23.7033	23.7609	23.6535	23.6432	23.6368	71.4625	20.518	21.549	42.9428	45.8903	65.5514	98.6635
Q3UKC1	TAXB1_MOUSE	Tax1bp1	21.7144	21.8127	21.7488	21.82	21.7817	21.7415	21.8487	21.7246	21.7484	21.7719	21.9037	21.8377	22.1901	22.2357	22.1043	21.858	21.8427	21.7106	23.6602	23.5656	23.4478	NA	166.766	279.701	218.451	546.34	NA	NA
P35295	RAB20_MOUSE	Rab20	17.8248	18.0877	18.1016	18.6873	18.638	18.8543	18.3892	18.243	18.221	18.9122	19.0492	18.9806	17.3045	17.2802	17.5705	18.0757	18.1855	18.0873	19.0258	19.1378	19.0435	NA	NA	NA	NA	NA	NA	NA
E9PZM7	E9PZM7_MOUSE	Scaf11	21.3505	21.3585	21.184	21.8432	21.9851	21.976	21.642	21.8932	21.7643	21.9054	21.9458	21.9473	22.1149	21.9405	22.0085	21.2261	20.7084	20.6495	21.4456	21.3421	21.5774	421.868	24.0769	31.7579	34.3939	56.0473	277.219	551.606
Q9JMB0	GKAP1_MOUSE	Gkap1	14.7848	16.0483	15.0713	14.841	16.3234	15.5693	15.6337	15.5836	15.9868	15.624	15.8765	16.1611	16.2806	16.5515	16.3343	15.7924	15.7675	14.7995	16.4097	15.8432	16.4788	NA	7.00677	10.9768	14.1551	25.9661	NA	NA
O54834;O54834-3;O54834-4	RHG06_MOUSE	Arhgap6	19.7045	19.9572	19.7596	20.4878	20.4682	20.597	20.4421	20.3859	20.5721	20.8632	20.6945	20.8477	20.88	21.0043	21.1241	20.2615	19.8769	19.9524	20.4561	20.3525	20.6037	NA	17.7458	28.2368	33.544	58.1434	NA	NA
Q0VGB7	PP4R2_MOUSE	Ppp4r2	22.7485	22.8849	22.8562	23.0324	23.0385	23.0635	22.8537	22.975	23.0794	23.0979	23.0293	23.0537	22.9338	22.9274	22.9008	22.8226	22.5806	22.5425	23.5652	23.5912	23.6601	2374.76	40.5082	52.4651	45.7142	61.1164	2616.79	5992.93
B2RXS4	PLXB2_MOUSE	Plxnb2	23.2264	23.1428	23.2025	22.8754	22.9149	22.9103	22.9994	22.9897	22.8621	22.6473	22.7604	22.7794	22.9285	22.877	22.8526	23.0108	23.0342	23.0672	22.6562	22.5456	22.5222	103.574	48.9425	72.6273	69.7461	106.465	92.2131	86.0464
Q99MD9	NASP_MOUSE	Nasp	21.7934	21.7349	21.8476	22.386	22.3641	22.3014	22.3557	22.2871	22.4494	22.395	22.0992	22.1432	22.5688	22.504	22.5798	22.0031	21.844	21.8296	21.2504	21.1821	21.4046	17.8037	4.79512	7.2953	7.93827	13.5613	16.1776	17.0523
Q3U3T8;Q3U3T8-3	WDR62_MOUSE	Wdr62	18.1207	18.6079	18.5253	18.7883	18.962	18.656	19.151	18.8551	19.1	19.0472	18.9671	19.0028	19.2221	19.2645	19.2285	18.5851	18.3656	18.4113	17.0612	16.982	17.1292	NA	NA	NA	NA	NA	NA	NA
Q3V209;Q3V209-2	TMUB2_MOUSE	Tmub2	16.5979	16.328	16.8807	NA	15.6451	16.2686	16.2523	15.8348	15.7394	15.182	15.4249	15.7777	15.7827	15.5436	15.8736	17.219	16.9763	16.9099	16.3956	15.9608	15.9776	NA	NA	NA	NA	NA	NA	NA
P97452	BOP1_MOUSE	Bop1	21.1456	21.1834	21.2029	21.3957	21.3948	21.1619	21.3866	21.4375	21.3277	21.2902	21.1087	21.3225	21.4607	21.4932	21.4347	21.3914	21.2004	21.1227	21.4069	21.5241	21.5618	137.463	22.4002	35.3739	42.5617	59.2461	124.438	222.693
Q9D0U6	MAF1_MOUSE	Maf1	20.3878	19.8188	20.3382	20.6409	20.0718	20.5617	20.4311	20.7603	20.7473	20.5711	20.8106	20.6508	20.6378	20.6014	20.5277	20.5123	20.4318	20.5312	20.1991	19.8468	20.2775	NA	30.2536	48.2447	49.8598	69.2027	NA	NA
Q04750	TOP1_MOUSE	Top1	23.2007	23.1449	23.2191	23.4008	23.3189	23.2942	23.5082	23.4784	23.4362	23.3534	23.2895	23.3183	23.4944	23.4172	23.4117	23.4111	23.3298	23.4324	23.7547	23.7456	23.7748	43.9106	19.5493	32.4669	30.2008	49.4384	43.274	83.9978
Q9DCV4	RMD1_MOUSE	Rmdn1	19.4768	19.5064	19.5638	20.2217	20.0987	20.2164	20.0069	19.8061	20.024	20.2249	20.1783	20.2203	19.9035	19.909	19.9689	19.7273	19.3242	19.8238	18.8959	18.6917	18.815	NA	13.0619	18.7135	21.803	25.6712	NA	NA
Q8CG47	SMC4_MOUSE	Smc4	18.9734	18.7392	18.9449	19.1609	19.3167	19.3543	19.3318	19.3409	19.2769	18.6748	19.0705	19.1302	19.4972	19.493	19.574	18.8541	18.727	18.6931	17.943	18.1412	18.0538	10.8534	4.01112	5.05809	5.60209	9.32494	10.8284	21.8331
Q8K3X4	I2BPL_MOUSE	Irf2bpl	21.8324	21.7805	21.7368	21.2088	21.1845	21.1962	21.3056	21.4844	21.5276	21.1504	20.8442	21.0958	21.9554	21.9906	21.9781	21.6233	21.5856	21.6661	22.4836	22.347	22.0871	325.18	7.1729	11.0762	7.27821	21.3715	367.373	621.113
Q9JIW9	RALB_MOUSE	Ralb	22.1889	21.9884	21.9788	21.3493	21.3035	21.485	21.2734	21.1692	21.0044	21.4028	21.5227	21.4532	21.2037	21.2357	21.1508	21.7486	22.0842	21.773	22.2195	22.2123	22.2442	118.891	39.6917	50.6778	69.8792	76.6699	97.2736	188.746
Q8R3Y8	I2BP1_MOUSE	Irf2bp1	20.5873	20.6642	20.4605	20.9808	21.0387	20.8221	21.1869	21.1842	21.2105	21.1198	20.9719	20.9698	21.2974	21.4132	21.3848	20.6078	20.1269	20.0937	20.5431	20.5268	20.5534	NA	16.613	28.9043	28.0198	45.569	NA	NA
Q99PT1	GDIR1_MOUSE	Arhgdia	26.7507	26.7907	26.8367	26.0366	25.9249	25.9064	25.9583	25.785	25.7636	26.0238	26.1762	26.104	25.7997	25.7295	25.8359	26.5841	26.5688	26.7053	26.7133	26.7707	26.614	132.307	36.0697	50.7549	68.1622	64.3374	119.971	182.927
Q9EQC5	SCYL1_MOUSE	Scyl1	21.3945	21.4205	21.4679	21.7324	21.7194	21.6039	21.5668	21.5826	21.5344	21.7758	21.5953	21.6676	21.5342	21.6039	21.6047	21.5101	21.3376	21.317	21.2649	21.2668	21.2003	76.1686	42.1026	67.3595	67.216	94.3051	91.6616	90.851
Q9D753	EXOS8_MOUSE	Exosc8	19.2281	19.3295	19.2853	19.4109	19.7944	19.4262	19.6969	19.6535	19.7503	19.549	19.6361	19.5087	19.6627	19.8041	19.7017	19.2702	19.3066	18.9999	18.7625	18.7998	18.8556	20.8464	12.8085	18.2722	19.4589	25.1276	24.9333	30.1321
P06797	CATL1_MOUSE	Ctsl	26.411	26.6452	26.6202	27.1621	27.2182	27.0409	27.0654	27.0403	27.065	27.501	27.345	27.4081	27.6736	27.7391	27.4808	26.7278	26.841	26.6947	25.8071	25.8067	25.6802	44.1068	26.7848	33.6272	45.3671	64.1712	54.8611	37.8263
Q68FG0;Q68FG0-2	ZC4H2_MOUSE	Zc4h2	17.4775	NA	NA	NA	16.6778	NA	17.429	17.0508	17.7725	16.9582	17.5786	17.07	16.9308	17.6965	16.8897	17.5726	17.3618	17.4165	NA	NA	NA	NA	NA	NA	NA	NA	NA	NA
Q8BHG9	CGBP1_MOUSE	Cggbp1	21.5252	21.9638	21.625	22.6811	22.8184	22.6371	22.0486	22.3156	22.1871	22.6706	22.9139	22.7187	22.5601	22.2994	22.4988	21.7967	21.1574	20.8822	22.946	22.8482	23.0155	43.7334	19.0495	23.3145	37.8357	36.323	37.9404	150.522
Q8BGB7	ENOPH_MOUSE	Enoph1	21.4692	21.4132	21.4258	21.3273	21.1367	21.2645	20.8225	20.9311	20.7091	21.0995	21.1886	21.1098	20.6171	20.6022	20.4706	21.2175	21.2947	21.393	20.9506	20.9442	20.8166	163.298	60.7979	60.3899	91.3158	62.1242	162.749	198.243
Q9JMG2	C1GLC_MOUSE	C1galt1c1	19.0271	18.843	18.8478	18.4923	18.7109	18.5928	18.3211	18.3406	18.2335	18.2527	18.7793	18.33	18.1909	17.9622	18.2315	18.8212	18.7832	18.5158	18.6519	18.6146	18.8213	NA	NA	NA	NA	NA	NA	NA
Q9D4J7	PHF6_MOUSE	Phf6	19.8593	20.0615	19.4479	20.3075	20.0242	20.0164	20.4996	20.2183	20.1818	20.3318	20.1937	20.245	20.6163	20.6162	20.4644	19.8195	19.7238	18.9493	20.3243	20.0299	20.2663	29.626	11.7933	16.5993	13.7384	27.6848	21.9422	48.0136
Q8VCT3	AMPB_MOUSE	Rnpep	23.9595	24.0129	23.9255	23.9124	23.6688	23.816	23.6132	23.5573	23.6275	23.7043	23.7216	23.707	23.1855	23.1789	23.2603	23.995	24.0522	24.0316	23.6898	23.5896	23.3181	95.9531	61.2749	80.3384	104.683	90.459	79.0554	93.6947
Q5PRF0	HTR5A_MOUSE	Heatr5a	20.0968	20.1556	20.1005	19.5158	19.6292	19.4742	19.5091	19.3911	19.3452	19.355	19.3659	19.4895	19.3395	19.121	19.386	19.9957	20.1749	20.123	19.425	19.3203	19.0375	140.873	112.474	147.436	122.963	182.185	143.119	106.366
P97484	LIRB3_MOUSE	Lilrb3	22.4249	22.3629	22.3367	22.874	22.8646	22.9682	22.9386	22.9408	22.9465	22.984	23.0337	22.9894	22.9726	22.998	22.8806	22.1749	22.2365	22.1453	23.4989	23.5397	23.5825	151.483	125.499	181.311	211.76	268.963	129.846	505.547
Q9D824	FIP1_MOUSE	Fip1l1	18.8362	19.0567	18.9345	19.6639	19.8529	19.9184	19.4517	19.7682	19.6469	19.485	19.766	19.6996	19.6897	19.7113	19.8417	18.8065	18.2107	18.6782	19.0048	18.9315	19.3887	29.5462	10.4737	15.6021	16.0958	23.5553	24.0059	46.9083
Q8BTM8	FLNA_MOUSE	Flna	26.0112	25.998	26.043	25.922	25.9402	25.9552	25.9727	25.9852	25.9582	25.7936	25.7967	25.8308	26.0413	26.0548	26.0387	26.0177	25.9976	25.94	25.7649	25.768	25.7943	30.7396	14.4817	19.271	17.8403	28.1391	22.937	28.244
Q9JHQ5	LZTL1_MOUSE	Lztfl1	20.7846	21.0328	20.9271	20.9598	21.0741	20.8681	21.2191	21.2537	21.1232	21.161	20.9889	21.0683	21.0085	21.1799	21.0246	20.7042	20.5458	20.6712	23.1177	23.1512	23.4283	NA	50.7192	89.9954	86.6027	102.751	NA	NA
P59017	B2L13_MOUSE	Bcl2l13	19.1959	19.0486	19.0785	18.7728	18.8887	19.2667	18.8278	18.7844	19.0397	19.013	18.9954	18.8521	18.677	18.5522	18.7972	19.3776	19.5079	19.2422	18.1609	18.9649	18.8391	NA	72.0815	78.1877	113.783	114.225	NA	NA
Q921C5-2	BICD2_MOUSE	Bicd2	21.5793	21.5617	21.6616	21.811	21.9138	21.8122	22.1687	22.1856	22.2128	21.9305	21.7849	21.8388	22.2303	22.2266	22.2761	21.7317	21.6986	21.5927	21.7193	21.6486	21.7949	558.05	51.03	89.2686	73.5397	133.17	489.301	645.465
Q91XV3	BASP1_MOUSE	Basp1	21.4566	21.5583	21.4451	21.0912	21.2847	21.2181	21.0278	21.1602	21.1502	21.083	21.1572	21.2522	21.3933	21.224	21.5016	21.3841	21.2294	20.9529	21.3244	21.1311	21.0172	8.39714	3.02671	3.73324	4.84213	6.88367	6.95549	11.6611
Q6IRU2	TPM4_MOUSE	Tpm4	24.9545	25.0164	24.8935	24.7558	24.8941	24.7414	24.7258	24.7792	24.7431	24.9264	25.0013	24.8863	24.7498	24.803	24.7783	24.7364	24.6999	24.7241	26.3479	26.2847	26.1481	39.196	15.1896	22.1318	28.5424	34.9361	35.4022	185.966
Q61646	HPT_MOUSE	Hp	NA	NA	NA	20.0886	20.0743	20.2303	18.8047	18.8198	18.8347	20.1697	19.7351	19.7904	17.3328	17.1577	17.7539	NA	NA	NA	21.9591	22.0776	22.4018	NA	28.6206	14.7327	29.5011	4.4586	NA	NA
P28658	ATX10_MOUSE	Atxn10	23.6555	23.655	23.5962	23.1789	23.247	23.2367	23.2003	23.2951	23.3465	23.0476	23.2612	23.1435	22.9457	23.0136	23.1577	23.5839	23.5515	23.5623	22.9505	22.8834	22.9619	1198.79	87.664	124.953	134.502	153.277	993.54	1111.73
Q920R0	ALS2_MOUSE	Als2	17.8421	17.5225	18.0584	17.6196	17.4188	17.2197	16.8667	16.8586	15.3752	17.3997	17.1451	17.4333	NA	16.8794	17.0117	17.2886	17.4309	16.6836	16.2348	17.2628	16.9239	NA	NA	NA	NA	NA	NA	NA
Q9EPK2;Q9EPK2-2;Q9EPK2-3	XRP2_MOUSE	Rp2	23.8662	23.776	24.0701	23.99	23.9378	23.9975	24.0879	24.044	24.015	24.0464	23.8847	23.9328	23.4321	23.5919	23.475	24.1974	24.1767	24.2775	23.5275	23.4481	23.6587	255.652	98.4515	147.863	145.672	154.651	325.088	269.152
Q8K019;Q8K019-2	BCLF1_MOUSE	Bclaf1	20.8046	20.9244	20.7682	NA	NA	NA	21.0044	21.2326	21.2374	21.2397	21.2743	21.2146	21.2998	21.1208	21.128	20.9928	20.6775	20.5712	20.6716	20.6284	20.7315	8.19131	NA	3.42071	4.00546	4.27328	6.48475	13.5727
Q8VE97	SRSF4_MOUSE	Srsf4	NA	NA	NA	NA	NA	NA	20.2422	20.3259	20.2995	20.1206	20.0273	20.2124	20.4087	20.407	20.3123	20.2126	20.3239	20.1732	19.9661	19.8908	19.7259	NA	NA	3.82994	3.45278	5.27964	3.72144	3.95849
Q14B01	Q14B01_MOUSE	Rnf113a2	19.4036	19.6419	19.4703	19.9815	20.0657	19.9342	19.8127	19.8522	19.9439	19.9183	19.9813	20.0071	19.8498	19.738	19.9676	19.4897	19.1693	18.7446	19.3151	19.5859	19.7677	NA	52.7245	57.0647	67.252	77.6014	NA	NA
Q8CDG3	VCIP1_MOUSE	Vcpip1	22.8837	22.9126	22.9344	23.0378	23.0595	23.0405	22.9869	23.0321	22.999	22.9685	23.014	22.9529	22.9286	22.9169	22.9369	22.9607	22.9433	23.0377	23.4355	23.3728	23.3408	632.523	32.755	69.5784	90.2587	104.27	459.904	560.294
P18052;P18052-2	PTPRA_MOUSE	Ptpra	21.8157	21.4059	21.7056	20.0585	20.2668	20.4146	20.4635	20.2938	20.2324	19.8248	20.0869	19.7502	20.2431	20.133	20.258	21.1449	21.2341	21.3855	19.7097	19.5938	19.3842	282.375	NA	NA	NA	NA	255.089	83.7615
P04186	CFAB_MOUSE	Cfb	NA	NA	NA	16.7274	17.2783	17.6285	16.1311	15.6357	18.0547	17.6767	18.0196	17.7634	15.656	NA	NA	NA	NA	NA	20.7799	20.6721	21.0917	NA	NA	NA	NA	NA	NA	NA
Q6ZPL9	DDX55_MOUSE	Ddx55	22.7641	22.4646	22.355	22.8714	22.7021	22.8047	22.6024	22.7649	22.4757	22.6417	22.5572	22.7442	22.3102	22.3263	22.4512	22.9069	22.726	22.6775	22.1766	22.3123	21.9391	NA	NA	NA	NA	NA	NA	NA
Q99PP2	ZN318_MOUSE	Znf318	18.1575	18.0727	17.847	18.4036	18.6492	18.3124	18.5605	18.4872	18.5795	18.546	18.8643	18.7036	18.6888	18.7614	18.7999	18.1096	17.5888	17.7832	17.6088	17.7258	17.9484	NA	NA	NA	NA	NA	NA	NA
P49446-3	PTPRE_MOUSE	Ptpre	21.7438	21.8389	21.656	20.9342	21.0103	20.9435	20.8171	20.8281	20.5212	20.5525	20.762	20.7549	20.6465	20.5777	20.7488	21.4621	21.4756	21.4815	21.7473	21.7034	21.7928	196.314	108.971	127.717	140.437	198.987	163.562	223.366
Q7TQH0-2	ATX2L_MOUSE	Atxn2l	23.0465	23.2763	22.9778	23.6089	23.713	23.5935	23.5967	23.6582	23.6626	23.7807	23.7708	23.7423	23.6448	23.7404	23.7339	22.7973	22.5279	22.3963	23.655	23.5739	23.6344	47.0007	10.7371	16.1465	20.0246	25.6518	42.7445	117.503
Q8VHX6;Q8VHX6-2	FLNC_MOUSE	Flnc	23.3315	23.1234	22.6224	23.6682	24.138	23.8645	22.776	22.8885	22.8023	21.6646	22.3886	23.1473	22.8975	22.8068	22.7373	23.327	23.182	22.7242	22.9317	23.1628	23.0365	19.9862	12.8179	15.338	14.2236	22.7712	18.6837	17.2835
Q9JHR7	IDE_MOUSE	Ide	22.7378	22.8041	22.7706	22.4599	22.383	22.3503	22.2943	22.3166	22.333	22.3184	22.3395	22.303	22.241	22.1958	22.2448	22.6945	22.6902	22.7015	22.0117	21.9836	21.986	103.865	23.6503	38.0524	35.5418	38.7514	73.2513	90.1251
P97473	TRBP2_MOUSE	Tarbp2	20.8063	20.9086	20.6506	21.2331	21.2613	21.1085	21.171	21.3135	21.3379	21.2614	21.0759	21.1536	21.1882	21.2214	21.2827	20.8748	20.8476	20.7204	21.0885	21.0118	21.2271	NA	34.1025	72.2958	77.9324	99.5565	NA	NA
P19253	RL13A_MOUSE	Rpl13a	24.158	24.0045	23.9831	23.9636	24.1609	24.071	23.8758	23.9977	23.9507	23.9786	23.8274	23.9679	23.6377	23.7927	23.8911	24.0769	23.9974	24.0234	24.4314	24.531	24.2954	17.3137	6.91371	7.98573	8.68614	11.2973	15.8296	33.1926
Q6ZPY7	KDM3B_MOUSE	Kdm3b	20.8188	20.9774	20.9234	20.972	21.1674	21.1127	21.2289	21.2083	21.2521	21.0701	21.0153	21.0698	21.1764	21.1286	21.1128	20.833	20.9097	21.0441	20.7461	20.7307	20.6606	33.6513	47.8967	82.907	78.9253	103.908	30.2591	37.1614
Q8K268	ABCF3_MOUSE	Abcf3	21.4892	21.3904	21.4782	20.9772	21.0698	20.9351	20.9156	20.871	20.7476	20.8509	20.926	20.9017	20.7758	20.7177	20.8414	21.4185	21.4493	21.4059	20.9537	20.9227	20.6964	330.538	30.6837	39.8543	45.8735	51.6112	313.497	237.715
P09103	PDIA1_MOUSE	P4hb	24.4833	24.7106	24.7568	25.2537	25.1649	25.1831	25.1339	25.0825	25.2088	25.5852	25.4313	25.4461	25.2605	25.3606	25.3593	25.0018	24.8538	24.878	24.8196	24.7618	24.8268	17.2789	10.0288	15.9437	20.192	22.2513	18.2955	29.1604
Q6ZPZ3	ZC3H4_MOUSE	Zc3h4	20.8818	21.0912	20.7145	21.3804	21.4461	21.4269	21.45	21.4604	21.457	21.6273	21.455	21.5458	21.6494	21.6598	21.5704	21.0314	20.752	20.6867	21.0654	21.0251	21.1118	79.7443	16.5821	26.7276	41.5221	71.4706	57.9109	106.943
Q3UZA1	CPZIP_MOUSE	Rcsd1	19.8869	19.874	19.7638	20.5209	20.6171	20.518	20.3258	20.3926	20.5353	20.4252	20.4492	20.4667	20.2761	20.274	20.425	19.9807	19.9303	19.7734	20.8498	20.8208	20.6375	191.542	56.7555	84.6294	67.3316	107.199	223.834	526.464
O54774	AP3D1_MOUSE	Ap3d1	22.1087	22.2182	22.1765	21.4303	21.5472	21.5273	21.3341	21.4398	21.1775	21.2885	21.7097	21.4404	21.4336	21.2092	21.2998	21.9327	21.9669	22.0355	21.8411	21.8064	21.6961	67.8977	21.2374	32.1401	36.9189	42.3759	55.6672	74.675
Q8C6B9	AROS_MOUSE	Rps19bp1	20.1137	20.6545	20.058	20.8329	21.0307	20.9268	20.8958	21.2569	20.9291	21.1703	21.1507	21.0946	21.5518	21.2692	21.2958	20.3024	19.8563	19.9234	21.0669	20.948	21.2092	390.945	9.9873	16.5131	18.7069	32.6898	357.467	1262.28
E9PY43	E9PY43_MOUSE	Erich1	19.248	19.3504	19.314	19.8166	19.6831	19.5426	19.6517	19.6357	19.6646	19.7208	19.8676	19.6969	19.5966	19.61	19.7869	19.497	19.7242	19.4207	18.9757	18.6769	18.906	NA	NA	NA	NA	NA	NA	NA
Q9D906	ATG7_MOUSE	Atg7	22.8759	22.9063	22.8576	22.7436	22.6502	22.6338	22.5216	22.4263	22.44	22.5711	22.544	22.587	22.2597	22.1848	22.3181	22.9415	22.9079	22.9586	21.9027	21.8711	21.6596	107.521	92.7867	108.003	129.677	142.121	98.0648	78.9782
Q60676	PPP5_MOUSE	Ppp5c	21.1531	21.2255	21.2248	21.2004	21.1369	21.0079	21.1853	21.1451	21.2389	21.0622	21.0096	21.0532	21.0267	21.1048	21.2627	21.2306	21.2878	21.2659	20.8195	20.8409	20.7673	23.3653	4.70891	6.95615	6.79864	10.3551	30.2641	28.1908
P14733	LMNB1_MOUSE	Lmnb1	21.4253	21.4592	21.5292	NA	NA	NA	20.8122	20.7366	20.7862	20.7258	20.7741	20.7821	21.1428	20.9873	21.0606	21.3583	21.3357	21.3559	20.0178	19.8453	19.9061	8.01769	NA	3.05328	3.36408	5.1617	6.72628	4.0713
Q9WV72	ASB3_MOUSE	Asb3	19.1482	18.7613	18.9151	18.2041	18.0193	18.3759	18.1417	18.2977	17.9777	18.0605	18.4703	18.1805	18.083	17.593	18.0572	18.554	19.1115	18.667	19.3253	19.1052	19.0698	NA	NA	NA	NA	NA	NA	NA
Q3U4G3	XXLT1_MOUSE	Xxylt1	19.8311	19.6845	19.5854	19.3141	19.3627	19.3872	19.2249	19.2924	19.0292	19.1623	19.5067	19.4698	19.0903	19.1929	19.4089	19.3026	19.5333	19.5838	17.7843	18.4785	17.994	NA	NA	NA	NA	NA	NA	NA
P42232	STA5B_MOUSE	Stat5b	21.7136	21.4327	21.3182	21.1935	21.1921	21.2785	20.8774	20.9329	20.7114	20.7413	21.1657	21.0202	20.6126	20.7117	20.726	21.2102	21.4395	21.2246	23.06	23.0234	22.7674	246.956	98.9254	122.442	116.719	155.69	218.801	814.407
Q9R0N0	GALK1_MOUSE	Galk1	22.2808	22.3284	22.2751	21.9091	21.4521	21.6703	21.5438	21.6958	21.5523	21.6569	21.6399	21.5993	21.7292	21.5448	21.6208	22.0637	22.1756	22.1758	21.5773	21.5979	21.5731	81.2888	29.9244	48.4915	50.2486	68.3775	78.5048	87.0262
F7BJB9	MORC3_MOUSE	Morc3	21.6426	21.586	21.5268	21.597	21.5965	21.6029	21.5241	21.623	21.606	21.4131	21.4421	21.4004	21.4423	21.3351	21.3804	21.6714	21.7869	21.7771	21.8023	21.764	21.5525	85.6327	27.796	56.9087	48.6702	69.8862	120.806	159.106
Q62172	RBP1_MOUSE	Ralbp1	20.5406	20.616	20.5414	20.356	20.3755	20.3046	20.5942	20.4174	20.5089	20.29	20.2983	20.3719	20.6537	20.5128	20.6537	20.6831	20.5751	20.7192	20.0757	19.931	20.1629	68.4705	18.9672	34.0143	39.289	48.4496	65.467	65.6899
Q9D8Y8;Q9D8Y8-2	ING5_MOUSE	Ing5	17.64	17.7726	17.3907	18.68	18.6464	17.7214	18.8191	18.8372	18.6759	18.6959	18.4327	18.6215	18.1229	18.8765	18.913	17.5847	17.1065	17.7828	18.6036	18.4154	18.4252	NA	NA	NA	NA	NA	NA	NA
O55003	BNIP3_MOUSE	Bnip3	19.1777	18.9449	19.2228	18.7607	18.4155	18.4298	18.4365	18.3831	19.0741	18.3044	18.7107	18.8207	18.1151	18.8746	19.2568	18.5234	18.7509	18.8802	21.3722	21.3593	21.4504	NA	NA	NA	NA	NA	NA	NA
O35071	KIF1C_MOUSE	Kif1c	20.3672	20.2486	20.3476	20.7058	20.7599	20.7486	20.7555	20.7235	20.6897	20.6742	20.6106	20.5462	20.9081	20.8877	20.7875	20.3935	20.4236	20.2944	19.7496	19.9265	19.8825	NA	106.274	157.989	158.824	224.367	NA	NA
Q91Z67	SRGP2_MOUSE	Srgap2	22.7772	22.7875	22.8006	22.49	22.4342	22.421	22.6165	22.5764	22.584	22.3215	22.3079	22.3738	22.454	22.3606	22.4355	22.8243	22.8428	22.8634	23.0349	22.9724	22.9613	117.571	55.4928	90.3004	76.7273	115.428	134.16	204.692
Q8K2W3	TXD11_MOUSE	Txndc11	19.7121	20.1211	19.7684	NA	NA	NA	NA	NA	NA	NA	NA	NA	NA	NA	NA	19.7815	19.4177	20.0677	19.6336	19.7287	19.7166	NA	NA	NA	NA	NA	NA	NA
O88398	AVIL_MOUSE	Avil	NA	NA	NA	18.9105	19.4056	19.1641	NA	NA	NA	18.6934	18.5752	18.9415	21.3255	21.2051	21.3653	NA	NA	NA	NA	NA	NA	NA	4.07257	NA	5.02224	30.6716	NA	NA
Q99ME2	WDR6_MOUSE	Wdr6	20.1795	20.256	20.2258	19.8061	19.6527	19.8487	19.8776	19.6681	19.9864	19.6029	20.0609	19.7116	19.5196	19.5115	19.732	20.0269	20.0026	20.1479	18.3893	18.8881	18.6295	NA	85.5853	132.54	143.755	159.324	NA	NA
Q61771	KIF3B_MOUSE	Kif3b	20.8206	20.9992	20.9422	21.6054	21.8243	21.6718	21.5912	21.666	21.5632	21.7712	21.7497	21.6492	21.6597	21.6757	21.6286	21.0945	20.9964	21.0125	21.2816	21.304	21.0711	233.659	29.8081	39.1267	48.8571	63.2903	245.66	460.856
Q9CX86	ROA0_MOUSE	Hnrnpa0	27.4571	27.4484	27.0366	27.8672	27.942	27.8385	27.8289	27.8952	27.9835	27.8381	28.0301	27.9826	27.9488	28.0166	28.0021	27.3038	27.0503	26.7575	27.8074	27.7185	27.7919	33.269	13.2655	21.0493	24.996	29.0023	31.0416	74.1328
Q8VI93	OAS3_MOUSE	Oas3	22.4106	22.533	22.4773	22.1831	22.0931	22.202	22.1678	22.2645	22.2135	22.1676	22.1425	22.1842	22.0942	22.0395	22.0895	22.4746	22.5494	22.546	23.8757	23.7564	23.6438	43.4567	51.4111	106.742	102.962	190.862	35.6856	148.287
Q99MR6;Q99MR6-2	SRRT_MOUSE	Srrt	21.6768	21.8907	21.8538	22.3339	22.2506	22.1906	22.4339	22.3998	22.4668	22.6323	22.241	22.2177	22.43	22.4801	22.6827	21.9845	21.6974	21.7973	22.3774	22.2259	22.3735	24.8901	7.00827	13.5234	11.1761	18.2392	18.8939	39.3297
Q9CQ80	VPS25_MOUSE	Vps25	22.5317	22.7216	22.8202	22.5825	22.4805	22.5497	22.5543	22.5749	22.4363	22.3563	22.5594	22.5472	22.1542	22.2582	22.2321	22.6802	22.696	22.7339	22.0408	22.1963	22.1905	93.5078	24.0866	27.2739	34.679	28.095	88.4775	94.048
O35551	RABE1_MOUSE	Rabep1	21.0665	21.2255	21.3211	21.691	21.7374	21.8267	21.96	21.936	21.9892	22.0098	21.8175	21.8618	21.8401	21.941	21.9686	21.512	21.4747	21.4523	21.4938	21.4692	21.8439	241.147	81.3152	120.097	121.621	162.218	250.257	400.454
Q8BG48	ST17B_MOUSE	Stk17b	21.0347	21.1449	21.303	20.7827	20.7716	20.6774	20.8896	20.8518	20.6459	20.6566	20.8208	20.757	20.9736	20.9842	21.4106	21.2471	21.1458	21.3512	21.3116	21.4634	21.3775	23.0594	NA	NA	NA	NA	21.5844	29.9456
Q3TLI0	TPC10_MOUSE	Trappc10	19.859	20.0188	19.9256	19.5827	19.5408	19.4189	19.5208	19.5559	19.4544	19.4529	19.71	19.656	19.1474	19.161	19.2339	19.8797	19.8897	19.9675	19.4217	19.5507	19.498	105.814	NA	NA	NA	NA	127.079	182.994
P97467	AMD_MOUSE	Pam	19.8905	19.6296	19.7539	19.3582	19.3292	19.5638	19.7253	19.5669	19.6334	19.3484	19.4132	19.2965	20.1053	20.0575	20.1248	19.7255	19.6886	19.6167	20.0375	19.8353	20.0508	NA	48.6776	81.5202	93.8244	172.849	NA	NA
Q8BFU3	RN214_MOUSE	Rnf214	21.1336	21.3636	21.1647	21.5006	21.6127	21.5798	21.6823	21.7455	21.8862	21.6565	21.5461	21.5997	21.7381	21.7451	21.7807	21.264	21.0486	20.9995	21.4458	21.2741	21.3416	998.182	50.6026	92.2506	81.9874	133.141	1075.69	1745.53
P49717	MCM4_MOUSE	Mcm4	20.4649	20.3971	20.4289	19.8369	19.9764	19.8155	19.976	20.0022	19.9726	19.9864	19.9161	19.9187	20.1074	20.1151	20.036	20.224	20.3704	20.4631	19.4725	19.3816	19.4555	20.3701	4.76939	6.8542	6.869	10.5033	19.388	13.9552
Q2YFS3;Q2YFS3-2	PILRA_MOUSE	Pilra	NA	NA	NA	19.7222	19.6669	19.4932	19.476	19.1644	18.5309	19.9121	19.9964	19.5566	18.8333	18.3951	17.5669	NA	NA	17.1197	19.3513	19.3375	19.4562	NA	NA	NA	NA	NA	NA	NA
O35066	KIF3C_MOUSE	Kif3c	18.5276	18.5932	18.3507	18.1657	18.4765	18.4125	18.3731	18.3019	18.3195	18.3906	18.2941	18.2765	17.9174	18.2312	17.8164	18.2325	18.4707	18.1802	18.9885	18.8448	18.9116	NA	NA	NA	NA	NA	NA	NA
P08775	RPB1_MOUSE	Polr2a	22.8989	22.8591	22.8725	23.0729	23.0181	23.0687	22.9336	22.8923	22.8589	22.806	22.848	22.8512	22.7322	22.6166	22.684	22.8846	22.8627	22.9378	22.0202	22.0049	21.9377	274.646	77.8301	102.167	91.1952	129.3	250.711	238.024
Q3THJ3	EIF1A_MOUSE	Eif1ad	19.4762	19.3491	19.105	19.8972	19.9047	20.0066	19.3942	19.5075	19.636	19.82	20.0931	20.2927	20.1419	19.962	19.9111	19.1443	18.9655	18.606	20.2056	20.1556	20.3518	NA	39.1052	40.1313	61.6021	101.528	NA	NA
Q9CWJ9	PUR9_MOUSE	Atic	22.8244	22.8261	22.951	23.5737	23.4053	23.4371	23.3302	23.3502	23.3464	23.3722	23.3356	23.3567	22.9696	22.9543	22.8928	22.9449	22.8765	22.8252	22.7124	22.7377	22.6092	30.7529	11.3432	15.4236	15.8008	19.1268	28.2999	35.1817
Q9EP71	RAI14_MOUSE	Rai14	20.2071	20.3367	20.2835	21.303	21.3858	21.3615	21.1432	21.1157	21.1678	21.7705	21.7468	21.8095	21.1708	21.2435	21.1797	20.2575	20.0398	20.0519	20.9309	20.9225	20.7492	166.243	38.4787	24.0769	47.7693	37.186	147.896	256.341
O08788;O08788-2	DCTN1_MOUSE	Dctn1	22.2235	22.084	22.2262	22.3232	22.4926	22.4477	22.5392	22.5054	22.3785	22.3024	22.4782	22.5079	22.5937	22.5096	22.5424	22.2103	22.2187	22.1794	21.9662	21.9433	21.9883	65.6269	23.3984	39.2574	40.62	63.3442	64.3682	79.1424
Q8BKT7	THOC5_MOUSE	Thoc5	18.3763	18.4751	18.3658	17.6219	18.0093	18.2242	18.1412	18.113	18.448	18.3334	18.5976	18.2621	18.2165	18.2525	18.5231	18.2581	18.6845	18.5429	18.5188	18.4423	18.3486	NA	10.6494	9.6063	10.1734	12.2644	NA	NA
P42567	EPS15_MOUSE	Eps15	21.8558	21.8391	21.9705	22.2214	22.1365	22.1278	22.377	22.3472	22.4329	22.2037	22.0823	22.0722	22.3816	22.4358	22.3967	22.0647	21.9872	21.9141	21.3961	21.302	21.5291	72.0866	28.0256	44.6744	37.555	54.9626	86.0314	79.3627
Q9JJ89	CCD86_MOUSE	Ccdc86	20.6676	20.5831	20.4173	21.5937	21.6922	21.5883	20.8867	21.2484	21.1778	21.5093	21.5321	21.4814	20.8264	20.4912	20.7653	20.6111	20.3422	20.2948	21.9697	21.7704	21.8007	NA	30.5016	31.2008	47.9865	36.1167	NA	NA
Q99LQ4	SVBP_MOUSE	Svbp	19.7221	20.0622	19.05	19.9443	20.5204	20.3976	20.0429	20.3631	19.9795	19.387	20.569	18.8586	20.5474	19.8525	20.4897	16.6065	18.6259	17.1575	20.7073	20.7831	20.7733	NA	NA	NA	NA	NA	NA	NA
P21107-2	TPM3_MOUSE	Tpm3	26.7342	26.7378	26.6889	26.6424	26.5967	26.7152	26.6731	26.7342	26.7549	26.75	26.7434	26.7833	26.6124	26.6232	26.6929	26.7706	26.7789	26.7417	26.8801	26.7211	26.7089	66.3494	23.9851	33.7114	37.6639	50.2426	58.8362	91.607
Q924T7	RNF31_MOUSE	Rnf31	19.884	19.8147	19.8805	19.8918	19.8445	19.9087	19.869	19.9576	19.8824	19.8102	19.7518	19.8515	19.8114	19.7015	19.6468	19.9751	20.0772	20.0629	20.5202	20.4792	20.2793	69.4203	56.9156	76.4659	69.8257	87.3008	97.0379	164.647
Q8VDM4	PSMD2_MOUSE	Psmd2	23.8381	23.9084	23.9465	23.7145	23.6477	23.5963	23.6591	23.6862	23.7171	23.7101	23.662	23.677	23.5014	23.4541	23.5921	23.9333	23.9078	23.9189	24.1957	24.1766	24.1604	134.814	41.4209	66.8474	68.5787	97.3794	111.91	229.422
Q8BL80	RHG22_MOUSE	Arhgap22	21.295	21.2736	21.3932	21.3	21.2978	21.2637	21.7179	21.6886	21.76	21.2666	20.9672	21.067	21.8047	21.913	21.8983	21.5647	21.4561	21.4029	19.5355	19.7195	20.0248	92.0145	23.6956	48.1518	35.7519	86.4495	102.494	48.8018
Q8BSY0	ASPH_MOUSE	Asph	24.2526	23.9238	24.1066	22.8154	22.938	22.908	22.8406	22.772	22.5769	22.7636	22.9483	22.9296	22.8681	22.8176	22.7196	23.8803	23.8905	23.9007	22.9184	22.9054	22.8032	90.6148	26.1352	36.7738	44.4262	55.5635	72.0554	55.4352
Q8VIJ6	SFPQ_MOUSE	Sfpq	25.309	25.6065	25.569	25.9691	26.0213	25.9847	26.1155	26.0359	26.1999	26.1642	25.9693	26.0773	25.8194	25.9255	26.1146	25.7258	25.5871	25.6128	26.238	26.3136	26.3542	34.4753	12.865	18.1254	19.875	29.7673	39.5326	74.7235
Q8R326	PSPC1_MOUSE	Pspc1	22.5551	22.6796	22.4205	22.4569	22.5843	22.4079	22.3643	22.3688	22.4618	22.2967	22.2016	22.2804	21.7645	21.8386	21.9628	22.7374	22.5395	22.4873	22.69	22.511	22.7121	117.973	15.5464	20.9681	25.4768	27.3691	164.804	225.672
Q6PCM1	KDM3A_MOUSE	Kdm3a	18.3516	18.453	18.6404	18.7731	18.8471	19.0464	18.9704	19.0498	18.9754	18.7796	18.8138	18.8323	18.8978	18.8288	18.9104	18.6601	18.2835	18.6366	19.0397	18.9744	19.0781	NA	NA	NA	NA	NA	NA	NA
Q8BYH8;Q8BYH8-2	CHD9_MOUSE	Chd9	18.9214	18.3987	18.09	19.0286	19.2868	19.3239	19.29	19.2605	19.1708	19.0852	19.2433	19.2165	19.4547	19.1168	19.1618	18.1988	18.2875	18.4044	17.6504	18.1377	18.2853	NA	NA	NA	NA	NA	NA	NA
Q91WZ8	DTBP1_MOUSE	Dtnbp1	20.5509	20.6276	20.6863	20.669	21.0406	21.1393	21.3129	21.1793	21.2198	21.1669	20.6105	21.1346	21.0489	21.1364	21.3437	20.6937	20.8192	20.7626	20.1717	20.4371	20.3657	NA	62.5722	92.7169	98.625	135.984	NA	NA
P14483	HB2A_MOUSE	H2-Ab1	24.3513	24.3301	24.3454	24.1791	24.1351	24.054	23.3035	23.2296	23.179	24.0414	24.4158	24.3076	21.773	21.9778	22.0477	24.5966	24.5527	24.5746	24.8202	24.7845	24.7233	183.974	86.2361	112.152	156.338	202.775	160.661	314.894
Q8BLH7	HIRP3_MOUSE	Hirip3	17.9114	17.731	18.0312	17.8152	18.3311	18.1321	17.4509	18.0489	18.5016	17.8061	18.3354	17.1169	18.3562	17.7167	18.2092	17.5414	17.8493	18.0228	17.3643	17.1662	17.1347	23.5307	9.91372	11.9508	9.12542	24.0776	12.986	20.3792
Q8VC31	CCDC9_MOUSE	Ccdc9	21.8179	21.8347	21.774	22.0488	22.2218	22.1408	22.1587	22.2276	22.1753	22.2198	22.1118	22.1197	22.2725	22.1744	22.2505	21.7959	21.5553	21.6182	21.8237	21.7637	21.9052	119.927	16.5509	31.6729	34.608	48.6243	90.6962	185.755
P08030	APT_MOUSE	Aprt	22.0212	21.8148	21.9918	21.5608	21.384	21.4836	21.3299	21.4925	21.3317	21.178	20.9604	21.248	21.6696	21.4538	21.3094	21.8092	21.5634	21.661	20.8394	20.7297	20.7402	20.7158	4.31923	6.42615	6.2632	9.46523	17.7953	17.5731
Q640L3-2	CCPG1_MOUSE	Ccpg1	19.4741	19.3702	19.5024	20.0717	20.1393	20.1063	20.0313	20.1381	19.8005	20.0624	20.1016	19.994	20.0673	20.1088	20.0162	19.5784	19.2964	19.3529	18.8702	18.8059	18.8801	197.848	22.7634	32.0686	34.0076	46.7458	176.6	297.275
P13346	FOSB_MOUSE	Fosb	16.8202	17.8132	17.0269	15.9965	16.9091	NA	16.2838	17.6637	16.5518	17.7026	17.433	17.584	17.1452	16.8534	17.062	16.7257	NA	15.6655	19.7682	19.6356	19.0128	NA	5.62065	9.0932	17.9964	20.7876	NA	NA
Q62261	SPTB2_MOUSE	Sptbn1	22.6638	22.7296	22.7357	22.7181	22.8118	22.7741	22.7805	22.8165	22.7377	22.6358	22.685	22.7433	22.8437	22.8393	22.8284	22.648	22.6565	22.6313	21.6335	21.5222	21.3362	73.0734	17.5045	25.4347	28.1726	34.7373	56.8814	38.443
Q91YP2	NEUL_MOUSE	Nln	21.4216	21.2778	21.2591	21.437	21.4855	21.4664	21.0594	21.1311	20.993	21.1175	21.3419	21.2702	20.9766	20.9791	20.9164	21.0525	21.2338	21.1225	20.7803	20.8296	20.5539	114.852	4.44231	6.07262	5.31279	5.61585	126.613	104.501
Q8CHG3	GCC2_MOUSE	Gcc2	20.7506	20.8195	20.776	20.7751	20.8036	20.7512	21.0294	20.9218	21.0249	20.9403	20.8652	20.9346	21.0468	21.0255	21.0099	21.0066	20.8592	20.8029	20.4104	20.4692	20.414	330.494	13.1011	31.8589	23.206	48.4754	340.842	447.524
Q8C754	VPS52_MOUSE	Vps52	19.9788	20.1378	20.0087	NA	NA	NA	NA	NA	NA	NA	NA	NA	NA	NA	NA	19.8028	20.0151	20.0253	19.8931	19.8341	19.7667	NA	NA	NA	NA	NA	NA	NA
Q9D853	EFMT2_MOUSE	Eef1akmt2	18.1373	17.4387	18.2002	17.77	18.6184	17.8407	17.6472	17.8918	17.7956	17.0274	17.7374	18.2745	17.2972	17.8103	17.9085	18.443	17.4811	18.1887	17.6608	17.4464	17.324	NA	NA	NA	NA	NA	NA	NA
Q8BZS9	DHX32_MOUSE	Dhx32	18.4098	18.4753	18.3707	18.2619	18.0712	18.5618	18.2162	17.6559	18.2636	17.712	17.87	17.6741	17.7304	17.5991	17.5443	18.4335	18.6858	18.6868	17.0089	17.5888	17.1093	82.1181	NA	NA	NA	NA	85.4176	35.6171
Q8C7U1	N4BP3_MOUSE	N4bp3	18.5567	18.5548	18.505	19.119	19.3747	19.302	19.5299	19.6727	19.7061	19.3398	19.431	19.54	19.555	19.8169	19.7633	18.6067	18.3086	18.6795	NA	17.3231	17.6845	NA	170.253	246.798	145.293	602.106	NA	NA
Q6QD59	SEC20_MOUSE	Bnip1	20.6648	19.7174	20.2706	20.6207	20.4409	20.6147	20.465	20.5125	20.5658	20.4956	20.5529	20.6088	20.4894	20.5418	20.4018	20.5277	20.4312	20.4268	20.3843	20.3085	20.3627	NA	NA	NA	NA	NA	NA	NA
Q62158	TRI27_MOUSE	Trim27	18.3762	18.7626	17.9114	18.9091	18.1576	17.6482	18.1896	17.7409	18.5809	18.11	18.4521	17.5057	18.4884	18.3208	18.363	18.3528	18.264	18.4769	18.8058	18.3463	18.3072	NA	NA	NA	NA	NA	NA	NA
P70388	RAD50_MOUSE	Rad50	19.8161	19.6199	19.5808	19.8711	19.9754	20.0017	19.9618	19.9643	19.8851	19.7367	19.7577	19.8244	19.9912	20.0486	19.9524	19.6758	19.5807	19.6965	18.9228	18.6375	18.7695	43.1809	10.4947	13.1335	15.134	19.817	44.2052	97.2141
Q8BX17	GEMI5_MOUSE	Gemin5	18.9772	18.6566	18.9511	19.5595	19.2693	19.3226	19.1411	18.9824	19.2194	19.1631	19.2162	19.1365	18.8269	19.1869	19.0958	18.8238	19.0889	18.6787	18.4556	18.8263	18.7512	126.367	12.8946	14.4245	20.7676	27.4012	145.459	205.258
Q91YI0	ARLY_MOUSE	Asl	22.159	22.0095	22.1027	21.672	21.5452	21.6206	21.4279	21.3892	21.2766	21.4045	21.4278	21.4608	21.2184	21.0853	21.1851	21.9261	21.9666	21.9987	21.2145	21.0497	20.9571	99.4571	105.547	127.624	147.728	167.058	87.7919	88.4438
O55106	STRN_MOUSE	Strn	21.6873	21.626	21.5138	21.6243	21.6977	21.6499	21.5888	21.6649	21.5001	21.568	21.6557	21.6674	21.7175	21.654	21.6449	21.6661	21.6415	21.6228	21.401	21.4281	21.3563	177.061	36.9654	49.4894	54.593	64.6691	144.754	193.428
Q9R0E2	PLOD1_MOUSE	Plod1	23.0825	23.0692	23.0375	22.8737	22.8378	22.7468	22.5476	22.714	22.6727	22.7394	22.754	22.6453	22.5443	22.6735	22.61	23.0122	23.1054	23.1523	22.7552	22.7732	22.4892	198.395	190.35	228.526	225.403	331.589	180.114	162.884
O54790	MAFG_MOUSE	Mafg	21.2602	21.3126	20.8851	21.8491	21.8469	21.7629	21.8053	21.8493	21.8251	21.8842	21.7897	21.6195	21.9475	22.1287	22.0114	21.1662	20.7896	20.9453	22.0004	21.7262	22.1686	119.965	22.953	32.929	38.3433	63.2079	140.543	286.993
Q2YDW7	KMT5A_MOUSE	Kmt5a	17.2746	17.795	16.9866	19.2037	19.3298	19.1682	18.5099	18.7931	18.8986	19.0545	19.2655	18.98	18.5366	18.3883	18.3896	17.3418	16.8381	16.9934	20.1181	20.2039	20.0428	NA	NA	NA	NA	NA	NA	NA
Q8BG32	PSD11_MOUSE	Psmd11	22.5524	22.5954	22.6111	22.5663	22.4897	22.4362	22.3704	22.4229	22.3328	22.4265	22.5546	22.4896	22.3714	22.3194	22.4014	22.5242	22.5038	22.4913	23.1331	23.0559	23.0546	57.5036	22.5229	30.6088	38.1412	49.6506	63.6687	136.061
P56399	UBP5_MOUSE	Usp5	23.8296	23.8365	23.9141	23.7393	23.6914	23.7234	23.7347	23.8084	23.7511	23.7172	23.6608	23.6562	23.8339	23.8618	23.7907	23.8766	23.8092	23.8394	23.5645	23.5677	23.5751	77.1302	29.5659	43.4669	50.9369	74.5787	78.4148	98.1787
E9Q453;E9Q456;G5E8R2	E9Q453_MOUSE;E9Q456_MOUSE;G5E8R2_MOUSE	Tpm1	23.3634	23.4996	23.3931	22.4839	22.7455	22.6229	22.6943	22.7331	22.7113	22.5099	22.5437	22.5226	22.9246	22.8935	22.6669	23.3692	23.331	23.4376	22.6988	22.7436	22.7285	36.2115	7.49544	11.0714	10.914	16.4709	40.3141	35.5442
P41216	ACSL1_MOUSE	Acsl1	23.1955	23.1848	23.1597	23.7741	23.5874	23.6912	23.1524	23.0762	23.1231	23.7138	23.7756	23.6282	22.1144	22.0586	22.2131	22.6476	22.6838	22.7468	25.7371	25.7801	25.799	147.416	170.556	171.42	327.04	138.371	112.373	1263.32
Q08122-2	TLE3_MOUSE	Tle3	20.8423	20.9792	20.7645	21.736	21.9042	21.7907	21.5876	21.7773	21.767	21.7475	21.8123	21.8974	21.9156	21.9258	21.8867	20.8187	20.7971	20.5048	22.6657	22.6472	22.6308	203.801	39.5693	49.114	57.2633	77.6126	202.441	1086.33
Q62441	TLE4_MOUSE	Tle4	20.8129	20.7431	20.6828	20.5445	20.6068	20.6998	20.74	20.8006	20.8146	20.5973	20.331	20.6801	20.6905	20.6914	20.6828	20.6388	20.8927	20.7117	20.451	20.3632	20.3499	NA	123.012	222.783	184.614	304.914	NA	NA
D4AFX7;G3X922	D4AFX7_MOUSE;G3X922_MOUSE	Dnajc13	21.2107	21.2071	21.171	20.9435	21.0405	20.9735	20.7877	20.8229	20.6277	20.7555	20.9855	20.9224	20.592	20.4792	20.5869	21.1587	21.2592	21.2376	20.842	20.772	20.6911	98.5371	76.6579	122.778	133.632	171.844	101.399	126.269
Q8C2K5;Q8C2K5-2	RASL3_MOUSE	Rasal3	18.9773	19.4483	19.1977	20.0865	20.018	20.1788	19.6174	19.7937	19.7315	20.0861	20.2126	20.1452	19.3571	19.4315	19.7006	19.2588	19.2327	19.0279	18.4105	18.2328	18.0228	NA	NA	NA	NA	NA	NA	NA
Q3V1V3	ESF1_MOUSE	Esf1	20.1115	20.15	20.2529	20.4332	20.3369	20.3279	20.2301	20.4071	20.3641	20.5264	20.465	20.351	20.3686	20.4214	20.3119	20.1303	20.1367	20.0096	20.6893	20.5915	20.8216	NA	22.2999	36.76	40.6562	61.401	NA	NA
Q9EQ20	MMSA_MOUSE	Aldh6a1	21.3461	21.3656	21.3848	21.5169	21.3839	21.2199	21.4251	21.4488	21.4525	21.365	21.3288	21.3687	21.0504	20.9451	21.0724	21.5431	21.5216	21.6303	20.5236	20.4378	20.7582	69.7791	40.7662	56.637	62.7128	59.0809	89.8712	71.6235
O70566	DIAP2_MOUSE	Diaph2	22.3335	22.4896	22.4526	23.1655	23.0756	23.1276	23.0867	23.0355	23.145	23.0995	22.8815	22.9269	22.6877	22.7852	22.8628	22.6352	22.6434	22.6133	23.2433	23.1609	23.2171	122.518	133.333	188.55	175.531	191.502	118.563	233.49
O08808	DIAP1_MOUSE	Diaph1	24.1045	24.1163	24.2555	24.5005	24.423	24.4529	24.4422	24.3797	24.4219	24.5406	24.3791	24.4536	24.502	24.4867	24.5052	24.2841	24.2338	24.2359	24.3353	24.3129	24.293	54.444	17.6416	19.9766	27.3727	38.213	54.1492	91.9048
Q8BH61	F13A_MOUSE	F13a1	19.3147	19.3882	19.4733	21.9597	21.4502	21.6563	22.1425	22.1292	22.2087	21.3949	20.8236	20.9878	22.5452	22.6295	22.7935	19.7037	19.8951	19.5988	19.5177	19.4117	19.1736	14.8868	32.5953	68.7059	33.815	143.296	19.0651	15.5861
Q99J47;Q99J47-2	DRS7B_MOUSE	Dhrs7b	21.6586	21.7621	21.7792	21.2954	21.2681	21.2299	21.2974	21.2478	21.231	21.3837	21.4501	21.3815	21.0751	21.0284	21.2807	21.7151	21.7048	21.7828	21.1999	21.1307	21.0446	283.072	40.0549	66.4073	72.2232	88.6667	291.746	296.797
Q920A5	RISC_MOUSE	Scpep1	23.0762	23.2125	23.2487	24.0917	23.9797	24.0135	23.9064	23.8594	23.8946	23.8717	23.8282	23.9554	23.7929	23.752	23.7741	23.4738	23.5776	23.5045	22.7475	22.8444	22.7768	19.362	23.188	28.7672	30.9389	33.2646	24.8892	18.2687
P05063	ALDOC_MOUSE	Aldoc	22.2003	22.1957	22.2321	23.4704	23.5834	23.5389	23.6796	23.6248	23.728	23.7921	23.681	23.7004	23.804	23.8059	23.7622	22.3479	22.287	22.1754	21.5411	21.4545	21.544	35.2327	29.7192	48.4247	48.7401	70.0341	31.3049	33.4981
Q61043	NIN_MOUSE	Nin	19.0931	19.1645	19.1209	19.2307	19.4181	19.4352	19.3795	19.3362	19.487	19.1493	19.2287	19.279	19.38	19.3088	19.3083	19.2502	19.13	19.151	18.3835	18.3179	18.7079	NA	NA	NA	NA	NA	NA	NA
Q9D964	GATM_MOUSE	Gatm	21.7684	21.4309	21.41	21.361	21.4404	21.3375	20.7546	20.9611	20.7322	21.1362	21.3255	21.3677	19.5338	20.0604	19.5507	21.4076	21.6792	21.7759	19.9561	19.6751	19.8959	145.918	97.5035	87.1733	126.686	46.5342	167.383	61.5609
P09450	JUNB_MOUSE	Junb	22.085	22.466	22.0507	22.951	23.056	23.0358	22.6021	22.709	22.613	22.8592	23.1975	22.9574	22.9154	22.9127	22.9129	21.7765	21.4768	21.581	24.4848	24.2993	24.5731	197.984	19.6737	31.9787	20.1179	67.4882	170.02	789.899
Q8C6G8	WDR26_MOUSE	Wdr26	22.8908	22.8332	22.9395	22.8874	22.7719	22.863	22.8861	22.8374	22.8299	22.799	22.682	22.7589	22.6744	22.754	22.6943	23.1504	23.0472	23.0707	22.2	22.2099	22.239	249.705	67.0072	99.5679	96.9447	144.425	307.758	296.323
Q61335	BAP31_MOUSE	Bcap31	20.2108	20.0517	20.0647	19.6611	19.6941	19.6795	19.9526	19.6533	19.0703	19.3301	20.0021	19.7595	19.6649	19.9197	19.5225	19.422	19.0924	19.292	19.0709	19.4276	19.4074	48.3225	32.0053	54.6648	69.7252	82.3226	29.0006	60.3319
P59999	ARPC4_MOUSE	Arpc4	27.043	27.0557	26.9418	26.5016	26.3363	26.4201	26.0829	26.063	26.1511	26.2849	26.4674	26.2169	25.6387	25.7478	25.6549	26.8713	27.0304	27.0187	26.7292	26.6336	26.4468	181.33	86.8918	102.594	144.48	107.715	180.521	193.486
B2RXC8	B2RXC8_MOUSE	Ppp2r3a	NA	18.9297	18.7207	19.0616	18.3966	18.4144	19.1176	18.987	18.7162	19.2382	19.0007	18.9896	19.3189	19.2418	19.3435	18.8465	18.3772	18.4826	18.8044	18.5526	19.7655	NA	NA	NA	NA	NA	NA	NA
Q8K2Z2	PRP39_MOUSE	Prpf39	18.5216	18.5099	18.7837	18.2088	18.0135	18.1099	17.4737	18.2391	18.0053	16.8804	18.2462	18.2209	17.3051	17.5397	18.0865	18.4919	18.372	18.3165	17.9984	18.2251	17.2103	NA	NA	NA	NA	NA	NA	NA
A2AIW0-3	ENTR1_MOUSE	Entr1	17.6128	18.0068	17.7872	18.1358	18.3276	18.3694	18.1588	18.3466	18.2915	18.5991	18.1426	18.1816	18.1337	18.2425	17.9426	17.8639	17.8409	17.3113	18.3127	18.2157	18.2273	NA	13.5441	18.4723	14.9239	20.5014	NA	NA
A2AF47	DOC11_MOUSE	Dock11	21.4676	21.4319	21.3572	20.8991	21.1285	21.0684	21.202	21.1505	20.9904	20.7748	20.9404	20.9209	21.0721	21.0532	20.9782	21.1907	21.2366	21.3928	20.8525	20.7673	20.6954	369.887	50.3696	73.6877	74.6005	160.287	652.417	302.602
Q8CE33;Q8CE33-2	KLH11_MOUSE	Klhl11	19.201	19.2292	19.1669	19.0893	19.2428	19.0138	18.9519	18.8513	18.7855	18.883	18.7685	19.0591	18.8804	18.8596	18.7983	18.8578	19.3399	19.0025	18.7063	18.6331	18.4627	NA	NA	NA	NA	NA	NA	NA
B2RQG2	B2RQG2_MOUSE	Phf3	22.6403	22.7058	22.4899	22.9074	23.1168	23.0552	22.8747	22.9485	22.9479	22.8779	23.1403	23.0499	23.0658	22.9849	23.0309	22.5717	22.2049	22.342	22.4137	22.4618	22.4812	747.255	540.467	503.3	852.122	973.892	273.397	58.9546
Q61333	TNAP2_MOUSE	Tnfaip2	23.8169	24.0597	23.9897	24.0439	24.0104	24.0565	23.7064	23.8208	23.7285	24.062	24.4171	24.1015	23.1094	23.2353	23.4619	23.5996	23.7059	23.7227	26.1975	26.1149	26.2032	605.429	406.166	516.71	788.422	739.818	550.606	4211.37
Q8BH24	TM9S4_MOUSE	Tm9sf4	20.674	19.9737	20.1496	19.5992	19.9896	20.1863	20.0528	20.1396	19.461	19.6073	19.9805	19.7399	19.8164	19.7404	19.7997	19.4252	19.5919	19.3915	19.6784	19.2762	19.6841	6.66838	5.87314	8.30349	6.87007	9.43542	4.82863	6.98946
Q05512	MARK2_MOUSE	Mark2	21.6331	21.6059	21.3452	21.6227	21.7126	21.6481	21.4762	21.4868	21.3894	21.3966	21.5629	21.5942	21.4351	21.3615	21.3498	21.2582	21.2849	21.2907	21.8686	21.8504	21.7094	576.574	39.3965	71.0596	54.1226	88.0411	549.512	1012.18
Q8CIP4;Q8CIP4-2	MARK4_MOUSE	Mark4	17.8529	18.4841	18.4206	18.3865	18.118	18.5253	18.6245	18.4815	18.3483	17.9889	18.3819	18.3657	18.6783	18.608	18.3169	18.3597	18.1895	18.4489	18.9618	18.6987	18.8219	NA	NA	NA	NA	NA	NA	NA
Q6P4S6	SIK3_MOUSE	Sik3	20.5094	20.8489	20.6456	20.9729	21.1394	20.9997	21.1973	21.0584	21.1362	21.0912	21.1268	21.2861	21.3409	21.2351	21.3703	20.6256	20.9117	20.5458	21.0682	21.106	20.987	NA	28.4322	37.9314	44.609	67.5056	NA	NA
Q8R409	HEXI1_MOUSE	Hexim1	20.9444	20.9368	20.9226	21.4138	21.3155	21.494	21.7067	21.6419	21.753	21.5142	21.4169	21.5639	21.6036	21.6139	21.7019	21.087	21.0088	21.1019	20.4603	20.5338	20.6644	52.9962	14.4463	23.7221	23.7327	36.1093	67.1007	69.9169
Q811S7	UBIP1_MOUSE	Ubp1	19.9499	20.0556	19.906	20.1338	20.2248	20.2043	20.1522	20.0786	20.1467	20.1487	20.2469	20.2084	19.9843	19.9766	20.2253	19.9089	19.7206	19.7426	20.2174	20.0555	20.1531	NA	1351.19	2099.42	2151.99	2746.43	NA	NA
Q01730	RSU1_MOUSE	Rsu1	22.9952	22.8756	22.862	22.392	22.2089	22.2856	21.9731	21.9534	21.6363	22.1252	22.1238	21.9864	21.83	21.8822	21.8009	22.6706	22.7526	22.887	22.3843	22.4055	21.9113	153.749	81.6139	53.5408	59.2782	115.632	129.919	202.408
Q66JV4	R12BB_MOUSE	Rbm12b2	19.3254	19.2752	19.3419	19.8424	19.8029	19.8199	19.5206	19.6806	19.5992	19.5012	19.6688	19.6293	19.4154	19.4886	19.4443	19.5866	19.5229	19.4251	19.5437	19.4011	19.6575	NA	21.837	34.3219	36.4086	41.5609	NA	NA
A2RSY1;A2RSY1-2	KANL3_MOUSE	Kansl3	22.6336	22.1743	22.4371	22.4353	22.3783	22.4691	22.3794	22.2492	22.2608	22.1817	22.6527	22.5853	22.1207	22.1061	22.2291	22.3169	22.4347	22.2224	22.3453	22.3292	22.324	NA	NA	NA	NA	NA	NA	NA
E9PUR0;E9Q1M6	E9PUR0_MOUSE;E9Q1M6_MOUSE	Ankhd1	21.0919	21.2283	21.0347	21.405	21.5382	21.4351	21.2835	21.3608	21.3139	21.575	21.586	21.5947	21.4211	21.3938	21.4824	20.952	20.7833	20.8286	21.123	21.0259	21.0368	432.205	13.8356	22.1638	26.9892	36.5706	289.787	557.071
Q9CZA6;Q9CZA6-2;Q9CZA6-3	NDE1_MOUSE	Nde1	21.2975	21.3518	21.3331	21.1936	21.2813	21.1877	21.3728	21.3843	21.3	21.3335	21.3961	21.4172	21.2636	21.355	21.5559	21.2089	21.2588	21.2983	21.6302	21.6695	21.7662	56.6014	20.1123	35.4857	41.2497	52.8637	53.4147	139.158
O70252	HMOX2_MOUSE	Hmox2	23.2053	23.0977	23.1367	22.7678	22.6542	22.6122	22.8578	22.8236	22.7889	22.6426	22.6307	22.6177	22.8053	22.7699	22.6922	23.293	23.3362	23.3306	22.9079	22.8585	22.6848	70.4494	43.2195	67.0287	57.8464	94.2115	75.2873	81.8887
Q8CHY6	P66A_MOUSE	Gatad2a	22.2727	22.5241	22.2184	22.8088	22.9438	22.9827	22.8191	22.8731	22.9224	22.8784	22.9955	23.0357	22.9901	22.9885	23.0431	22.2825	21.7682	21.7787	22.7856	22.7391	22.7161	692.373	64.6956	88.1128	94.6916	131.689	642.519	1418.46
Q9Z1T6;Q9Z1T6-1	FYV1_MOUSE	Pikfyve	20.434	20.4747	20.3878	20.3618	20.3979	20.4662	20.4098	20.3852	20.3057	20.1635	20.188	20.197	20.2634	20.0344	20.1456	20.5129	20.4769	20.4931	19.5048	19.4283	19.3982	NA	24.0495	30.3691	33.8534	38.1111	NA	NA
Q7TPV4	MBB1A_MOUSE	Mybbp1a	22.9692	22.9517	22.9753	22.9672	22.9889	23.044	22.8636	22.9053	22.8273	22.7827	22.9208	22.8927	22.5664	22.5417	22.6345	22.9696	23.0578	22.9523	22.946	22.9026	22.9653	162.784	25.112	35.4254	33.162	42.7936	159.547	223.526
F8VQG4	F8VQG4_MOUSE	H2-T24	21.7341	21.812	21.5225	22.2225	21.9785	21.9257	21.9633	22.1287	21.7365	21.9608	21.7629	21.518	22.1523	22.0692	22.0561	21.7566	21.8307	21.6433	23.5876	23.8045	23.1452	NA	33.1126	42.3465	27.3832	86.2092	NA	NA
P61089	UBE2N_MOUSE	Ube2n	25.1052	25.0345	25.084	25.4238	25.3705	25.3391	25.3693	25.3257	25.3817	25.387	25.3543	25.415	25.2025	25.3613	25.3503	25.1728	25.1394	25.1104	25.6493	25.6633	25.71	61.5057	24.1189	34.3175	40.783	44.376	58.5944	149.799
Q99JY9	ARP3_MOUSE	Actr3	25.3054	25.2714	25.2152	24.4493	24.35	24.3377	24.1974	24.0633	23.9927	24.1149	24.4386	24.3682	23.9145	23.8319	23.8489	25.0475	25.1779	25.2646	24.9277	24.9904	24.7721	62.4983	34.45	44.0561	53.9008	54.5228	58.9694	64.116
Q5SV77-2;Q5SV77-3	GGNB2_MOUSE	Ggnbp2	19.8872	19.7886	19.792	20.0482	20.1997	20.1986	20.3023	20.0905	20.1674	20.183	20.2313	20.2081	20.2571	20.394	20.2949	19.7923	19.8433	19.8119	21.0185	21.1141	21.1716	NA	37.6985	47.6334	69.2186	91.3965	NA	NA
P01101	FOS_MOUSE	Fos	19.1732	19.4733	19.0754	17.122	17.5151	17.1879	18.2603	18.2579	17.9441	17.3307	17.8382	16.8552	19.5684	19.4962	19.8128	19.1771	19.35	18.6673	18.9589	18.8342	19.3157	NA	NA	NA	NA	NA	NA	NA
A0A1D5RMH7	A0A1D5RMH7_MOUSE	Psd3	17.1492	17.636	17.3495	15.2419	16.493	16.196	16.2708	14.3549	16.439	NA	16.3237	16.4094	17.6153	17.213	17.1742	16.0075	16.827	NA	18.615	18.7064	18.92	NA	9.45215	12.2984	21.5419	47.9063	NA	NA
Q921K2	Q921K2_MOUSE	Parp1	22.3892	22.1583	22.269	22.0423	22.1179	22.1584	22.3426	22.2697	22.2431	22.0522	22.1377	22.0679	22.2013	22.2249	22.1592	22.4975	22.4182	22.3955	21.1122	21.066	21.1083	55.3865	26.1574	43.6169	36.986	52.1722	63.7145	48.5362
Q9R061	NUBP2_MOUSE	Nubp2	22.3811	22.3815	22.295	22.7857	22.6735	22.6179	22.6787	22.6772	22.7189	22.7268	22.7282	22.6345	22.5401	22.5826	22.5013	22.404	22.3305	22.4857	22.1131	22.069	21.9203	287.201	45.9346	74.8455	77.7787	105.031	272.887	344.94
Q6ZWM4	LSM8_MOUSE	Lsm8	21.0806	20.7298	20.9652	21.2613	21.1902	21.0157	21.0843	21.1885	21.192	21.2377	20.9596	21.1677	21.0075	21.0835	21.003	20.903	20.9446	20.789	20.8414	20.5445	20.7887	27.8042	11.6783	15.0804	14.0216	22.0919	29.1279	37.1214
Q9CZB6	MED7_MOUSE	Med7	17.6779	17.9697	17.4936	15.8479	17.6981	17.7518	16.9815	17.0479	17.9828	16.3954	17.4603	17.4771	17.5392	18.2287	18.2558	18.0716	17.6095	17.7801	18.2134	17.9447	18.3965	NA	NA	NA	NA	NA	NA	NA
Q9D1P4	CHRD1_MOUSE	Chordc1	20.2118	20.3746	20.3333	20.1534	20.12	20.0054	19.9023	19.8531	19.7655	19.973	20.4009	20.1972	19.8611	19.7524	19.9854	20.2223	20.1869	20.1093	21.4221	21.5205	21.3986	99.3558	25.6207	36.2048	62.787	59.0897	90.2568	330.763
Q80UP3	DGKZ_MOUSE	Dgkz	22.0817	21.9897	22.0321	21.8063	21.8382	21.6733	21.7818	21.742	21.7216	21.5742	21.4099	21.5391	21.5132	21.5614	21.4678	22.1426	22.1321	22.0708	20.9605	20.9002	20.4697	155.108	130.611	212.188	180.539	236.544	192.111	95.0941
Q9Z0F8	ADA17_MOUSE	Adam17	23.0741	22.7914	22.9569	22.6613	22.58	22.6309	22.885	22.8488	22.6876	22.4292	22.54	22.5318	22.7499	22.8036	22.7346	22.8645	22.9168	22.8218	23.065	23.2536	23.1761	412.758	84.571	338.199	102.11	358.101	477.539	424.93
P68040	RACK1_MOUSE	Rack1	24.8491	24.8111	24.796	24.3078	24.3169	24.3092	24.0071	24.0571	24.1183	24.1815	24.3034	24.2874	23.8057	23.7998	23.9035	24.5879	24.6857	24.757	25.3262	25.4517	25.1918	31.8506	7.47013	8.8497	12.2069	11.9778	22.9199	52.2208
P20060	HEXB_MOUSE	Hexb	24.3963	24.2407	24.1137	23.5207	23.4547	23.4711	23.2019	23.3204	23.1237	23.2157	23.2839	23.2856	23.0384	23.0141	22.9241	24.0357	24.1595	24.2195	23.2377	23.2652	22.8037	11.9434	9.18007	14.9757	12.7323	20.2797	15.3791	9.42674
A0A087WSB3;D3YYZ3;D3Z674;D3Z678;F6PZL4	A0A087WSB3_MOUSE;D3YYZ3_MOUSE;D3Z674_MOUSE;D3Z678_MOUSE;F6PZL4_MOUSE	Pira13	18.185	NA	NA	14.0924	NA	NA	NA	15.0712	14.5319	16.3588	NA	NA	15.1454	15.1977	13.9213	NA	17.1388	NA	NA	NA	NA	NA	NA	NA	NA	NA	NA	NA
Q99K74;Q99K74-2	MED24_MOUSE	Med24	17.6373	17.6428	17.6891	17.4659	17.4742	17.4055	16.7842	17.2001	17.0881	16.9656	17.5597	17.1185	16.8586	16.5885	16.7526	17.4901	17.648	17.7269	16.8258	16.9053	16.6722	NA	NA	NA	NA	NA	NA	NA
O35716	SOCS1_MOUSE	Socs1	NA	NA	NA	NA	NA	NA	NA	NA	NA	NA	13.2832	NA	NA	NA	NA	NA	NA	NA	18.0186	17.9934	18.3924	NA	NA	NA	NA	NA	NA	NA
Q61858	GPAN1_MOUSE	Gpank1	16.8023	17.0853	16.8864	18.049	18.3861	17.8868	17.5225	17.7068	18.0485	17.8194	18.1374	17.7922	18.1576	18.5417	18.4898	17.2095	16.9101	16.816	17.6866	17.9933	17.6959	NA	NA	NA	NA	NA	NA	NA
Q3UG98	NAT9_MOUSE	Nat9	20.2565	20.1468	20.2064	19.9488	19.7675	19.5492	19.7161	19.7667	19.7157	19.3921	19.6901	19.7485	19.8775	19.6557	19.6649	19.9751	20.1591	20.3046	18.8666	19.1817	18.4296	NA	NA	NA	NA	NA	NA	NA
O55047	TLK2_MOUSE	Tlk2	19.1287	19.8104	19.2969	19.9293	20.0494	19.7415	19.674	19.6775	19.6792	19.8128	20.0443	19.9917	19.7388	19.6059	19.8783	19.4738	19.4761	19.5847	20.7269	20.4676	20.5203	NA	8.37888	11.0122	12.1763	13.8876	NA	NA
Q8BMC4	NOP9_MOUSE	Nop9	20.0889	19.6361	19.885	20.0011	19.7607	19.9357	19.8064	19.8027	19.796	19.7371	19.4123	20.0003	19.7769	19.4987	19.5654	19.8454	20.2407	19.9535	19.3463	19.2508	19.4751	NA	15.2644	25.3693	22.8078	26.6708	NA	NA
Q91WK0	LRRF2_MOUSE	Lrrfip2	22.3421	22.4461	22.5477	23.0547	23.0048	23.0631	23.0021	23.0563	23.0719	23.1693	22.993	23.0461	23.1388	23.0801	23.1459	22.4886	22.4273	22.4152	22.9172	22.8364	22.8788	145.525	50.7246	89.2272	80.679	127.167	145.248	265.022
Q91VL8	TE2IP_MOUSE	Terf2ip	20.6725	20.6698	20.5185	21.2966	21.343	21.1321	21.261	21.3001	21.3979	21.3244	21.2842	21.3053	21.2592	21.3457	21.4213	20.8816	20.7791	20.5506	20.4818	20.4193	20.3708	NA	36.2679	61.7078	50.6111	120.282	NA	NA
Q8CFB4	GBP5_MOUSE	Gbp5	20.0844	20.1523	19.7694	22.5689	22.6203	22.569	21.9044	22.105	22.2569	22.5233	22.26	22.3676	20.568	21.0068	20.7195	19.9688	20.1131	20.2738	26.1221	25.9871	26.0143	37.0265	46.5367	53.1616	46.3421	41.7533	34.7631	3931.59
Q80XI4	PI42B_MOUSE	Pip4k2b	21.0302	20.9447	21.1115	21.2604	21.1527	20.8978	21.1091	21.1012	21.1769	20.9101	21.1341	21.0346	20.9658	21.1058	20.9654	20.9255	20.9368	20.9574	20.556	20.4062	20.1548	183.21	69.063	95.1096	103.452	135.384	175.391	146.206
Q9JL26	FMNL1_MOUSE	Fmnl1	23.5651	23.5571	23.5344	22.8365	22.8455	22.8699	22.9845	23.0028	22.8568	22.5451	22.7013	22.6571	23.0037	22.9249	23.0734	23.5146	23.5932	23.4834	21.781	21.8659	21.4986	82.7705	39.4381	67.7697	52.4224	94.6694	82.9645	32.2439
Q3UMY5	EMAL4_MOUSE	Eml4	19.9129	19.699	19.7942	20.434	20.4045	20.4267	19.9091	20.0232	19.6866	20.4624	20.4296	20.5568	19.4174	19.2599	19.3274	19.6726	19.9187	19.5991	20.0672	20.1186	19.8546	144.58	22.5858	27.7623	40.132	26.2874	147.233	263.694
Q60597	ODO1_MOUSE	Ogdh	22.9144	22.7801	22.7755	22.8754	22.718	22.7583	22.6354	22.6359	22.4649	22.714	22.6114	22.632	22.4667	22.3569	22.4033	22.8633	22.8144	22.8073	22.0746	22.1121	21.9469	50.3896	30.9209	39.1289	50.6166	45.2	53.5401	43.4504
Q5SW28	PI3R5_MOUSE	Pik3r5	20.6826	20.7499	20.5193	20.1348	20.3093	20.1371	20.1539	20.1684	19.8937	19.965	20.2733	20.0506	19.9627	19.9316	19.942	20.3837	20.2538	20.1644	21.9816	21.9279	21.8486	83.4739	21.5011	29.0201	35.2955	37.3757	72.2219	388.635
Q7TNB8;Q7TNB8-2	SBNO2_MOUSE	Sbno2	18.792	18.6112	18.47	19.1468	19.4622	19.3443	19.1813	19.1708	18.9888	19.1799	19.3566	19.2679	19.1384	19.1422	19.1492	18.565	18.5761	18.5571	20.428	20.3453	20.399	NA	NA	NA	NA	NA	NA	NA
Q7TT37	ELP1_MOUSE	Elp1	20.3465	20.2402	20.1018	20.2742	20.3195	20.2523	19.9284	19.978	20.0658	19.9238	19.9404	19.8539	19.6754	19.674	19.6075	20.2154	20.2041	20.2118	19.7478	19.744	19.4641	38.1698	11.9248	15.7382	15.6523	19.6089	37.0961	36.4819
Q80YE7;Q80YE7-2	DAPK1_MOUSE	Dapk1	20.4966	20.6803	20.8197	20.5043	20.3466	20.3929	20.4416	20.5265	20.491	20.1297	20.0866	20.2368	19.3283	19.5295	19.5435	20.6685	20.6221	20.6321	18.3224	18.1202	18.5011	NA	NA	NA	NA	NA	NA	NA
Q99JB2	STML2_MOUSE	Stoml2	21.8364	21.7894	21.928	21.8475	21.819	21.9184	21.7326	21.9774	21.7212	21.8782	21.86	21.8605	21.646	21.6714	21.6704	22.042	21.9833	21.8554	21.6865	21.7602	21.8683	64.5504	22.7798	30.8825	37.6969	43.693	48.7062	88.2892
E9QAM5	HELZ2_MOUSE	Helz2	21.3814	21.3826	21.4094	21.1235	21.0876	21.1464	21.031	21.1117	20.9222	21.1865	21.1099	21.1815	20.713	20.6567	20.765	21.2704	21.2845	21.367	22.7567	22.7417	22.5498	374.266	51.1963	67.2456	81.5163	74.9543	367.508	1683.44
Q9CYI4	LUC7L_MOUSE	Luc7l	20.23	20.1612	20.3641	20.8029	20.9508	20.8122	20.9524	20.7721	20.8827	21.1434	20.8151	20.9682	20.6406	20.9201	20.8504	20.467	20.3129	20.339	21.0741	21.1001	21.2777	12.7008	7.92167	11.061	11.3704	17.2386	14.8274	32.0732
Q99MU3-3	DSRAD_MOUSE	Adar	18.459	17.8367	18.7594	18.624	19.0892	18.7808	18.638	19.1233	18.5913	18.9809	18.1903	17.808	18.0798	18.9614	18.9925	18.5242	18.8539	18.1742	18.8304	19.0079	19.0907	NA	NA	NA	NA	NA	NA	NA
Q99MU3	DSRAD_MOUSE	Adar	21.4625	21.442	21.3689	21.8999	21.9241	21.9085	21.9853	21.9956	22.031	21.9867	21.7924	21.9003	21.9271	21.8588	21.8055	21.6329	21.5489	21.5619	22.7149	22.673	22.6299	118.543	33.037	74.8601	70.0568	135.374	118.35	478.83
Q5SXY1	CYTSB_MOUSE	Specc1	22.1329	22.2228	22.1953	21.8199	21.9546	21.8475	22.157	22.099	22.1239	21.8712	21.8102	21.7961	22.2095	22.2963	22.3821	22.1565	22.0089	21.9911	21.4245	21.3109	21.1814	109.112	28.258	54.2591	45.7587	85.3927	97.8885	99.9704
Q9Z0U1	ZO2_MOUSE	Tjp2	20.8982	20.8991	21.0496	21.0721	21.1027	21.0754	20.9101	20.9344	20.9826	20.984	20.7931	20.9288	20.886	20.9309	20.9515	20.9133	20.7947	20.6689	21.2379	21.2216	21.0757	203.435	9.80245	15.2674	16.0603	22.0395	222.015	381.641
Q9D2H6;Q9D2H6-2	SP2_MOUSE	Sp2	19.2029	19.7465	18.5231	19.4548	19.7582	19.6327	19.2198	19.5133	19.4093	19.4119	19.6242	19.5034	19.3003	19.1567	19.4802	18.9998	18.4539	17.7633	19.9173	19.6316	19.6592	NA	30.3456	43.3531	47.3127	43.6848	NA	NA
P02468	LAMC1_MOUSE	Lamc1	15.3832	18.1253	16.6832	18.4891	18.7472	18.773	18.5997	18.65	18.5627	18.7982	19.097	18.835	18.7543	18.6089	18.5126	17.04	16.8469	16.7356	19.2413	19.2029	19.1214	NA	15.6049	25.1575	44.0572	23.5632	NA	NA
P32507-2	NECT2_MOUSE	Nectin2	16.9512	18.2141	18.4873	18.8275	18.7867	18.789	18.7727	18.5424	18.4882	19.0887	19.2005	19.3236	17.7566	18.224	17.9619	17.6209	18.0223	17.9775	18.9402	19.0943	18.9595	NA	20.4579	21.5419	42.8949	26.0768	NA	NA
Q80TE4;Q80TE4-2	SI1L2_MOUSE	Sipa1l2	18.9342	19.3074	19.182	18.1635	18.1004	18.1856	18.5168	18.4377	18.6375	18.1351	18.2339	18.3253	19.279	19.0758	19.1217	19.1024	18.9072	18.7554	19.0994	18.9052	18.7361	NA	NA	NA	NA	NA	NA	NA
Q9D968	HCFC2_MOUSE	Hcfc2	17.7065	17.9011	18.0399	17.9822	18.0005	18.1195	18.3059	18.4381	18.3847	18.493	17.8925	18.196	18.2776	18.3308	18.3311	17.7118	17.9858	18.166	17.7765	17.4932	17.515	136.872	NA	NA	NA	NA	155.654	186.109
Q3U155	CC174_MOUSE	Ccdc174	21.5623	21.2347	21.359	21.5732	21.8976	21.6786	21.5534	21.6702	21.6395	21.7089	21.6964	21.7663	21.6946	21.6607	21.7554	21.3664	21.0024	20.9008	21.8727	21.6277	21.8191	822.902	6.16541	10.2433	10.6548	23.0514	462.935	1614.21
Q6Y685	TACC1_MOUSE	Tacc1	22.9248	23.0033	23.0526	23.3167	23.2893	23.3272	23.1919	23.2091	23.325	23.2201	23.2306	23.2048	22.9509	22.982	23.0512	23.2198	23.1866	23.215	23.0768	23.0474	22.995	812.277	15.7441	24.6205	17.1526	33.4694	726.196	1234.89
Q8BH15	CNO10_MOUSE	Cnot10	19.7965	20.0217	20.0286	19.8918	20.0198	20.0458	19.985	19.9079	19.9926	19.9697	20.0394	20.0207	19.7378	19.8733	19.9265	19.8941	19.6915	19.7291	19.1166	19.2402	18.865	42.5038	11.6844	17.6756	19.6849	20.8674	34.8673	35.5296
Q922S8	KIF2C_MOUSE	Kif2c	17.731	17.8384	17.7198	NA	NA	NA	NA	NA	NA	14.962	16.9744	16.9298	16.8817	17.2856	17.2845	17.1522	15.6919	16.8471	16.022	16.6374	15.9053	NA	NA	NA	3.42822	11.5222	NA	NA
Q8VHK9	DHX36_MOUSE	Dhx36	20.3078	20.342	20.5122	20.3445	20.3213	20.4001	20.4307	20.3184	20.4132	20.4239	20.232	20.294	20.1371	20.1403	20.2851	20.4895	20.4719	20.3821	20.0315	19.9368	19.8451	122.178	47.6105	176.136	96.293	165.312	111.357	49.8411
Q9CRB0	SNX24_MOUSE	Snx24	20.1243	19.9615	20.0366	19.9515	19.4426	20.5454	NA	20.7431	14.8395	19.2242	19.1665	NA	21.0792	20.4045	18.7558	19.8053	18.6101	19.8342	18.7061	19.4341	19.5101	NA	NA	NA	NA	NA	NA	NA
Q6P2K6	P4R3A_MOUSE	Ppp4r3a	21.8128	21.552	21.7132	20.9996	21.1212	20.8969	21.0204	20.9331	20.7197	21.0049	21.3526	21.2233	20.7812	20.6131	20.8533	21.4543	21.6575	21.5727	21.5964	21.444	21.5635	31.9548	22.0553	38.6944	40.6558	33.8354	27.7651	55.1467
Q08874	MITF_MOUSE	Mitf	22.3176	22.6094	22.258	22.5323	22.7092	22.6111	22.2428	22.4375	22.4535	22.6461	22.6737	22.6441	22.3131	22.2383	22.3581	22.1294	21.8381	21.7147	22.8837	22.9378	23.036	261.734	84.9646	119.399	157.273	158.786	239.007	709.245
Q9D662	SC23B_MOUSE	Sec23b	23.4097	23.4774	23.4715	22.9592	22.8972	22.8699	22.8455	22.7901	22.6933	22.9875	22.9752	23.0088	22.7146	22.6566	22.7169	23.4679	23.4676	23.4345	23.5518	23.5292	23.3731	255.043	92.7672	133.733	161.535	209.383	190.654	307.704
Q61316	HSP74_MOUSE	Hspa4	23.736	23.8384	23.8994	24.1149	24.0855	24.1194	24.1454	24.149	24.1309	24.1587	24.0757	24.1456	24.021	24.0302	24.0856	23.9128	23.8755	23.8425	23.9059	23.9532	23.9899	55.0792	15.9061	23.0962	24.2107	29.1199	51.4692	84.8934
Q6A065	CE170_MOUSE	Cep170	21.7472	21.6843	21.5956	21.8962	21.9133	21.8472	21.9497	22.0397	22.0491	21.8995	21.7584	21.8662	22.1818	22.1003	22.0896	21.6568	21.426	21.4246	21.6438	21.5522	21.6949	199.716	20.1046	33.8017	28.6144	49.0255	203.959	227.66
Q8K2Q9	SHOT1_MOUSE	Shtn1	23.1055	23.2112	22.9737	23.436	23.6796	23.5428	23.3366	23.3461	23.386	23.5203	23.7043	23.7117	23.353	23.356	23.3718	23.0921	22.8894	22.9925	22.7706	22.7864	22.7439	63.97	24.8307	36.3575	42.552	51.5653	73.999	63.3759
Q8R146;Q8R146-2	APEH_MOUSE	Apeh	22.3915	22.4941	22.5625	22.3769	22.3009	22.2503	22.2465	22.1547	22.2557	22.3148	22.2188	22.242	21.8838	21.9409	21.9883	22.5022	22.6471	22.6393	21.9211	21.8734	21.7231	125.707	53.1534	71.7518	78.1478	80.9024	117.935	110.723
Q9D3U0	PUS10_MOUSE	Pus10	19.2102	19.2484	19.3872	18.9032	18.9448	18.8146	18.7058	19.0178	18.8314	18.5158	18.6336	18.7475	18.7516	18.7015	18.1041	18.9135	19.0875	19.293	18.2137	18.7103	18.4342	NA	NA	NA	NA	NA	NA	NA
Q67FY2;Q67FY2-2	BCL9L_MOUSE	Bcl9l	18.4855	19.4319	18.6375	18.879	19.305	19.4349	19.5252	19.6287	19.5732	19.1311	19.2603	19.5079	19.6555	19.7862	19.6411	18.8822	17.8962	17.7311	17.397	17.789	16.8587	NA	22.4038	27.1398	26.6364	39.6957	NA	NA
Q9CQ65	MTAP_MOUSE	Mtap	22.966	22.9869	23.0177	23.2807	23.3679	23.3626	23.9955	24.0529	24.0649	23.2341	23.1158	23.1075	23.6314	23.6599	23.6434	23.1154	23.0549	22.9959	22.6755	22.6534	22.5937	37.7655	4.14406	10.0506	5.74628	10.2321	36.1797	45.523
P22315	HEMH_MOUSE	Fech	20.7173	20.8695	20.9102	20.8734	21.1584	20.9876	20.8941	20.7841	20.9853	20.4864	20.4737	20.4859	20.5606	20.5002	20.6939	21.0665	20.9713	20.8182	19.9697	19.529	19.3826	31.7597	19.6775	31.6283	24.8638	33.0464	28.9676	32.3372
Q99K51	PLST_MOUSE	Pls3	23.8724	23.9105	23.9351	24.2462	24.2747	24.2399	24.2343	24.1778	24.2275	24.4349	24.4751	24.3928	24.1997	24.2026	24.3607	23.7256	23.6296	23.602	23.5237	23.5104	23.5974	99.8331	18.9437	27.876	37.5696	44.1682	82.8363	93.0427
Q9EPL0	XYLT2_MOUSE	Xylt2	20.823	20.83	20.7351	19.017	19.3943	19.0848	19.5582	19.5644	18.9355	18.6965	19.3064	18.8641	19.6124	19.2838	19.0408	20.5781	20.6181	20.738	20.9056	20.8549	20.7354	205.894	NA	NA	NA	NA	198.837	330.281
Q8BM47	PKHM3_MOUSE	Plekhm3	19.8428	19.7109	19.4367	20.0346	19.9841	19.7709	19.4554	19.649	19.5457	20.0428	20.0093	19.9171	19.5932	19.6091	19.3238	19.4116	19.2545	18.4362	20.9764	21.0275	21.3281	NA	NA	NA	NA	NA	NA	NA
O89103	C1QR1_MOUSE	Cd93	21.0226	20.7661	21.3341	21.4023	21.2729	21.3757	22.1275	22.2017	22.2016	21.9135	21.5882	21.6356	22.5307	22.6935	22.3041	21.5114	21.6258	21.4878	19.3138	19.5326	19.5075	215.356	246.114	821.471	639.344	1858.87	349.821	120.207
Q6NVE8	WDR44_MOUSE	Wdr44	19.942	19.4576	19.7216	19.4737	19.3592	19.342	19.5452	19.6524	19.5117	19.3726	19.2856	19.1097	19.7281	19.5553	19.6532	19.7859	19.873	19.6571	19.0317	18.9906	18.8637	85.0862	37.5007	60.5929	51.0824	85.8617	76.7805	61.6941
B1ART1;B1ART2	B1ART1_MOUSE;B1ART2_MOUSE	Vps13d	19.9707	19.9694	19.9352	19.7023	19.7709	19.7244	19.5068	19.7689	19.5432	19.3771	19.7126	19.6476	19.2028	19.2951	19.3534	19.8605	19.9878	20.001	19.7215	19.4155	19.4433	NA	NA	NA	NA	NA	NA	NA
Q9DBJ6	JOS1_MOUSE	Josd1	18.9827	19.1029	19.0695	19.1756	18.9403	19.1135	19.0097	19.0581	19.1425	19.1039	19.0716	19.1208	18.9247	18.7652	18.9398	19.0384	19.0037	19.2495	18.1779	18.7884	18.7118	NA	NA	NA	NA	NA	NA	NA
[truncated: 6,996 more rows]

## Sheet: 3_BMM_cells_noNA
Protein Group	Protein Names	Genes	log2_MaxLFQ_MetRS*_BMM_solo_cells	log2_MaxLFQ_MetRS*_BMM_solo_cells	log2_MaxLFQ_MetRS*_BMM_solo_cells	log2_MaxLFQ_MetRS*_BMM_co8442_cells	log2_MaxLFQ_MetRS*_BMM_co8442_cells	log2_MaxLFQ_MetRS*_BMM_co8442_cells	log2_MaxLFQ_MetRS*_BMM_co8513_cells	log2_MaxLFQ_MetRS*_BMM_co8513_cells	log2_MaxLFQ_MetRS*_BMM_co8513_cells	log2_MaxLFQ_MetRS*_BMM_co8661_cells	log2_MaxLFQ_MetRS*_BMM_co8661_cells	log2_MaxLFQ_MetRS*_BMM_co8661_cells	log2_MaxLFQ_MetRS*_BMM_co9091_cells	log2_MaxLFQ_MetRS*_BMM_co9091_cells	log2_MaxLFQ_MetRS*_BMM_co9091_cells	log2_MaxLFQ_MetRS*_BMM_vehicle_cells	log2_MaxLFQ_MetRS*_BMM_vehicle_cells	log2_MaxLFQ_MetRS*_BMM_vehicle_cells	log2_MaxLFQ_MetRS*_BMM_LPS_cells	log2_MaxLFQ_MetRS*_BMM_LPS_cells	log2_MaxLFQ_MetRS*_BMM_LPS_cells	Divided into (1) ""Core matrisome"" and (2) ""Matrisome-associated"" genes	Categories within groups - (1) Core matrisome: ECM Glycoproteins, Collagens, Proteoglycans; (2) Matrisome-associated: ECM-affiliated, ECM Regulators, Secreted Factors	GOBP name	GOMF name	GOCC name	Keywords
[truncated: 8,577 more rows]

[truncated: 6 more sheets: 4_BMM_secretomes_withNA, 5_BMM_secretomes_noNA, 6_PDAC_cells_withNA, 7_PDAC_cells_noNA, 8_PDAC_secretomes_withNA, 9_PDAC_secretomes_noNA]
