# Supplementary material for: Cell-selective proteomics segregates pancreatic cancer subtypes by extracellular proteins in tumors and circulation
Source: Nat Commun. 2023 May 8;14:2642. doi: 10.1038/s41467-023-38171-8 (PMC10167354; doi:10.1038/s41467-023-38171-8)
Supplement: Supplementary file 6 — Supplementary Dataset 2 [file 41467_2023_38171_MOESM6_ESM.xlsx]

## Sheet: guide
Related to Fig. 5
sheet	description	type
2	PDAC proteomes in vivo	quantified protein groups after filtering for specifically enriched proteins (ratios vs corresponding WT enrichment specificity controls included; NA if exclusively identified in MetRS* samples)
3	PDAC proteomes in vivo	quantified protein groups after additional filtering for valid values and imputation (see methods for details) + test statistics

## Sheet: 2_PDAC_proteomes_invivo_withNA
Protein Group	Protein Names	Genes	log2_MaxLFQ_MetRS*_8442_tumor	log2_MaxLFQ_MetRS*_8442_tumor	log2_MaxLFQ_MetRS*_8442_tumor	log2_MaxLFQ_MetRS*_8513_tumor	log2_MaxLFQ_MetRS*_8513_tumor	log2_MaxLFQ_MetRS*_8513_tumor	log2_MaxLFQ_MetRS*_8661_tumor	log2_MaxLFQ_MetRS*_8661_tumor	log2_MaxLFQ_MetRS*_8661_tumor	log2_MaxLFQ_MetRS*_9091_tumor	log2_MaxLFQ_MetRS*_9091_tumor	intensityRatio_MetRS*/WT(Ctrl)_8442_tumors	intensityRatio_MetRS*/WT(Ctrl)_8513_tumors	intensityRatio_MetRS*/WT(Ctrl)_8661_tumors	intensityRatio_MetRS*/WT(Ctrl)_9091_tumors	Divided into (1) ""Core matrisome"" and (2) ""Matrisome-associated"" genes	Categories within groups - (1) Core matrisome: ECM Glycoproteins, Collagens, Proteoglycans; (2) Matrisome-associated: ECM-affiliated, ECM Regulators, Secreted Factors
Q8CCS6;Q8CCS6-2	PABP2_MOUSE	Pabpn1	23.5128	23.3796	22.9084	22.8817	23.0624	22.7985	22.7709	22.742	22.8122	22.9157	23.0183	45.1907	17.6424	140.625	41.6424
Q6NZL0	SOGA3_MOUSE	Soga3	18.1974	18.3576	17.9709	17.1459	16.7822	NA	15.3024	14.7566	14.905	17.8532	17.3612	NA	8.68342	NA	27.3155
Q14AX6;Q14AX6-3	CDK12_MOUSE	Cdk12	17.9973	18.2116	18.1954	18.1452	18.101	17.8907	18.4588	18.579	18.4676	17.889	17.8157	30.4292	25.0138	113.825	27.6738
Q91WA4	CXXC5_MOUSE	Cxxc5	20.46	20.2156	20.4473	20.9266	21.3203	21.248	18.272	18.0009	18.1968	19.9157	20.467	94.2797	62.288	NA	35.4224
Q9JHS4	CLPX_MOUSE	Clpx	21.1265	20.9217	20.8921	20.6344	20.788	20.7656	20.5772	20.9151	20.9949	20.8321	21.1255	16.6865	26.5362	1068.64	60.1618
Q8BKC5	IPO5_MOUSE	Ipo5	22.1697	22.0479	21.7881	21.6406	22.1002	23.0802	22.2752	22.3521	22.0895	22.2864	21.8519	62.6187	15.5595	977.808	29.5564
A0A7N9VR94	A0A7N9VR94_MOUSE	Ahnak2	25.2912	25.6672	25.4587	26.4924	26.4948	25.9067	25.0151	24.8723	24.4335	27.189	26.7188	80.7866	26.6432	356.963	30.353
Q9QYL7	ABT1_MOUSE	Abt1	20.3447	20.3005	20.2374	20.1155	20.4515	19.2696	20.6699	20.8876	20.8438	19.7814	19.6877	635.612	48.6406	NA	66.9269
Q5FWH2	UNKL_MOUSE	Unkl	15.4709	16.8799	14.8456	18.427	16.166	16.8257	15.4245	15.5387	15.5639	15.4854	15.5204	NA	43.8608	NA	NA
Q80XL1	CBLC_MOUSE	Cblc	17.297	17.4355	17.9108	17.7468	NA	17.6029	16.9023	16.4367	NA	NA	17.7513	8.57122	NA	NA	NA
Q91V81	RBM42_MOUSE	Rbm42	22.908	22.8733	22.6472	22.6541	23.1628	22.7512	22.0054	21.6927	21.7625	22.8518	22.8978	175.563	63.8754	489.88	61.9439
Q99KD5	UN45A_MOUSE	Unc45a	20.3193	20.3127	20.1837	20.2766	20.3561	20.658	20.4729	20.5466	20.5662	20.5269	20.3661	93.2745	17.3457	2896.62	24.461
Q80WW9	DDRGK_MOUSE	Ddrgk1	17.6548	17.4377	17.6036	18.7302	19.0639	18.9696	17.217	17.4155	17.5439	18.8263	19.7873	4.42925	9.11101	NA	24.9749
Q3TW96	UAP1L_MOUSE	Uap1l1	21.7317	21.9263	21.9189	21.8903	21.9437	22.4619	22.8535	23.4305	23.463	21.7424	22.0549	29.2425	7.91074	353.834	9.68113
Q99JG7	TNIP2_MOUSE	Tnip2	16.6436	16.4152	16.1973	16.7059	17.1764	17.0161	15.2269	15.1415	14.7784	17.2262	17.1745	NA	NA	NA	NA
Q6PG16;Q6PG16-2	HJURP_MOUSE	Hjurp	18.5042	18.9416	18.5171	19.9944	19.2241	18.7242	18.5843	18.5634	18.3188	19.8954	19.8861	NA	NA	10.3093	329.515
Q6PIX5	RHDF1_MOUSE	Rhbdf1	17.5859	17.4804	17.1561	NA	17.4505	18.2924	16.91	16.1859	NA	17.3271	18.1206	NA	16.4546	NA	NA
Q505F5	LRC47_MOUSE	Lrrc47	20.5668	20.537	20.729	21.5081	21.4858	21.2798	21.3156	21.6046	21.5522	21.1577	21.2291	35.5477	8.72055	149.453	14.7987
Q61026	NCOA2_MOUSE	Ncoa2	19.4934	19.6405	19.7766	20.2426	20.5224	20.4532	20.5241	20.4328	20.1668	19.6449	19.5824	106.751	44.3602	NA	52.1236
Q6PDM1;Q6PDM1-2;Q6PDM1-4	MSL1_MOUSE	Msl1	18.2069	18.2179	18.2376	18.295	18.5068	18.5534	18.0857	18.175	18.2343	18.4351	18.3668	4.2842	6.9762	NA	19.0045
Q5NC05	TTF2_MOUSE	Ttf2	16.7828	17.759	18.021	NA	NA	NA	NA	NA	NA	NA	NA	NA	NA	NA	NA
Q3UH06;Q3UH06-3	RREB1_MOUSE	Rreb1	19.2011	19.4662	19.5428	19.7876	19.6122	19.5825	18.9807	18.8071	18.6482	18.582	18.3856	28.6039	24.9193	145.696	27.6143
O35226-2	PSMD4_MOUSE	Psmd4	24.1347	24.077	24.1116	24.4022	24.6299	24.0903	23.9901	24.047	23.8764	24.4361	24.7639	79.9948	14.8932	409.218	29.0424
Q80X85	RT07_MOUSE	Mrps7	23.0233	22.9505	23.1156	22.7035	22.2836	21.5677	22.8863	22.6432	22.2908	22.4035	22.1523	149.413	38.5835	416.601	39.0684
P0C7N9	PSMG4_MOUSE	Psmg4	20.3867	20.1564	19.9234	19.6002	19.6578	19.4664	20.7985	20.5679	20.6237	20.1556	19.4787	NA	NA	NA	NA
P28352	APEX1_MOUSE	Apex1	20.9394	20.8467	21.4355	21.1895	20.6178	20.9846	21.2563	21.5121	21.8179	20.9431	20.9404	14.2355	4.64937	239.454	7.26977
Q8VDP3;Q8VDP3-3	MICA1_MOUSE	Mical1	20.3156	20.5733	20.7048	21.014	19.762	20.3966	19.6224	19.2797	19.5821	17.8232	18.2438	38.7651	9.03951	197.428	5.83947
Q76MZ3	2AAA_MOUSE	Ppp2r1a	24.0928	24.0912	23.9559	24.0251	23.9634	24.3507	24.0929	24.2595	24.3714	24.1812	24.1591	55.7322	5.85608	218.032	13.6983
Q9DB43	ZFPL1_MOUSE	Zfpl1	18.8324	19.1578	19.1484	NA	NA	NA	18.3198	18.1778	18.6404	NA	NA	3.87843	NA	50.6301	NA
Q3UJB9	EDC4_MOUSE	Edc4	20.5496	20.7037	20.9246	21.1061	20.5633	21.1411	21.3497	21.3063	21.3213	20.8637	20.5445	24.3622	6.34168	257.333	5.93271
Q9ER67	Q9ER67_MOUSE	Maged2	19.9826	19.8757	19.6901	19.2102	19.8621	19.926	19.4962	19.3468	19.5046	19.9188	19.9631	42.7047	7.32774	NA	47.4732
Q7TME2	SPAG5_MOUSE	Spag5	NA	17.6381	17.1765	NA	NA	NA	16.3944	16.5017	15.2813	18.6476	18.5002	NA	NA	NA	61.6142
Q9ER64	OSBL5_MOUSE	Osbpl5	17.5857	17.2725	17.2485	18.1268	17.2436	17.8734	16.6121	16.3423	17.0266	17.4582	17.0726	NA	NA	NA	NA
E9Q6U4;Q3UWL8	E9Q6U4_MOUSE;Q3UWL8_MOUSE	Pfdn4	23.4968	22.9526	23.2768	23.2929	23.2716	22.4491	23.2195	22.6903	22.8478	22.872	22.848	199.516	121.485	NA	129.954
Q6P549	SHIP2_MOUSE	Inppl1	19.0229	19.2992	19.1058	19.9749	19.3139	19.1658	19.3753	19.5596	19.5113	19.2507	19.0971	28.7325	11.2167	470.403	14.2505
Q7TND5	RPF1_MOUSE	Rpf1	18.309	18.4103	18.3933	NA	17.6939	18.4933	18.0945	18.1917	18.1429	18.2959	18.3367	NA	NA	NA	35.2054
Q91YE6	IPO9_MOUSE	Ipo9	17.7026	17.7524	17.6515	18.6188	17.7796	18.7787	19.5556	19.7094	19.6417	18.74	18.1363	83.7007	12.5881	NA	20.4787
A2A6Q5;A2A6Q5-3	CDC27_MOUSE	Cdc27	16.1526	16.6923	NA	17.766	15.5633	15.6723	16.9807	16.9827	16.9247	17.5436	17.3482	NA	6.75476	NA	3.98745
Q6NV83;Q6NV83-2	SR140_MOUSE	U2surp	21.219	21.2825	21.2994	21.2346	20.993	20.9977	21.4498	21.4726	21.4395	21.1463	21.0161	24.199	7.29232	173.453	14.9304
Q3UHH1;Q3UHH1-2;Q3UHH1-3	ZSWM8_MOUSE	Zswim8	18.8451	18.7883	17.3071	18.4636	18.2886	19.0712	18.6047	18.8093	18.5942	18.9928	18.6566	NA	4.94442	NA	16.2191
Q9R1T4;Q9R1T4-2;Q9R1T4-3	SEPT6_MOUSE	Septin6	20.8266	20.827	21.2065	20.552	20.6635	20.7777	21.1955	21.0132	21.0892	19.8025	19.9167	64.4553	18.63	738.847	17.8742
Q8BGZ7	K2C75_MOUSE	Krt75	NA	NA	NA	NA	NA	NA	16.4328	NA	NA	NA	NA	NA	NA	NA	NA
P14404	MECOM_MOUSE	Mecom	20.1764	20.5042	20.9463	21.43	21.505	21.613	20.112	19.8508	19.9389	18.6545	19.0088	26.2901	92.1914	71.6754	1172.58
P18155	MTDC_MOUSE	Mthfd2	20.5079	21.2994	21.0351	22.1585	21.8428	20.8006	20.8611	20.2797	20.5365	22.9991	23.4765	51.0197	28.5775	220.756	84.2106
P97807;P97807-2	FUMH_MOUSE	Fh	22.4483	22.3293	22.609	NA	NA	NA	21.8896	22.1096	22.1999	22.5874	22.7689	9.86847	NA	71.5298	7.54268
P26039	TLN1_MOUSE	Tln1	24.8824	24.9265	25.0255	25.1627	24.5529	24.7139	24.0269	24.0122	23.8314	25.0615	25.0427	49.5158	5.16607	196.99	11.645
Q9CZW5	TOM70_MOUSE	Tomm70	22.6967	22.7899	22.7841	22.4953	22.5782	22.6546	22.6923	22.8358	22.7172	22.9389	22.8663	51.793	19.3839	324.321	29.4684
Q921I6	SH3B4_MOUSE	Sh3bp4	19.1327	18.4361	18.4602	19.1461	18.2419	18.7066	18.8153	18.7137	18.6049	17.6835	17.0027	16.2295	4.65026	NA	3.16989
Q66JY2;Q66JY2-4	IN80D_MOUSE	Ino80d	16.24	16.6372	16.6748	17.2612	17.2686	16.6014	17.239	17.0321	17.3731	15.9574	NA	44.1976	34.268	94.5323	NA
Q99J87	DHX58_MOUSE	Dhx58	19.614	18.1916	18.3148	19.4785	18.2491	18.2971	18.089	17.9197	16.5317	20.6337	20.2446	221.625	3.76333	NA	23.0708
E9Q4N7	ARI1B_MOUSE	Arid1b	21.1271	21.0405	21.0978	21.3093	21.1783	21.1181	21.0189	20.6964	20.545	21.2777	21.1939	80.084	23.6672	230.089	52.5876
Q6PD26	PIGS_MOUSE	Pigs	18.4513	18.6872	18.473	18.7853	18.792	20.3005	19.5152	19.7687	19.8413	19.3133	18.8939	15.7618	11.4059	483.031	59.3836
Q8CIG9	FBXL8_MOUSE	Fbxl8	18.3308	17.9759	18.2978	18.2967	17.4516	17.2599	18.247	17.9988	18.093	17.7161	16.7512	63.7358	NA	NA	7.32499
Q8C845	Q8C845_MOUSE	Efhd2	20.5819	20.3539	20.3292	22.1695	21.473	21.2373	20.8873	20.1893	20.056	21.9852	21.9005	31.7721	20.0225	169.622	27.7123
Q6ZQB6;Q6ZQB6-3	VIP2_MOUSE	Ppip5k2	19.5976	19.7004	19.4795	19.4642	19.3622	19.779	20.6557	20.7125	20.8061	18.3127	18.3361	61.234	14.3972	277.698	117.224
Q8BIJ7	RUFY1_MOUSE	Rufy1	20.6528	20.9023	20.603	21.4075	21.1006	21.0345	20.6285	20.4299	20.3474	21.8758	21.8445	30.9295	9.4398	896.232	27.7448
E9Q2M9	WDFY4_MOUSE	Wdfy4	NA	NA	NA	NA	NA	NA	22.2689	22.6018	22.8104	NA	NA	NA	NA	68.4156	NA
Q9Z1E4	GYS1_MOUSE	Gys1	19.9316	20.0078	19.9574	20.2455	20.1122	21.0405	19.7791	19.7454	19.7629	19.4643	19.3357	33.0954	20.8496	578.836	16.5141
Q9DCJ5	NDUA8_MOUSE	Ndufa8	23.1518	22.7581	23.102	22.6669	22.309	21.5811	21.4328	21.2802	21.3082	22.3641	22.61	14.349	4.5117	20.5624	8.98866
Q9D061	ACBD6_MOUSE	Acbd6	17.657	17.456	17.6668	18.9556	18.679	18.1425	17.7833	18.1802	17.9836	18.9406	18.9802	NA	7.29419	152.689	15.4188
Q9WU42	NCOR2_MOUSE	Ncor2	20.9042	21.0865	21.3433	21.6977	21.3388	20.823	20.369	20.2525	20.0863	21.0165	20.806	84.6478	29.3805	64.0431	25.1318
Q9QUR8	SEM7A_MOUSE	Sema7a	19.5641	19.3398	18.9124	21.1411	22.4933	22.3938	18.655	18.8562	18.2969	22.538	22.9578	NA	334.153	178.17	70.5905	Matrisome-associated	ECM-affiliated Proteins
Q62009-2;Q62009-5	POSTN_MOUSE	Postn	23.1384	23.7848	24.278	NA	NA	NA	21.4573	21.7576	22.1632	NA	NA	5.71859	NA	151.291	NA	Core matrisome	ECM Glycoproteins
A0A087WRI8;A0A0R4J2B5;G5E8E3	A0A087WRI8_MOUSE;A0A0R4J2B5_MOUSE;G5E8E3_MOUSE	2310022A10Rik	19.8439	19.6927	19.7781	19.4513	19.3692	18.4658	19.1924	18.8749	18.6168	19.4825	19.094	70.3237	30.631	NA	86.6695
A2AGT5;A2AGT5-2;A2AGT5-3	CKAP5_MOUSE	Ckap5	20.5668	20.635	20.4359	21.073	20.7647	20.9631	20.5133	20.5207	20.4807	21.2904	21.1287	78.3046	15.0145	454.777	14.9665
Q8BG02	2ABG_MOUSE	Ppp2r2c	20.2039	19.7149	18.7758	19.1869	19.981	20.8506	19.1105	19.2707	19.1075	20.1883	19.9096	160.93	NA	NA	NA
B2RXC1	TPC11_MOUSE	Trappc11	19.2678	18.9174	18.6692	19.4424	18.9544	19.7488	19.1691	19.0156	19.0014	19.4122	19.0102	NA	37.3038	NA	148.866
Q8BRN9	C2D1B_MOUSE	Cc2d1b	20.2863	20.3611	20.5834	20.1155	19.4888	19.3979	19.5319	19.32	19.1553	19.26	19.0475	90.2666	14.7184	NA	27.4032
Q60864	STIP1_MOUSE	Stip1	27.1262	27.0607	27.2597	26.6763	26.9179	26.677	26.6353	26.5101	26.3836	25.781	25.9115	99.7267	42.1616	1455.39	33.5746
Q9EP53;Q9EP53-2;Q9EP53-4	TSC1_MOUSE	Tsc1	17.6933	17.7512	17.7855	18.3798	17.7009	17.4131	17.7679	17.8352	17.3986	17.5693	17.2356	NA	NA	NA	58.9843
Q61941	NNTM_MOUSE	Nnt	NA	NA	NA	20.5999	19.9479	21.7182	NA	NA	NA	18.9288	20.8452	NA	6.0162	NA	NA
D3Z6P0	PDIA2_MOUSE	Pdia2	23.3751	21.5663	21.997	22.7449	25.0705	24.0468	20.598	21.1283	19.2794	23.4137	25.6188	3.63356	11.9429	32.6922	26.9026
G5E8K5	ANK3_MOUSE	Ank3	20.5542	20.6319	20.8483	21.2587	20.9821	20.6681	20.2426	19.979	20.1273	21.4595	21.3657	17.9306	10.4319	136.3	18.9514
Q8VCH8	UBXN4_MOUSE	Ubxn4	19.6016	19.5626	19.4897	19.3065	19.8616	19.9855	20.1823	20.6129	20.5528	20.0835	20.2904	23.0162	14.0463	413.975	24.6313
Q61140-2	BCAR1_MOUSE	Bcar1	19.6914	19.7303	19.6741	19.3606	20.0693	20.0966	20.1134	20.4062	20.0761	19.165	18.8356	33.901	27.1707	76.8919	28.2478
P52795	EFNB1_MOUSE	Efnb1	19.8697	20.259	20.9069	19.5961	20.283	20.3896	19.8675	19.6061	19.4888	18.2268	18.2614	101.175	32.6679	256.61	3.84803
P30999	CTND1_MOUSE	Ctnnd1	24.9271	24.9983	24.5833	24.3252	25.0428	25.2833	24.8499	24.7898	24.8495	23.9822	23.9973	37.6342	37.8733	218.158	60.8317
Q8VH51;Q8VH51-2	RBM39_MOUSE	Rbm39	24.1838	24.225	24.1778	23.9518	24.1976	24.3605	24.217	24.2129	24.3215	24.2568	24.3075	59.3265	15.2603	479.43	23.4801
Q9CRB9	MIC19_MOUSE	Chchd3	24.5538	24.2778	24.615	23.7053	23.6372	22.9666	23.5317	23.4094	23.5052	23.1645	23.2059	62.2374	23.5666	171.268	36.7288
Q6ZQ08;Q6ZQ08-4	CNOT1_MOUSE	Cnot1	20.7233	20.6021	20.5458	21.0688	20.6184	21.3903	21.0865	21.0248	21.073	21.1849	20.8421	56.4452	7.61122	364.833	16.4269
Q8K3A9	MEPCE_MOUSE	Mepce	18.542	18.4388	18.1401	19.0241	18.5144	18.1373	18.3923	18.229	18.5298	19.0925	18.5756	29.7655	7.35659	13.7455	14.1429
Q9D8N0	EF1G_MOUSE	Eef1g	24.0221	23.9236	23.8543	23.7497	23.8157	24.0166	24.535	24.5485	24.6849	23.3775	23.7837	19.7992	8.17737	219.858	11.8512
P46656	ADX_MOUSE	Fdx1	22.1187	22.2732	22.1714	21.2618	21.6473	20.8229	21.2049	21.6055	21.4831	20.6422	20.9815	17.0828	8.75552	192.857	17.8132
E9QAH1	E9QAH1_MOUSE	Golgb1	21.7333	21.6777	21.7113	22.1315	21.7984	21.3746	21.5047	21.0196	20.8967	21.7085	21.6109	136.132	7.80895	244.934	57.2819
Q9JJY4	DDX20_MOUSE	Ddx20	17.7181	18.2654	18.0164	18.3141	17.4607	18.4327	19.9702	20.4209	20.3235	18.5244	18.136	82.1153	35.1605	NA	21.8876
Q9JIF7	COPB_MOUSE	Copb1	21.8	21.7231	21.9	22.3685	22.1711	22.6214	22.0823	22.0957	22.2341	22.2561	22.4186	33.7317	14.3895	304.778	20.6516
Q9D6T0	NOSIP_MOUSE	Nosip	19.2691	19.6977	19.5252	19.9269	20.016	20.0808	19.3429	19.5568	19.6123	19.746	19.8016	31.8752	13.5188	NA	42.3021
Q9ESK9	RBCC1_MOUSE	Rb1cc1	17.9088	17.5113	17.8242	18.9522	18.5824	18.8325	17.8199	17.7759	17.5234	18.4511	18.4601	11.623	98.0379	NA	NA
Q9D7Z3	NOL7_MOUSE	Nol7	20.007	20.0527	20.052	19.8351	20.1247	18.949	19.2507	19.2363	19.2531	20.2156	20.0355	132.846	40.9852	NA	90.8598
Q921M4;Q921M4-2	GOGA2_MOUSE	Golga2	20.4589	20.7973	20.7627	20.909	21.1524	20.9951	20.0292	19.9764	19.9315	20.5946	21.0114	85.6572	20.2671	278.381	53.1502
Q8C1B7;Q8C1B7-2;Q8C1B7-3	SEP11_MOUSE	Septin11	23.3312	23.3475	23.3196	23.6671	23.7647	23.9006	23.7498	23.6643	23.7057	23.891	23.8704	59.8792	12.7406	450.738	23.6907
E9QAE3	E9QAE3_MOUSE	Btaf1	17.5437	17.4188	17.59	18.1448	17.654	18.4853	17.8662	18.1611	18.0633	17.6906	17.4827	7.98392	15.541	NA	4.08627
P23492	PNPH_MOUSE	Pnp	24.0713	24.2648	24.3179	24.0026	23.9625	24.3615	25.1372	25.2336	25.1208	24.4233	23.8405	43.2784	12.7916	2481	17.2259
Q68FH0-2	PKP4_MOUSE	Pkp4	19.9027	19.7861	19.5643	18.6806	18.8311	19.1068	19.165	19.1273	19.0993	17.8956	17.7219	22.9137	7.64501	350.736	51.4241
Q8R3H9	TTC4_MOUSE	Ttc4	20.6774	20.6798	21.1731	20.8051	20.4623	19.9864	21.5133	21.4742	21.4671	20.6299	20.5745	81.1099	62.5333	906.578	73.7239
Q9D6J3	YJU2_MOUSE	Yju2	19.6595	19.4979	19.514	19.8047	19.5795	18.7377	19.478	19.2268	19.4032	19.159	18.8502	218.415	27.6849	NA	NA
P59222	SREC2_MOUSE	Scarf2	NA	NA	NA	NA	18.7318	18.6343	16.6211	16.5359	16.4623	16.5931	NA	NA	8.75917	28.0286	21.0627
Q9Z2D6;Q9Z2D6-2	MECP2_MOUSE	Mecp2	22.0349	21.6323	22.111	NA	NA	NA	20.9957	20.8617	20.8529	21.8592	22.0623	19.5732	NA	31.8089	10.6994
Q06831	SOX4_MOUSE	Sox4	18.3942	18.5834	18.9915	20.2986	20.5412	20.1466	19.6276	19.2287	19.5115	19.5523	19.1288	9.25959	29.8781	NA	28.2099
Q7TSG2	CTDP1_MOUSE	Ctdp1	20.4721	20.4393	20.2432	20.8042	20.8547	20.5124	20.6175	20.7773	20.5683	21.2583	21.223	129.417	7.48231	287.025	28.6171
P35486	ODPA_MOUSE	Pdha1	24.7975	24.4395	24.6316	24.6927	24.6929	24.4459	24.2893	24.6416	24.5073	24.6669	24.7506	22.2494	12.706	201.895	16.8521
Q3TUU5	TEX30_MOUSE	Tex30	19.6246	19.4388	19.0898	19.3769	19.8142	19.6286	19.9797	20.2437	20.0047	19.7131	19.7639	71.4883	31.7088	426.658	44.5435
Q80U49	C170B_MOUSE	Cep170b	19.3118	19.7053	19.8009	19.4278	19.7631	19.4951	19.5005	19.6112	19.3734	18.7269	18.3975	54.5671	49.6367	172.166	96.0739
P35822	PTPRK_MOUSE	Ptprk	18.6137	18.9007	19.0119	18.2086	19.257	19.1855	17.6558	17.6375	17.3905	17.0346	17.9572	122.54	9.71279	212.167	NA
P14685	PSMD3_MOUSE	Psmd3	20.4089	20.4591	20.1256	20.6178	20.343	20.6161	21.3431	21.4003	21.504	20.8389	20.6814	31.5043	14.514	766.552	20.4579
Q9R0H0;Q9R0H0-2	ACOX1_MOUSE	Acox1	20.7412	21.262	20.9585	19.9393	20.8309	21.2426	20.2689	20.3168	19.9446	19.9624	19.8164	47.4536	22.8713	251.714	18.9543
E9Q1P8	I2BP2_MOUSE	Irf2bp2	22.8591	22.8434	22.7378	22.5797	23.0802	22.7569	21.8827	21.5951	21.679	22.5389	22.4435	58.4609	25.7246	83.2872	23.0583
P04919;P04919-2	B3AT_MOUSE	Slc4a1	NA	NA	NA	19.0872	NA	19.3322	14.5625	NA	16.7457	NA	19.3634	NA	26.5339	14.9774	3.13563
P28667	MRP_MOUSE	Marcksl1	20.0394	20.1767	21.7076	22.3742	21.1275	20.3661	22.731	23.1795	22.7549	19.9606	19.7329	17.9807	9.0994	440.703	6.35822
Q78PY7	SND1_MOUSE	Snd1	23.7323	23.6791	23.6925	23.7723	24.1141	23.8782	23.3591	23.5384	23.6225	23.8626	24.7518	11.6263	5.557	55.5993	9.00852
Q7M753	PANK2_MOUSE	Pank2	17.8206	17.8311	17.3444	17.9284	18.2368	18.7142	18.0289	17.8325	17.8608	18.549	18.0574	40.4551	65.6939	NA	NA
Q62468	VILI_MOUSE	Vil1	22.985	23.0482	23.3559	20.5038	21.6762	22.5645	23.9807	23.9204	23.8534	21.6844	22.2894	34.3912	6.25003	442.124	4.58176
Q05A36	MEX3C_MOUSE	Mex3c	19.0104	19.0191	19.3986	19.5388	19.5159	19.1149	18.1207	18.3549	17.9477	19.1267	18.8698	NA	98.0963	NA	56.7974
Q8VE19	MIO_MOUSE	Mios	18.2679	17.9248	17.7824	17.8065	17.8396	18.5237	17.0237	16.8902	17.3192	17.9358	17.9622	13.4017	23.29	NA	34.7852
Q80UJ7	RB3GP_MOUSE	Rab3gap1	20.0093	19.872	20.3749	20.6283	20.0228	20.3057	20.295	19.9974	19.9526	20.3838	20.3118	27.1079	22.836	124.25	18.7419
Q64727	VINC_MOUSE	Vcl	26.6944	26.6763	27.0771	27.1625	26.487	26.3061	25.8076	25.6811	25.3571	26.9006	26.8493	181.916	34.8069	542.909	50.3876
Q91VA7	Q91VA7_MOUSE	Idh3b	21.7655	21.7091	22.0899	22.0378	21.0834	21.3186	21.7604	21.9431	21.8283	21.7311	21.8345	19.8369	5.26832	160.623	11.9658
Q6P4S8	INT1_MOUSE	Ints1	17.8654	18.0658	17.4189	18.6671	17.2264	18.801	18.255	18.5141	18.6462	18.3685	17.5056	16.7916	9.69154	268.11	12.0755
Q9CR00	PSMD9_MOUSE	Psmd9	23.5437	23.5493	23.6963	23.8102	23.409	22.7482	23.4699	23.5376	23.2297	23.4559	23.2033	28.2172	6.08337	227.894	7.93457
Q6ZPF4	FMNL3_MOUSE	Fmnl3	18.8768	18.7104	18.6768	19.716	19.1324	19.7282	18.574	18.6945	18.7883	19.2439	19.14	22.1584	18.9049	NA	25.0508
Q8BKZ9	ODPX_MOUSE	Pdhx	21.7209	21.6889	21.8932	NA	NA	NA	21.45	21.3811	21.3034	21.4076	21.7815	6.70539	NA	1141.5	4.20053
Q6P539	F222B_MOUSE	Fam222b	19.7697	19.667	19.8127	20.2079	19.6466	18.9472	18.3577	17.7227	16.8422	19.3518	18.6336	266.401	118.177	73.3067	162.409
Q9ERK4	XPO2_MOUSE	Cse1l	20.6067	20.4546	20.4826	21.0435	20.406	21.2484	21.8812	22.1021	22.2282	20.9234	20.581	40.7608	9.80999	1314.68	12.465
P01029	CO4B_MOUSE	C4b	19.2824	19.3976	20.4205	21.1126	21.6493	21.7416	19.4121	19.4278	18.8906	19.9205	19.9204	6.00047	10.4711	20.8916	9.33635
Q91V98	CD248_MOUSE	Cd248	NA	NA	NA	NA	NA	NA	NA	NA	NA	18.1397	18.2616	NA	NA	NA	6.61942
Q9JI46	NUDT3_MOUSE	Nudt3	20.8127	20.6216	20.217	20.6606	20.9757	21.144	21.5887	21.7099	21.6613	21.6233	21.5611	64.2747	13.4763	484.157	23.5915
P11416-2	RARA_MOUSE	Rara	16.3208	16.3909	16.6487	16.7691	17.1362	16.5313	15.7681	16.4405	16.6487	15.1144	15.2016	NA	NA	NA	NA
P18911-2	RARG_MOUSE	Rarg	17.969	18.2751	17.4925	19.2677	19.8162	19.6932	17.0532	16.9115	17.014	20.8951	20.6317	NA	NA	NA	NA
Q8VDJ3	VIGLN_MOUSE	Hdlbp	23.5397	23.5414	23.7659	24.3332	24.4167	23.9431	23.2478	23.1125	23.0674	23.683	24.4209	20.8885	11.9464	35.9851	19.7472
Q61233	PLSL_MOUSE	Lcp1	21.7808	22.3489	22.8472	24.5953	22.9033	22.7604	22.419	22.5418	22.7544	23.5592	23.6353	6.31735	3.17175	148.829	3.22522
Q6ZPS6	AKIB1_MOUSE	Ankib1	19.3378	19.8578	19.3124	21.005	19.7161	20.3172	18.8662	19.1292	18.8089	19.8289	20.3884	9.03044	85.6373	NA	76.2125
Q9CPV4	GLOD4_MOUSE	Glod4	23.4523	23.3915	23.0184	22.6083	23.1386	23.5318	23.2628	23.6202	23.7029	23.385	23.278	40.6526	9.99738	411.092	9.70624
Q9DB94	WDR53_MOUSE	Wdr53	NA	17.3737	17.4268	NA	16.877	16.6064	17.8876	18.194	18.2173	17.3239	17.5328	NA	12.4313	NA	NA
O08759	UBE3A_MOUSE	Ube3a	20.6346	20.5663	20.5453	21.1258	21.0926	21.5047	21.5786	21.6477	21.6101	21.1563	21.19	66.0231	46.3945	1295.56	53.7048
Q3UH60	DIP2B_MOUSE	Dip2b	18.0355	17.571	#NAME?	18.3045	18.1193	18.4125	18.9204	18.9551	18.847	18.1067	18.7074	NA	10.4033	NA	7.84397
F8VPP8	F8VPP8_MOUSE	Zc3h7b	19.7575	19.2988	19.371	19.7443	19.5784	19.6451	19.6979	19.781	19.6296	20.2465	19.9004	201.083	14.9905	3670.37	18.6393
Q8VCX5;Q8VCX5-2;Q8VCX5-3	MICU1_MOUSE	Micu1	21.2425	21.5412	21.713	21.2493	21.0249	21.2362	21.071	21.0774	21.1755	20.4663	20.3128	85.3233	28.8021	NA	38.7355
P21107	TPM3_MOUSE	Tpm3	22.3724	22.0586	22.031	21.6448	21.5522	20.9314	21.6682	21.1436	21.237	20.9967	20.7823	127.743	18.1606	3536.44	32.9079
P55264-2	ADK_MOUSE	Adk	22.3024	21.6505	22.0448	21.9126	22.0194	22.0436	21.3103	21.3831	21.5727	21.8906	22.9844	9.91992	4.19945	25.7126	9.1155
Q8BHC9	FUT11_MOUSE	Fut11	19.2526	19.6994	19.2797	19.7645	19.6507	19.6815	18.9288	19.2964	19.1052	19.6308	19.703	42.8117	10.6741	97.5417	12.9078
Q9CZB3	THUM2_MOUSE	Thumpd2	NA	NA	NA	NA	NA	NA	16.6302	17.1844	16.8694	NA	NA	NA	NA	NA	NA
Q9WVE8	PACN2_MOUSE	Pacsin2	25.4804	25.4887	25.7154	25.5146	24.9905	24.5237	24.8916	24.7252	24.6316	25.0662	24.8724	98.5922	31.1375	407.732	40.3467
Q9CWK8	SNX2_MOUSE	Snx2	23.6416	23.6677	23.6379	23.9213	23.7048	23.7507	23.5673	23.6437	23.5176	23.8789	24.0496	31.0834	19.0939	453.927	16.0326
O88508	DNM3A_MOUSE	Dnmt3a	16.0845	15.3835	15.2843	17.681	16.4849	18.0809	15.7255	15.2576	14.7344	16.7983	16.6806	NA	10.7604	NA	7.96382
E9PWQ3	E9PWQ3_MOUSE	Col6a3	NA	NA	NA	NA	NA	NA	20.3106	20.6996	20.8077	NA	NA	NA	NA	31.4594	NA	Core matrisome	Collagens
Q3UCV8	OTUL_MOUSE	Otulin	18.0151	17.3832	17.7493	18.6267	18.361	18.0436	18.4641	18.7385	18.8049	19.2692	18.646	33.1938	8.02736	NA	30.4359
Q5U3K5	RABL6_MOUSE	Rabl6	19.2551	19.249	18.7565	19.1616	19.3901	19.1642	18.9262	18.8555	18.6838	19.287	19.6173	30.2121	8.86418	248.498	14.2982
P21107-2	TPM3_MOUSE	Tpm3	28.6078	28.5067	28.6257	28.3334	28.6078	28.3382	28.195	28.0382	27.9178	28.1493	28.0848	27.3701	43.9944	1156.99	19.6044
Q8JZM7	CDC73_MOUSE	Cdc73	20.3675	20.4517	20.171	19.9744	19.9831	19.7533	20.5575	20.6798	20.7233	19.9214	19.4345	51.8762	15.8506	527.101	24.812
Q60931	VDAC3_MOUSE	Vdac3	22.1478	22.1347	23.1584	22.9639	21.4311	21.6778	22.1864	22.2281	22.5506	21.703	21.9191	6.79562	3.38445	103.646	3.35997
Q8BHN1	TXLNG_MOUSE	Txlng	19.3144	19.3985	19.618	19.2323	19.2433	18.8546	18.866	18.9537	18.7096	18.5691	18.5489	215.541	18.4409	NA	61.7411
Q9WTL8;Q9WTL8-2;Q9WTL8-3;Q9WTL8-4	BMAL1_MOUSE	Arntl	17.2934	17.6356	17.376	17.9165	18.0076	18.0373	16.7771	17.0514	16.9457	18.2083	18.2181	NA	NA	NA	66.714
E9PVV1;E9PWE2	E9PVV1_MOUSE;E9PWE2_MOUSE	Tcf3	NA	17.1738	16.5928	17.4303	17.0703	17.2946	16.6051	16.7652	16.6418	18.0098	17.8266	NA	NA	NA	55.2785
P15806-2	TFE2_MOUSE	Tcf3	18.5412	18.3633	18.0812	19.2487	19.1919	18.7778	18.1788	18.1501	18.2479	19.8525	19.3589	146.525	37.8582	254.6	58.7887
Q8BH86	GLUCM_MOUSE	Dglucy	21.9609	22.0557	21.7843	21.4347	21.3445	21.4212	21.8771	22.14	21.9004	22.3203	21.6392	36.7096	8.05979	695.096	15.2087
Q921U8-2	SMTN_MOUSE	Smtn	18.2701	18.7622	18.3253	20.1748	20.4869	19.8517	17.3728	17.4042	16.9144	19.5329	20.0906	31.1888	15.8709	67.6149	10.8049
F8VPU2	FARP1_MOUSE	Farp1	20.7998	20.5521	20.1746	20.6705	20.2884	21.1344	20.4891	20.5252	20.5761	19.8318	19.5846	23.4916	16.9808	138.978	26.0416
Q922U1	PRPF3_MOUSE	Prpf3	23.0719	23.1274	23.3322	23.2986	23.0526	22.7242	23.1532	23.0658	23.0367	23.0818	23.0631	63.4779	23.3714	277.136	15.5523
Q61107	GBP4_MOUSE	Gbp4	20.5206	21.0644	20.8025	22.115	22.3777	22.8437	22.1015	21.6628	21.3671	23.8391	23.5281	37.6196	5.64527	NA	141.139
Q6ZQ38	CAND1_MOUSE	Cand1	22.4167	22.248	22.0526	22.0662	22.522	23.3358	23.0451	22.9181	23.0043	22.9445	22.7147	26.6271	10.6632	251.347	3.80349
Q60520;Q60520-1	SIN3A_MOUSE	Sin3a	19.8994	19.59	19.5016	20.1366	19.7299	20.1811	19.745	19.8355	19.9463	19.9716	19.7817	18.1961	5.54727	22.2205	6.65113
Q9CQN1	TRAP1_MOUSE	Trap1	22.1497	21.9716	22.3186	21.8676	21.4429	22.0245	23.4573	23.7573	23.748	22.1855	21.896	39.4961	11.1633	2138.17	20.0771
Q80YX1-2	TENA_MOUSE	Tnc	22.7206	23.2419	23.7342	NA	NA	NA	22.1857	22.22	22.2102	22.8008	23.8957	3.38726	NA	14.9126	3.63402	Core matrisome	ECM Glycoproteins
P70399;P70399-5	TP53B_MOUSE	Tp53bp1	18.7104	18.5378	19.1566	19.4067	18.9952	18.8176	19.1756	18.8692	18.8109	18.9424	18.7803	57.1592	8.91051	480.926	14.5395
P07724	ALBU_MOUSE	Alb	NA	NA	NA	NA	NA	NA	26.9167	27.264	27.2581	28.8815	29.2579	NA	NA	12.6698	3.378
Q811F1	ZBT41_MOUSE	Zbtb41	15.0071	14.9268	NA	15.5849	13.7508	15.1887	16.6585	16.8846	16.5938	15.5943	NA	NA	16.1818	NA	NA
O54781	SRPK2_MOUSE	Srpk2	16.4529	16.0961	13.9761	17.1893	16.6801	17.3146	15.8519	16.4758	16.5851	17.6939	17.4786	NA	NA	NA	36.3468
P17426;P17426-2	AP2A1_MOUSE	Ap2a1	19.3273	19.5499	19.6956	19.9311	19.59	20.4038	19.95	20.0521	20.2158	20.3211	20.2036	31.1546	5.02587	582.932	11.5709
O35855	BCAT2_MOUSE	Bcat2	22.5399	21.7831	21.9373	22.0583	23.2145	22.9163	21.5191	21.4665	21.5766	22.4258	23.9751	5.37134	7.5036	128.346	12.6265
Q9JLI6	SCLY_MOUSE	Scly	20.6626	20.9165	20.6963	20.7406	21.1232	20.8921	20.5236	20.5837	20.5539	21.0142	21.0285	33.9176	16.3342	356.225	21.2023
Q8CHT0	AL4A1_MOUSE	Aldh4a1	20.6776	20.0986	20.3503	20.7187	21.6905	21.2594	21.2264	21.3937	21.5521	21.2363	22.5686	4.17766	3.2295	182.713	6.97884
F6UP10	F6UP10_MOUSE	Tenm4	15.8304	16.0828	14.5559	14.6655	16.0504	15.458	NA	NA	NA	13.9291	NA	NA	NA	NA	NA
P62960	YBOX1_MOUSE	Ybx1	24.5365	24.794	24.3667	23.9473	24.3972	23.934	23.5444	23.1441	23.4004	24.3088	24.5783	35.7277	18.9028	205.52	39.1002
Q80X32	CE024_MOUSE		21.1327	21.163	21.6585	21.8485	21.404	20.4166	21.1236	20.6727	20.2548	20.8379	20.2857	81.3063	41.6733	NA	54.5784
P97868	RBBP6_MOUSE	Rbbp6	20.3738	20.3163	20.6055	NA	NA	NA	19.9355	19.6363	19.8969	20.1089	20.1794	4.80018	NA	55.7765	4.40422
O88286-3	WIZ_MOUSE	Wiz	20.9678	20.8602	21.3685	21.2611	20.4848	19.8928	21.0701	20.9608	20.889	20.5271	20.1321	93.7814	11.6603	121.095	15.876
P35601;P35601-2	RFC1_MOUSE	Rfc1	19.275	19.1319	19.0998	19.1258	18.5522	18.6446	19.326	19.432	19.1007	19.3586	19.1652	52.7573	21.7645	NA	23.2681
B7ZCR6;Q6PHP4	B7ZCR6_MOUSE;Q6PHP4_MOUSE	Zfp512b	19.2568	19.1467	19.2494	19.4812	18.943	18.7453	18.4066	18.212	18.3166	19.067	18.5997	32.3115	8.06292	134.062	14.2012
F6ZDS4	TPR_MOUSE	Tpr	22.9055	22.7144	22.8435	22.9946	22.6741	22.4004	22.4757	22.263	22.0715	22.5959	22.5515	107.176	13.2084	269.663	35.9259
Q8CHV6	TAD2A_MOUSE	Tada2a	17.5215	17.3454	17.6861	17.084	16.0294	16.6532	17.8443	17.9498	17.7756	17.1756	16.8779	NA	NA	NA	NA
F8WHT3	F8WHT3_MOUSE	Prrc2b	18.5057	18.4926	18.4442	18.8148	18.7161	18.5364	18.5056	18.3005	18.034	19.0029	19.1246	NA	NA	NA	NA
Q5SSH7;Q5SSH7-2	ZZEF1_MOUSE	Zzef1	21.7599	21.7794	21.604	NA	NA	NA	21.4942	21.8444	21.5019	22.0404	21.5805	472.44	NA	192.713	54.0121
E9PVA8	GCN1_MOUSE	Gcn1	22.1136	21.8594	21.8604	22.5922	22.1697	22.9197	22.8361	22.8371	22.8964	22.816	22.9284	26.665	72.4317	904.852	20.9357
P70236	MP2K6_MOUSE	Map2k6	20.333	20.4977	20.1131	19.4304	19.7345	20.4388	19.0147	18.2093	19.0342	17.96	18.3919	74.498	6.58487	NA	9.45595
Q9JKC8	AP3M1_MOUSE	Ap3m1	19.0483	18.8979	18.2825	19.4175	18.7054	19.3527	19.1419	19.1576	19.2172	19.2916	19.2053	28.5861	14.7702	NA	25.457
P52480	KPYM_MOUSE	Pkm	30.2611	30.2914	30.0826	29.5982	30.2305	29.9996	29.6888	29.5487	29.4892	29.5057	29.6479	101.515	60.9885	592.098	43.4064
Q8CBY3	LENG8_MOUSE	Leng8	19.9091	20.1372	19.884	19.8359	20.4707	20.635	20.6211	20.3704	20.3805	20.4158	20.6149	3.02155	14.9626	515.532	30.6056
Q9QXA1-2	CYHR1_MOUSE	Cyhr1	NA	NA	NA	NA	NA	16.2693	16.9631	17.0093	16.842	16.9283	17.4789	NA	NA	NA	NA
O35382	EXOC4_MOUSE	Exoc4	19.9584	19.9422	19.7197	19.928	19.6064	20.4793	20.1744	20.0299	20.228	19.8681	19.6128	46.529	17.9324	NA	29.1802
Q9WTX2	PRKRA_MOUSE	Prkra	21.9749	21.7069	21.6179	21.5839	21.5954	21.3853	21.715	21.8317	21.6863	21.3333	20.9285	76.9572	29.7208	157.741	39.5924
Q9D9F8	MIPO1_MOUSE	Mipol1	15.5103	16.4393	14.4711	NA	15.641	NA	16.004	16.9366	16.4234	15.205	NA	NA	NA	NA	NA
P46662;P46662-2	MERL_MOUSE	Nf2	18.9242	18.6311	18.6475	18.1018	18.8245	18.8538	18.5525	18.3017	18.5228	18.5571	18.6231	NA	NA	NA	83.5038
Q08509	EPS8_MOUSE	Eps8	23.346	23.6178	23.4154	22.6102	22.6805	22.9008	23.4072	23.199	23.1878	22.3927	22.4335	39.0559	30.7423	757.767	43.8481
P14873	MAP1B_MOUSE	Map1b	23.1064	23.1869	23.1236	23.9105	23.8329	23.3855	23.1341	22.7275	22.8074	23.9458	23.973	69.228	15.3965	442.596	17.6244
Q810B6	ANFY1_MOUSE	Ankfy1	19.6177	19.8384	19.7148	20.2719	20.046	20.747	20.9544	20.9876	21.0468	20.7097	20.4903	67.1002	6.91484	220.305	20.6344
Q3ULF4	SPG7_MOUSE	Spg7	18.2275	17.9189	18.7439	NA	NA	NA	17.9136	18.2837	18.2983	17.4118	18.2344	53.0955	NA	NA	NA
Q4FZC9	SYNE3_MOUSE	Syne3	15.953	17.1663	16.8351	19.4836	18.4425	18.5217	17.0168	16.7119	16.9832	20.2942	19.7239	9.91505	21.6702	NA	30.817
Q99LB0	TDIF1_MOUSE	Dnttip1	20.7053	20.6605	20.7997	20.9266	20.8892	20.5422	20.2111	20.3412	20.1499	21.1484	20.8929	121.48	35.5745	NA	104.803
O70133-2	DHX9_MOUSE	Dhx9	23.4205	23.3007	23.3456	23.5032	23.3409	23.954	24.2362	24.3541	24.3768	23.6906	23.5069	117.099	12.366	286.08	16.1791
P98083	SHC1_MOUSE	Shc1	22.4718	22.5258	22.4233	22.2928	22.6454	22.8756	22.2028	22.2776	22.1666	22.2935	22.1257	125.487	20.9845	359.22	31.8766
Q99JB8	PACN3_MOUSE	Pacsin3	21.8333	21.7736	21.7386	20.8932	21.1619	21.0571	20.4287	20.0301	20.463	20.3652	20.1752	55.9449	27.8269	191.04	25.1456
P28660	NCKP1_MOUSE	Nckap1	20.1166	19.9044	19.7548	19.843	20.1854	20.95	20.7859	20.6529	20.8201	20.2913	20.0342	36.1186	7.4124	627.406	10.5159
Q3TWF6	WDR70_MOUSE	Wdr70	20.2123	20.4185	20.5725	20.5722	20.7255	20.5072	21.0054	21.1087	20.891	20.6093	20.6736	69.2242	24.6853	460.997	43.8424
P28867	KPCD_MOUSE	Prkcd	20.1318	19.9486	19.4361	20.9697	20.4305	21.3874	20.6231	20.6665	20.7816	20.6902	20.5038	37.7489	15.1307	681.925	30.5606
P37804	TAGL_MOUSE	Tagln	NA	NA	NA	NA	NA	NA	18.9307	19.3932	19.4469	22.0433	22.6975	NA	NA	7.51243	3.93573
Q61087	LAMB3_MOUSE	Lamb3	23.5387	23.2474	23.5029	21.9966	23.6599	24.3621	24.8043	24.5232	24.4082	17.1369	16.786	219.789	316.826	722.564	NA	Core matrisome	ECM Glycoproteins
Q80TV8	CLAP1_MOUSE	Clasp1	18.7024	18.5684	18.6122	19.6128	19.1659	19.5107	19.7	19.5818	19.8418	19.2033	19.2027	54.9321	11.337	152.319	25.2152
Q9QXS1-3	PLEC_MOUSE	Plec	25.2646	25.4167	25.2602	25.1499	25.1734	25.4034	25.0304	24.9938	24.8348	25.823	25.3133	46.1729	8.30513	262.483	21.4062
B1AWE0;Q6PFA2	B1AWE0_MOUSE;Q6PFA2_MOUSE	Clta	20.3904	20.453	21.2607	21.1992	21.1006	20.2889	20.3334	20.1418	20.2325	21.1983	21.0159	15.6706	6.51638	NA	16.3318
Q9ERG0	LIMA1_MOUSE	Lima1	23.7093	23.8543	23.996	23.5663	23.3131	22.9483	23.5174	23.2726	23.3589	24.1188	24.157	28.8761	15.7129	130.946	24.4084
Q61712	DNJC1_MOUSE	Dnajc1	18.6482	19.1944	18.1297	18.9084	19.4131	19.2797	18.1611	17.4701	17.9579	18.9672	19.7507	5.97142	21.3357	226.291	51.5258
Q8R060	ZWILC_MOUSE	Zwilch	18.3112	18.9216	18.2896	18.2476	18.3068	18.3048	18.3528	17.9434	17.8013	19.1433	18.8816	NA	NA	NA	NA
Q922D8	C1TC_MOUSE	Mthfd1	22.5583	22.8019	22.7076	22.3153	22.1528	22.2388	22.2321	22.5023	22.5315	22.5937	22.8263	23.1265	5.4597	191.015	14.9936
Q9WU78	PDC6I_MOUSE	Pdcd6ip	24.1603	24.3525	24.6823	24.7496	24.1913	24.3929	24.4058	24.473	24.5027	24.2882	24.2944	40.4388	10.583	254.035	6.52931
Q8BHX1	HAUS1_MOUSE	Haus1	20.1416	20.163	19.83	20.9237	20.36	20.2169	19.1061	19.3861	19.4833	20.5707	20.3836	117.094	62.334	NA	NA
Q06649	3BP2_MOUSE	Sh3bp2	18.0392	18.2854	17.3689	18.6244	18.6851	18.8389	16.8744	17.2917	17.5551	18.9524	18.8486	NA	41.8904	NA	77.6022
Q5SWU9;Q5SWU9-2	ACACA_MOUSE	Acaca	19.8943	20.0027	19.8588	20.1342	18.953	20.1781	19.6919	19.3035	19.5923	20.6111	20.1424	71.3916	6.64521	44.871	5.53254
Q3UMT1	PP12C_MOUSE	Ppp1r12c	19.3504	19.1522	19.4365	19.9615	19.2246	19.0823	19.0989	19.2191	18.9759	19.2775	19.3276	28.09	9.32441	403.642	8.78137
Q9D8M7;Q9D8M7-2	PHF10_MOUSE	Phf10	19.1219	19.5186	19.1397	19.5385	19.6872	19.5091	19.041	18.9643	18.9874	19.8937	19.7466	53.5672	63.4583	492.931	NA
Q9ESV0	DDX24_MOUSE	Ddx24	19.5442	19.5903	19.5675	19.9131	19.6348	19.7632	20.4057	20.9034	20.4805	20.8854	20.7708	26.9156	11.5631	NA	22.3873
Q80VD1	FA98B_MOUSE	Fam98b	22.3388	22.2724	22.2716	22.579	22.346	21.9992	21.7046	21.5606	21.6558	22.571	22.5611	32.8646	7.67892	268.149	14.5511
Q8CGC6	RBM28_MOUSE	Rbm28	20.628	20.6689	20.5247	20.0615	20.2212	19.9406	20.8525	21.2588	20.9606	20.527	20.5569	59.9005	15.2161	335.152	14.1461
Q148V7	RELCH_MOUSE	Relch	17.1859	17.0994	16.9334	18.3619	17.5217	18.1803	18.2499	17.8392	18.0192	18.1062	17.9723	10.1688	7.04759	NA	84.1565
Q9Z0W3	NU160_MOUSE	Nup160	18.8385	16.72	NA	17.2562	16.5194	17.2748	17.5921	17.7227	18.154	16.9215	16.4288	9.99939	4.66563	NA	NA
Q6EDY6	CARL1_MOUSE	Carmil1	20.3359	20.3435	20.3175	19.9113	20.272	20.436	19.9336	19.5259	19.4119	19.6388	19.5368	44.0919	16.9112	232.741	45.1081
Q8R3F9	STPAP_MOUSE	Tut1	17.7211	16.8918	16.6258	17.7091	18.0246	18.4445	18.4076	18.9215	18.1387	17.0479	16.9969	NA	42.3844	NA	NA
O08970	TUFT1_MOUSE	Tuft1	21.3351	21.5403	22.1444	21.6431	20.8296	20.4705	21.2274	21.2295	20.7382	20.0128	19.2434	116.928	64.0944	2518.36	80.6449
P27046	MA2A1_MOUSE	Man2a1	NA	NA	NA	20.0853	18.7264	19.9573	19.4291	19.2282	19.4887	19.5073	19.3814	NA	8.53928	48.6769	9.01472
Q9JMH9;Q9JMH9-6	MY18A_MOUSE	Myo18a	23.2917	23.2923	23.2102	22.949	22.884	23.0351	22.3405	21.9993	21.9211	22.0196	21.8849	189.697	32.5676	1047.11	42.3773
Q8K205;Q9D4G5	Q8K205_MOUSE;Q9D4G5_MOUSE	Pop1	20.6434	20.6629	20.5614	20.227	19.7644	19.8388	20.408	20.6546	20.4468	20.926	20.6659	59.6088	12.3508	445.11	23.2983
P59328;P59328-3	WDHD1_MOUSE	Wdhd1	18.7526	18.9135	18.4016	19.0772	18.4167	18.3444	19.0802	19.316	19.1447	19.2613	19.0039	38.2917	31.4134	238.816	43.4203
Q8BTI9	PK3CB_MOUSE	Pik3cb	15.8871	16.2691	15.0278	16.1261	16.2928	18.1026	16.2061	16.9504	16.5455	16.8508	15.6696	18.8228	NA	NA	67.1237
O70591	PFD2_MOUSE	Pfdn2	23.6107	23.6907	24.13	24.0128	23.6229	22.8179	23.6614	23.6151	23.3074	23.046	22.847	52.1763	22.6016	720.848	20.574
Q91YR7	PRP6_MOUSE	Prpf6	21.6577	21.5824	21.4486	21.6047	21.6174	21.8161	21.7393	21.7012	21.8188	21.74	21.653	76.0233	17.8453	190.731	41.8887
Q8BW00	PTH_MOUSE	Ptrh1	20.7731	20.832	20.6592	20.5563	20.1644	19.6085	20.2497	20.2827	19.6937	20.5749	20.2806	89.8462	16.6327	806.527	22.3449
Q91WT4	DJC17_MOUSE	Dnajc17	19.6193	19.4837	19.2069	19.3904	19.6254	19.0013	18.9294	19.4521	19.4128	18.8268	19.3201	67.1324	30.6239	NA	42.4209
P67778	PHB_MOUSE	Phb	20.2697	20.425	21.5805	NA	NA	NA	19.5251	19.4124	20.0578	NA	NA	5.60988	NA	35.3795	NA
Q9Z1W8	AT12A_MOUSE	Atp12a	20.3729	NA	19.9916	21.4471	19.4456	20.5281	NA	19.687	19.3176	18.8738	NA	8.72703	136.652	NA	NA
Q6XPS7	Q6XPS7_MOUSE	Tha1	20.8189	20.5605	20.6352	19.0563	20.7756	20.4875	19.3074	19.5694	19.6307	19.605	21.2458	18.388	5.42037	121.718	8.36165
G3X8U3	G3X8U3_MOUSE	2210016F16Rik	20.1104	20.0624	19.9956	20.0834	19.9063	20.1528	20.681	20.9741	20.9802	20.5743	20.2861	32.889	5.38394	12807.9	18.6545
Q9QZQ1-2	AFAD_MOUSE	Afdn	22.6927	22.5593	22.735	22.2938	22.0468	22.0028	22.5981	22.3923	22.2215	21.4997	21.1418	117.454	33.1472	251.656	31.254
Q70FJ1;Q70FJ1-2	AKAP9_MOUSE	Akap9	19.4053	19.5409	19.6135	20.3507	20.1005	19.832	20.2785	19.9936	19.8696	19.9544	19.8782	28.8065	31.0438	NA	69.0351
Q8CEE0;Q8CEE0-2	CEP57_MOUSE	Cep57	18.475	18.6508	18.8669	18.875	18.541	18.3358	18.2711	18.545	18.1923	17.8324	17.8888	32.3836	24.9533	242.037	124.993
Q9WUR2;Q9WUR2-2	ECI2_MOUSE	Eci2	21.1104	20.8408	20.9478	20.6554	20.8785	20.9631	21.3782	21.4927	21.4299	20.7473	21.2108	34.2716	7.40121	NA	11.5865
Q61768	KINH_MOUSE	Kif5b	22.3314	22.3924	22.2623	22.6072	22.7901	22.7738	22.6193	22.5359	22.4601	22.7928	22.7751	44.914	16.2108	232.395	20.6187
Q8CCP0	NEMF_MOUSE	Nemf	19.2336	19.1585	19.2532	19.3274	19.5369	19.5448	20.0925	20.1289	20.0955	19.4144	19.5859	197.033	15.9217	369.807	17.9433
Q6P6J9	TXD15_MOUSE	Txndc15	17.8905	16.9698	16.9581	17.6973	17.1059	17.4318	15.7909	16.6451	16.5558	18.1915	17.9862	283.794	NA	NA	103.505
P56581;P56581-2	TDG_MOUSE	Tdg	19.2071	19.2003	18.7098	18.8927	20.2002	19.9297	18.9725	18.9049	19.2382	19.028	19.0066	139.092	163.473	1443.16	16.7314
E1U8D0	SOGA1_MOUSE	Soga1	18.7611	19.2412	19.044	19.9823	20.2855	20.4227	18.0898	17.8581	17.5324	20.47	20.3725	14.9261	84.1505	NA	23.1983
Q68FD5	CLH1_MOUSE	Cltc	23.2745	23.1564	23.0741	23.2387	23.0445	24.0349	24.0588	23.8984	24.0028	23.651	23.4572	19.1398	8.23705	745.395	23.5403
Q9JII7	ZFN2A_MOUSE	Zfand2a	NA	NA	NA	NA	NA	NA	17.3304	17.5151	16.8099	NA	NA	NA	NA	NA	NA
P27546	MAP4_MOUSE	Map4	23.4808	23.6366	23.6748	24.2098	24.1914	23.8532	22.0371	21.3419	21.511	24.3928	24.5679	50.8325	17.2714	126.734	46.12
Q9D4H4;Q9D4H4-2	AMOL1_MOUSE	Amotl1	18.7895	18.4709	18.5224	20.0971	19.9703	19.8497	18.1814	17.9268	18.0063	19.6959	19.8037	NA	23.719	231.188	NA
Q80TY0	FNBP1_MOUSE	Fnbp1	19.8034	19.7051	19.7421	20.6473	19.9491	20.0859	19.0906	18.9839	19.1346	20.3843	20.5862	32.5235	10.09	156.558	14.2026
O55029	COPB2_MOUSE	Copb2	21.7146	21.6304	21.6926	22.0451	21.8043	22.2495	22.1328	21.9647	22.1043	22.1479	22.3132	17.0967	10.3848	335.429	17.9267
Q9Z1P6	NDUA7_MOUSE	Ndufa7	21.6962	21.7051	22.1959	21.6961	21.7391	21.1512	20.54	20.7448	20.4927	21.4662	21.7386	14.3823	7.43936	1606.36	15.7202
P35831	PTN12_MOUSE	Ptpn12	20.22	20.202	20.0185	20.5572	20.6454	20.8425	19.6713	19.5311	19.7258	20.6574	20.4974	36.1652	19.3429	160.987	15.0618
Q8BJZ4	RT35_MOUSE	Mrps35	21.4054	21.2928	21.0677	20.59	20.7252	20.4787	20.5862	20.9103	20.7411	20.4821	20.5206	22.5479	8.34937	240.588	10.817
Q6A0D4	RFTN1_MOUSE	Rftn1	NA	NA	NA	NA	NA	NA	12.0074	NA	13.6643	15.9101	15.7258	NA	NA	NA	3.40888
E9Q6J5;E9Q6J5-2;E9Q6J5-3	BD1L1_MOUSE	Bod1l	18.8076	18.7691	18.8945	19.6367	19.3172	18.9909	18.3023	18.0847	18.0831	19.4055	19.0679	20.7337	12.3804	87.9925	14.5765
Q52KR3;Q52KR3-6	PRUN2_MOUSE	Prune2	18.1314	19.1111	18.7094	20.2736	19.3043	18.3444	18.6719	18.2465	18.5633	21.4191	21.1148	NA	30.8421	NA	69.0136
Q8BTI8	SRRM2_MOUSE	Srrm2	23.0356	22.9584	23.4437	23.8818	23.001	22.5441	22.2893	22.0572	21.8641	23.1296	22.8835	18.1538	3.13519	147.06	11.5664
Q68FL6	SYMC_MOUSE	Mars1	20.2918	20.3	20.2288	20.7968	21.1999	21.6095	21.9131	22.1477	22.2128	21.2148	21.2905	39.2258	9.73172	1193.71	17.8292
Q9Z0H8-2	CLIP2_MOUSE	Clip2	20.0447	20.1402	20.0228	20.9435	20.4986	20.33	19.6758	19.5263	19.5716	20.8979	20.793	64.3305	17.1422	65.4521	25.6797
Q9D0E1;Q9D0E1-2	HNRPM_MOUSE	Hnrnpm	28.3616	28.2801	28.329	28.0287	27.9212	27.6208	27.2296	27.009	26.947	27.9923	27.8996	183.591	26.6201	457.638	38.6388
A2ASS6	TITIN_MOUSE	Ttn	21.2231	19.7332	22.5164	22.2059	21.6086	22.134	21.3749	21.1167	20.8479	20.3173	21.8635	9.74814	23.965	144.561	11.7656
Q3U3N6	AP4AT_MOUSE	Tepsin	NA	15.5983	15.1385	NA	15.0801	17.0721	15.0466	14.8044	15.0891	16.0925	16.2011	NA	5.68785	NA	NA
A2AI08	TPRN_MOUSE	Tprn	19.5004	19.4814	19.9421	18.6288	18.6221	18.9747	18.882	18.7191	18.706	17.1362	17.7196	81.0786	100.43	NA	NA
Q6PB93	GALT2_MOUSE	Galnt2	18.7477	18.9153	18.364	18.6703	18.468	19.2566	19.3365	19.4263	19.501	18.6637	19.2423	28.3509	5.02082	713.822	20.6824
Q3UMU9-3	HDGR2_MOUSE	Hdgfl2	20.0412	19.9463	20.4996	20.5236	20.1845	19.8042	19.8536	19.731	19.6729	20.411	20.3856	16.4884	5.35898	101.15	14.6494
Q91WJ7;Q91WJ7-2	SPS2L_MOUSE	Spats2l	19.7574	20.5019	20.4587	19.2649	20.1409	19.705	19.659	18.8703	18.7414	16.299	19.3368	38.1534	29.4389	117.429	4.05041
B2RQC6	PYR1_MOUSE	Cad	19.7022	19.8907	19.8271	20.5821	19.3899	20.1212	19.088	19.66	19.5723	20.5003	20.4843	12.4174	3.02666	390.259	3.38967
P52912	TIA1_MOUSE	Tia1	20.2291	20.0578	20.3059	20.9018	20.5202	19.7042	20.8937	20.8348	20.9668	20.7757	20.4357	88.4729	19.9799	4826.94	30.3141
Q9CRD2	EMC2_MOUSE	Emc2	22.0265	22.2306	22.1749	22.0622	22.1296	22.0419	22.307	22.3466	22.2163	22.0205	22.1465	46.2783	16.0767	556.653	18.5889
P62259	1433E_MOUSE	Ywhae	25.7702	26.0553	26.3514	26.1342	26.0381	26.1708	26.3915	26.2998	26.3488	26.1158	26.1425	30.8689	9.5363	520.814	16.4361
A6H584	CO6A5_MOUSE	Col6a5	NA	NA	NA	NA	NA	NA	NA	NA	14.6133	14.1988	NA	NA	NA	NA	5.12259	Core matrisome	Collagens
Q80ZI6	LRSM1_MOUSE	Lrsam1	18.7352	19.0827	18.5633	18.1348	18.2593	18.8882	17.1763	17.541	17.5834	18.4513	18.0192	NA	65.7684	NA	42.197
Q91VW5	GOGA4_MOUSE	Golga4	20.5741	20.4555	20.7196	20.5379	20.5052	20.1359	20.3166	20.0771	19.8238	19.9968	19.949	110.312	33.5324	370.709	39.3646
Q9D0F3	LMAN1_MOUSE	Lman1	20.6571	20.1775	19.9983	20.9828	21.3175	21.5766	21.2662	21.2041	21.5035	21.1237	22.1469	13.5897	12.8046	189.831	24.9631
P97298	PEDF_MOUSE	Serpinf1	19.7101	16.8691	17.6504	NA	NA	NA	16.957	16.9894	16.5422	23.1102	23.2396	15.5181	NA	26.2754	13.9332	Matrisome-associated	ECM Regulators
Q8K2B3	SDHA_MOUSE	Sdha	22.5145	22.5732	22.6457	22.8453	22.7393	22.7679	23.0089	23.3055	23.4107	22.8733	23.1502	16.8873	6.07997	141.182	14.7721
Q07797	LG3BP_MOUSE	Lgals3bp	24.3041	24.6145	23.9901	24.0733	24.5366	24.8022	23.423	23.1504	23.1646	24.2632	24.2824	25.0485	5.06709	131.956	8.1126
Q9JIH2	NUP50_MOUSE	Nup50	20.6866	20.6719	20.7701	21.1438	21.1936	21.0657	21.0563	20.6599	20.7195	21.4011	21.5253	40.9385	12.0459	193.736	21.7703
Q71RI9;Q71RI9-2	KAT3_MOUSE	Kyat3	NA	NA	NA	20.7229	22.7234	20.8957	18.6901	18.728	18.6808	21.1729	23.2308	NA	4.58894	87.4516	13.7905
Q62504;Q62504-2	MINT_MOUSE	Spen	17.6173	18.2446	17.9988	18.6722	18.5825	18.1713	18.4581	18.4628	18.1645	18.4118	18.417	35.9444	45.9689	296.393	85.5966
Q8VE73	CUL7_MOUSE	Cul7	17.0089	15.1811	NA	17.6051	16.9576	18.2676	18.2965	18.0874	18.3801	17.8251	16.9796	NA	36.9515	NA	NA
Q3U2P1	SC24A_MOUSE	Sec24a	20.0482	19.9378	19.6528	20.1094	19.9375	20.4825	20.3675	20.3034	20.5371	19.6347	20.0385	197.599	24.7606	1746.18	28.7599
Q8R0G9	NU133_MOUSE	Nup133	19.5592	19.2743	19.3159	19.7296	18.8176	19.3284	20.4045	20.5919	20.7399	19.8169	19.6894	7.01185	4.52457	1786.46	7.88008
Q62470;Q62470-2	ITA3_MOUSE	Itga3	21.9782	21.8217	21.6517	21.8109	21.9376	21.9966	22.0168	22.3479	22.221	19.732	19.1201	108.462	31.7198	427.009	40.2088
P50404	SFTPD_MOUSE	Sftpd	20.4433	19.5441	20.7406	NA	17.1134	17.6938	21.6297	21.2284	21.2683	NA	NA	35.2434	NA	1950.31	NA	Matrisome-associated	ECM-affiliated Proteins
Q3UVL4	VPS51_MOUSE	Vps51	19.1597	18.6959	19.1878	19.6164	19.0542	19.6526	19.759	19.4527	19.6301	19.059	19.012	95.5667	52.8468	NA	39.8967
P50427	STS_MOUSE	Sts	21.0395	20.345	NA	NA	NA	NA	19.8775	20.4793	20.4815	NA	NA	10.4353	NA	15.2702	NA
Q8R3N1	NOP14_MOUSE	Nop14	19.4926	19.5476	19.1264	19.1693	18.8554	19.0474	18.8848	19.079	18.932	19.4448	19.3437	93.897	NA	NA	83.1325
Q6P9J9	ANO6_MOUSE	Ano6	18.2035	17.4907	17.4091	19.3928	17.1627	18.99	17.1821	16.7997	17.0024	17.07	17.7696	19.1426	37.0795	NA	11.5923
Q91YR5	EFNMT_MOUSE	Mettl13	18.9513	18.9206	18.5518	18.7043	18.6101	18.9202	19.8774	20.2439	20.0549	19.3387	19.1392	NA	10.0998	NA	66.3738
P47738	ALDH2_MOUSE	Aldh2	25.9226	25.6016	25.7312	24.8778	25.2118	25.5334	25.1518	25.4271	25.7173	25.0535	25.0411	5.93784	7.72239	103.532	4.88229
Q9ET54-4;Q9ET54-6	PALLD_MOUSE	Palld	22.142	22.3268	22.3777	22.632	22.256	21.7574	21.9489	21.9323	21.8665	23.1207	23.3293	16.5316	3.75012	47.0123	6.35939
Q63829	COMD3_MOUSE	Commd3	20.0876	20.5429	20.273	20.6077	20.6971	20.5865	21.0095	21.2255	21.1964	20.8263	20.5544	46.6979	9.58896	251.577	11.0159
Q810A7	DDX42_MOUSE	Ddx42	22.1667	22.151	22.063	22.2365	22.4154	22.1382	22.5846	22.6839	22.6429	22.1652	22.2649	61.2121	18.8932	160.572	43.6242
Q9Z1M8	RED_MOUSE	Ik	22.7255	22.7691	23.0442	22.864	22.8121	22.4891	22.8222	22.8791	22.7314	22.3499	22.3703	117.991	38.6106	238.086	51.4459
Q9D8X2	CC124_MOUSE	Ccdc124	21.9572	21.738	21.6044	21.8826	21.9906	21.3217	21.8699	21.6062	21.6339	21.8825	21.9851	48.2746	28.7661	864.706	13.6469
Q7TMY8	HUWE1_MOUSE	Huwe1	24.9844	24.811	24.6163	24.6229	24.512	24.9126	24.7523	24.5398	24.4198	24.7967	24.5351	473.31	3.74877	30.4817	11.9681
P16675	PPGB_MOUSE	Ctsa	21.7197	21.9641	22.0484	22.2272	22.1143	22.4472	21.9394	22.4523	22.1196	22.6842	23.1636	11.9671	5.74103	152.457	4.79589	Matrisome-associated	ECM Regulators
Q64674	SPEE_MOUSE	Srm	21.7702	21.7546	21.9037	22.9276	22.4149	22.3001	22.8549	22.9968	22.9414	23.3145	23.3711	45.2465	11.4324	562.451	27.041
Q99JR8;Q99JR8-2	SMRD2_MOUSE	Smarcd2	22.102	21.9757	21.7458	21.2678	21.7547	22.1141	22.0959	22.1317	22.156	21.8421	21.8106	125.332	26.6029	958.305	52.3289
Q8BK67	RCC2_MOUSE	Rcc2	21.3887	21.3776	21.5069	22.6527	22.0864	22.2237	23.1546	23.5249	23.5273	22.9105	22.7836	10.6793	8.66874	289.794	16.9563
P16330;P16330-2	CN37_MOUSE	Cnp	18.8137	18.6894	18.2284	18.5193	18.6784	18.5649	18.6462	18.5503	18.856	18.7256	19.4383	7.82905	7.39559	NA	13.8639
A2A7S8-2	K1522_MOUSE	Kiaa1522	20.6682	20.7263	20.6247	19.8029	20.236	20.0274	19.3389	19.2227	19.3194	19.1804	18.9333	24.1287	9.38527	85.5203	19.6405
O35144	TERF2_MOUSE	Terf2	18.9283	18.8403	18.6426	18.7094	19.086	18.9068	18.8928	18.9297	18.8615	18.9277	18.5388	15.0808	30.8752	375.606	120.313
Q8BIE6;Q8BIE6-2	FRM4A_MOUSE	Frmd4a	18.0663	18.4299	18.5826	19.0831	18.2647	18.5836	17.5168	17.7698	17.5397	18.6524	17.923	66.3584	18.4571	45.4979	50.4567
Q6R891	NEB2_MOUSE	Ppp1r9b	21.2129	21.2227	21.396	21.2887	21.8624	21.4891	21.0185	20.8463	20.6886	21.0563	21.2979	158.113	20.153	170.425	57.7955
Q91X52	DCXR_MOUSE	Dcxr	19.657	19.7836	19.4666	19.1154	19.6503	20.0003	20.6387	20.9512	20.9048	19.5766	19.3323	21.4952	16.9949	1505.93	27.0096
Q9Z1R2	BAG6_MOUSE	Bag6	22.6335	22.756	22.5914	22.9833	22.6053	22.6272	22.4497	22.4162	22.2546	23.1749	23.0035	64.4153	18.4682	273.778	20.4543
Q8BTR5	DUS28_MOUSE	Dusp28	NA	19.1165	19.5137	19.7017	19.5737	18.5054	16.7772	18.2626	18.3718	19.76	19.7106	195.74	5.79755	NA	55.9906
P52760	RIDA_MOUSE	Rida	22.5404	22.3448	23.3721	NA	NA	NA	21.2521	21.2795	21.404	NA	NA	18.4769	NA	209.91	NA
Q91YP3	DEOC_MOUSE	Dera	18.2375	17.9757	19.511	19.7113	19.3852	18.4819	18.8144	19.4897	19.8521	18.84	19.083	50.377	21.0993	NA	37.4751
Q9JI11	STK4_MOUSE	Stk4	20.9268	21.0966	20.6582	20.3324	20.7947	20.8947	20.5721	20.673	20.4567	19.8461	19.9584	100.565	59.1125	NA	53.0327
P97351	RS3A_MOUSE	Rps3a	28.3056	28.1789	28.2267	28.0032	27.7557	27.1309	27.5797	27.4202	27.2426	27.7687	27.8651	80.1807	19.9339	434.743	51.5741
Q8VC30	TKFC_MOUSE	Tkfc	21.6363	21.5274	21.0962	20.261	20.8029	21.5139	19.541	19.7001	19.7388	20.4323	20.1292	65.371	10.8187	248.242	20.2505
Q3U319	BRE1B_MOUSE	Rnf40	21.2021	21.2907	21.2565	21.4466	21.2042	20.8648	21.1564	21.1113	21.0054	21.1829	21.02	66.4278	41.4505	447.26	121.003
Q9JL35	HMGN5_MOUSE	Hmgn5	20.2137	20.5484	21.6561	21.1722	19.9889	19.2312	20.1989	19.7246	19.2596	19.9866	20.1823	32.0923	3.3253	44.3396	12.2471
O70279	ESS2_MOUSE	Ess2	17.3384	17.8744	17.0588	17.5908	18.404	18.3022	17.3449	17.8822	17.8206	18.0586	18.0104	NA	24.1537	NA	52.789
Q8BZA9	TIGAR_MOUSE	Tigar	19.6941	19.9086	19.8105	18.9542	19.0509	18.8122	20.0185	20.4487	20.0028	18.3313	18.1478	44.7989	20.8626	NA	11.0219
P54103	DNJC2_MOUSE	Dnajc2	21.0675	21.3043	21.2961	21.2687	21.138	20.7357	21.0247	21.1168	20.8807	21.149	21.3134	53.0394	20.5356	786.688	23.8505
P57746	VATD_MOUSE	Atp6v1d	22.1756	22.24	22.1874	21.8856	22.2769	21.9986	21.3888	21.0042	20.9915	21.4665	21.7457	29.1545	16.6684	138.465	9.64342
Q64737	PUR2_MOUSE	Gart	22.5092	22.7247	22.4556	22.6696	22.3659	22.5506	23.7376	24.0682	24.0699	22.9254	22.8032	28.4659	4.51871	8.21049	8.07263
P48678	LMNA_MOUSE	Lmna	27.0285	27.1598	27.1586	26.9419	26.9393	26.8991	26.2942	26.3981	26.2191	27.2833	27.1528	42.2575	10.0068	136.994	24.1607
E9Q5C9	NOLC1_MOUSE	Nolc1	20.0912	19.4518	19.6097	19.9079	20.0247	19.2339	18.0677	18.7657	17.5016	20.1792	20.7787	7.17702	3.66977	195.722	10.9324
Q8BUM9	UBP43_MOUSE	Usp43	18.7287	18.6206	17.9316	18.436	18.6769	18.853	17.6852	17.1014	17.9306	16.8904	17.277	NA	NA	234.718	NA
Q9CRA5	GOLP3_MOUSE	Golph3	20.9361	20.6745	20.418	20.5479	20.9974	21.0675	20.3021	20.2931	20.3971	20.6572	20.7734	56.6887	41.7809	NA	23.6669
Q9DCS2	MTL26_MOUSE	Mettl26	20.4977	20.7505	20.6942	19.4442	20.2744	20.0473	20.1123	20.2735	20.3549	18.1451	19.4467	21.7671	8.11624	125.013	8.39356
Q9D279	MISP_MOUSE	Misp	21.6725	21.9475	22.1863	20.0504	21.1897	21.4819	21.2209	20.853	21.0373	NA	NA	61.9132	30.1948	164.627	NA
Q6A068	CDC5L_MOUSE	Cdc5l	23.4275	23.4811	23.5466	23.3354	23.4498	23.1759	23.4286	23.408	23.3099	23.4671	23.5374	164.502	16.3149	517.821	28.3925
A2ALS5;A2ALS5-2;A2ALS5-3	RPGP1_MOUSE	Rap1gap	19.0336	18.7852	19.2043	18.2558	18.4365	18.8957	18.8474	18.7777	18.95	16.8831	17.8643	14.9574	14.7786	387.134	NA
A2ALS7	A2ALS7_MOUSE	Rap1gap	18.1606	17.6138	17.5117	17.8245	17.3726	18.0529	17.8333	17.3838	17.7748	NA	NA	27.954	4.21537	NA	NA
Q99NB9	SF3B1_MOUSE	Sf3b1	24.1579	23.9448	23.9109	24.1351	23.7578	23.9619	24.3064	23.9182	23.8353	23.9942	23.5322	154.612	43.7716	441.782	57.8019
Q5ND34;Q5ND34-3	WDR81_MOUSE	Wdr81	25.7639	25.9916	25.7322	23.7241	23.707	23.9762	24.311	24.1356	24.4184	21.6419	21.5949	70.1357	12.6141	722.984	11.7051
O08580	ERR1_MOUSE	Esrra	18.1718	16.6908	16.9068	16.4316	15.8507	16.28	15.0735	14.9667	14.7911	15.4247	16.4372	NA	NA	NA	27.5755
O35206	COFA1_MOUSE	Col15a1	18.0686	17.7889	18.4931	20.452	20.2594	19.8702	17.492	17.9128	17.8714	19.7225	20.6896	3.66051	4.5645	9.16768	3.0208	Core matrisome	Collagens
Q99MI1	RB6I2_MOUSE	Erc1	22.2241	22.2444	22.4093	21.8904	21.7278	21.428	21.0054	20.6914	20.5684	21.3869	21.5192	148.699	43.0262	429.015	41.8614
Q9DB42	ZN593_MOUSE	Znf593	20.8249	21.0106	21.092	20.4626	20.7847	20.3249	21.1986	21.5579	21.4051	20.8059	21.1053	25.4587	11.8792	259.386	31.2455
Q8CIE2;Q8CIE2-2;Q8CIE2-3	ZMIZ2_MOUSE	Zmiz2	18.6017	18.7041	18.1581	18.2212	18.6575	18.8187	17.7752	18.0299	17.6957	18.2286	17.9377	NA	NA	NA	479.055
O88574	SAP30_MOUSE	Sap30	18.7068	18.7091	18.6188	18.7025	19.2495	18.9808	18.7217	18.0022	19.0164	18.3928	18.8547	4.59873	5.83829	NA	5.94704
A0A1L1SRI1	A0A1L1SRI1_MOUSE	Tln2	18.4382	18.5061	18.3317	18.7311	18.1605	18.2082	17.3149	16.9565	16.8785	18.5145	18.7249	39.2055	10.5864	NA	73.3367
D3YXG0;D3YXG0-2	HMCN1_MOUSE	Hmcn1	18.3222	19.4068	19.5348	19.224	19.2436	19.3761	19.2982	NA	18.9835	19.5787	19.488	311.504	12.0091	191.338	26.0335	Core matrisome	ECM Glycoproteins
Q9CYG7	TOM34_MOUSE	Tomm34	21.948	22.0503	22.2666	22.4177	21.9877	21.7617	22.0467	22.1197	22.0992	22.0514	22.1445	21.327	6.08828	472.272	11.9049
Q2EMV9	PAR14_MOUSE	Parp14	18.206	18.8864	18.7093	19.9976	19.162	19.6528	19.0824	19.262	18.6246	20.1737	20.1808	20.1283	10.3937	NA	64.5316
A2BH40	ARI1A_MOUSE	Arid1a	22.0024	21.9052	21.6668	21.2083	21.2944	21.236	21.6052	21.3599	21.1242	21.0562	21.0271	159.649	39.7834	626.997	35.1247
Q8QZY9	SF3B4_MOUSE	Sf3b4	23.6757	23.2702	23.7213	23.9315	23.566	22.8538	24.577	24.6153	24.3509	23.007	22.8451	115.18	22.7413	561.845	41.4058
Q99PL5	RRBP1_MOUSE	Rrbp1	22.691	22.7574	22.8225	23.4568	23.1639	22.8922	22.1655	21.8071	21.8256	22.902	23.1696	16.1467	7.03024	56.5985	22.8512
Q06348	PRRX2_MOUSE	Prrx2	19.7813	19.4105	18.9914	20.9781	21.2151	20.9526	17.0861	16.2226	16.8895	21.3717	21.0127	86.7105	47.9762	NA	106.897
Q6JPI3	MD13L_MOUSE	Med13l	NA	17.5606	NA	17.8347	17.9447	18.0143	16.9056	16.2797	16.063	18.1028	18.0989	NA	82.8315	NA	NA
P58281-2	OPA1_MOUSE	Opa1	21.2461	21.1689	21.3305	21.1143	21.1485	21.4015	21.5945	21.658	21.8138	21.1	20.9961	35.3247	23.4722	189.176	33.7589
O70273;O70273-2	EHF_MOUSE	Ehf	NA	16.6529	NA	NA	NA	NA	18.0508	17.3043	17.324	NA	NA	NA	NA	NA	NA
Q6AW69;Q6AW69-4;Q6AW69-5	CGNL1_MOUSE	Cgnl1	19.7191	19.9409	20.1802	19.3826	19.182	19.2382	18.987	19.0054	18.8007	16.9645	17.4243	67.6609	13.2748	122.889	22.529
O35426;O35426-2	XBP1_MOUSE	Xbp1	NA	NA	NA	NA	NA	NA	14.3327	NA	13.7886	NA	12.4282	NA	NA	NA	NA
Q80X90	FLNB_MOUSE	Flnb	25.8793	26.0728	26.0989	26.1613	26.4763	26.6202	25.7587	25.6663	25.8352	25.9214	25.9715	39.074	13.1639	153.624	21.034
Q922B1	MACD1_MOUSE	Macrod1	NA	NA	NA	19.6879	20.5622	19.0789	NA	NA	17.2316	18.7913	21.0778	NA	3.30552	3.05167	5.0377
Q62137	JAK3_MOUSE	Jak3	NA	NA	NA	NA	NA	16.5359	16.2662	15.1601	15.0911	NA	NA	NA	21.2978	NA	NA
Q9D2E2	TOE1_MOUSE	Toe1	20.7827	20.6872	20.412	19.5008	19.4553	19.9226	20.4497	20.5606	20.5888	20.0085	19.8707	160.403	6.28375	934.656	18.6201
Q6A026	PDS5A_MOUSE	Pds5a	19.8269	19.3527	19.5336	19.7951	19.1525	20.1118	19.7006	19.894	19.7256	19.9642	19.7522	24.2448	10.0363	408.978	24.8074
Q9D773	RM02_MOUSE	Mrpl2	21.7232	21.6817	21.6737	21.178	21.0664	20.3986	20.9914	20.9772	20.9363	20.985	20.6217	24.6508	7.06144	154.007	14.7718
Q5XKN4	JAGN1_MOUSE	Jagn1	17.521	NA	NA	18.7794	16.9203	19.6665	16.8584	16.2899	17.0213	17.4326	19.3334	NA	NA	NA	239.865
Q8K0V4	CNOT3_MOUSE	Cnot3	20.3165	20.4378	20.2923	20.7294	20.1209	19.9989	20.2484	20.2856	20.3022	20.2631	20.1936	67.8372	12.2413	457.558	10.3499
P70168	IMB1_MOUSE	Kpnb1	24.0988	24.014	23.8072	23.7198	23.9765	24.6849	24.2289	24.2021	24.2337	24.6362	24.282	36.0011	6.81671	402.323	26.3631
Q9QXY1	ZO3_MOUSE	Tjp3	18.8146	18.9271	19.151	17.3136	17.7127	18.1113	19.6631	19.3834	19.58	14.6556	NA	57.0778	16.1586	182.446	NA
G3UW40	G3UW40_MOUSE	Mcc	18.9192	18.9561	18.7808	19.4807	19.7134	19.6488	19.4615	19.5274	19.4603	17.2432	17.7083	33.8812	50.3623	480.992	20.2266
Q05793	PGBM_MOUSE	Hspg2	23.1371	22.763	22.9193	25.2122	23.2611	24.7045	22.8823	22.937	22.855	23.6925	24.2895	11.5815	16.7621	92.1025	17.1343	Core matrisome	Proteoglycans
P47955	RLA1_MOUSE	Rplp1	22.5907	22.5438	23.0465	23.2432	24.1127	22.7279	24.1095	23.7508	24.5397	23.2492	24.9505	47.9331	19.4353	4610.03	8.53924
Q9WTM5	RUVB2_MOUSE	Ruvbl2	22.9726	23.2473	23.1364	23.096	22.7206	23.0441	24.0355	24.2011	24.2723	23.3905	23.014	65.8429	10.6332	319.336	21.4237
Q9CZL5	PHS2_MOUSE	Pcbd2	21.9957	21.9552	22.1179	21.7726	21.6879	21.3418	22.4797	21.9717	21.8142	22.0943	21.905	37.0347	21.0985	384.575	24.4584
P52624	UPP1_MOUSE	Upp1	23.6294	24.3631	23.445	23.6884	24.2996	24.1971	23.6668	23.521	23.54	25.7378	25.74	85.6556	59.9301	404.065	158.96
Q3U3I9	ZN865_MOUSE	Znf865	17.9078	18.013	17.722	17.8239	17.5712	17.1388	18.7474	18.9682	18.7611	17.0179	17.0017	6.37375	13.4653	82.7205	7.71981
Q60769	TNAP3_MOUSE	Tnfaip3	18.7121	18.7856	18.6303	19.1998	19.1627	19.6271	18.6799	18.6711	18.6611	18.8292	18.8304	61.6541	132.181	NA	185.993
Q9QXZ0	MACF1_MOUSE	Macf1	24.9449	24.812	24.9568	25.0297	24.6832	24.7266	24.7022	24.5414	24.3863	24.695	24.488	71.2672	12.4621	491.352	26.8546
Q9D8B3	CHM4B_MOUSE	Chmp4b	25.8865	26.1975	26.0176	26.067	26.1404	25.7871	25.1921	24.7422	24.6923	26.2977	26.1177	76.5365	19.9862	408.364	34.1014
P40201	CHD1_MOUSE	Chd1	17.2294	17.2602	17.1941	17.5599	17.2861	17.8246	18.566	18.7093	18.4916	17.2105	17.2448	48.4815	20.183	126.78	5.5927
E9PZM4	CHD2_MOUSE	Chd2	20.0975	20.0446	19.8817	20.0805	19.7788	19.4919	20.3957	20.2875	20.3609	19.6651	19.4345	28.6693	18.1468	81.8007	26.9688
Q9ESW4	AGK_MOUSE	Agk	19.3499	18.9698	19.967	19.3107	18.2284	18.8438	19.9096	20.0566	20.3009	19.5175	19.5668	15.1524	3.02355	NA	10.3523
P13595	NCAM1_MOUSE	Ncam1	20.2983	20.6562	20.7154	21.4253	22.2578	22.2891	17.0125	16.9677	17.3731	20.9708	21.4941	30.4569	11.6252	12.9043	15.0907
Q8R003	MBNL3_MOUSE	Mbnl3	21.399	21.5694	22.3564	20.9685	19.7341	19.3939	22.1673	21.7858	21.425	21.2165	20.3753	199.344	24.901	338.279	130.306
Q64324	STXB2_MOUSE	Stxbp2	21.2693	21.3391	20.9438	20.4821	20.7829	21.4891	21.3739	21.3389	21.5368	19.7833	19.7203	39.458	20.0524	284.645	13.0981
P46735	MYO1B_MOUSE	Myo1b	21.3514	21.6017	21.2863	22.3587	21.4116	22.0347	23.0864	22.9007	23.2238	21.3354	21.3166	252.184	39.1411	1420.22	105.575
P50580	PA2G4_MOUSE	Pa2g4	23.9005	24.0041	23.7958	23.4958	23.87	23.7996	24.3556	24.6955	24.5618	23.9368	24.1549	43.3137	13.8068	331.797	28.2148
Q14B01	Q14B01_MOUSE	Rnf113a2	18.9168	19.0096	18.811	18.2733	18.9672	17.715	18.5836	18.6306	18.9659	18.353	18.428	21.6702	24.1617	145.037	35.1076
Q8BNU0	ARMC6_MOUSE	Armc6	20.8373	20.9608	21.1084	20.6792	20.3887	20.3821	20.709	20.8774	20.7458	21.0025	20.932	409.765	79.1328	NA	19.7781
P80314	TCPB_MOUSE	Cct2	24.3992	24.4804	24.3305	24.3105	23.9433	24.4597	24.6731	24.9495	24.9353	24.6931	24.5676	30.7861	9.7832	228.768	13.5245
Q4G5Y1	KLDC2_MOUSE	Klhdc2	16.8575	16.895	16.8757	16.7627	17.171	16.9329	16.914	17.5174	17.5838	17.4833	17.5626	NA	8.46257	NA	NA
Q8CJ53-3;Q8CJ53-4	CIP4_MOUSE	Trip10	22.6667	22.6345	22.8845	22.2426	22.4538	22.4033	22.8343	22.761	22.7598	22.064	22.1417	131.115	24.3393	332.134	32.8389
O08599	STXB1_MOUSE	Stxbp1	20.958	21.2301	20.735	21.022	21.6587	22.0259	21.2275	21.1619	21.077	22.0135	22.0039	126.374	57.9022	619.551	76.6186
Q8R0X7	SGPL1_MOUSE	Sgpl1	21.1325	21.155	20.6623	21.893	21.4984	22.4807	21.6683	21.874	21.7603	22.1187	22.0067	42.2096	3.88592	414.187	5.44245
Q923A2	SPDLY_MOUSE	Spdl1	17.15	17.5105	17.0423	18.5509	17.319	17.0696	18.2072	17.6647	17.4184	18.4937	18.4448	NA	NA	NA	NA
Q9CR57	RL14_MOUSE	Rpl14	26.0547	25.9696	25.7266	25.6753	25.8497	25.4937	25.7607	25.9129	26.2673	25.849	26.445	19.5042	11.6038	289.732	17.4924
Q6ZQH8	NU188_MOUSE	Nup188	NA	17.3828	NA	18.8438	17.6169	18.8375	18.8548	19.0063	19.1748	18.3677	17.7554	NA	74.1305	NA	NA
Q3UKJ7	SMU1_MOUSE	Smu1	22.0483	22.0613	21.8329	21.5931	21.8439	22.1323	22.4521	22.6745	22.8161	22.1487	21.9709	35.5437	9.88618	291.846	17.9315
Q8C2Q3	RBM14_MOUSE	Rbm14	23.6071	23.6713	23.9235	23.8902	23.197	23.4229	23.8491	23.73	23.8919	23.2255	23.5393	142.059	37.8079	726.223	63.3697
Q924A2	CIC_MOUSE	Cic	18.6451	18.1955	18.5935	19.1279	18.8837	18.6443	18.369	18.1749	18.1059	18.6648	18.2589	97.3045	7.64304	312.162	9.69175
P16858	G3P_MOUSE	Gapdh	29.8096	30.0789	29.6938	29.1182	29.1765	29.2567	28.6227	28.4482	28.5734	28.7687	29.0045	29.4744	11.0184	271.97	11.8876
P45377	ALD2_MOUSE	Akr1b8	22.1149	22.4548	22.2506	21.5933	21.7128	21.924	21.9267	22.2254	22.3558	22.0703	21.853	16.0161	3.1956	257.576	6.62249
P56959	FUS_MOUSE	Fus	27.1523	27.1116	26.8577	26.8949	26.9109	26.6326	26.52	26.1492	26.2924	26.8515	26.7195	100.913	29.1681	517.783	57.9159
Q3THS6	METK2_MOUSE	Mat2a	22.6629	22.7207	22.6314	22.4978	22.6795	22.8003	22.713	22.8732	22.9899	22.8138	23.0523	29.8248	16.1798	287.171	23.0749
Q6ZWQ0	SYNE2_MOUSE	Syne2	21.123	20.9948	21.116	21.1046	20.2499	20.7457	20.4722	20.1898	20.294	20.3439	19.8436	12.7482	30.2142	35.2197	836.205
Q80YS6	AFAP1_MOUSE	Afap1	17.8587	17.2766	15.681	18.9583	18.3847	18.5411	15.7104	16.8641	16.7245	18.4235	18.3734	5.26131	5.04431	NA	3.12952
Q01320	TOP2A_MOUSE	Top2a	19.9576	20.298	19.5135	20.7911	20.4682	20.368	20.5416	20.5988	20.4249	21.9574	21.8124	85.0682	8.53269	1297.85	55.1748
Q9CXN7	PBLD2_MOUSE	Pbld2	NA	NA	NA	19.3542	21.7289	19.988	NA	NA	NA	20.0723	22.6008	NA	4.09873	NA	6.82817
Q8BWQ6	VP35L_MOUSE	Vps35l	17.8068	17.7559	18.2015	18.4734	18.2643	18.8066	18.0884	18.4159	18.6288	18.4537	18.1665	58.7583	11.7104	NA	13.2747
Q9D4J3;Q9D4J3-2	DCBD1_MOUSE	Dcbld1	18.8583	18.601	18.8106	18.8764	18.9019	18.1301	17.6901	17.7031	16.0022	19.2873	19.3622	NA	NA	NA	NA
Q80XI3-2;Q80XI3-4	IF4G3_MOUSE	Eif4g3	19.2321	19.1425	19.1829	20.4488	20.1989	20.2866	19.9315	20.1226	19.9597	20.6313	20.59	34.3747	23.8635	421.699	27.6929
Q8CIG8	ANM5_MOUSE	Prmt5	20.2226	19.896	19.7907	20.0106	19.2561	20.0271	21.0242	21.1727	21.3024	20.3125	19.8133	26.6172	6.14874	737.259	12.8017
Q6WKZ8-2	UBR2_MOUSE	Ubr2	22.8806	22.9661	22.6523	NA	NA	NA	23.1793	23.0276	23.0643	23.5517	23.4043	11.8265	NA	72.6124	7.06336
I7HPW8	I7HPW8_MOUSE	Myo15b	17.7385	18.4653	18.3043	NA	16.9682	17.935	16.2149	16.8091	16.5884	14.8844	NA	NA	12.9755	NA	NA
Q8BGV8	MID51_MOUSE	Mief1	17.6409	17.0917	17.0062	NA	17.7925	18.0592	18.7473	19.313	19.7507	18.3579	18.1382	NA	4.71173	NA	13.8656
Q1W617;Q1W617-2	SHRM4_MOUSE	Shroom4	NA	16.6888	16.0419	17.6809	15.7391	16.818	18.2785	18.5504	18.2168	17.161	16.832	NA	347.433	NA	48.1808
Q6KAR6	EXOC3_MOUSE	Exoc3	20.4735	20.3824	19.9309	19.7149	19.9275	20.4182	19.9093	19.7446	19.6829	20.0654	19.6288	89.055	24.2996	NA	56.977
Q8BP40	PPA6_MOUSE	Acp6	20.5578	20.6864	20.8253	20.3358	20.5665	20.4619	20.1891	20.3792	20.3013	20.4141	20.542	28.8384	7.10884	202.104	8.85478
Q9JIK5	DDX21_MOUSE	Ddx21	23.4937	23.6534	23.7119	23.8367	23.6396	23.3697	24.3157	24.5569	24.37	24.1256	24.2902	103.653	70.7074	2680.23	144.721
P35290	RAB24_MOUSE	Rab24	NA	18.4442	NA	18.4982	17.0879	NA	17.9412	17.9653	17.8955	16.5763	NA	NA	NA	NA	NA
Q9D8L5	CCD91_MOUSE	Ccdc91	23.0909	23.6791	23.6276	22.9675	23.0781	22.6104	23.2047	23.221	23.4315	22.783	22.6124	9.31603	15.9055	108.012	24.2691
Q5F2E7	NUFP2_MOUSE	Nufip2	21.342	21.4028	21.5922	21.7504	21.5412	21.1841	22.4237	22.8086	22.529	21.1246	21.4829	19.9189	8.03572	66.9659	20.7415
O08709	PRDX6_MOUSE	Prdx6	25.735	25.4354	25.2962	25.1097	25.376	25.1145	27.089	27.6369	27.7403	25.5435	25.7539	20.5812	8.9206	1063.54	12.7625
Q80X41;Q80X41-2;Q80X41-3;Q80X41-5	VRK1_MOUSE	Vrk1	21.1688	21.2493	21.2164	21.2358	21.1105	20.8335	20.9216	21.2018	21.2058	21.1729	21.2113	30.1337	8.19559	367.611	15.3344
E9Q6B2	CC85C_MOUSE	Ccdc85c	18.007	16.8015	NA	NA	NA	NA	16.7553	16.6086	16.2574	NA	NA	NA	NA	NA	NA
Q6NZC7	S23IP_MOUSE	Sec23ip	21.3948	21.3468	21.5657	22.0424	21.3987	21.7883	22.1581	22.1934	22.0524	21.5952	21.5987	48.9563	21.3607	488.45	28.047
Q2KN98	CYTSA_MOUSE	Specc1l	19.9944	19.8523	19.4725	20.3184	20.7134	20.2987	19.6297	19.4936	19.2221	21.1658	20.9907	168.117	42.8779	831.364	54.1528
Q3UMY5	EMAL4_MOUSE	Eml4	20.9416	20.9167	20.9345	20.1792	20.0766	20.6643	21.3467	21.2898	21.3735	19.608	19.4977	74.6867	15.0499	643.472	17.5084
Q9D7P6	ISCU_MOUSE	Iscu	20.355	20.3084	20.518	20.4607	20.0154	19.3334	19.9239	19.7473	19.5724	20.5672	20.4802	10.4966	4.81762	310.008	11.9111
Q8R3P6	INT14_MOUSE	Ints14	17.7638	17.7474	17.7363	16.0899	17.0607	18.1089	17.4098	17.5923	17.4705	18.0732	17.6571	NA	NA	NA	NA
Q62188	DPYL3_MOUSE	Dpysl3	24.3191	24.6318	24.4319	25.1798	24.9572	24.8462	23.18	23.1777	23.3856	25.8382	25.9259	63.7274	17.0467	29.5452	39.0692
O08553	DPYL2_MOUSE	Dpysl2	25.031	25.2844	25.1852	25.4878	25.4279	25.4652	24.048	24.0204	24.2923	25.6878	25.6433	23.9595	10.0322	141.216	24.4111
Q61205	PA1B3_MOUSE	Pafah1b3	25.6182	25.4065	25.6981	25.4509	25.0747	24.4949	25.5775	25.1698	25.1496	23.7821	23.3857	156.339	42.6239	213.292	22.9045
P97377;P97377-2	CDK2_MOUSE	Cdk2	18.7699	18.5141	18.2503	18.8229	18.6881	18.9223	19.7266	19.5801	19.6868	20.2641	19.8278	20.8574	NA	654.614	17.134
Q91Z53	GRHPR_MOUSE	Grhpr	23.9876	23.8352	23.6947	22.7794	23.5233	23.2665	22.6462	22.4695	22.7626	22.6875	23.5861	44.0658	7.71661	222.61	10.9969
P63300	SELW_MOUSE	Selenow	NA	NA	NA	NA	NA	NA	15.2871	15.6627	15.5872	NA	NA	NA	NA	NA	NA
Q91YL3	UCKL1_MOUSE	Uckl1	20.1564	20.1817	19.6008	19.8445	19.7393	20.3885	19.6697	19.6901	19.8303	19.9692	19.7242	43.393	13.7771	158.682	34.8952
P22892	AP1G1_MOUSE	Ap1g1	21.8899	21.6623	21.646	21.7602	21.9559	22.6076	21.7883	21.7833	21.6862	21.703	21.7003	44.2985	26.7671	412.002	28.2573
Q9DB05	SNAA_MOUSE	Napa	22.6856	22.9132	22.9395	22.9388	23.2751	23.3327	23.1904	23.3264	23.2548	23.2076	23.2937	34.368	60.8144	829.912	74.6447
Q8CGC7	SYEP_MOUSE	Eprs1	22.1167	22.1782	22.2753	22.4226	22.1491	22.4331	22.8472	22.9387	22.9662	22.608	22.6868	24.6769	7.68323	475.527	15.3601
Q3UIA2;Q3UIA2-2	RHG17_MOUSE	Arhgap17	21.0486	21.2873	21.3052	21.5061	20.9889	20.9279	20.7484	20.798	20.5437	21.6195	21.4839	70.5511	14.1547	93.8645	22.9559
D3YXK2	SAFB1_MOUSE	Safb	24.9679	24.9757	25.2016	24.8644	24.864	24.3095	24.7479	24.5187	24.3901	24.7389	24.452	141.243	43.995	212.554	87.9935
Q91YK2	RRP1B_MOUSE	Rrp1b	20.0015	20.1336	20.0556	19.8083	18.9799	19.3651	20.3651	20.543	20.2044	20.0144	19.3574	25.6871	11.8873	167.727	15.5509
Q8BP01	VMAC_MOUSE	Vmac	17.3741	18.5593	18.8458	18.2765	18.1574	17.2452	15.6958	16.7805	16.9313	17.1301	17.716	5.31754	3.26516	14.6359	4.72847
Q8BVI4	DHPR_MOUSE	Qdpr	22.0078	21.7889	21.7415	21.9016	22.2077	22.3072	21.3566	21.6614	21.6589	21.7859	22.1821	26.9374	12.6457	188.797	22.7479
Q80XS6	SMAG2_MOUSE	Samd4b	20.2766	20.4543	20.0719	20.2778	20.4009	20.5209	19.6858	19.8715	19.7159	20.4495	20.2921	71.4497	32.9455	1017.08	33.1807
Q8BZQ7	ANC2_MOUSE	Anapc2	19.9195	19.8223	19.1332	NA	NA	NA	19.7776	19.5937	19.5332	20.9956	20.5713	3.82651	NA	215.903	3.01249
Q9CZN7;Q9CZN7-2	GLYM_MOUSE	Shmt2	22.7871	23.0065	22.6885	22.9184	22.8994	23.105	23.4362	23.6185	23.7561	23.8641	24.1987	24.4125	12.9317	272.875	32.3693
Q70IV5	SYNEM_MOUSE	Synm	17.2736	NA	18.4034	16.7617	NA	NA	NA	NA	NA	NA	NA	5.76285	5.00109	NA	NA
Q9Z0H4-2;Q9Z0H4-6	CELF2_MOUSE	Celf2	21.6011	22.1122	21.825	21.7837	20.2416	20.024	20.4128	20.2656	20.2599	21.7129	21.6409	87.2003	16.769	NA	45.009
P28659-4	CELF1_MOUSE	Celf1	24.6956	24.7519	24.6267	24.4002	24.3983	24.2663	24.4857	24.3842	24.2891	24.3778	24.2358	91.6963	16.1143	850.422	41.3489
Q80YR4;Q80YR4-3	ZN598_MOUSE	Znf598	17.4156	18.2362	18.335	18.3208	18.3256	18.398	18.7485	18.8832	18.7485	18.4605	18.6787	18.8239	7.92117	203.81	7.85127
Q9DB15	RM12_MOUSE	Mrpl12	24.0485	23.8533	23.9251	23.2652	23.4602	22.899	23.1012	22.8793	23.0814	23.4613	23.368	37.7571	6.29451	672.515	9.5095
Q64345	IFIT3_MOUSE	Ifit3	22.3649	23.2108	22.0752	22.761	22.6261	21.5993	20.693	19.6558	19.3725	24.3546	24.4337	14.601	8.23409	34.251	27.0942
P46062	SIPA1_MOUSE	Sipa1	19.8255	19.7842	20.3654	20.6292	19.2407	19.4086	19.227	18.5975	18.9267	19.8281	19.2147	22.5299	13.0931	156.96	9.87544
P97496;P97496-2	SMRC1_MOUSE	Smarcc1	22.6669	22.4646	22.5905	22.2207	22.0893	22.1795	23.1158	23.2704	23.1907	22.2622	22.1782	218.69	19.4446	300.468	27.4017
Q61035	HARS1_MOUSE	Hars1	22.203	22.0574	21.9157	22.1414	22.1338	22.205	22.0726	22.3462	22.4517	22.2884	22.5654	17.7102	5.67531	199.116	12.7429
F6U2C2	F6U2C2_MOUSE	Atxn2	19.4196	19.6849	20.1737	20.3609	20.2867	19.5304	20.6893	20.3743	20.0076	19.9916	20.0717	NA	17.6686	239.459	38.5677
Q6ZQK5	ACAP2_MOUSE	Acap2	18.5948	18.4659	18.5088	19.4549	18.8577	19.2169	18.9101	19.0185	19.0639	19.6435	19.7898	20.0297	5.27847	581.216	18.1392
Q9DBR1	XRN2_MOUSE	Xrn2	21.8866	21.9177	21.4746	21.6796	21.8133	22.3425	22.6139	22.8087	22.9014	22.2875	22.0806	203.7	22.3405	1118.45	65.9943
P19001	K1C19_MOUSE	Krt19	31.3125	31.3951	30.9975	NA	NA	NA	29.8313	29.2656	29.6046	NA	NA	13.2205	NA	48.6779	NA
Q60952	CP250_MOUSE	Cep250	17.5048	17.3012	17.2139	17.9015	17.5294	17.8511	NA	17.5128	16.7563	17.9139	17.6709	NA	NA	NA	NA
Q62210	BIRC2_MOUSE	Birc2	16.9341	18.0603	18.6571	17.8461	18.3971	18.1482	18.095	18.1358	18.1093	18.0852	18.1198	NA	127.702	NA	NA
Q8BL66	EEA1_MOUSE	Eea1	20.4621	20.9928	21.0369	21.3618	21.4744	21.2961	20.4984	20.1468	20.2143	20.9671	21.3588	50.2841	15.251	181.314	18.5084
P84086	CPLX2_MOUSE	Cplx2	20.859	20.4997	20.2415	21.7386	22.158	21.7547	19.5903	19.2063	18.9232	22.3801	21.9297	727.308	153.133	NA	168.694
Q9WV34;Q9WV34-2	MPP2_MOUSE	Mpp2	18.4065	18.6532	18.2566	17.5928	18.6698	19.2485	17.4681	16.7404	17.677	NA	NA	11.0083	NA	152.072	NA
Q6P4T2	U520_MOUSE	Snrnp200	21.4943	21.2245	21.0675	21.2782	21.1656	22.119	22.0069	21.7455	21.9149	21.818	21.4404	134.288	23.9383	855.758	27.6602
Q9CYH2	PXL2A_MOUSE	Prxl2a	20.9145	20.1701	19.8519	19.9586	20.2365	20.6918	21.4885	21.6714	21.9044	16.467	17.1938	24.291	11.7171	NA	18.2875
Q61179	IRF9_MOUSE	Irf9	19.0509	19.0579	18.7509	19.6019	19.7112	19.6824	17.8794	18.1825	17.8631	20.087	20.0142	74.8295	36.6958	NA	78.7799
Q3USH5	SFSWA_MOUSE	Sfswap	19.2987	19.3775	19.6096	19.5238	19.6247	19.6685	19.2122	19.107	19.0189	19.5916	19.708	16.8927	7.59295	55.8747	9.18628
Q9D0M0	EXOS7_MOUSE	Exosc7	19.9315	19.7504	19.4535	19.2324	19.7101	19.9882	19.5109	19.7171	19.6723	20.4703	20.3157	44.4689	4.091	287.2	6.69968
Q8K1X1	WDR11_MOUSE	Wdr11	18.7378	18.4581	18.4228	18.9153	18.5496	19.4869	19.4394	19.596	19.8663	18.9989	19.2925	42.546	20.2911	1142.13	46.9621
O35450	FKBPL_MOUSE	Fkbpl	19.0249	19.0258	18.8991	18.8832	19.1594	18.6514	18.7397	18.925	18.4993	19.2334	18.9614	52.3104	21.9441	NA	23.9426
O08784	TCOF_MOUSE	Tcof1	20.4007	20.1116	20.4783	NA	NA	NA	19.8665	19.5976	19.5154	20.8104	20.6555	9.99627	NA	86.1995	4.43753
P49710	HCLS1_MOUSE	Hcls1	19.4408	20.1089	20.6893	NA	NA	NA	19.1769	18.1214	18.237	21.676	21.5846	3.73631	NA	3.90633	4.31989
Q8R2K7	SNPC5_MOUSE	Snapc5	NA	15.402	14.8688	16.334	15.5467	NA	NA	NA	NA	15.1468	NA	NA	NA	NA	NA
Q9QY36	NAA10_MOUSE	Naa10	21.5878	21.8051	21.8624	21.7882	21.3987	21.0539	21.9547	22.1101	22.045	21.5431	21.6751	42.0342	10.3098	235.689	10.9013
Q9CQX6	Q9CQX6_MOUSE	Naa12	17.038	17.5532	16.9214	17.4188	17.5946	16.3427	19.071	19.4733	19.3851	17.4011	17.8833	NA	NA	NA	15.3482
Q6NSR8	PEPL1_MOUSE	Npepl1	20.732	20.6416	20.5066	20.3115	20.6652	20.9173	20.1883	20.629	20.5728	21.2886	21.052	37.127	12.7103	154.775	21.5491
Q8BIQ5	CSTF2_MOUSE	Cstf2	24.6079	24.6214	24.6212	24.3504	24.3278	23.9509	24.3127	24.2543	23.9587	24.1748	23.9728	229.306	53.7757	553.572	65.5532
Q9D115	ZN706_MOUSE	Znf706	22.0048	21.5426	21.1776	21.9614	22.2084	21.8614	22.6174	22.6008	22.7943	22.0056	22.863	30.4185	14.9208	559.368	20.9033
O09053	WRN_MOUSE	Wrn	15.808	16.8533	16.1458	15.8111	16.6994	14.731	15.1408	14.6029	14.3407	16.175	15.2083	NA	NA	NA	NA
B9EJR8	DAAF5_MOUSE	Dnaaf5	18.0154	18.146	18.1411	18.3861	17.9282	18.0725	18.8846	19.088	19.0721	17.9388	17.2301	66.4331	11.7254	NA	11.9478
Q91YD9	WASL_MOUSE	Wasl	21.5517	21.6687	22.083	21.6486	21.7473	21.5679	21.2168	21.3967	21.2922	20.7998	20.8459	66.6537	25.2033	484.522	24.5285
Q6ZPJ3	UBE2O_MOUSE	Ube2o	18.0767	18.0034	17.6162	17.6478	17.8561	18.0617	18.1942	18.4314	18.404	18.2129	17.7959	30.8137	25.3463	NA	29.4519
Q9CXK9	RBM33_MOUSE	Rbm33	19.9952	19.9207	20.2692	20.4631	20.1216	19.6858	19.9607	19.868	19.822	19.97	19.6317	124.982	20.2811	168.106	39.1537
P25206	MCM3_MOUSE	Mcm3	22.7777	22.8085	22.5911	23.0054	22.6047	22.3179	23.6918	23.7587	23.7791	23.0996	22.9652	48.6655	12.626	379.95	41.0862
O54784	DAPK3_MOUSE	Dapk3	17.994	18.1052	17.6162	18.6114	18.4717	19.3167	18.9501	18.9471	19.1061	18.8177	18.8716	9.46575	4.13374	NA	9.48233
Q8CGU1	CACO1_MOUSE	Calcoco1	20.0831	20.3316	19.9585	20.2721	20.8421	20.7279	19.062	18.8582	18.8862	20.9581	20.7633	73.2858	108.7	NA	46.6625
Q8VI75	IPO4_MOUSE	Ipo4	20.9722	20.8361	21.0191	20.8027	20.8494	21.6046	21.3549	21.6483	21.4439	21.8784	21.588	85.9161	16.542	434.895	22.617
Q04998	INHBA_MOUSE	Inhba	21.8898	21.5594	21.8071	23.911	24.6602	23.84	19.7562	18.9378	18.577	20.1564	20.2845	223.954	1193.45	103.193	67.7792	Matrisome-associated	Secreted Factors
Q01721	GAS1_MOUSE	Gas1	20.5905	19.4348	19.1153	20.193	20.1284	18.8375	NA	NA	NA	17.0811	19.3526	NA	NA	NA	NA
Q6P9Q4	FHOD1_MOUSE	Fhod1	19.792	19.7749	20.023	20.4679	19.6748	20.0478	19.5771	19.5485	19.6407	19.6702	19.1161	54.6089	57.1223	NA	16.1729
Q69ZA1	CDK13_MOUSE	Cdk13	19.7019	19.8071	19.6276	19.7502	19.8283	19.8975	20.2548	20.5927	20.4081	19.8676	19.8511	53.892	16.9422	191.92	25.1096
Q80Y81;Q80Y81-2	RNZ2_MOUSE	Elac2	19.7846	19.6642	19.7009	19.7601	19.3145	19.4207	19.674	20.0176	19.9567	19.8576	19.8718	18.2645	10.7912	123.455	17.0735
Q78T54;Q78T54-2	VMA21_MOUSE	Vma21	17.544	16.6587	NA	NA	18.3455	18.8236	17.5793	16.8704	17.1659	17.5651	17.9499	NA	NA	NA	NA
Q8C804	SPICE_MOUSE	Spice1	18.8569	18.8525	18.8789	19.3558	19.05	18.8197	19.1931	19.2524	19.081	18.5337	18.6464	206.484	33.8825	NA	NA
P70441	NHRF1_MOUSE	Slc9a3r1	23.289	23.5852	24.3313	23.3069	23.4418	23.0074	22.871	22.7349	22.5201	21.4701	21.5701	21.6933	9.60562	125.334	13.5787
Q9D3G5	STX11_MOUSE	Stx11	18.7519	18.3798	17.7348	18.3823	18.7277	19.0699	17.6772	18.0463	17.768	17.8458	18.0615	NA	10.205	NA	NA
F8VPK0	F8VPK0_MOUSE	Ttc37	19.0079	18.8486	18.8361	19.0269	19.1405	19.5534	19.4977	19.533	19.446	19.5333	19.72	27.0832	6.49091	NA	21.1604
Q921F4	HNRLL_MOUSE	Hnrnpll	22.4059	22.4433	22.4328	22.443	22.5297	22.6789	22.8131	22.8621	22.9456	22.3401	22.3862	85.243	13.8229	165.121	16.1683
O88593	PGRP1_MOUSE	Pglyrp1	18.9924	19.4189	18.9853	16.2824	16.8538	17.1398	19.7594	19.2372	19.8023	13.4629	NA	4.34349	NA	141.057	NA
Q8BWR8	RHPN2_MOUSE	Rhpn2	18.7327	18.4166	18.5482	NA	NA	NA	16.9793	16.856	17.2467	17.2657	15.2182	46.7321	NA	NA	5.40355
Q91YW3	DNJC3_MOUSE	Dnajc3	21.097	20.9579	20.9362	21.5821	21.7697	21.4252	21.174	21.1977	21.4783	20.938	22.1079	7.80569	8.90577	172.775	15.32
Q8JZZ7;Q8JZZ7-2	AGRL2_MOUSE	Adgrl2	17.4927	17.6913	17.697	17.1809	18.2956	18.2622	18.8677	18.5481	18.8539	16.7407	17.0989	345.855	49.3189	NA	NA
Q6PB44;Q6PB44-2	PTN23_MOUSE	Ptpn23	21.0906	21.1036	21.0727	NA	NA	NA	21.3377	21.3971	21.306	21.2477	20.9367	83.0708	NA	1241.1	11.9063
Q9WVH4	FOXO3_MOUSE	Foxo3	19.155	19.5267	19.498	20.1966	20.5833	20.345	19.0703	19.0453	18.5003	19.9958	20.2589	79.3523	164.177	NA	293.757
E9Q414	APOB_MOUSE	Apob	NA	NA	NA	NA	NA	NA	NA	18.0388	18.5239	NA	NA	NA	NA	NA	NA
P28740-2	KIF2A_MOUSE	Kif2a	20.9817	21.012	20.8502	21.1028	20.8136	20.9808	21.6349	21.5863	21.5807	20.8424	20.7708	71.7788	20.5634	4114.55	33.0703
Q9QY93	DCTP1_MOUSE	Dctpp1	18.8767	18.4511	18.6977	18.755	18.5214	18.2977	18.9274	19.243	19.3002	19.241	19.0931	64.6626	25.8797	695.224	92.4978
P62852	RS25_MOUSE	Rps25	24.3558	24.2114	25.0209	NA	NA	NA	23.1242	23.1211	23.0896	24.7112	25.6767	4.05389	NA	35.9908	4.36422
Q6PB66	LPPRC_MOUSE	Lrpprc	20.4212	20.3323	20.5399	19.9648	19.6533	20.1583	20.9183	21.225	21.1648	20.1713	20.1289	23.1626	6.4448	934.169	9.30485
Q8CE90-6	MP2K7_MOUSE	Map2k7	18.6627	18.3714	18.3498	17.6111	18.3327	18.985	19.2093	19.1239	19.5751	19.1571	18.8231	30.0182	4.7511	NA	8.43582
Q91ZU6-3	DYST_MOUSE	Dst	23.0411	23.0902	23.0302	NA	NA	NA	23.711	23.6993	23.4681	23.1714	22.6663	31.5744	NA	5.04619	25.9712
Q8BTW9	PAK4_MOUSE	Pak4	20.1181	20.1184	19.735	19.0161	19.5206	19.9846	19.6846	19.6021	19.6786	18.9383	18.6193	127.201	36.9319	166.754	NA
Q8VBT9	ASPC1_MOUSE	Aspscr1	18.3972	18.6169	18.5286	19.2733	18.9314	18.9625	19.2749	19.5308	19.8476	18.9584	18.8048	59.3004	4.42408	NA	8.72757
Q60676	PPP5_MOUSE	Ppp5c	20.5585	20.5864	20.3262	20.5203	20.8041	20.9904	21.1764	21.0633	21.0432	21.1909	21.2411	24.3383	13.2614	627.679	20.9393
P62911	RL32_MOUSE	Rpl32	27.4782	27.2307	27.204	27.1646	27.1416	26.3137	26.8353	26.7904	26.7083	27.0625	27.2815	19.6608	10.9906	255.208	26.6017
Q9D0D4	DIM1_MOUSE	Dimt1	17.9486	17.8473	17.6008	17.8857	17.4699	17.8236	18.3564	18.8727	18.7082	18.7043	18.5525	105.983	8.82491	NA	50.3374
Q8BWT1	THIM_MOUSE	Acaa2	24.3746	24.0563	24.2511	23.9823	24.507	24.3827	23.6986	24.0201	23.9988	24.3089	24.6542	22.3913	5.46553	90.4786	6.94634
O54786	DFFA_MOUSE	Dffa	NA	14.5005	NA	17.7099	NA	NA	14.8617	NA	15.0988	16.582	16.8447	3.88239	10.4764	NA	21.7758
Q60996;Q60996-3	2A5G_MOUSE	Ppp2r5c	16.7392	16.8926	17.4898	16.0118	NA	18.977	17.4207	17.5746	17.7897	18.2785	17.5947	NA	26.4903	NA	23.6924
Q91ZX7	LRP1_MOUSE	Lrp1	18.7485	18.9407	19.2691	21.382	20.7224	21.035	18.8763	18.6744	18.8333	22.6668	22.4303	36.1261	12.0043	62.1228	15.3548
Q99JY0	ECHB_MOUSE	Hadhb	24.6716	24.7164	24.6669	24.3362	24.3521	24.6092	22.3388	22.7673	22.5492	24.3868	24.4767	39.0745	8.79065	88.4722	11.7608
Q9EPK7	XPO7_MOUSE	Xpo7	18.8588	18.5767	18.6833	18.4588	18.7425	19.178	19.5167	19.5247	19.723	18.2781	18.0901	49.881	12.3692	NA	34.0232
Q99PR8	HSPB2_MOUSE	Hspb2	NA	NA	NA	18.5358	NA	NA	NA	NA	NA	NA	NA	NA	3.62212	NA	NA
Q99J85	NPTXR_MOUSE	Nptxr	NA	NA	NA	NA	15.4574	15.8421	15.7653	16.0741	16.4199	17.6025	17.5971	NA	NA	NA	NA
O35134	RPA1_MOUSE	Polr1a	19.4792	19.4538	19.3763	19.1069	18.7369	19.1283	19.0189	19.4906	19.4194	20.131	19.5313	66.0922	35.7761	NA	62.6584
P61202	CSN2_MOUSE	Cops2	22.1329	22.1663	22.3317	22.1655	22.1167	22.3327	22.7472	22.8016	22.7677	22.4817	22.4511	37.2514	16.0131	571.502	24.4503
Q7TPD0	INT3_MOUSE	Ints3	19.9814	20.0398	19.5459	19.9914	19.9163	20.4415	19.732	19.93	19.8897	20.2995	19.6424	113.916	14.8384	NA	108.454
Q6Y7W8	GGYF2_MOUSE	Gigyf2	21.8367	21.9714	22.1498	22.2993	21.9779	21.6439	21.886	21.8973	21.5302	21.7671	21.6709	78.6353	31.6655	573.649	49.7204
Q6NZF1	ZC11A_MOUSE	Zc3h11a	21.1586	21.264	21.2519	21.3568	21.4205	21.0496	21.8551	21.9141	21.7137	20.9321	20.8679	65.9712	24.9132	551.571	32.7339
Q6NZJ6	IF4G1_MOUSE	Eif4g1	23.0969	23.0892	22.88	23.1823	23.2283	23.5039	23.0367	23.008	22.7276	23.456	23.4977	80.7174	15.0646	248.139	20.95
Q8BK62	OLFL3_MOUSE	Olfml3	NA	NA	NA	19.4945	17.8879	17.8995	16.7721	16.7966	16.5321	19.3592	19.7291	NA	4.1438	15.0137	17.8361
Q9D924	ISCA1_MOUSE	Isca1	18.0561	18.1152	17.9305	17.2094	17.7771	17.2839	17.5325	18.1789	17.7657	18.7326	18.5418	7.93899	3.85347	NA	4.53706
Q8JZX4	SPF45_MOUSE	Rbm17	21.9808	22.1765	21.9785	21.7179	21.8699	21.544	21.6942	21.5733	21.6038	22.0267	21.7531	51.4247	12.8564	475.46	25.8452
P16951	ATF2_MOUSE	Atf2	19.6006	19.6865	20.0164	19.8512	19.7569	19.2119	19.4774	19.2103	18.6581	19.0343	18.8876	49.7986	30.3252	261.396	60.789
Q6DVA0	LEMD2_MOUSE	Lemd2	19.1025	18.7457	18.4859	NA	NA	NA	19.0962	19.2943	19.596	19.7415	19.8147	36.1771	NA	164.287	3.89494
Q9QUJ7;Q9QUJ7-2	ACSL4_MOUSE	Acsl4	22.0899	22.4038	22.1578	22.4667	22.8615	22.8804	22.0889	21.9572	21.9837	22.4834	22.6405	36.6845	10.2217	863.378	12.7998
Q922F4	TBB6_MOUSE	Tubb6	22.6675	23.0907	22.2189	23.403	22.7929	23.3557	22.288	22.5463	22.5841	24.354	24.5609	45.0799	9.9815	591.395	29.3042
Q9Z110;Q9Z110-2	P5CS_MOUSE	Aldh18a1	20.9031	20.9908	21.061	21.2183	21.1977	21.2203	20.9338	20.8497	20.9495	21.2261	21.9821	23.998	4.7181	123.989	14.4419
Q9JL62	GLTP_MOUSE	Gltp	19.9824	19.9293	19.6321	19.5109	19.7923	19.71	19.209	19.1353	19.0089	19.5354	19.3703	13.12	7.97823	498.704	8.45047
P27889	HNF1B_MOUSE	Hnf1b	20.3112	19.8883	20.6916	18.8603	19.6549	19.4948	20.7093	20.8436	20.6339	NA	19.0799	51.5615	102.037	119.616	NA
Q8VE10	NAA40_MOUSE	Naa40	17.7744	17.6884	17.0459	17.5693	16.9779	17.6673	16.8166	18.1305	18.0463	17.2237	17.1798	19.045	NA	NA	5.8633
Q7TT37	ELP1_MOUSE	Elp1	20.5823	20.6353	20.3205	20.4119	19.7521	20.7178	20.9428	21.2099	21.2208	20.6756	20.2991	44.0013	13.093	188.322	81.9128
Q8CHH9;Q8CHH9-2	SEPT8_MOUSE	Septin8	22.173	22.1681	22.2842	22.1988	22.0908	22.3365	22.625	22.6914	22.6941	22.5771	22.6505	71.674	23.4437	409.413	35.284
Q9D937	CK098_MOUSE		19.9097	20.2547	20.4168	20.2469	19.731	19.8368	19.1609	18.6638	18.5408	19.0963	18.3362	15.1579	14.0622	NA	16.3337
Q02248	CTNB1_MOUSE	Ctnnb1	24.426	24.2698	24.5423	23.5897	24.7598	25.5398	25.0505	24.4153	24.3816	22.4494	22.4544	22.2094	33.4213	570.59	220.107
P32921-2	SYWC_MOUSE	Wars1	22.6767	23.1533	23.3918	23.3752	23.7061	23.7864	25.1593	25.0547	24.8722	23.6554	23.6224	20.5539	12.3754	965.603	44.0277
Q8BU33	HACL2_MOUSE	Ilvbl	18.221	18.0978	17.8062	18.5496	17.4114	18.75	18.6086	18.6479	19.0335	17.7421	17.4509	NA	NA	NA	15.2081
Q8BNV1	TRM2A_MOUSE	Trmt2a	19.291	19.4292	19.4276	19.7941	19.5675	19.6834	19.7932	19.9981	20.1434	19.2784	19.5169	19.4132	6.1389	596.829	11.5815
Q9QXA7	TRI44_MOUSE	Trim44	19.0155	18.8699	18.7671	18.8861	18.8663	18.6318	17.1871	16.8064	17.2342	18.5281	18.543	168.858	41.0101	NA	30.1275
Q02257	PLAK_MOUSE	Jup	24.1774	24.827	24.1827	23.9724	24.2475	24.7356	23.9921	23.5981	23.4042	NA	NA	8.41794	5.14313	511.546	NA
Q9DBG3;Q9DBG3-2	AP2B1_MOUSE	Ap2b1	22.654	22.6214	22.512	22.8535	22.6979	23.3462	22.7413	22.6759	22.7067	23.1388	22.8008	35.8267	8.47528	298.244	13.0783
Q8BZ98;Q8BZ98-2	DYN3_MOUSE	Dnm3	21.8059	21.6574	21.7121	22.9612	21.7536	22.0419	21.9948	21.9307	22.0806	22.4445	22.2829	63.7006	11.1515	377.466	21.9941
P19096	FAS_MOUSE	Fasn	21.9951	22.4335	22.1837	NA	NA	NA	22.5316	22.5251	22.8294	22.2151	21.6838	24.5754	NA	284.874	4.38893
P0C7T6	ATX1L_MOUSE	Atxn1l	18.5071	18.4669	18.4693	18.9661	18.8442	18.3972	18.768	19.2939	19.1683	17.9934	17.9324	NA	26.0236	147.512	66.4578
Q8K3G9	DP13B_MOUSE	Appl2	20.2377	20.5968	20.4715	20.2081	19.7184	20.1597	19.6029	19.4443	19.7751	19.0428	19.268	22.1878	11.9935	659.781	27.6491
Q9QUG2	POLK_MOUSE	Polk	19.2443	18.6051	18.0109	18.6159	18.675	19.0402	18.082	18.8476	18.6359	19.2514	18.9456	NA	NA	NA	12.3054
Q8C0L8	COG5_MOUSE	Cog5	NA	NA	NA	20.1079	19.777	20.2463	20.1221	20.1314	20.1456	19.6074	19.7155	NA	25.7079	NA	8.88573
Q3UTJ2-2	SRBS2_MOUSE	Sorbs2	22.7652	22.9879	24.5296	24.3643	24.031	23.2711	23.9292	23.9322	23.8527	22.5769	23.0698	79.971	30.7409	159.714	60.8302
Q8K1J5	SDE2_MOUSE	Sde2	20.7083	20.61	20.8074	21.0883	20.3307	19.8031	21.947	21.8488	21.2913	20.6361	20.3128	57.8401	32.3188	8616.54	48.0272
Q6KCD5	NIPBL_MOUSE	Nipbl	21.2438	21.031	21.1942	21.3492	21.2005	21.2785	20.7575	20.938	20.4901	21.4104	20.968	161.725	31.7971	120.919	85.7114
Q6P542	ABCF1_MOUSE	Abcf1	21.4065	21.5443	21.4642	21.9493	21.8814	21.7774	21.9103	22.0241	21.969	21.7346	22.0589	21.2697	7.98205	363.681	15.5742
Q4VAA2	CDV3_MOUSE	Cdv3	22.3839	22.4912	22.1578	22.2366	22.599	22.2123	21.5929	21.1339	21.1889	22.5684	22.8387	26.3934	8.60883	489.765	17.202
Q9JHJ0	TMOD3_MOUSE	Tmod3	24.3783	24.285	24.2071	24.3504	24.7333	24.5328	23.2075	23.1415	23.152	24.0744	24.1503	49.831	22.6563	255.619	25.4852
Q9JKS5	HABP4_MOUSE	Habp4	16.2426	16.7658	16.6273	16.9392	17.0692	16.656	15.6419	16.8965	16.7531	17.0984	16.5055	NA	NA	NA	NA
O70566	DIAP2_MOUSE	Diaph2	20.6887	20.6794	20.3755	20.4507	20.3412	20.6511	19.3006	19.1315	18.8358	20.759	21.1429	58.5568	28.244	376.475	35.113
P49722	PSA2_MOUSE	Psma2	22.6023	22.9104	22.6382	22.7951	23.1581	23.301	22.6899	23.0898	23.2269	23.5497	23.6365	12.266	12.2428	277.587	22.7816
Q04736	YES_MOUSE	Yes1	19.7134	19.7163	20.0085	18.9464	19.1783	19.6892	17.6839	18.656	18.8282	18.8847	18.8591	37.1193	25.3958	NA	19.6306
P05480;P05480-1	SRC_MOUSE	Src	18.7442	19.3276	19.4387	20.1287	18.7568	19.5143	18.9134	18.9814	19.2762	18.8503	18.5317	8.17316	12.2835	NA	7.09646
P08103	HCK_MOUSE	Hck	18.9808	18.6135	18.8215	NA	NA	NA	18.7699	18.3134	17.8349	19.3134	19.3143	14.3376	NA	NA	3.93603
Q78JE5	FBX22_MOUSE	Fbxo22	19.758	19.6771	19.6148	19.7222	19.4367	19.7501	20.2798	20.6635	20.6179	19.4303	19.3582	24.7754	5.38582	298.955	10.4659
Q8VHR5	P66B_MOUSE	Gatad2b	23.2365	23.4148	23.2647	23.2419	23.505	23.1994	23.057	22.839	22.7714	23.5662	23.4797	228.524	42.2309	422.816	66.9411
Q8BLI0	ATL1_MOUSE	Adamtsl1	NA	NA	17.0015	NA	NA	18.7709	NA	NA	15.8386	18.9122	18.081	7.16002	17.0341	NA	NA	Matrisome-associated	ECM Regulators
Q8BN21;Q8BN21-2	VRK2_MOUSE	Vrk2	18.0158	18.1328	17.3227	19.0686	17.7359	18.3612	16.9217	17.6488	17.7533	19.4129	18.9209	9.59331	3.6718	NA	6.28526
Q80W47	WIPI2_MOUSE	Wipi2	19.3795	19.3385	19.1725	19.8131	18.9992	19.2725	20.7114	20.8235	20.6452	19.6775	19.4304	34.4244	6.39345	1601.33	29.5867
Q9D0M3;Q9D0M3-2	CY1_MOUSE	Cyc1	24.8761	24.4449	24.72	24.2228	24.177	23.9236	24.3169	24.4391	24.4641	24.358	24.3352	35.6195	10.8575	144.544	16.8303
P97770;P97770-2	THUM3_MOUSE	Thumpd3	20.4424	20.5459	20.1758	19.7082	19.9939	20.2088	20.6858	20.9417	20.8571	19.9823	19.952	47.1149	8.87232	1557.84	16.3503
Q9DBE9	SPB1_MOUSE	Ftsj3	19.5345	19.3081	19.4312	18.9437	18.9779	18.821	19.2843	19.6529	19.4405	19.4499	19.3941	14.7462	17.4221	1813.71	44.4052
Q61112	CAB45_MOUSE	Sdf4	20.4586	20.4875	20.523	20.5205	21.2107	20.3679	19.3189	19.3727	19.2833	20.8147	21.0143	75.3496	61.4646	645.65	218.172
E9Q555	RN213_MOUSE	Rnf213	19.8353	20.0705	19.5051	21.4096	20.0838	21.0172	20.6189	20.3269	20.2666	21.9469	21.6736	46.8613	10.628	846.98	51.3566
Q9JKR6	HYOU1_MOUSE	Hyou1	24.2354	24.0196	24.1971	24.351	24.8692	24.547	24.6595	24.5083	24.4536	24.2534	24.9799	31.6371	8.36541	138.617	24.5309
Q8BGA8	ACSM5_MOUSE	Acsm5	NA	NA	NA	NA	18.0025	NA	NA	NA	NA	NA	19.4941	NA	25.0849	NA	17.5542
Q99J95	CDK9_MOUSE	Cdk9	20.6841	20.5381	19.7236	20.5296	20.3418	20.6829	20.7093	21.0033	20.9015	20.8367	20.4584	110.279	39.4485	794.505	41.584
Q99KH8	STK24_MOUSE	Stk24	22.721	22.7092	22.6714	22.1269	22.8505	22.8903	22.6332	22.6895	22.7629	19.4349	19.6318	39.7933	14.1654	376.939	9.15084
Q9Z2W1	STK25_MOUSE	Stk25	18.7986	19.1398	19.5129	19.1229	19.0288	19.3969	20.3054	20.3393	20.4166	18.8817	18.9626	20.7744	6.17318	100.787	13.1522
P25911-2	LYN_MOUSE	Lyn	22.9869	23.0043	22.8761	23.3104	22.1152	23.0305	22.756	23.0702	23.126	23.08	22.3484	35.0756	15.6365	265.559	27.9941
P34056-4	AP2A_MOUSE	Tfap2a	NA	NA	NA	17.5842	17.3308	17.0778	16.6397	16.9294	16.1008	18.9546	18.6954	NA	NA	NA	12.1682
Q9JKY5	HIP1R_MOUSE	Hip1r	19.6688	19.7714	19.7045	19.653	19.6072	20.2018	19.8192	19.8029	19.6994	NA	NA	99.8561	36.7221	234.872	NA
Q8BMF4	ODP2_MOUSE	Dlat	24.8763	24.7875	24.7406	24.5884	24.6738	25.0021	25.1776	25.2454	25.3976	25.5769	25.6878	12.2752	6.64771	428.966	13.6742
Q5NCX5;Q5NCX5-2	NEUL4_MOUSE	Neurl4	NA	NA	NA	NA	NA	15.8095	14.9368	15.2905	15.1479	15.0964	NA	NA	NA	NA	NA
O35969;O35969-2	GAMT_MOUSE	Gamt	19.728	19.4931	19.8276	19.8971	20.6924	20.1103	17.6362	18.0207	18.1582	20.3841	21.4073	27.1912	7.7623	79.6738	24.216
E9Q634	MYO1E_MOUSE	Myo1e	19.8506	19.9668	19.7591	21.1258	20.3032	20.9673	19.4817	19.5554	19.5986	20.4186	20.374	14.4531	11.2939	NA	17.0392
Q9CQ60	6PGL_MOUSE	Pgls	22.5689	22.6998	22.8614	23.2291	22.6971	22.4186	21.8996	22.3805	22.4689	23.1416	23.3361	16.0645	3.11795	85.3022	5.17969
Q8CC35	SYNPO_MOUSE	Synpo	21.2764	21.0534	21.4253	22.5138	22.511	21.9995	20.4241	20.1183	20.0399	22.9029	22.9028	27.6355	15.9759	104.919	17.6988
Q921N6	DDX27_MOUSE	Ddx27	20.6494	20.5908	20.2661	19.9861	20.1584	20.0145	20.7563	21.0447	20.7971	20.6555	20.5325	109.216	102.781	424.216	78.9211
P97300;P97300-1	NPTN_MOUSE	Nptn	21.5599	21.2666	21.1768	21.3632	21.3026	21.2117	21.5131	21.4967	21.4729	20.4752	20.3738	146.656	33.8119	1203.58	44.8394
Q3TDN2	FAF2_MOUSE	Faf2	19.7668	20.0086	19.9249	20.2169	19.9078	20.8527	20.4737	20.4897	20.7486	20.9206	20.5763	40.6815	11.815	NA	29.2453
Q9CRB2	NHP2_MOUSE	Nhp2	21.8515	22.0624	22.7395	21.6208	20.8757	20.0613	21.4313	21.5299	21.1647	21.2214	21.3627	15.2716	6.41048	370.498	9.46877
Q9QZR0	RNF25_MOUSE	Rnf25	18.537	18.041	17.8443	18.1337	18.704	18.6783	18.5198	18.9794	19.3154	18.385	18.8594	22.349	10.7021	183.857	43.0538
Q9D8S3	ARFG3_MOUSE	Arfgap3	20.5269	20.8047	21.0923	21.7168	21.7521	21.5074	20.2576	20.1215	20.367	21.8711	22.4625	13.1455	8.23389	189.119	13.1386
Q8VBX6;Q8VBX6-2;Q8VBX6-4	MPDZ_MOUSE	Mpdz	18.0678	17.9776	17.7929	18.0237	18.2537	18.2456	18.1461	17.8438	17.8292	18.6474	18.6797	NA	11.1673	NA	44.7985
Q9D819	IPYR_MOUSE	Ppa1	23.9945	24.1111	23.8436	23.6081	23.9774	23.7423	24.0463	24.527	24.4959	24.045	24.1374	14.0356	12.7008	207.082	17.624
Q9QZR9	CO4A4_MOUSE	Col4a4	NA	NA	NA	18.0323	NA	18.6125	NA	NA	NA	NA	17.8376	NA	4.03283	NA	3.07852	Core matrisome	Collagens
Q9D0S9	HINT2_MOUSE	Hint2	21.7521	21.5334	21.9288	20.743	21.5996	20.81	20.7862	21.5447	21.4097	20.3648	22.1562	11.6944	3.4957	506.965	6.71387
Q9Z120	TRMB_MOUSE	Mettl1	20.4577	20.4342	19.9452	19.6687	20.0792	19.7539	20.7921	21.0139	21.0729	20.4514	20.4177	61.9844	29.9234	1005.47	56.7059
Q571I4	PRAG1_MOUSE	Prag1	18.5872	18.6694	18.9118	18.8108	19.5075	19.7562	18.7887	18.484	18.7138	16.848	17.5997	71.4379	11.3874	316.324	9.05153
Q80U93	NU214_MOUSE	Nup214	20.3655	20.3807	20.235	20.8512	20.2496	20.4459	20.3634	20.3689	20.3798	20.7205	20.6575	28.3142	3.93483	203.995	6.75492
Q3TN34	MILK2_MOUSE	Micall2	19.3361	19.5774	19.3064	19.6745	19.7435	19.7029	18.5438	18.1007	18.4043	20.1026	20.2811	25.8404	22.5182	85.5692	26.9796
Q8CI94	PYGB_MOUSE	Pygb	21.9705	21.9432	22.3631	22.3477	21.4858	22.2719	21.8095	21.6521	21.9913	22.198	21.6699	4.55022	8.34079	310.804	4.73885
Q921S7	RM37_MOUSE	Mrpl37	18.56	18.418	18.7788	18.287	18.1392	18.3476	18.3993	18.7848	19.0701	18.2391	17.9795	13.769	3.4185	104.03	5.05374
O89020;O89020-3	AFAM_MOUSE	Afm	NA	NA	NA	18.5543	17.8607	17.5646	16.4733	17.2403	16.8385	18.2143	18.8592	NA	21.493	26.6975	7.61829
Q922H2	PDK3_MOUSE	Pdk3	18.0645	18.3817	18.5448	NA	NA	NA	18.8502	18.6794	19.2409	17.4458	17.9102	5.67118	NA	NA	5.2118
Q8BHZ4	ZN592_MOUSE	Znf592	19.8741	19.8764	19.9707	20.217	19.7542	19.0556	20.0207	20.0105	19.8597	19.7274	19.3737	50.429	22.7211	110.885	44.4954
Q61838	PZP_MOUSE	Pzp	22.006	22.1775	22.8229	NA	NA	NA	21.8221	22.1663	22.1356	22.6005	23.1689	4.25421	NA	18.9422	3.47	Matrisome-associated	ECM Regulators
P53657	KPYR_MOUSE	Pklr	25.0065	24.8319	25.2843	24.9837	23.5333	24.3393	26.1524	26.0802	26.0365	23.3139	22.6322	208.826	29.4862	16741.8	3.01192
Q60974	NCOR1_MOUSE	Ncor1	23.4164	23.5284	23.6254	NA	NA	NA	23.0636	22.8346	22.7305	22.8066	22.5497	120.102	NA	194.814	93.4158
Q5DTX6	JCAD_MOUSE	Jcad	19.6629	19.4689	20.0763	20.1859	19.9187	19.4147	19.0655	19.2177	18.9434	19.7376	19.7497	30.0304	11.3978	177.601	11.9411
Q9Z108	STAU1_MOUSE	Stau1	22.8072	22.8849	22.8739	23.0516	23.205	22.767	22.7515	22.7642	22.4752	23.092	23.1497	139.633	42.2251	372.773	65.7164
Q8VCB2;Q8VCB2-2;Q8VCB2-3	MED25_MOUSE	Med25	19.8325	19.9463	19.9662	19.6766	19.7755	19.7865	19.5129	19.7345	19.6599	19.9417	19.67	47.3803	16.4582	301.453	31.7758
Q8CG46;Q8CG46-2	SMC5_MOUSE	Smc5	17.2835	17.3806	17.6239	17.1849	15.8467	16.7931	17.2935	17.353	17.3516	18.0317	17.4987	NA	NA	NA	NA
Q3USJ8;Q3USJ8-2	FCSD2_MOUSE	Fchsd2	18.8957	19.1132	19.0157	18.2139	19.0916	18.7992	18.2282	18.3442	18.4921	19.1908	19.1533	14.2922	8.21772	NA	9.84799
Q02819	NUCB1_MOUSE	Nucb1	25.1367	25.107	25.0936	25.2331	25.6267	24.9096	24.6428	24.5195	24.3844	24.7382	24.9015	75.6863	28.0423	68.5794	56.8557
Q9JKX4	AATF_MOUSE	Aatf	19.7001	19.7561	20.127	19.6139	19.6696	19.464	20.0387	20.2859	20.3835	19.985	20.3295	156.511	14.8493	1196.65	44.5058
P58462	FOXP1_MOUSE	Foxp1	22.0349	22.1654	22.246	21.4235	21.5789	21.2607	20.7461	20.5205	20.7157	20.8919	21.0861	131.617	19.5953	75.8209	36.5542
Q99P88	NU155_MOUSE	Nup155	20.6316	20.6241	20.4112	21.2763	20.3086	21.2759	21.4686	21.513	21.5355	21.3326	20.5311	72.7519	11.9737	471.738	15.8428
Q8VCC9	SPON1_MOUSE	Spon1	17.5769	18.2284	18.8203	NA	NA	NA	16.0695	16.5136	16.7296	NA	NA	4.10262	NA	9.67432	NA	Core matrisome	ECM Glycoproteins
Q5SSI6	UTP18_MOUSE	Utp18	19.7795	19.793	19.4228	19.7048	19.5927	19.5672	20.2063	20.4932	20.2183	20.0504	20.0348	185.366	15.7898	NA	40.5853
Q9D7F7	CHM4C_MOUSE	Chmp4c	21.6985	21.9159	21.8619	20.6641	21.1172	21.1282	20.9679	20.878	20.8695	NA	NA	82.0362	NA	NA	NA
Q8R3Q6	MIX23_MOUSE	Mix23	23.0069	22.9286	23.3833	22.9065	22.6379	22.2598	22.3337	22.1567	22.1087	22.141	21.7417	83.885	37.3558	833.041	36.0534
Q3TFD2	PCAT1_MOUSE	Lpcat1	17.7268	17.4345	17.1579	17.3539	NA	17.9675	17.646	17.8409	18.2009	17.5501	17.1872	NA	79.2962	NA	57.0231
Q9QUK4	BIR1B_MOUSE	Naip2	17.2423	17.8688	17.2907	17.8413	16.3635	17.2339	17.381	17.4848	16.6123	16.3717	NA	60.7166	9.44843	NA	NA
Q8K327	CHAP1_MOUSE	Champ1	19.9466	19.8221	19.9577	20.089	19.9598	20.0004	19.9347	19.8286	19.3512	19.5991	19.7062	48.1045	12.4965	226.715	20.6625
Q3UHC7;Q3UHC7-2	DAB2P_MOUSE	Dab2ip	19.3759	19.5276	19.1321	19.5246	19.5147	19.723	19.3703	19.6309	19.3996	19.327	19.0459	51.3416	20.9449	NA	NA
A6H619;A6H619-2	PHRF1_MOUSE	Phrf1	19.5702	19.4662	19.481	19.5858	19.9931	19.4576	19.1395	19.3095	19.1558	19.063	19.3727	58.7382	10.7064	323.935	26.7601
Q9QX47;Q9QX47-3	SON_MOUSE	Son	23.5934	23.621	23.903	24.1648	24.3039	23.9597	23.8335	23.6532	23.339	23.9781	24.1711	97.3158	36.8843	565.923	79.9797
P97801	SMN_MOUSE	Smn1	NA	NA	NA	19.4561	19.4409	19.6016	19.7099	19.8655	19.5409	19.6964	19.3626	NA	69.7669	NA	111.225
P47199	QOR_MOUSE	Cryz	22.6249	22.6363	22.8306	21.7588	22.2728	22.0614	22.2417	22.2824	22.4794	21.4246	21.8825	28.6103	8.84279	173.473	17.7993
E9Q6R7	E9Q6R7_MOUSE	Utrn	21.4176	21.5171	21.6866	21.8869	21.7473	21.9352	20.9868	20.6979	20.7405	21.8091	21.7202	61.6562	18.2005	89.5913	26.6666
P70697	DCUP_MOUSE	Urod	20.461	20.7997	20.7118	19.5102	19.1879	19.6363	19.9474	20.2887	20.2139	19.8537	19.915	32.9686	3.60572	608.083	5.71304
P62996	TRA2B_MOUSE	Tra2b	23.5398	23.5337	23.4027	23.6275	23.5167	22.7975	23.2507	23.1314	23.3928	23.241	23.6334	10.7662	3.9505	105.424	6.14923
Q921T2-2	TOIP1_MOUSE	Tor1aip1	20.3479	20.7402	20.4974	21.3915	21.242	21.3159	21.6794	21.725	21.7724	21.4181	21.5258	30.7036	10.4332	596.961	21.0704
P05064	ALDOA_MOUSE	Aldoa	27.6377	27.8933	28.2032	27.6789	27.8565	27.7467	27.0145	26.9277	27.0769	26.7948	27.01	15.4219	9.75472	123.141	4.27247
Q9JIG7	CCD22_MOUSE	Ccdc22	20.1336	20.5883	20.4105	20.9032	20.8049	21.0527	20.4278	20.4146	20.6292	20.6394	20.6221	18.8135	17.1603	100.321	16.0537
O54931-3	AKAP2_MOUSE	Akap2	NA	NA	NA	21.6358	20.5455	19.8669	18.9052	18.5692	18.3917	21.9197	21.9983	NA	14.0689	22.6281	7.86703
A2AN08;A2AN08-3	UBR4_MOUSE	Ubr4	20.0907	19.9254	19.7324	20.6189	20.0756	20.9509	20.987	20.7751	20.7565	20.5294	20.4226	71.7783	34.005	365.241	31.7282
Q8C181-4	MBNL2_MOUSE	Mbnl2	23.5087	23.1207	23.1194	22.9087	23.0964	22.2955	22.8072	22.43	22.5266	20.9243	20.8399	NA	NA	NA	NA
P70353	NFYC_MOUSE	Nfyc	19.4345	18.3907	19.4199	20.401	19.4055	20.0461	19.6711	19.5028	19.9037	19.6646	19.8584	24.5655	NA	NA	NA
Q921G7	ETFD_MOUSE	Etfdh	20.974	20.8144	20.7841	20.5533	20.854	20.9755	21.0189	21.16	21.4242	20.7617	21.0938	13.7764	5.75902	85.7107	9.41578
Q3TRM8	HXK3_MOUSE	Hk3	NA	17.3733	17.1513	20.2369	18.4406	18.7926	19.511	19.6565	19.7573	19.873	19.6673	17.1491	6.00108	331.503	8.63153
O08528	HXK2_MOUSE	Hk2	23.8378	24.0855	23.5674	23.122	23.8002	24.3363	23.1003	22.9703	23.0415	22.9494	22.9348	84.9408	24.9542	365.655	42.8584
P17710;P17710-3;P17710-4	HXK1_MOUSE	Hk1	23.8414	24.1023	23.7416	23.3701	23.6806	24.2693	23.1914	23.0058	23.1717	23.871	23.5826	59.1155	16.2053	339.371	26.8265
Q61292	LAMB2_MOUSE	Lamb2	21.1044	20.9086	21.2419	21.2971	19.5203	21.2416	21.4051	21.6635	21.4362	18.4627	19.3399	10.3781	15.0959	124.766	5.88089	Core matrisome	ECM Glycoproteins
Q8R418	DICER_MOUSE	Dicer1	NA	17.4778	NA	16.9002	17.2326	17.752	17.6262	17.9082	17.9415	17.0133	16.9086	79.5715	31.7876	NA	5.27307
Q9D7B6	ACAD8_MOUSE	Acad8	20.7	20.4007	20.6509	20.3545	20.3381	20.4726	19.9251	20.2177	20.2824	20.5429	20.7299	16.8038	7.29477	699.558	17.2376
Q99P31	HPBP1_MOUSE	Hspbp1	21.0969	20.9066	20.6338	20.945	21.5033	21.6723	22.5167	22.7027	22.5122	21.6125	21.4583	59.5692	14.8944	1101.76	25.0953
O54916	REPS1_MOUSE	Reps1	20.8783	20.7555	20.9082	21.14	20.6541	20.5415	20.9024	20.4543	20.6602	20.9037	20.9716	67.8997	26.2654	189.951	41.1168
G3X8X0	G3X8X0_MOUSE	Dhx16	18.0683	17.6797	16.9951	18.1814	17.1908	18.1915	17.9343	18.2664	18.4174	17.7135	17.1401	NA	NA	NA	21.2471
Q80VQ0	AL3B1_MOUSE	Aldh3b1	18.1077	18.4833	18.2388	NA	NA	NA	17.318	16.8961	17.3819	NA	NA	5.13707	NA	NA	NA
D3YZP9	CCDC6_MOUSE	Ccdc6	23.4565	23.6381	24.0369	23.9594	23.2392	22.5495	23.3323	23.0573	22.9322	22.7194	22.6933	130.217	43.5429	509.669	48.2983
Q7TN02	MED26_MOUSE	Med26	NA	NA	17.8599	NA	17.1023	NA	17.3943	16.2437	15.94	NA	NA	NA	NA	NA	NA
Q9EPM5;Q9EPM5-3	SYNCI_MOUSE	Sync	16.3588	NA	NA	NA	NA	NA	NA	NA	NA	18.328	18.2641	16.2626	NA	NA	19.2717
Q8BZH4	POGZ_MOUSE	Pogz	20.204	20.1254	20.0881	20.0904	19.9918	19.9022	20.071	20.1319	19.9438	19.7534	19.4504	114.964	6.4941	278.178	53.9434
B1AY10	NFX1_MOUSE	Nfx1	19.8167	19.8697	19.6001	19.1053	19.4934	19.0493	19.1369	19.3268	19.1808	18.8969	18.9933	31.1293	22.5544	81.9581	19.1261
Q91ZM2-2	SH2B1_MOUSE	Sh2b1	19.8061	19.6369	19.9618	19.7593	19.4442	19.1106	20.3157	20.1629	19.9941	19.5443	19.2343	93.4175	37.8403	1767.69	80.7326
Q9DBM1	GPTC1_MOUSE	Gpatch1	18.8278	18.6485	18.7391	19.3833	18.3286	18.1858	18.5818	18.4779	18.5801	18.6573	18.3682	30.3316	7.09421	230.435	21.1979
O35129	PHB2_MOUSE	Phb2	21.8487	21.6899	21.7829	21.1524	20.8231	21.2383	22.5567	22.899	23.0297	21.0745	21.0311	27.5391	6.76258	1439.3	11.3611
P02469	LAMB1_MOUSE	Lamb1	22.1296	22.1131	21.8548	22.284	22.1306	22.1895	22.567	22.6422	22.6809	21.955	22.2834	38.4682	23.5948	261.714	16.1813
Q6PAM1	TXLNA_MOUSE	Txlna	21.4766	21.4917	21.8319	21.6614	21.5825	21.1233	21.0082	21.0814	20.7979	21.4533	21.563	52.5068	22.4171	233.961	39.6701
Q8BKX1	BAIP2_MOUSE	Baiap2	22.6328	22.8505	22.5821	22.2845	22.63	22.4837	22.0928	22.0236	21.9514	23.2122	23.0553	103.294	32.6032	1048.22	53.5799
Q6PAJ1	BCR_MOUSE	Bcr	19.1619	19.2587	18.9883	19.5331	18.923	19.4701	18.1404	18.3655	18.3455	18.6709	18.679	42.5277	14.0607	NA	12.3803
Q91VJ2	CAVN3_MOUSE	Cavin3	19.3479	19.0272	19.2644	20.388	20.9059	20.5547	18.831	19.0365	19.2117	21.1983	21.2345	37.5354	18.442	71.3056	19.8738
Q8BK63-2	KC1A_MOUSE	Csnk1a1	17.9664	18.3746	17.505	18.7461	18.1126	18.4615	19.41	19.1593	19.0743	18.7725	18.8522	5.2754	7.95079	70.9628	12.0049
Q8BK63	KC1A_MOUSE	Csnk1a1	21.3543	21.136	20.7811	21.142	21.3612	21.9873	21.57	21.7024	22.027	21.2467	21.0563	22.1116	16.7061	NA	24.7574
Q61249	IGBP1_MOUSE	Igbp1	22.994	22.8621	22.5199	22.3952	22.3953	22.1769	22.8396	22.8276	22.8254	22.6827	22.4834	51.1589	23.7602	549.061	51.64
D3Z1N4;E9Q4Y5;F8VQD1	D3Z1N4_MOUSE;E9Q4Y5_MOUSE;F8VQD1_MOUSE	Pbrm1	NA	NA	NA	NA	17.3824	17.5126	16.7849	16.7833	16.6148	17.1306	17.54	NA	89.8208	NA	111.54
Q99KK7	DPP3_MOUSE	Dpp3	21.6364	21.6522	22.0449	21.6984	21.0801	21.3782	21.6716	21.7201	21.9303	20.6849	20.7311	31.0748	6.77944	217.324	6.98511
Q91ZS8;Q91ZS8-2;Q91ZS8-3;Q91ZS8-4;Q91ZS8-5;Q91ZS8-6	RED1_MOUSE	Adarb1	19.0249	18.792	18.8282	18.6539	19.1121	19.432	17.9946	18.0601	18.0397	18.6723	18.0756	86.6612	NA	NA	NA
O54988-2	SLK_MOUSE	Slk	23.3644	23.63	23.9565	23.8673	23.7979	23.6655	23.108	22.9996	22.9427	22.7414	22.7971	34.1621	18.5739	147.055	23.3732
Q61655	DD19A_MOUSE	Ddx19a	23.5772	23.6172	23.5026	23.0776	23.4181	23.4491	23.6303	23.5996	23.5675	23.0035	22.9336	116.632	35.833	1065.34	51.6969
D3YWX2;F6YTL8	D3YWX2_MOUSE;F6YTL8_MOUSE	Ylpm1	20.9411	21.085	21.448	21.4039	21.3409	20.9482	21.2747	21.1272	21.0519	21.1734	21.2678	42.1173	44.8776	130.717	46.0534
P53986	MOT1_MOUSE	Slc16a1	19.3626	18.6521	18.2268	20.4446	17.9613	19.8026	18.3806	18.4047	18.1921	18.1961	18.1911	38.1138	37.0619	338.266	47.4921
P46460	NSF_MOUSE	Nsf	22.8875	22.9737	22.6808	22.5992	22.9161	22.9407	22.9699	23.1188	23.0275	22.6198	22.848	86.5689	25.9846	523.886	30.0617
Q922J3	CLIP1_MOUSE	Clip1	22.0377	21.9585	21.948	22.3544	22.7318	22.2608	21.795	21.5872	21.2983	22.0476	22.0364	74.5223	30.6978	253.012	13.7423
Q8BX02	KANK2_MOUSE	Kank2	20.8684	20.8586	21.0901	22.3576	21.6865	21.4975	19.7754	19.5729	19.7414	22.8026	22.8784	65.1913	3.68261	71.3529	10.1626
Q93092	TALDO_MOUSE	Taldo1	24.152	24.2476	24.1289	24.198	24.475	24.6689	23.9724	24.1158	24.1997	24.4535	24.38	30.8107	9.63027	414.037	16.1383
Q9D0I9	SYRC_MOUSE	Rars1	21.9306	21.8692	21.7933	21.8636	21.8719	22.4601	22.7238	22.7085	22.7653	22.4817	22.4381	41.729	8.75207	1197.36	15.6452
F8VQ05	F8VQ05_MOUSE	Fryl	17.4714	17.546	16.9765	18.1531	17.7329	18.6766	18.7	18.5255	18.5032	17.9466	17.4381	NA	30.0076	NA	56.4221
Q8BL74	TF3C2_MOUSE	Gtf3c2	18.513	18.3966	18.3212	18.4242	18.461	18.9817	18.287	18.7047	18.7946	18.2146	17.9156	NA	26.6752	NA	40.9536
Q810U5;Q810U5-3	CCD50_MOUSE	Ccdc50	21.981	21.7582	22.0323	22.0815	21.9781	21.4526	21.1032	21.0259	20.8922	21.9365	21.9756	48.8681	21.1929	76.2825	25.9492
A2AJ72	A2AJ72_MOUSE	Fubp3	23.7116	23.6734	23.5682	23.6189	23.7048	23.3977	23.6769	23.7295	23.749	23.3471	23.2737	196.827	35.4184	350.893	45.3117
D3Z2L1;D3Z7I0	D3Z2L1_MOUSE;D3Z7I0_MOUSE	Gtf3c2	17.4304	16.7908	17.3105	16.9839	17.2309	17.4365	17.5541	17.382	17.5328	16.0869	16.3293	NA	21.9562	NA	14.6618
Q99MU3	DSRAD_MOUSE	Adar	19.5793	19.9714	19.7407	20.2693	20.0886	20.0857	19.8556	20.1034	19.6545	20.6432	20.4772	38.4558	21.9779	305.756	72.2549
Q4VAC9-2	PKHG3_MOUSE	Plekhg3	18.9508	18.9568	18.765	18.5671	18.5965	18.6608	18.8136	18.9151	18.5942	17.9283	17.7499	50.5994	16.6266	NA	15.7115
Q5DU09	ZN652_MOUSE	Znf652	16.9478	18.2841	19.0129	17.9859	17.8865	17.1773	18.7302	19.0776	18.8039	17.6391	17.3897	50.4755	15.9601	127.647	34.6297
Q8BYA0	TBCD_MOUSE	Tbcd	19.0507	19.0848	18.6447	18.9631	18.9983	19.5383	19.2896	19.3314	19.4915	19.2976	19.3846	32.9775	18.1105	404.256	19.9467
Q9QZQ8	H2AY_MOUSE	Macroh2a1	23.8558	23.6144	23.7187	23.5225	23.3163	23.3882	23.9058	24.2109	24.4801	23.8758	23.7727	21.4423	6.43447	186.944	10.0512
Q91V12	BACH_MOUSE	Acot7	21.9199	21.8461	21.985	22.9798	22.7142	23.1261	22.0217	21.9931	22.0248	23.0512	22.8719	56.8875	28.5178	718.449	32.3451
P31324	KAP3_MOUSE	Prkar2b	16.8868	18.8614	17.4764	NA	NA	NA	19.2549	19.4296	19.6909	19.7081	19.1157	5.80367	NA	NA	12.6631
Q9JJX7	TYDP2_MOUSE	Tdp2	17.2022	17.5356	17.1188	17.5504	17.1879	17.767	16.6817	17.4918	NA	17.7492	16.9862	27.5261	5.05422	NA	13.6307
Q921G8	GCP2_MOUSE	Tubgcp2	15.5852	14.6154	NA	NA	NA	NA	17.0063	17.159	16.9667	16.3357	NA	NA	NA	NA	NA
D3YWN7;E9QMU3	D3YWN7_MOUSE;E9QMU3_MOUSE	Map7	17.5893	16.7947	17.9595	NA	16.943	15.767	18.1827	17.9411	17.4503	14.1254	16.9462	8.98293	4.86424	40.0735	NA
G5E861	SCLT1_MOUSE	Sclt1	17.6117	17.2837	17.1729	17.7572	16.6292	16.2478	16.4309	15.8463	16.374	17.0223	17.2657	NA	NA	NA	NA
D3YZG8	MTD2L_MOUSE	Mthfd2l	19.4873	19.1221	19.1099	19.0806	19.1255	18.7919	18.7075	18.8732	18.9764	18.6807	18.449	NA	NA	NA	NA
A0A0A6YX73;Q8K1M3	A0A0A6YX73_MOUSE;Q8K1M3_MOUSE	Prkar2a	19.3188	18.9518	18.6982	19.0476	18.9846	19.5793	19.0202	18.5549	19.3456	18.9904	19.2606	9.75194	9.3793	NA	17.9742
Q8K4J6	MRTFA_MOUSE	Mrtfa	18.8161	19.1781	19.2637	19.0748	19.0403	18.5609	18.5271	18.6645	18.2026	19.6636	19.592	59.4981	27.7095	NA	42.4989
Q8R316	HBP1_MOUSE	Hbp1	16.6543	17.251	17.2683	17.5889	18.5333	18.3985	17.1885	17.0813	17.1859	17.8363	17.3886	NA	58.5269	NA	NA
A0A087WQS0	A0A087WQS0_MOUSE	Tns1	18.3352	18.0757	18.6822	21.5149	21.1071	21.0591	17.8192	17.1892	17.4008	21.4073	21.333	6.39607	7.90883	12.4302	10.8599
Q9DC50	OCTC_MOUSE	Crot	18.7584	18.8333	18.1692	18.5353	19.5622	20.4196	19.3176	19.5136	19.4722	19.7662	19.4591	27.3744	16.4561	NA	17.3127
P35569	IRS1_MOUSE	Irs1	20.495	20.6577	20.1044	21.5948	21.6373	21.2147	21.5579	21.7603	21.5778	20.9028	20.8958	78.4137	30.2549	144.813	39.0977
Q9D7V1	SH24A_MOUSE	Sh2d4a	19.0009	19.2162	19.5966	17.3172	18.0123	18.1693	17.8748	18.0385	18.0492	16.7863	17.6969	63.1327	18.64	NA	36.2231
Q8C3X8	LMF2_MOUSE	Lmf2	18.2575	17.9258	17.6112	20.1527	17.3314	20.2357	17.8277	17.9905	18.5099	18.6662	19.3517	NA	8.83546	NA	5.92464
P42128	FOXK1_MOUSE	Foxk1	20.7313	20.7887	20.9575	21.092	20.9335	20.8167	20.5618	20.4335	20.6306	20.972	20.9001	24.2409	12.3707	170.116	29.0129
Q80TG1	KANL1_MOUSE	Kansl1	17.5174	17.5091	18.5316	18.7848	18.436	17.8298	17.9705	17.9087	17.6605	17.7473	NA	NA	35.3012	186.523	NA
Q3URD3;Q3URD3-2	SLMAP_MOUSE	Slmap	19.6527	19.5372	19.7007	19.6037	19.3032	19.5278	19.5425	19.5114	19.534	18.999	18.9325	66.1777	18.1087	NA	13.6536
A2AAY5	SPD2B_MOUSE	Sh3pxd2b	21.5315	21.5671	21.144	21.6349	21.7972	21.8838	21.979	21.9128	21.9319	21.27	21.1045	97.2396	24.0884	503.664	20.7851
B1AR09;B1AR10	B1AR09_MOUSE;B1AR10_MOUSE	Mllt6	17.4063	17.2589	16.7834	17.4146	16.7033	16.8918	17.5071	17.6728	17.4857	16.0278	15.0853	10.2271	NA	NA	60.9622
Q8CG76	ARK72_MOUSE	Akr7a2	21.6336	21.5679	22.0091	20.9494	21.339	21.8942	22.7698	22.8063	22.8149	21.126	21.4106	80.6798	9.36426	826.65	21.5633
P97429	ANXA4_MOUSE	Anxa4	26.2431	26.4949	26.4435	24.9056	25.4508	25.8706	25.803	25.9303	26.0592	24.3675	24.6725	67.2143	14.0705	228.5	26.3436	Matrisome-associated	ECM-affiliated Proteins
Q8VCW8	ACSF2_MOUSE	Acsf2	21.3076	20.9935	20.967	20.4381	21.4948	21.6206	19.8769	19.6477	20.0569	20.4313	22.091	13.1463	5.26579	83.1151	8.14842
Q8CGN4;Q8CGN4-2;Q8CGN4-3;Q8CGN4-4	BCOR_MOUSE	Bcor	17.2908	17.3479	17.8152	18.5128	17.7932	17.6495	17.0589	16.4174	16.5276	17.0385	17.0879	NA	288.161	NA	74.239
Q7TPN9	PRR14_MOUSE	Prr14	18.8776	18.8349	19.1178	19.1069	18.4668	18.8133	18.528	19.1076	18.6825	18.8029	18.8667	19.5087	7.9604	178.001	12.6204
Q9DB29	IAH1_MOUSE	Iah1	21.2673	21.4673	21.2917	20.8681	21.7153	21.6348	20.102	20.533	20.6563	21.3244	22.0775	17.3238	9.17119	274.67	8.15796
Q8BVY4	Q8BVY4_MOUSE	Supt3	16.3542	16.4354	16.6591	17.3021	17.0433	17.4017	17.2673	17.022	16.8488	17.3627	17.1453	NA	NA	NA	NA
P19536	COX5B_MOUSE	Cox5b	26.4158	26.4461	26.7744	26.381	25.8639	25.3658	26.3282	26.0631	25.8047	25.7587	25.782	28.2705	15.2035	162.689	17.9467
Q811D0-2;Q811D0-3	DLG1_MOUSE	Dlg1	21.8641	21.7804	21.6857	21.5614	21.7288	21.6403	21.5103	21.6512	21.826	21.0974	21.346	45.7964	14.7467	125.905	15.3283
O70305	ATX2_MOUSE	Atxn2	21.5509	21.5172	21.7069	22.0404	21.9423	21.7605	22.4261	22.5223	22.2837	21.7817	22.0632	86.612	16.2196	286.628	13.8394
Q8BGD9	IF4B_MOUSE	Eif4b	21.5542	21.6382	21.7393	22.1365	21.9511	21.1713	21.2659	21.2163	21.3003	21.8412	22.2107	9.0734	3.85833	73.1749	5.48488
O89091	KLF10_MOUSE	Klf10	18.405	16.8233	19.9114	18.7531	18.4933	18.7485	18.941	19.063	18.7755	18.6196	18.6856	NA	NA	1414.75	NA
Q8BUH8	SENP7_MOUSE	Senp7	18.5126	18.3764	18.5049	18.9115	18.428	18.5692	18.1031	18.2407	17.9078	18.5049	18.3486	62.2441	35.4465	NA	98.5091
E9PZ16	E9PZ16_MOUSE	Hspg2	22.8405	22.379	22.6243	24.9356	22.9457	24.0725	22.4182	22.4538	22.347	23.3682	23.7067	13.1699	28.0031	48.9861	21.8843	Core matrisome	Proteoglycans
Q920B9	SP16H_MOUSE	Supt16h	20.2347	20.2993	20.3534	20.7125	20.0697	20.4075	20.6248	21.0554	20.9178	20.7806	20.7301	33.9743	7.10263	315.095	25.051
Q6DFZ1	Q6DFZ1_MOUSE	Gbf1	18.5815	18.3631	18.2137	18.8952	18.8695	19.2851	18.5364	18.6142	18.4103	18.5204	18.7238	30.3427	23.1105	NA	23.0203
P51125;P51125-2	ICAL_MOUSE	Cast	22.5679	22.899	23.383	23.7251	23.3407	22.7506	21.8936	21.5344	21.3168	23.2189	23.2294	22.7102	4.89534	34.2192	7.16923
Q9CWQ3	ATP23_MOUSE	Atp23	NA	17.2883	18.0717	NA	NA	NA	18.3115	18.3706	18.3035	16.4959	NA	NA	NA	NA	NA
Q8BRB7	KAT6B_MOUSE	Kat6b	18.4424	18.7511	18.8311	18.8397	18.4526	18.0743	16.2206	16.2803	NA	18.2755	17.4534	NA	NA	NA	116.16
D3YZY3;D3Z130	D3YZY3_MOUSE;D3Z130_MOUSE	Vgll4	17.4128	17.425	16.9543	16.0082	15.1037	14.5419	15.2787	14.3374	13.8633	NA	NA	NA	NA	NA	NA
Q64511	TOP2B_MOUSE	Top2b	21.0915	21.126	21.0238	21.2705	20.9001	21.2936	20.9396	20.8695	20.8482	21.7357	21.6042	57.427	12.7933	1679.35	37.3866
P27773	PDIA3_MOUSE	Pdia3	27.0946	27.4093	27.6109	27.9479	28.1905	27.8267	28.2157	28.3733	28.3039	27.4373	27.9557	18.9814	15.9474	309.767	23.3231
Q8C079	STRP1_MOUSE	Strip1	17.9592	18.2412	18.3493	19.0057	18.5642	19.1194	18.7665	18.9636	19.0137	18.0173	18.8077	NA	NA	NA	78.463
P51949	MAT1_MOUSE	Mnat1	19.2529	19.6884	18.9868	19.754	20.0558	19.8083	19.964	20.0999	20.1063	20.1906	20.2734	58.3072	52.0994	NA	252.716
Q8K1C0;Q8K1C0-2	ANGE2_MOUSE	Angel2	17.8635	16.3515	16.1215	15.9198	16.0045	17.2863	17.8027	18.2338	18.2129	16.9535	17.1065	18.6079	4.25008	1708.85	12.6168
O89032;O89032-2;O89032-3	SPD2A_MOUSE	Sh3pxd2a	NA	NA	NA	19.3511	19.3427	18.2535	18.0736	18.5865	17.1215	19.7392	19.9285	NA	85.9459	31.8337	79.3271
Q9Z2G6	SE1L1_MOUSE	Sel1l	17.8717	17.7466	17.3851	17.5842	18.3883	18.8232	18.923	19.0983	19.0373	18.3989	19.3	5.64844	32.7551	238.956	26.9408
Q60664	IRAG2_MOUSE	Irag2	NA	NA	NA	NA	NA	NA	16.9185	16.0175	16.6111	16.2254	16.384	NA	NA	NA	3.26424
Q00493	CBPE_MOUSE	Cpe	20.6672	21.1493	20.4857	20.5593	21.4327	21.4106	20.8725	20.5998	20.4647	21.5132	21.0884	19.0099	12.0605	914.822	15.5629
Q6DFV3	RHG21_MOUSE	Arhgap21	18.9157	18.8979	18.8185	19.1762	19.0085	18.7668	18.8055	18.8001	18.7108	18.6086	18.1917	51.3356	38.6439	251.73	50.8798
Q8R149	BUD13_MOUSE	Bud13	20.1459	20.0537	20.0992	20.0342	20.0203	19.6109	19.5214	19.6207	19.6496	19.9	19.711	22.3306	25.4875	34.7776	21.93
Q921H9	COA7_MOUSE	Coa7	22.0943	21.862	21.9969	21.1331	21.1151	20.7807	21.0127	20.9737	21.0652	20.3116	20.1214	56.791	22.0456	561.971	20.3664
Q3UJB0	Q3UJB0_MOUSE	Sf3b2	26.0236	26.0613	25.9805	25.9037	25.9782	25.6517	25.8189	25.6025	25.5158	25.6902	25.6565	82.7133	6.87813	281.343	8.29222
Q9ESN9;Q9ESN9-4;Q9ESN9-6	JIP3_MOUSE	Mapk8ip3	17.6437	17.5299	16.5954	17.7874	18.3783	18.7811	19.2128	19.6658	19.374	17.6414	18.2465	NA	NA	NA	NA
Q9QYE6	GOGA5_MOUSE	Golga5	20.2079	20.2659	19.9459	20.2	19.792	19.2852	19.4555	19.2646	19.1937	20.4777	20.0268	113.281	25.9392	473.517	40.8157
O08688	CAN5_MOUSE	Capn5	19.2888	20.0375	20.0331	19.1712	19.5558	20.3427	20.2267	19.7988	20.4727	18.8721	18.354	53.8609	6.55562	235.61	60.1169
Q9QY23;Q9QY23-2	PKP3_MOUSE	Pkp3	19.0974	18.7345	19.1617	17.9889	18.6136	19.3286	18.9818	18.8838	19.0908	NA	17.3137	16.5106	3.98489	212.18	4.04071
P97820	M4K4_MOUSE	Map4k4	20.4005	20.5339	19.8921	21.1444	21.0857	21.077	20.7865	20.6097	20.667	20.8058	20.399	213.964	24.8838	133.914	37.6102
P33215	NEDD1_MOUSE	Nedd1	18.2998	18.5551	18.3705	19.172	18.453	18.4268	18.5905	18.4214	18.7464	18.8135	18.3126	34.3248	12.911	NA	38.7252
E9Q9Q2	E9Q9Q2_MOUSE	R3hdm1	19.3392	19.1605	19.1182	19.4381	19.8612	19.3553	20.1277	20.0316	19.7221	19.399	19.3675	57.2089	60.0497	871.649	31.023
P70202	LXN_MOUSE	Lxn	21.8912	22.1395	21.9623	22.3793	22.3363	22.7295	21.7423	21.7472	21.9712	22.6016	22.7266	49.7844	9.65568	332.94	22.2172
Q8K409	DPOLB_MOUSE	Polb	20.2104	20.1424	20.1481	19.7647	20.0836	19.7333	20.087	20.5541	20.2341	20.0336	20.1862	78.0401	10.0089	139.616	31.8515
P53569	CEBPZ_MOUSE	Cebpz	17.5014	17.4557	17.7936	17.3877	17.9363	18.0055	19.0431	19.4907	19.2185	18.2227	18.1163	NA	NA	NA	NA
Q8BX17	GEMI5_MOUSE	Gemin5	18.4139	17.8629	18.0271	18.0304	17.9159	18.4726	19.5164	19.9005	19.8204	18.6242	18.4753	77.8762	6.18049	534.959	31.7715
O70209	PDLI3_MOUSE	Pdlim3	NA	NA	NA	20.8092	NA	17.5602	NA	NA	NA	NA	NA	NA	3.30864	NA	NA
Q9Z1Z2	STRAP_MOUSE	Strap	20.6574	20.8637	20.5416	20.8201	20.3533	20.8115	21.0732	21.1711	21.3556	20.7466	20.7022	38.4243	8.7889	248.54	11.7433
Q9D0D5	T2EA_MOUSE	Gtf2e1	19.0711	19.4805	19.4689	19.6957	19.7241	19.5331	19.8132	19.9618	19.7416	19.836	19.5372	17.0204	46.8524	858.491	67.1717
Q8CE96	TRM6_MOUSE	Trmt6	18.6989	18.9247	18.369	18.4966	18.0937	18.4959	19.2351	19.9196	19.5878	18.6823	18.477	17.4398	3.75539	NA	15.2306
P81117	NUCB2_MOUSE	Nucb2	24.0262	24.0294	24.1104	24.3541	24.3696	23.5823	23.3785	22.8244	22.9277	23.6412	23.9483	46.3916	19.0794	34.7504	41.3776
Q8C7I4	Q8C7I4_MOUSE	Apol9b	17.6417	18.4941	17.6852	20.1511	20.1114	19.7887	17.0747	NA	NA	21.0148	20.8439	NA	NA	NA	445.91
Q8C4B4	U119B_MOUSE	Unc119b	18.2345	18.2861	18.3561	18.3761	18.4983	19.3524	18.7531	19.3441	19.5599	18.7349	18.4063	44.641	19.3796	NA	38.9866
Q05915	GCH1_MOUSE	Gch1	19.0203	20.129	20.5022	21.407	20.5577	20.8771	19.7486	19.5226	19.5871	20.4143	20.23	131.21	63.7294	NA	NA
Q8BIH0	SP130_MOUSE	Sap130	20.5548	20.3354	20.3753	20.4478	20.3944	19.9422	19.6887	19.5297	19.4055	20.146	20.1071	139.43	40.4601	82.5047	166.585
P97434;P97434-2	MPRIP_MOUSE	Mprip	21.3021	21.5133	21.7196	21.7581	21.9451	21.7783	20.2772	20.0632	20.0123	21.0345	20.9524	36.373	19.5014	102.863	31.8051
A6X8Z5	RHG31_MOUSE	Arhgap31	16.5743	18.4188	17.1828	18.4661	18.0918	19.0973	18.1932	17.4287	17.0075	18.1985	17.9191	NA	19.0397	NA	8.70295
B9EKI3	TMF1_MOUSE	Tmf1	19.0571	19.3349	19.3784	19.2121	19.5795	19.1769	18.6937	18.698	18.4376	19.1827	19.4325	17.2608	90.9201	NA	103.594
Q8C0M9	ASGL1_MOUSE	Asrgl1	NA	NA	NA	NA	NA	NA	NA	NA	NA	17.5925	18.7336	NA	NA	NA	4.45954
Q61687	ATRX_MOUSE	Atrx	20.2282	20.4676	20.2861	20.4668	20.5236	20.4177	19.8225	19.8528	19.5482	20.484	20.4892	53.0981	16.8754	82.243	30.9782
Q61586	GPAT1_MOUSE	Gpam	NA	NA	NA	NA	NA	NA	15.5729	15.6995	16.0189	NA	NA	NA	NA	NA	NA
O54826	AF10_MOUSE	Mllt10	14.8545	NA	14.6662	NA	16.1415	16.0747	16.3398	16.2115	16.4633	15.3724	15.1306	NA	NA	NA	NA
Q8CGY8	OGT1_MOUSE	Ogt	21.4101	21.5577	21.0461	20.9328	21.1344	21.7457	21.6144	21.8697	21.7438	21.1363	21.1181	122.17	30.6123	235.545	25.6731
Q3ULD5	MCCB_MOUSE	Mccc2	19.7577	19.3181	19.4679	NA	NA	NA	19.2795	19.5346	19.8818	19.6931	20.9426	10.3143	NA	62.9855	16.7187
Q3U2I3;Q3U2I3-2	FHI1B_MOUSE	Fhip1b	NA	15.7769	NA	17.3259	NA	16.365	16.8603	16.9084	16.6128	NA	NA	NA	NA	NA	NA
Q8BGS1-2	E41L5_MOUSE	Epb41l5	19.4496	19.2804	18.9338	17.7421	18.5393	18.7436	20.3502	20.186	20.4593	14.3607	17.5509	32.2208	21.1468	87.5217	NA
Q3U6N9	CH033_MOUSE		19.0657	19.114	19.2658	19.6551	19.3569	19.0869	18.5544	18.5451	17.9344	19.9523	19.739	46.0392	17.044	NA	63.2196
P12367	KAP2_MOUSE	Prkar2a	20.1745	20.3079	20.4212	20.5088	20.3728	20.7129	20.4081	20.4337	20.5399	20.609	20.6179	40.9918	6.13939	216.916	9.91759
Q8R322	GLE1_MOUSE	Gle1	17.9483	18.409	17.9787	19.0463	18.0263	18.3381	18.5095	18.6687	18.5662	18.6864	18.3663	NA	NA	NA	24.5934
Q99104	MYO5A_MOUSE	Myo5a	19.1091	19.1121	18.8778	19.4664	19.5145	20.1936	18.9049	18.741	18.6321	19.7548	19.6232	18.6097	16.5548	288.633	32.1379
Q9D842	APLF_MOUSE	Aplf	19.9371	19.9088	20.2074	20.3452	20.0309	19.7278	19.5417	19.3639	19.3603	19.6657	19.5751	27.4954	4.94132	NA	11.4151
Q9CU62	SMC1A_MOUSE	Smc1a	22.3286	22.0795	22.1764	22.1806	21.928	21.9811	21.9737	21.834	21.8004	22.0848	21.9899	84.6277	30.7053	242.289	22.7367
P55937	GOGA3_MOUSE	Golga3	20.8681	20.9638	20.9039	21.2823	21.3143	20.9491	20.417	20.2409	20.0568	21.3467	21.4215	27.6694	22.4081	92.2359	27.7494
Q9QYI3	DNJC7_MOUSE	Dnajc7	22.7804	23.0215	22.8602	22.925	23.2487	22.8624	23.6092	23.6911	23.6477	23.3297	23.2052	62.0479	28.7852	938.361	32.8334
Q80TE0;Q80TE0-2	RPAP1_MOUSE	Rpap1	17.3297	16.5725	16.6984	17.2503	16.5398	16.1836	17.4148	17.3091	17.5567	16.9141	17.1714	NA	NA	NA	NA
P62325	BTG1_MOUSE	Btg1	20.3004	20.4003	19.7909	20.003	21.1076	21.1036	19.5026	18.9942	19.079	20.1621	19.6842	106.904	65.0603	NA	148.365
Q921Q7	RIN1_MOUSE	Rin1	20.1687	20.4176	20.3352	19.7888	20.1399	20.6617	20.7656	21.2007	21.0847	20.3805	20.0781	100.814	18.5581	405.997	22.1925
Q9DCC4	P5CR3_MOUSE	Pycr3	22.5113	22.5017	22.7457	22.3144	22.5871	22.3967	22.3919	22.6335	22.3971	23.2307	23.0241	50.2546	15.981	167.429	37.2086
Q8BXA1	GOLI4_MOUSE	Golim4	19.3654	19.7382	19.489	19.5371	20.3342	19.8576	18.5897	17.7376	18.1859	19.5942	19.7364	16.2822	32.1433	37.7046	31.9536
Q61337	BAD_MOUSE	Bad	22.0557	21.7207	21.8162	21.1527	21.3409	20.7302	21.0334	21.082	20.7207	21.3768	20.7435	360.125	171.826	NA	NA
Q3UZ39	LRRF1_MOUSE	Lrrfip1	22.9043	23.3068	23.8789	24.2189	24.2281	23.6892	23.7014	23.3216	23.2196	22.923	22.8853	79.8165	22.5174	250.947	24.3439
E9Q4T4	E9Q4T4_MOUSE	Ccdc71l	18.0193	18.2003	17.4111	17.3925	18.5922	18.5303	17.9304	18.3532	18.2251	18.0721	18.6279	27.6294	NA	NA	66.5041
Q6NZA9	TAF9B_MOUSE	Taf9b	17.6417	NA	NA	NA	17.2524	NA	NA	16.9984	16.8537	NA	NA	66.4079	NA	NA	NA
Q61033	LAP2A_MOUSE	Tmpo	21.8868	22.3135	22.974	NA	NA	NA	22.3117	22.2849	22.5036	22.2622	22.3979	10.5935	NA	109.771	4.1713
Q9QZ73	DCNL1_MOUSE	Dcun1d1	19.777	19.9062	19.3466	19.1923	19.8588	20.3782	20.0195	20.0854	20.1002	20.1471	20.1526	60.4296	10.7847	1015.11	19.9636
Q9D952	EVPL_MOUSE	Evpl	17.8861	18.2143	19.0217	17.4465	17.5861	17.9842	17.3611	17.2495	17.209	NA	16.9913	10.914	4.85465	81.0987	NA
P08003	PDIA4_MOUSE	Pdia4	24.7604	24.8151	24.7821	24.715	25.2309	24.8629	24.8442	24.6984	24.9597	24.5837	25.0755	13.359	10.821	109.089	16.8704
Q0VBL3;Q0VBL3-2	RBM15_MOUSE	Rbm15	19.4877	19.71	20.1043	20.435	20.0721	20.0859	20.4458	20.6793	20.7966	19.9272	20.1318	18.7714	14.4685	66.5026	13.9167
Q80U35	ARHGH_MOUSE	Arhgef17	18.8042	18.6542	18.4759	18.7743	18.8534	18.6414	18.5214	18.583	18.3528	18.9858	18.9114	59.9262	31.6327	139.428	68.6479
Q99KG5	LSR_MOUSE	Lsr	20.0579	20.1962	19.3739	18.2004	19.3479	19.6048	19.1672	19.0645	19.1651	NA	NA	147.508	92.8243	328.475	NA
Q68FH4	GALK2_MOUSE	Galk2	20.2634	20.3281	20.7699	20.3626	20.4541	20.4889	20.5249	20.7192	20.5805	20.1815	20.3	24.5786	10.0104	159.451	8.39731
Q9JHU4	DYHC1_MOUSE	Dync1h1	22.1081	21.8755	21.9904	22.6366	22.0118	23.2584	22.7149	22.5372	22.5044	22.859	22.5557	23.5805	17.4545	527.977	26.4531
Q8BR63	F177A_MOUSE	Fam177a1	21.9692	21.9826	21.9379	21.9571	22.1839	21.9977	21.6538	21.6396	21.4	22.2986	22.2336	35.3726	9.60744	83.6033	10.7084
Q01405	SC23A_MOUSE	Sec23a	22.0048	22.2791	22.1336	22.098	22.1046	23.0285	22.372	22.3226	22.4417	22.5477	22.4798	18.9933	5.94326	449.635	19.9012
P50462	CSRP3_MOUSE	Csrp3	19.5669	19.8375	21.0157	NA	NA	NA	NA	20.7094	NA	NA	NA	5.67433	NA	NA	NA
Q8CJ67	STAU2_MOUSE	Stau2	18.624	18.4369	18.8384	19.1652	18.7336	18.4198	19.536	19.2825	19.2416	17.8157	17.8313	55.9683	NA	NA	32.2932
Q9CZT4	RPC5_MOUSE	Polr3e	17.9654	17.9499	17.0144	16.8974	16.9475	17.8745	18.4756	18.6856	18.6236	17.637	17.0577	29.8263	8.67443	NA	NA
Q9CPY7	AMPL_MOUSE	Lap3	23.0685	23.3111	23.2269	23.4687	23.5956	23.6762	22.4594	22.5639	22.3532	23.8837	24.3035	25.9811	11.4391	352.4	23.9023
P82198	BGH3_MOUSE	Tgfbi	20.6651	21.3058	21.9496	24.0165	22.2188	22.3443	21.2057	21.3954	21.4801	25.5143	25.511	3.64155	4.66425	86.2047	19.7354	Core matrisome	ECM Glycoproteins
Q9D823	RL37_MOUSE	Rpl37	24.3382	24.1249	24.5121	24.2781	23.4866	23.0032	24.4309	24.0832	23.8542	23.2938	23.9396	41.3257	4.06393	157.086	7.7353
Q9Z204-2	HNRPC_MOUSE	Hnrnpc	25.9606	25.7922	25.9107	25.6955	25.6174	25.4539	25.3404	25.2207	25.1986	25.3397	25.1208	66.8132	25.5576	1122	24.0112
Q6A051;Q6A051-3	ATRN1_MOUSE	Atrnl1	17.5414	17.8376	17.8182	17.2928	17.0135	17.4229	17.4203	16.4806	NA	17.6051	NA	NA	NA	NA	30.746
Q9D8C8	PPR35_MOUSE	Ppp1r35	20.01	20.0723	20.4434	20.4007	19.9239	19.7799	18.3656	19.2757	18.4649	19.7085	18.8157	79.7769	268.59	NA	NA
Q02053	UBA1_MOUSE	Uba1	22.9453	23.2564	23.2748	23.623	22.9873	23.6874	23.7714	23.9702	24.1141	23.6272	23.5511	20.1031	6.39921	322.319	17.8377
Q60875;Q60875-4;Q60875-5	ARHG2_MOUSE	Arhgef2	20.9869	20.9597	20.7668	21.6766	21.2556	21.5809	21.1704	21.0496	21.1693	21.4997	21.4385	61.0711	11.1406	153.656	12.4283
Q60928	GGT1_MOUSE	Ggt1	NA	NA	NA	18.6175	21.8314	20.6927	NA	NA	NA	20.027	22.7998	NA	4.59944	NA	23.0587
Q9WV70	NOC2L_MOUSE	Noc2l	18.2032	18.1351	18.2184	17.6817	17.9912	18.4924	19.1564	19.5016	19.6157	18.487	18.3094	NA	7.71078	557.842	NA
P51660	DHB4_MOUSE	Hsd17b4	21.922	21.9787	21.8803	22.2727	22.0481	22.3051	22.3201	22.4557	22.5952	22.32	22.0413	36.944	7.49099	294.532	7.26569
Q8K2D3	EDC3_MOUSE	Edc3	19.6733	20.097	20.0128	19.6807	20.1717	20.2258	21.0178	21.1207	21.1762	20.1629	20.101	15.0905	6.01024	258.851	10.1606
P28474	ADHX_MOUSE	Adh5	24.4006	24.2522	24.534	24.0906	24.0809	23.9639	24.6605	24.6157	24.5847	24.0599	23.96	25.8591	7.26188	415.676	8.60829
Q3US17	ZNF48_MOUSE	Znf48	17.0427	NA	NA	17.9038	17.8283	16.9312	17.5909	16.2291	16.9512	18.2419	17.0075	9.05474	10.6293	28.1578	12.2326
E9PYK3	PARP4_MOUSE	Parp4	18.6955	18.6607	18.4129	18.976	18.5488	18.7179	18.4905	18.7522	18.8051	18.5894	18.4424	61.9655	15.0133	111.908	6.34339
Q99LC5	ETFA_MOUSE	Etfa	24.3072	24.332	24.9256	24.3206	24.3341	23.8319	24.0083	24.0159	24.1564	23.6983	24.6009	21.7028	8.03212	222.892	15.2566
Q8R010	AIMP2_MOUSE	Aimp2	21.9404	21.9571	21.7343	21.809	21.929	22.2097	22.5342	22.5362	22.4587	22.1085	22.2027	17.2934	9.305	248.801	21.4086
Q8K2L8	TPC12_MOUSE	Trappc12	18.807	18.7483	18.3622	18.6519	18.5978	19.0853	18.2888	18.1548	18.0301	18.7145	18.6987	113.422	27.2772	NA	99.2935
P27577	ETS1_MOUSE	Ets1	NA	15.2196	NA	14.8781	16.0702	16.9564	16.6773	17.2381	16.8454	NA	15.2321	NA	NA	NA	NA
Q9D2G2	ODO2_MOUSE	Dlst	25.0634	24.9859	25.2744	25.3162	24.9549	24.6712	25.4415	25.5516	25.5357	24.8144	25.0238	19.1758	11.5115	190.8	16.1526
P63038	CH60_MOUSE	Hspd1	27.7623	27.7885	27.7234	27.5455	27.7627	27.1761	28.184	27.8487	27.8988	27.2911	27.2815	78.2039	26.8579	1124.69	50.8556
Q8VCN9	TBCC_MOUSE	Tbcc	20.3428	20.326	21.3558	21.5624	20.4856	19.654	21.4504	21.3891	20.9834	19.9378	19.9112	30.3811	9.00665	NA	6.46294
Q3V3R1	C1TM_MOUSE	Mthfd1l	22.3601	22.68	22.3982	22.2301	22.0684	22.234	21.56	21.3832	21.6523	22.6727	22.8014	34.6558	9.54093	157.82	16.3351
Q80X82	SYMPK_MOUSE	Sympk	18.6055	18.4461	18.5303	19.5231	18.3023	19.3162	19.2592	19.2585	19.4756	19.0686	18.7325	NA	7.12462	271.027	9.99997
P19123	TNNC1_MOUSE	Tnnc1	NA	NA	NA	19.6335	NA	NA	NA	NA	NA	NA	NA	NA	3.95651	NA	NA
Q6P3A8;Q6P3A8-2	ODBB_MOUSE	Bckdhb	18.5421	18.4068	18.1628	18.5949	18.8732	17.5667	17.458	17.2917	17.4148	18.5893	19.5948	23.9195	5.05815	NA	22.0373
Q3TXS7	PSMD1_MOUSE	Psmd1	20.7263	20.7106	20.6009	20.8404	21.0043	21.6093	21.6841	21.8269	21.7518	21.5958	21.3917	22.1527	11.8256	426.599	30.8004
Q8BKT8	HAUS7_MOUSE	Haus7	17.9678	18.5303	17.4627	18.514	18.4249	19.0569	17.5661	17.8432	17.7195	19.459	19.637	44.2806	21.2258	NA	76.0113
Q61545	EWS_MOUSE	Ewsr1	26.1761	26.1823	25.8683	25.7111	25.7428	25.5829	24.742	24.4041	24.448	25.6779	25.4802	87.4756	27.3591	479.576	49.6324
P01027	CO3_MOUSE	C3	21.552	22.0799	22.4886	22.5824	21.7793	21.394	22.1609	22.0949	22.0519	22.2099	22.319	7.53155	4.39458	28.5634	8.24479
Q7TN12	INAVA_MOUSE	Inava	18.6149	18.3421	18.6959	18.4221	19.5019	19.4299	19.0313	19.2757	19.2071	16.7221	17.6572	47.2167	96.7585	79.5685	NA
G3X8S2	G3X8S2_MOUSE	Brf1	NA	14.234	NA	NA	16.2214	16.4535	NA	NA	NA	NA	NA	NA	NA	NA	NA
P13439	UMPS_MOUSE	Umps	20.9857	20.8675	21.0077	21.2815	20.9526	21.3563	22.3351	22.7731	22.7349	22.0197	21.7535	43.7684	10.6212	873.893	12.9765
Q9D2R0	AACS_MOUSE	Aacs	19.5158	19.9292	19.5533	19.3686	18.5321	19.7516	19.319	19.1431	19.51	19.9697	19.5089	33.5559	10.8779	139.57	31.9521
O08583	THOC4_MOUSE	Alyref	24.1594	24.3895	24.1874	23.8867	24.2559	24.1157	23.8829	23.3549	23.5866	24.4953	24.415	138.819	62.7691	723.506	69.0554
Q80Y44	DDX10_MOUSE	Ddx10	18.5301	18.5746	17.9077	18.6852	18.8465	19.0906	19.663	20.0244	19.7544	18.9424	18.7298	11.9675	33.5526	147.735	34.723
Q64012;Q64012-2	RALY_MOUSE	Raly	20.0253	20.5592	21.3938	21.9677	20.8213	20.7886	20.1251	20.1864	20.4061	20.6402	20.9175	23.6709	5.21851	65.7034	3.88003
Q61702	ITIH1_MOUSE	Itih1	18.2447	18.5966	19.3628	NA	NA	NA	17.9986	17.6784	17.6699	NA	NA	3.77756	NA	36.2814	NA	Matrisome-associated	ECM Regulators
Q80YA7	DPP8_MOUSE	Dpp8	19.092	19.0337	19.324	19.6603	17.9655	18.0136	18.8421	19.0347	18.793	18.7207	18.3761	901.468	29.4016	NA	19.6936
P00329	ADH1_MOUSE	Adh1	NA	NA	NA	19.4075	19.6436	19.2259	17.067	17.8644	16.3736	19.1731	20.997	NA	3.20749	22.7904	7.17886
Q99ME9	GTPB4_MOUSE	Gtpbp4	20.6451	20.8171	20.5605	20.3616	20.411	20.3453	21.39	21.5065	21.3438	20.9903	20.9076	22.7526	30.4889	1045.49	69.5944
Q9WVQ5	MTNB_MOUSE	Apip	23.8792	23.753	23.9163	23.2231	23.4161	23.1898	23.0046	23.087	22.8596	22.7573	22.6359	116.135	26.0246	775.251	25.7541
Q99PV0	PRP8_MOUSE	Prpf8	20.0407	20.1403	19.9118	20.6908	19.5351	21.1569	21.002	20.9022	21.1196	20.7845	20.02	21.6374	7.42293	234.849	25.2944
Q03173;Q03173-3;Q03173-4;Q03173-5;Q03173-6	ENAH_MOUSE	Enah	19.3692	18.4737	18.7699	19.1026	20.5916	19.8181	20.0834	19.6419	20.0459	18.1783	18.5307	90.2362	45.6097	229.806	11.195
Q8C5R2	PRSR2_MOUSE	Proser2	17.969	17.9883	18.7808	NA	NA	NA	18.7343	18.4092	18.358	NA	NA	20.5281	NA	23.4367	NA
Q8VDN2	AT1A1_MOUSE	Atp1a1	21.7526	20.7415	21.3955	24.2407	20.9589	23.7497	21.6582	21.4759	21.5296	20.7105	22.5377	5.19827	46.1675	126.639	12.3989
P17182	ENOA_MOUSE	Eno1	28.9763	29.14	29.1832	29.5886	29.7598	29.6614	29.5904	29.6235	29.8287	29.2954	29.5466	36.2595	13.6207	247.077	9.49289
P21550	ENOB_MOUSE	Eno3	24.7629	23.7918	25.62	25.7764	24.6108	24.4631	24.5689	24.62	24.6706	25.746	25.4792	3.2681	29.0182	545.601	3.5345
P09411	PGK1_MOUSE	Pgk1	28.661	28.6441	28.6202	27.9685	28.5948	28.5978	27.6462	27.446	27.6451	27.8621	27.9473	124.818	56.6333	1023.56	25.3701
P09405	NUCL_MOUSE	Ncl	24.3749	24.4609	25.0498	25.3845	24.6378	24.1021	25.1789	25.387	25.1067	24.3446	24.5382	18.4775	8.81574	356.028	13.2787
Q3UPH7	ARH40_MOUSE	Arhgef40	19.0757	19.2748	19.0242	19.6702	19.2191	19.6542	19.4083	19.4281	19.5171	19.7343	19.189	73.6319	9.1188	209.361	27.1465
Q8K354	CBR3_MOUSE	Cbr3	20.5509	19.7578	20.9883	NA	NA	NA	19.9488	20.2735	20.734	NA	NA	9.14335	NA	436.301	NA
P16332	MUTA_MOUSE	Mmut	20.4216	19.8122	20.2543	19.7157	19.9458	19.2386	19.1832	19.5657	19.2765	19.8641	20.9006	13.9012	4.35422	406.761	15.302
P58468	SLX9_MOUSE	Slx9	20.5487	20.708	20.3738	20.5946	20.681	19.9493	19.9224	20.1883	19.6165	20.6285	20.5377	81.5481	22.5374	NA	35.0452
A2A9A2	DMTA2_MOUSE	Dmrta2	18.4647	18.5262	18.7541	18.3983	18.9694	18.8477	NA	NA	NA	18.4526	18.0919	30.1365	8.33865	NA	6.09738
P02088	HBB1_MOUSE	Hbb-b1	NA	NA	NA	25.6419	24.8823	21.9939	NA	NA	NA	NA	NA	NA	269.419	NA	NA
Q9EP71	RAI14_MOUSE	Rai14	22.8197	22.7743	23.0957	23.2413	23.3105	22.7738	22.0884	21.9467	21.8658	23.2738	23.1369	62.721	25.2557	134.061	39.1472
O88325	O88325_MOUSE	Naglu	18.4321	18.7702	18.194	NA	NA	NA	18.6824	19.0564	19.0103	NA	NA	5.67798	NA	117.025	NA
P57016	LAD1_MOUSE	Lad1	21.5793	21.5041	21.8521	21.046	21.776	21.8722	21.1523	20.5558	20.6848	NA	NA	16.3049	12.1571	26.0444	NA
Q80U44	ZFY16_MOUSE	Zfyve16	18.8105	19.0287	19.0232	19.2032	19.2759	18.9831	18.2097	17.9604	18.1411	18.4285	18.2215	26.4479	16.0379	NA	33.6207
A8DUK4	A8DUK4_MOUSE	Hbb-bs	26.9699	27.2429	26.8674	NA	NA	NA	27.1485	26.469	28.3565	28.5321	28.7002	4.1347	NA	17.9708	4.45722
O08750	NFIL3_MOUSE	Nfil3	16.7572	17.7104	18.3365	19.3611	19.163	18.8792	17.1322	16.9287	16.2179	18.0411	18.9989	NA	NA	NA	NA
Q99JH7	CSTN3_MOUSE	Clstn3	NA	17.1061	18.3342	NA	18.9622	16.5979	NA	NA	NA	NA	18.3044	NA	5.04797	NA	5.70935
Q9CVD2	ATX3_MOUSE	Atxn3	19.4857	20.1848	19.4154	18.871	19.8609	19.7273	20.2665	20.5693	20.4084	19.5761	19.7488	NA	NA	NA	NA
E9Q784	ZC3HD_MOUSE	Zc3h13	19.5276	19.0213	18.7876	19.1874	19.1923	18.8679	18.8381	18.7048	18.6461	18.7355	18.5535	62.8349	14.416	93.6766	17.1708
P47791	GSHR_MOUSE	Gsr	24.4791	24.454	24.4717	23.9314	23.9307	24.2948	24.3906	24.4115	24.5635	22.9398	22.7995	31.549	14.5321	335.321	17.8232
Q8BYU6	TOIP2_MOUSE	Tor1aip2	19.4115	19.3834	20.0054	20.0991	20.2285	19.9472	20.7541	20.5163	20.6702	19.6816	20.0523	19.0014	13.987	110.149	21.459
A0A140LI95	A0A140LI95_MOUSE	Rap1gap2	16.4699	15.6884	NA	15.6877	16.9527	16.3756	16.3389	16.1797	15.851	16.5479	17.0648	NA	NA	NA	NA
Q9QYC0	ADDA_MOUSE	Add1	22.1917	22.089	22.2109	22.1632	22.1997	22.5187	21.6387	21.457	21.5641	21.5082	21.4533	34.8871	13.1061	389.138	22.7735
P97386	DNLI3_MOUSE	Lig3	20.1029	20.0685	19.9164	20.0775	19.3771	19.3773	19.6826	19.717	19.6004	19.8048	19.6811	102.844	12.4134	571.069	28.5958
Q3UHU5;Q3UHU5-3	MTCL1_MOUSE	Mtcl1	19.829	20.3379	20.2221	19.86	19.8883	19.7634	19.7546	19.4304	19.6159	18.8148	18.8752	49.9365	16.847	64.339	16.2537
Q8CH77	NAV1_MOUSE	Nav1	18.7889	18.8482	18.6202	20.0366	19.7789	19.5282	18.9796	18.396	18.1972	19.8287	19.7302	20.2249	45.8092	NA	61.4783
P45952	ACADM_MOUSE	Acadm	22.2813	22.2258	22.3876	21.9686	21.3093	21.7887	21.2838	21.4939	21.5162	21.6925	21.656	14.3352	6.80362	120.5	6.83007
Q505D7	OPA3_MOUSE	Opa3	22.0672	21.4026	21.6448	21.6625	21.5788	21.6396	21.2811	21.3722	21.326	21.4398	21.531	27.9073	14.404	152.825	26.9326
Q8CGF6	WDR47_MOUSE	Wdr47	17.761	17.8116	16.8569	18.1553	17.8363	18.3449	17.5575	17.3146	16.1429	17.7333	17.6649	29.0813	NA	NA	13.2365
Q8CAK1	CAF17_MOUSE	Iba57	18.9935	18.7797	18.7714	18.0105	18.9742	19.0805	18.251	17.928	18.23	17.9981	18.586	23.7067	10.206	NA	10.337
Q8BWF0	SSDH_MOUSE	Aldh5a1	18.8391	18.075	18.7243	19.6104	19.7364	18.954	18.7674	18.7504	19.2561	18.3429	20.4353	4.76255	6.03591	298.541	21.4727
Q9R269	PEPL_MOUSE	Ppl	22.532	22.8699	23.3796	21.67	21.9304	21.8163	22.9254	23.0627	22.9004	17.9044	21.5586	113.578	23.9562	327.328	35.1253
Q62172	RBP1_MOUSE	Ralbp1	19.616	19.2036	18.4868	19.1113	19.5915	19.6979	19.3142	19.6093	19.8297	19.3786	19.8447	30.6126	17.5603	275.492	104.528
Q9CQW1	YKT6_MOUSE	Ykt6	20.1311	19.4128	19.1804	19.7616	19.3412	19.6227	19.5994	19.7875	19.9237	19.2085	19.211	24.3833	12.3274	132.376	6.3241
Q5S006	LRRK2_MOUSE	Lrrk2	16.7393	16.5057	17.3801	18.4971	16.2742	16.3575	15.944	17.3086	16.7024	18.7136	18.2868	NA	NA	NA	NA
Q8VED2	BL1S4_MOUSE	Bloc1s4	20.4993	20.3229	20.1584	20.704	20.817	20.7033	19.563	19.9035	19.6036	20.5748	20.7245	71.614	40.8528	NA	36.481
P51881	ADT2_MOUSE	Slc25a5	24.5185	24.2133	24.1242	24.3827	24.5094	24.9955	24.5345	24.4549	24.6675	25.133	25.5034	6.59581	3.9916	166.336	11.2108
P48962	ADT1_MOUSE	Slc25a4	21.2026	20.8499	21.2191	21.4817	20.6371	22.1637	21.8643	21.7158	22.2426	21.9342	21.2854	12.9923	3.45645	472.338	9.17302
Q91YT0	NDUV1_MOUSE	Ndufv1	22.4729	22.418	22.3768	22.0379	22.239	22.2914	21.6958	21.8971	21.8696	22.5479	22.8949	15.9275	6.1431	109.904	12.9224
Q9JHK4	PGTA_MOUSE	Rabggta	20.4634	20.3293	20.0767	19.6537	20.2492	20.5177	20.4709	20.2838	20.3434	20.2777	20.1331	46.3807	18.9733	1671.71	31.259
Q6PDQ2	CHD4_MOUSE	Chd4	22.4882	22.4017	22.265	22.3305	22.2178	22.5937	22.4415	22.5935	22.5219	22.4671	22.3293	47.9908	16.6415	784.776	21.8528
P10107	ANXA1_MOUSE	Anxa1	28.6307	28.6159	28.8342	28.4878	28.3958	28.138	27.59	27.3327	27.2522	28.1534	28.2021	119.85	54.0372	695.67	41.4611	Matrisome-associated	ECM-affiliated Proteins
Q9CQI6	COTL1_MOUSE	Cotl1	22.6734	22.7203	22.5287	23.1601	23.072	23.0292	23.5633	23.7568	23.9147	22.5315	22.6662	14.1054	8.10502	332.072	6.33875
Q8VDP4	CCAR2_MOUSE	Ccar2	22.3358	22.3103	22.7551	22.7507	22.4276	22.3491	22.8441	22.8	22.8105	21.3051	21.2388	48.862	7.15721	94.4304	4.69374
O70310	NMT1_MOUSE	Nmt1	21.1744	21.3266	20.8778	21.4785	21.273	21.2896	21.9822	22.0547	22.2367	21.9701	21.7673	34.8904	13.7418	349.766	32.3091
Q8K297	GT251_MOUSE	Colgalt1	21.2141	21.4565	21.3851	21.0203	21.8019	21.9637	21.5573	21.7014	21.6172	21.6094	21.6538	32.6103	24.866	942.439	21.892
Q6XBJ3	ONEC2_MOUSE	Onecut2	22.9642	22.8521	23.3955	22.8135	22.7761	22.3561	22.164	22.129	21.5377	NA	NA	150.961	164.851	196.522	NA
P35123	UBP4_MOUSE	Usp4	21.1282	21.4091	20.9292	21.3156	21.2358	21.6437	21.5947	21.573	21.5903	21.8279	21.6739	81.7813	15.8842	724.836	28.7558
P29341	PABP1_MOUSE	Pabpc1	27.0274	26.9962	27.0121	27.043	27.1607	26.7206	26.8739	26.9471	26.6971	27.1801	27.3825	105.314	28.9829	729.531	24.7896
Q9ES00	UBE4B_MOUSE	Ube4b	19.7363	19.7138	19.4279	20.178	20.335	20.6126	20.2652	20.2752	20.0318	20.6099	20.3181	200.164	29.0493	381.485	39.7607
P62874	GBB1_MOUSE	Gnb1	24.7882	24.7514	24.6997	24.4557	24.5718	25.0127	25.14	25.2167	25.4987	24.4505	24.2614	27.6065	9.2596	338.611	19.1978
Q9R0M5	TPK1_MOUSE	Tpk1	20.6899	20.4685	20.649	18.8337	19.0934	19.2526	19.789	19.1088	18.9944	17.5269	18.058	233.839	32.682	NA	75.2152
P56873	ZNRD2_MOUSE	Znrd2	21.7213	21.723	21.4251	21.0853	21.2597	20.7492	20.9189	20.9904	20.8964	20.5243	20.6732	65.6208	47.433	NA	27.5149
Q62177	SEM3B_MOUSE	Sema3b	16.4088	17.9241	NA	NA	17.9601	18.2646	18.0112	17.7108	18.0797	17.341	NA	NA	NA	NA	NA	Matrisome-associated	ECM-affiliated Proteins
Q8K2V1	PP4R1_MOUSE	Ppp4r1	20.3578	20.4373	20.0771	20.1702	20.0538	20.3195	19.8923	19.9759	19.9726	20.4299	20.1213	68.1171	15.8776	556.258	31.9496
Q9Z2D8	MBD3_MOUSE	Mbd3	20.8062	21.1011	20.7582	20.9661	20.8244	20.8639	20.698	20.5973	20.4947	21.0205	20.8738	107.011	372.797	NA	152.432
Q8BJM3	R3HCL_MOUSE	R3hcc1l	18.0773	18.4608	18.6117	18.028	18.9018	18.6733	17.6529	17.2984	17.4285	17.54	17.7838	50.3948	72.2233	NA	NA
Q9EQH3	VPS35_MOUSE	Vps35	21.7393	21.4995	21.4178	21.989	21.7808	22.4798	22.3665	22.5703	22.7186	22.1102	21.8599	22.4454	13.9389	276.64	15.179
Q8R4H2	ARHGC_MOUSE	Arhgef12	19.8619	19.7408	19.7501	19.825	19.6318	19.7636	19.6074	19.4569	19.4333	19.7519	19.3896	46.341	14.2628	367.957	29.448
Q6P1G0	HEAT6_MOUSE	Heatr6	17.1936	16.9796	17.4092	16.8336	17.1724	18.1739	17.8993	17.7039	17.8107	17.8777	17.8669	NA	5.93415	NA	35.423
Q921W4	QORL1_MOUSE	Cryzl1	20.1248	20.0996	20.1717	20.3198	20.1424	20.4477	20.3539	20.3097	20.6559	20.0739	19.869	22.3385	5.46911	98.5999	10.4126
P25119	TNR1B_MOUSE	Tnfrsf1b	NA	17.0831	NA	16.9389	17.3926	17.2259	16.0093	15.7542	14.638	17.7842	17.6006	NA	NA	NA	NA
B1APX2	B1APX2_MOUSE	5031439G07Rik	16.6215	17.3556	16.3692	17.5325	17.1266	17.5543	17.3235	16.9381	17.4671	17.3301	17.1543	NA	NA	NA	79.5129
Q8K296	MTMR3_MOUSE	Mtmr3	17.9829	18.2814	17.8934	18.8027	18.3047	18.5452	17.9655	17.76	17.952	18.825	18.8149	16.8342	12.8925	205.252	14.7197
P55041	GEM_MOUSE	Gem	19.7706	19.8707	19.4537	20.3581	21.7491	21.075	17.5574	17.8916	17.1422	16.9436	17.6882	280.264	219.208	NA	7.52103
Q6NWW9	FND3B_MOUSE	Fndc3b	19.4296	19.6153	19.1824	20.8601	20.7785	21.2831	20.2986	20.3685	20.4474	20.8932	21.345	22.8747	57.837	264.599	52.6727
B1AX39	ZCHC7_MOUSE	Zcchc7	18.0491	18.1644	18.1865	17.1419	17.2926	17.1825	17.8253	18.1376	17.8653	17.6793	17.2323	29.9575	6.41771	NA	NA
A0A087WRT4;A0A1L1SQU7;F2Z4A3	A0A087WRT4_MOUSE;A0A1L1SQU7_MOUSE;F2Z4A3_MOUSE	Fat1	19.3734	19.7542	19.32	19.2177	19.1239	19.4019	19.7191	20.1927	19.9524	19.0933	18.8164	NA	11.7013	NA	101.149
O09118	NET1_MOUSE	Ntn1	NA	NA	NA	NA	NA	NA	NA	NA	NA	17.57	17.9251	NA	NA	NA	NA	Core matrisome	ECM Glycoproteins
Q8K0E1	KCD15_MOUSE	Kctd15	15.4046	15.5909	NA	18.8349	18.5459	17.8704	18.053	17.4662	18.4146	20.3812	19.9387	NA	NA	NA	78.5199
Q3URU2	PEG3_MOUSE	Peg3	19.4918	18.539	NA	NA	NA	NA	16.3837	16.7929	17.0972	NA	NA	NA	NA	NA	NA
A2A863-2	ITB4_MOUSE	Itgb4	24.272	24.4746	24.2622	23.9119	24.1632	24.3281	24.3489	24.0182	24.2589	23.5534	23.239	66.3404	26.6352	233.168	20.7601
Q9JHI5	IVD_MOUSE	Ivd	22.6562	22.3934	22.3584	NA	NA	NA	22.2783	22.4307	22.6792	22.6515	23.8442	11.7616	NA	78.1651	9.71405
Q8R5C8	ZMY11_MOUSE	Zmynd11	20.1824	20.0417	19.8884	19.9385	20.0892	20.0832	20.0644	20.1103	19.8864	20.5064	20.125	35.6847	33.5423	767.537	63.1748
Q9R0B9	PLOD2_MOUSE	Plod2	20.2988	20.7731	20.7969	21.3899	21.944	22.0765	20.5124	20.4795	20.6368	21.1191	21.0198	39.2781	25.9611	415.809	7.14434	Matrisome-associated	ECM Regulators
Q91VN6	DDX41_MOUSE	Ddx41	20.4473	20.5029	20.6889	20.5324	20.615	20.623	20.6912	21.0459	20.6552	20.6861	20.6245	45.985	67.0488	455.976	61.3504
P54729	NUB1_MOUSE	Nub1	21.3279	21.5357	20.9939	21.2988	21.4286	21.4081	20.6601	20.5239	20.3265	22.0144	21.9284	97.631	20.8998	259.611	57.5157
P21300	ALD1_MOUSE	Akr1b7	19.2875	20.1407	20.9226	20.1557	19.9088	20.1328	20.0049	20.4217	20.7208	20.6339	20.2962	28.8356	7.72764	NA	18.8734
Q8C3R1	BRAT1_MOUSE	Brat1	NA	NA	NA	NA	NA	NA	15.5191	15.5624	15.802	NA	NA	NA	NA	NA	NA
Q3TZZ7	ESYT2_MOUSE	Esyt2	19.9154	19.8282	19.4152	20.4221	19.5843	20.6405	20.089	20.0536	20.4297	19.9106	19.3534	52.874	12.7627	289.031	10.8187
Q99N17	Q99N17_MOUSE	Cyp4f16	NA	NA	NA	14.304	NA	14.8336	14.8382	14.9433	15.2628	13.1844	12.0316	NA	NA	NA	NA
P29594	CASP2_MOUSE	Casp2	18.608	18.8045	18.7114	18.2388	18.498	18.7402	18.3183	18.4972	18.4611	18.6892	18.4418	NA	29.7578	NA	56.5468
Q61069	USF1_MOUSE	Usf1	19.5535	19.4994	19.5236	20.294	20.6662	20.1874	19.3923	19.401	19.5608	20.1308	19.7241	327.915	39.7497	NA	251.154
Q8CC86	PNCB_MOUSE	Naprt	19.5522	19.5181	19.7327	NA	NA	NA	19.6918	19.5646	19.8539	18.762	19.7435	15.1984	NA	1037.18	11.805
P36916	GNL1_MOUSE	Gnl1	19.0214	19.092	18.7269	19.0666	19.1559	19.359	19.3718	19.4822	19.6622	19.4608	19.3927	10.7383	9.74537	120.03	13.6476
Q61554	FBN1_MOUSE	Fbn1	NA	NA	NA	29.1086	23.9118	29.2717	23.2899	18.3175	17.7355	23.6385	27.6435	NA	112.749	10.721	50.7963	Core matrisome	ECM Glycoproteins
Q66K08	CILP1_MOUSE	Cilp	17.901	NA	17.3537	20.7274	17.234	18.1198	NA	NA	15.5847	18.3071	17.6478	21.9151	19.4175	NA	20.2074	Core matrisome	ECM Glycoproteins
P59997	KDM2A_MOUSE	Kdm2a	21.0797	21.2083	20.8649	20.4033	20.8872	21.2059	20.4884	20.6419	20.4626	20.8198	20.6981	68.4327	30.2843	446.931	28.0933
Q9D071	MMS19_MOUSE	Mms19	17.619	17.3251	16.916	18.3185	18.1572	18.7747	18.3783	18.5448	18.6651	18.1643	17.4472	34.7139	8.46161	NA	17.1177
P70388	RAD50_MOUSE	Rad50	21.2228	21.0135	21.174	21.294	20.6477	20.3589	20.6076	20.5537	20.2041	21.4743	21.1654	70.8614	9.45674	217.602	9.44079
Q6PGF7	EXOC8_MOUSE	Exoc8	19.9118	19.1424	19.4875	19.391	18.8101	19.3625	18.7961	19.1284	19.1985	18.7572	18.5478	87.4148	8.88937	NA	89.3668
Q61830	MRC1_MOUSE	Mrc1	NA	NA	NA	NA	NA	NA	19.3779	19.6856	19.9092	NA	NA	NA	NA	80.2441	NA
Q8VHI3	OFUT2_MOUSE	Pofut2	18.7833	17.6367	18.1199	18.9195	18.5825	18.8349	19.1775	19.5813	19.4103	18.6871	18.5968	5.25101	5.90558	175.944	6.02732
G3X9K3	BIG1_MOUSE	Arfgef1	18.4033	18.1886	18.0915	19.4022	18.572	19.3589	19.4344	19.2567	19.3303	18.1462	18.2809	17.9061	9.89618	185.8	12.9714
Q9QX96	SALL2_MOUSE	Sall2	15.5693	14.8472	16.2354	15.8052	15.7605	15.7835	16.8138	16.7142	16.4577	15.7675	16.3733	NA	NA	NA	7.24481
Q99M15	PPIP2_MOUSE	Pstpip2	NA	17.0708	16.7197	19.243	17.6249	17.8463	NA	NA	NA	19.4535	19.1981	11.8579	11.3014	NA	20.6881
Q8BTS3	Q8BTS3_MOUSE	Gbp9	20.665	20.9285	20.8606	21.2524	21.7187	22.1122	21.4034	21.0722	21.0071	22.6564	22.4115	60.707	44.7396	NA	200.009
A6H5X4	PHF11_MOUSE	Phf11	19.6498	20.1063	19.4737	21.5418	20.9199	20.1113	18.5495	17.7636	17.9187	22.8113	22.7522	119.38	3.51821	NA	216.218
Q922H9	ZN330_MOUSE	Znf330	20.0748	20.1672	19.9421	19.9015	20.377	19.8906	20.4038	20.5164	20.4254	20.3003	20.3131	157.269	59.3108	361.558	88.3092
Q62018	CTR9_MOUSE	Ctr9	19.1141	19.1531	19.0711	19.4303	18.845	19.1971	19.9798	20.0872	20.1243	19.2535	19.1703	22.8893	7.96526	901.441	9.64153
Q99K28;Q99K28-2	ARFG2_MOUSE	Arfgap2	22.9646	23.0347	22.7966	23.0837	22.8691	22.5295	22.4547	22.4783	22.3918	22.7967	22.9342	67.8336	21.4436	221.417	17.5101
Q61739-2	ITA6_MOUSE	Itga6	23.9456	24.1792	24.1631	23.8721	23.9487	23.9153	23.7569	23.7276	23.7724	23.1357	22.8624	78.8848	17.6373	196.812	26.7302
Q6PGG6	GNL3L_MOUSE	Gnl3l	19.8705	20.0062	20.0673	19.9358	20.3898	20.368	19.8817	20.0829	19.832	20.1018	20.1956	54.3824	43.6807	328.675	102.028
O88738;O88738-2;O88738-3	BIRC6_MOUSE	Birc6	21.7266	21.4938	21.0803	22.0558	21.3289	21.9947	21.6283	21.7629	21.6682	21.7566	21.7799	533.341	253.058	9353.22	252.584
Q61792	LASP1_MOUSE	Lasp1	28.067	28.2879	28.0665	27.7063	27.8584	27.6034	27.9914	27.9327	27.6974	27.1756	27.0869	48.3609	25.5702	343.996	19.3466
Q91YP0	L2HDH_MOUSE	L2hgdh	18.333	17.7799	17.8571	17.7561	17.7593	17.0464	18.6392	18.7543	19.031	17.3373	17.8559	20.6913	9.74271	NA	11.1803
Q9Z1Q9	SYVC_MOUSE	Vars1	21.9432	22.0346	22.0782	22.3078	21.9088	22.3045	22.5301	22.5088	22.5551	22.5433	22.6386	22.3643	4.64147	996.151	8.52224
A0A286YCX6	A0A286YCX6_MOUSE	Trappc8	17.558	17.8476	17.0653	17.9904	17.3198	18.1618	17.9949	18.1736	18.3692	17.8876	17.7213	NA	9.0729	NA	22.4282
P34914	HYES_MOUSE	Ephx2	19.4495	20.3518	19.6973	19.2953	21.4786	21.7837	18.4181	18.8999	19.1464	NA	NA	3.58743	6.61675	127.33	NA
P62880	GBB2_MOUSE	Gnb2	23.0904	23.1962	22.8986	23.0662	22.9801	23.3566	23.7071	23.5411	23.8175	23.0565	22.925	24.1591	9.45929	461.57	15.8199
Q69ZN7	MYOF_MOUSE	Myof	22.3987	22.5704	22.2802	22.5798	22.429	23.1209	22.208	22.3341	22.3537	21.7497	21.4744	57.3266	10.7575	396.155	10.7223
Q99KC8	VMA5A_MOUSE	Vwa5a	23.3078	23.416	23.3739	23.6446	23.5218	24.0625	22.8819	22.8944	22.9744	24.3338	24.335	50.5342	10.7893	905.288	31.2974	Core matrisome	ECM Glycoproteins
Q810J8	ZFYV1_MOUSE	Zfyve1	17.3189	17.3037	16.9249	17.3918	17.391	17.8291	17.2417	17.3586	17.5951	17.9842	17.2021	NA	30.7006	NA	23.4176
Q9QY24	ZBP1_MOUSE	Zbp1	22.24	23.1456	22.829	24.6122	24.4455	23.5895	22.9315	21.7776	21.4326	25.0386	24.9847	25.7401	9.94564	524.476	97.1307
G5E895	G5E895_MOUSE	Akr1b10	19.1918	19.3651	19.9486	NA	NA	NA	19.2196	19.541	19.9065	19.17	18.615	8.91562	NA	466.038	3.79708
P0CG14	DERPC_MOUSE	Derpc	23.7257	23.6386	23.5534	23.5115	23.9794	23.7085	23.545	23.4606	23.0719	22.7853	22.6332	434.092	42.4071	2459.27	26.9262
P56380	AP4A_MOUSE	Nudt2	18.0386	18.3081	17.7826	17.5898	17.3792	17.845	18.3065	18.5332	18.9612	17.4508	17.5526	34.8115	5.76405	NA	NA
Q62465	VAT1_MOUSE	Vat1	24.1277	23.9685	23.7651	23.7587	24.4622	24.9161	23.7326	23.8838	23.8489	24.558	24.7806	46.6982	12.2038	185.18	24.267
Q8BU85	MSRB3_MOUSE	Msrb3	21.2259	18.2852	NA	19.9047	NA	NA	18.5463	17.2191	NA	20.3647	19.7778	6.27736	5.90914	22.248	21.1059
Q99KR6	RNF34_MOUSE	Rnf34	17.9879	18.3936	17.481	17.7926	18.6089	18.5788	18.0354	18.4598	18.336	18.4726	18.7814	71.2868	27.5254	NA	59.5501
P16045	LEG1_MOUSE	Lgals1	27.9048	27.8919	27.8274	28.5488	27.7457	27.6787	26.7374	26.2712	26.7109	27.574	28.6855	15.2837	5.60296	122.91	9.15874	Matrisome-associated	ECM-affiliated Proteins
Q9DCL9	PUR6_MOUSE	Paics	23.1824	22.9262	23.0505	22.7976	22.4864	22.9287	23.2694	23.362	23.7169	22.8713	22.7502	26.0761	5.00926	272.997	16.3066
Q01279	EGFR_MOUSE	Egfr	19.2952	19.2709	19.4099	19.7088	20.0687	20.2194	18.1307	18.3745	18.3703	18.9711	19.253	16.2021	27.409	57.2235	15.1164
Q99LI8	HGS_MOUSE	Hgs	23.8214	24.0618	24.1105	23.8327	24.2225	24.2842	24.0799	24.0744	24.0921	23.8458	24.2907	64.249	39.2377	1556.33	42.2285
Q91YI4;Q91YI4-2	ARRB2_MOUSE	Arrb2	18.442	18.5318	18.444	19.7863	19.0206	19.2371	19.0654	19.2649	19.2303	NA	NA	6.27693	5.0239	57.7574	NA
Q8BWG8-2	ARRB1_MOUSE	Arrb1	19.9066	20.5018	20.3514	20.7883	21.2849	21.2226	19.4021	18.9403	18.9522	19.6566	19.9601	13.4174	9.19022	96.7986	6.39492
Q9D0T1	NH2L1_MOUSE	Snu13	21.0239	21.4277	21.9483	21.9855	21.3434	20.7398	21.6725	21.9086	22.1344	21.9985	22.1435	6.33125	3.48339	66.7909	5.84322
Q9ER81	IFG15_MOUSE	Tor1aip2	18.7987	19.4236	18.3981	18.8918	19.514	18.8908	19.1559	19.2709	18.9953	19.501	18.8012	21.3538	13.3881	NA	16.9436
Q8C7R4	UBA6_MOUSE	Uba6	20.6734	20.7571	20.7531	20.7477	20.7769	21.2611	21.4351	21.5032	21.6071	20.8645	20.7932	28.4921	11.4767	335.763	19.377
Q8BIW9	CTF18_MOUSE	Chtf18	17.94	17.8282	17.1738	17.9704	18.1962	18.1531	18.249	18.3603	18.5042	19.2603	18.7426	22.4925	89.9651	NA	NA
D3Z4Z0	D3Z4Z0_MOUSE	Tada2b	19.1453	19.3604	18.9543	19.1589	18.1128	17.7736	18.9215	18.7401	18.5385	18.6923	18.6769	NA	NA	NA	103.061
Q2TPA8	HSDL2_MOUSE	Hsdl2	21.3333	21.4473	21.5967	20.9683	21.4978	21.4674	20.8825	20.601	20.5117	20.2432	20.4333	63.2734	16.2132	628.08	20.0745
G5E8Q8	AGRF5_MOUSE	Adgrf5	NA	NA	NA	18.6635	18.4663	17.2971	NA	NA	NA	NA	NA	NA	NA	NA	NA
Q3U308	CTU2_MOUSE	Ctu2	19.1152	19.0361	18.1762	18.6513	18.8818	19.2609	19.099	19.4773	19.4319	19.3036	19.177	101.985	57.6603	NA	111.337
P15533	TR30A_MOUSE	Trim30a	17.0049	17.7143	17.5844	18.6541	19.0453	18.8041	16.3869	16.4518	15.1803	20.2011	20.1976	4.48074	13.3992	NA	86.5786
Q8C7H1	MMAA_MOUSE	Mmaa	20.3814	20.3152	20.0508	19.6696	20.2877	20.4545	20.2092	20.2916	20.1313	20.269	20.6714	21.1882	47.9244	NA	124.042
Q8R0S2;Q8R0S2-2	IQEC1_MOUSE	Iqsec1	18.3786	18.0228	17.4684	18.2968	18.0854	18.5499	17.6477	18.2055	18.3602	18.4406	18.5223	31.3511	18.2053	68.854	14.6549
Q9CWY9	RIP_MOUSE	Rpain	15.5236	17.4768	17.0534	17.2384	16.7712	17.0011	16.2599	17.2831	17.2732	16.837	16.8694	8.29231	10.0682	NA	12.5952
Q8CDJ8	STON1_MOUSE	Ston1	18.7003	18.9928	18.6087	20.2467	19.1565	19.5486	18.8985	19.155	19.2092	20.0652	19.7172	20.0188	14.3971	541.745	21.6215
P46471	PRS7_MOUSE	Psmc2	22.8025	22.942	22.6379	22.9769	23.3952	23.5805	23.5115	23.7379	23.8482	23.6837	23.8937	40.6326	22.3237	1199.88	35.1551
Q9JLN9	MTOR_MOUSE	Mtor	16.3916	15.8756	16.4299	NA	NA	NA	16.9914	17.0896	17.0693	17.6006	16.8469	NA	NA	NA	7.0515
Q7TPR4	ACTN1_MOUSE	Actn1	25.7411	26.0456	26.1369	25.7343	25.8278	26.0918	26.0087	25.8605	25.7838	25.8221	25.7602	59.5241	25.625	307.153	44.8499
P57780	ACTN4_MOUSE	Actn4	26.5387	26.6739	26.5737	26.3614	26.369	26.7119	26.7937	26.7834	26.8066	26.7924	26.5878	83.021	23.0718	417.969	40.5153
A1BN54	A1BN54_MOUSE	Actn1	19.8599	19.839	20.2678	20.9654	19.9237	20.3196	19.1803	18.919	18.8098	20.8372	20.8548	250.894	37.7434	NA	NA
Q8BNW9	KBTBB_MOUSE	Kbtbd11	18.0934	19.0589	18.8516	19.5087	19.3439	19.7948	NA	NA	NA	16.9033	NA	NA	5.7995	NA	6.12105
P63271;Q9Z199	SPT4A_MOUSE;SPT4B_MOUSE	Supt4h1a;Supt4h1b	22.428	22.1516	22.3635	22.6458	22.2204	21.8558	21.8367	21.8706	21.4438	21.9796	21.9438	26.5134	20.5936	1537.11	29.6326
Q9CXG3	PPIL4_MOUSE	Ppil4	18.7997	18.5327	19.0051	19.2744	19.1184	18.9439	19.5109	19.9223	19.9466	19.0421	18.949	19.276	17.2176	256.833	49.1657
Q9R0G7	ZEB2_MOUSE	Zeb2	19.8866	19.9846	20.1229	21.781	21.3828	20.5723	19.0471	19.205	18.742	21.6804	21.768	387.443	13.209	178.567	63.5763
P15105	GLNA_MOUSE	Glul	22.0994	22.1954	21.8572	22.032	22.3488	22.4175	24.0695	24.4197	23.9695	21.8453	21.7483	77.6297	16.8323	1050.9	16.1725
Q8R143	PTTG_MOUSE	Pttg1ip	21.0997	21.5724	21.4605	21.7047	22.0442	21.9996	20.7678	20.6291	20.4846	21.264	21.1312	85.1786	94.2671	NA	141.721
Q810D6	GRWD1_MOUSE	Grwd1	21.762	21.959	22.0893	21.8744	21.5021	21.4935	22.8362	22.9615	22.781	22.4015	21.9754	420.114	55.7093	2191.17	104.127
Q61092	LAMC2_MOUSE	Lamc2	21.9205	21.6187	21.9255	20.4087	22.0511	22.7214	23.1635	22.9304	22.8661	17.8783	16.4525	84.459	141.12	171.626	NA	Core matrisome	ECM Glycoproteins
Q61129	CFAI_MOUSE	Cfi	20.2817	20.1717	21.0584	NA	NA	NA	18.8488	19.0664	18.8785	NA	NA	3.40113	NA	4.06007	NA
O08842	GFRA2_MOUSE	Gfra2	NA	NA	NA	16.3548	15.1838	NA	NA	NA	NA	18.8709	18.9391	NA	NA	NA	NA
P18052;P18052-2	PTPRA_MOUSE	Ptpra	17.9391	17.4834	17.0218	NA	16.8575	17.8802	17.4589	17.3087	17.1968	16.7321	NA	NA	NA	NA	NA
P17427	AP2A2_MOUSE	Ap2a2	20.8428	20.8777	21.0892	21.6607	21.2382	22.0019	21.3165	21.3845	21.5665	21.8434	21.5196	22.6505	3.15739	536.037	3.81706
Q9R0L6-2	PCM1_MOUSE	Pcm1	19.4522	19.7587	19.8104	20.081	20.1151	20.1184	19.7022	19.4112	19.3642	20.0394	20.1708	55.7902	23.8684	127.887	61.2006
Q8BLH7	HIRP3_MOUSE	Hirip3	18.6774	18.5519	18.861	19.6499	18.7895	18.3326	19.1054	19.0857	18.2893	18.975	18.8288	67.2787	8.91408	NA	17.5559
Q80V86	INT8_MOUSE	Ints8	17.555	17.2365	16.7133	17.3994	17.4189	17.7561	17.2758	17.6861	17.6543	17.4354	17.5793	NA	NA	NA	NA
E9Q7S1;R4GML0	E9Q7S1_MOUSE;R4GML0_MOUSE	Zfp106	19.4168	19.9126	19.5194	20.0195	19.5525	19.1524	19.3293	19.2033	18.6547	19.2334	19.1638	NA	6.44669	NA	6.42854
P14069	S10A6_MOUSE	S100a6	28.4915	28.5253	29.5887	29.1147	28.3858	27.9188	27.1644	27.0067	27.2557	27.4661	27.1235	16.2302	9.05366	35.0882	6.28586	Matrisome-associated	Secreted Factors
Q8C267	SETB2_MOUSE	Setdb2	NA	NA	NA	NA	13.659	NA	13.0828	13.2402	14.0364	15.1117	NA	NA	NA	NA	NA
P70424	ERBB2_MOUSE	Erbb2	17.9624	17.3221	17.7212	NA	17.6032	17.8674	17.9032	18.2237	18.0852	16.4658	NA	14.2682	58.4503	NA	NA
Q62193	RFA2_MOUSE	Rpa2	21.7392	21.5333	21.4165	21.3549	20.6455	20.9761	21.6931	21.9213	21.8831	21.9575	21.4572	133.001	55.0561	873.372	107.825
Q8K1H1	TDRD7_MOUSE	Tdrd7	19.2732	19.6512	19.2399	19.4743	18.6589	19.0077	17.9326	18.2367	17.9403	19.6573	19.0396	24.935	38.1885	NA	142.951
Q8K4G1-2	LTBP4_MOUSE	Ltbp4	22.3725	22.2783	22.7743	24.2972	24.1304	24.5175	22.0263	21.7825	21.8399	24.4028	24.6168	22.3533	12.4447	132.447	27.8499	Core matrisome	ECM Glycoproteins
Q3TLR7;Q3TLR7-2	DTL_MOUSE	Dtl	NA	NA	14.3057	NA	NA	14.3934	15.4836	15.4337	15.3373	NA	15.0836	NA	NA	NA	NA
Q71LX4	TLN2_MOUSE	Tln2	18.8069	18.2424	18.8199	20.0404	19.4463	19.5568	19.0939	19.0109	18.9692	20.8945	20.704	23.0296	11.6643	163.219	16.6836
Q922L6	NELFD_MOUSE	Nelfcd	17.8678	17.5098	17.8194	18.3198	17.882	18.5885	17.1494	17.233	16.351	18.5663	17.7566	73.5147	6.0694	NA	18.7458
P30282	CCND3_MOUSE	Ccnd3	17.1515	15.5029	NA	17.0648	16.4502	16.6666	15.958	15.9982	15.4965	18.6179	18.3032	NA	4.65056	NA	NA
P25322	CCND1_MOUSE	Ccnd1	22.0546	22.3218	21.8327	22.5176	22.4704	22.5382	23.1461	22.8695	22.666	23.4944	23.2458	131.945	19.9534	2372.28	39.7111
P30280	CCND2_MOUSE	Ccnd2	NA	NA	NA	18.9432	17.5564	17.9638	17.4848	17.5636	17.2597	18.4672	19.5622	NA	NA	NA	13.7225
P58802	TB10A_MOUSE	Tbc1d10a	17.4645	17.3796	17.3151	17.9657	16.2443	17.653	17.2815	17.7241	17.8251	18.3708	17.3041	NA	NA	NA	49.7875
B2RXC6	B2RXC6_MOUSE	Polr3a	17.7039	17.2862	17.3357	17.2089	16.9537	16.6533	17.2629	17.4093	17.487	17.6619	17.3722	NA	NA	NA	NA
Q8BND3;Q8BND3-2	WDR35_MOUSE	Wdr35	16.9249	NA	16.8659	NA	NA	NA	15.5963	15.9363	15.6138	15.3668	NA	NA	NA	NA	NA
P13864	DNMT1_MOUSE	Dnmt1	18.7966	18.9937	18.899	NA	NA	NA	19.3985	19.5249	19.4729	19.6255	19.3777	16.2043	NA	372.731	5.78394
Q8VEH6	CBWD1_MOUSE	Cbwd1	18.7048	18.397	17.2441	17.5014	18.2429	18.6261	18.5303	19.0388	18.8662	17.7749	17.6237	172.376	30.244	1328.78	NA
P11835	ITB2_MOUSE	Itgb2	19.0727	18.9717	18.7615	21.0783	19.9102	19.7783	19.0763	18.6633	18.8276	19.8717	20.3566	5.07461	5.79847	129.128	8.51322
Q3UFS4	GPT11_MOUSE	Gpatch11	19.445	19.5069	19.5798	19.8998	20.0753	19.7338	19.6226	19.7082	19.5883	20.2335	20.1509	101.484	24.6795	NA	56.3665
P45481	CBP_MOUSE	Crebbp	21.8746	21.9617	21.9155	22.0269	22.107	21.9639	21.6105	21.4011	21.1281	21.7369	21.8506	19.7773	38.1159	NA	14.7
Q9D6N5	NC2A_MOUSE	Drap1	22.2366	22.0386	22.2043	21.9576	21.7135	21.0061	21.1632	21.2786	21.3275	22.0981	22.0111	42.6802	11.6408	126.854	18.8851
Q9JJ28	FLII_MOUSE	Flii	21.6257	21.7007	21.4131	21.861	22.0414	22.5174	22.4011	22.3311	22.4839	21.7273	21.6474	61.7088	12.7323	560.035	14.776
O89084;O89084-3	PDE4A_MOUSE	Pde4a	17.8407	17.6105	17.2346	17.9333	17.2681	18.2144	18.2178	17.7372	17.784	18.2268	17.075	NA	NA	NA	NA
Q80TM9	NISCH_MOUSE	Nisch	17.7362	17.95	18.4243	19.4676	19.0549	19.6129	19.9461	20.1647	20.2278	19.0875	18.9241	11.6299	23.2754	NA	17.5151
Q9D733	GP2_MOUSE	Gp2	NA	NA	NA	NA	NA	NA	NA	NA	NA	21.9057	22.3212	NA	NA	NA	23.1237
Q80T21	ATL4_MOUSE	Adamtsl4	20.0251	20.2695	20.2539	20.7605	22.116	21.9138	19.6655	19.0009	19.2321	19.5976	19.7212	12.3545	33.8073	104.616	80.7668	Matrisome-associated	ECM Regulators
Q80VL3	PRIC3_MOUSE	Prickle3	19.4847	18.6846	19.6677	19.6521	20.1723	18.8981	18.1974	18.5868	18.8195	19.4574	19.2296	31.8114	9.44413	55.5799	24.537
Q91XB0	TREX1_MOUSE	Trex1	NA	17.0768	15.9698	19.5562	18.0199	17.8523	17.9046	17.6531	17.7352	19.6369	19.5618	7.88423	3.493	NA	8.60814
Q03145	EPHA2_MOUSE	Epha2	19.4556	19.3116	18.938	20.0628	20.1213	20.7572	21.3288	21.9818	21.483	20.6499	20.2316	29.7383	53.2278	1374.27	68.6327
Q9D8T2	GSDMD_MOUSE	Gsdmd	22.3645	22.6851	22.8183	22.6525	23.0202	22.9856	23.468	23.4171	23.4156	23.0835	22.991	22.8352	10.7798	634.715	15.8405
P11103	PARP1_MOUSE	Parp1	21.16	20.9656	21.0895	21.4933	20.6515	20.7426	22.1702	22.227	22.1501	21.1924	21.0206	27.0408	5.78197	1645.38	12.8807
Q6Q899	DDX58_MOUSE	Ddx58	21.1062	21.4464	21.365	21.9868	21.0692	21.3827	20.9096	20.6401	20.8127	22.8076	22.6416	11.1535	8.78268	119.729	21.437
Q922B9	ITPI2_MOUSE	Itprid2	19.4507	19.3536	19.318	19.6441	19.6446	19.6959	20.1451	20.0362	19.8984	19.6079	19.5914	42.1512	18.0519	191.542	74.7291
Q8C6P8;Q8C6P8-2	ZFP57_MOUSE	Zfp57	18.7221	18.7503	19.0122	18.7832	18.7584	18.522	19.9629	20.4473	20.4551	NA	16.0902	18.0184	NA	133.592	NA
Q8CI51	PDLI5_MOUSE	Pdlim5	24.8076	24.9294	24.9244	24.6739	24.8175	24.493	24.5086	24.5906	24.5205	24.4824	24.4928	10.1144	5.51815	116.535	7.69711
P80318	TCPG_MOUSE	Cct3	25.0524	25.1089	25.0451	24.8699	24.7731	25.0242	25.4	25.3646	25.3164	25.2383	25.0642	95.3763	13.7544	861.458	31.986
Q9QYP6	AZI2_MOUSE	Azi2	19.0104	18.7457	19.3805	19.5403	18.938	18.0368	19.1386	18.9291	18.975	18.6246	18.6525	81.5838	38.4839	337.544	80.5324
Q3THK7	GUAA_MOUSE	Gmps	21.9301	21.846	21.7283	21.8116	21.8168	22.1537	22.1011	22.3602	22.4455	22.1014	22.0242	35.0142	9.52372	438.884	20.6546
Q61595	KTN1_MOUSE	Ktn1	21.9078	21.7638	21.5266	22.108	22.1737	21.7662	22.028	21.8474	21.7318	22.2712	22.0985	108.804	41.1264	343.943	42.7137
Q64514-2	TPP2_MOUSE	Tpp2	20.5405	20.7555	20.5788	21.0301	20.7254	21.2179	21.8961	22.1532	22.2047	20.6809	20.3451	15.5288	4.46844	263.911	9.85931
Q5SUR0	PUR4_MOUSE	Pfas	20.5186	20.6168	20.8368	20.5037	19.5993	20.3485	20.9672	21.1056	21.2218	20.7428	20.5581	29.2324	9.25379	227.389	14.3668
Q8BRT1	CLAP2_MOUSE	Clasp2	19.2232	19.0192	18.9884	19.6088	19.1215	19.4574	18.768	18.8917	18.9638	19.2848	19.3383	25.3508	6.54372	111.619	6.08336
Q9JHU9	INO1_MOUSE	Isyna1	22.7031	22.5424	22.4526	21.8558	22.5914	22.5692	21.9982	22.0237	21.8994	21.5367	21.4435	68.0637	34.086	329.979	27.4627
Q6PIC6	AT1A3_MOUSE	Atp1a3	19.0465	19.636	19.5064	21.7674	19.7884	19.8993	19.7606	20.217	20.2826	19.4269	19.3932	24.8441	63.0125	2770.35	26.0389
P58058	NADK_MOUSE	Nadk	20.0825	20.2814	19.9338	19.608	19.7855	20.16	19.9411	19.7974	19.6836	20.4045	20.3388	49.129	8.81886	767.442	22.5837
Q9DBD5	PELP1_MOUSE	Pelp1	18.7837	18.5326	18.9669	19.4841	18.8388	19.5339	19.1714	19.2205	19.2337	19.3929	18.4657	84.9331	18.5255	NA	10.3621
Q9DB60	PXL2B_MOUSE	Prxl2b	NA	NA	NA	NA	NA	NA	16.8911	16.9973	17.3483	NA	NA	NA	NA	NA	NA
Q8BMI0	FBX38_MOUSE	Fbxo38	17.4863	17.9416	16.5981	17.6836	18.2408	18.644	18.441	18.6478	18.299	17.9915	17.6809	NA	NA	NA	NA
Q9EPL8	IPO7_MOUSE	Ipo7	22.0519	22.2737	22.0014	21.9323	21.7814	22.4054	22.8884	22.6984	22.61	22.9018	22.6562	101.739	21.0203	1441.64	29.3054
P62908	RS3_MOUSE	Rps3	26.57	26.5201	26.3644	26.1237	26.1901	25.8923	26.6766	26.6213	26.6858	26.3255	26.5812	64.1987	16.1413	484.168	33.0202
P61164	ACTZ_MOUSE	Actr1a	23.0635	23.0988	23.3339	23.8004	22.6906	22.9729	22.8829	22.735	22.8159	22.8102	22.3769	47.1699	16.7816	382.107	18.6675
P22682	CBL_MOUSE	Cbl	20.6542	20.5498	20.4469	20.9939	20.4499	20.7076	21.1266	21.0363	20.857	20.8008	20.5954	57.4141	6.53655	206.571	5.28296
Q8R080	GTSE1_MOUSE	Gtse1	18.8999	19.6496	18.9052	19.8894	19.8393	19.3932	20.0086	19.8267	19.7129	21.5649	21.3111	7.0626	63.8755	NA	22.0148
A0A1B0GQW2	A0A1B0GQW2_MOUSE	Cyth2	16.5176	16.3838	NA	NA	16.6633	16.6884	16.705	16.8448	16.5953	16.6009	16.3192	NA	NA	NA	NA
Q8BFZ9	ERLN2_MOUSE	Erlin2	22.489	22.3003	22.7199	22.3213	22.2958	22.3899	22.583	22.4943	22.6131	21.6548	21.5216	47.2878	22.4376	920.244	19.381
O88487	DC1I2_MOUSE	Dync1i2	21.8625	21.9671	21.9265	22.2464	22.2533	22.4535	22.3996	22.3696	22.5651	22.3578	22.4361	20.9473	20.4162	361.289	18.4505
Q8K284;Q8K284-2	TF3C1_MOUSE	Gtf3c1	19.1682	19.0856	18.6225	19.2168	18.7954	19.5663	18.7758	18.844	18.8932	18.9632	18.5052	50.6776	38.4024	NA	33.1014
Q9CQ49	NCBP2_MOUSE	Ncbp2	19.6413	19.9177	20.1192	19.5289	19.4835	19.523	19.5046	20.2386	19.9451	19.2667	19.645	57.7747	13.327	NA	21.0669
P48036	ANXA5_MOUSE	Anxa5	25.9663	25.8106	25.8776	26.1762	26.1046	26.362	25.6892	25.8753	26.1231	26.0281	25.7314	39.9196	12.1754	689.867	21.7293	Matrisome-associated	ECM-affiliated Proteins
Q91X78	ERLN1_MOUSE	Erlin1	18.214	18.3897	19.3408	17.4897	NA	17.1276	17.9224	17.8551	18.591	16.6066	NA	NA	5.62563	NA	7.60495
Q9CZU3	MTREX_MOUSE	Mtrex	21.0265	20.761	20.6981	20.8973	20.6503	21.0214	21.0032	21.2605	21.2208	21.0646	20.9781	42.0026	16.4045	397.331	34.9889
Q7TMF2	ERI1_MOUSE	Eri1	19.4258	19.8284	19.8284	19.5514	20.0899	19.9165	19.2972	19.3736	19.1582	20.1467	19.9517	41.3004	45.4881	NA	71.2862
A2AAJ9	OBSCN_MOUSE	Obscn	NA	NA	NA	NA	NA	NA	NA	NA	NA	17.5162	NA	NA	NA	NA	4.16861
O70589;O70589-3;O70589-4;O70589-5	CSKP_MOUSE	Cask	19.9462	19.7076	19.4227	19.837	19.9879	20.6475	19.8357	19.9096	20.0311	20.5467	20.3889	112.845	20.501	979.049	86.1987
Q9CPX6	ATG3_MOUSE	Atg3	19.1045	19.2168	18.3257	19.3723	19.5481	20.0443	19.4227	19.4346	19.52	19.7742	19.9134	15.6689	7.4115	156.761	27.1413
Q9QYR9	ACOT2_MOUSE	Acot2	20.8431	20.0989	20.5118	NA	NA	NA	21.9038	22.1417	22.3395	NA	NA	8.38498	NA	172.227	NA
Q61234	SNTA1_MOUSE	Snta1	NA	NA	17.5387	NA	NA	NA	NA	NA	NA	16.995	16.9526	14.4261	NA	NA	3.52895
Q61142	SPIN1_MOUSE	Spin1	21.7729	21.7634	21.5053	20.9463	21.878	21.8268	21.1534	21.2195	21.2167	21.8029	21.6545	135.676	57.0359	415.278	45.5679
O88878	ZFAN5_MOUSE	Zfand5	21.73	21.6931	21.3549	20.6181	21.6877	21.7954	19.5083	19.077	18.855	20.5432	20.2811	75.1076	389.537	NA	120.849
Q60987	FOXG1_MOUSE	Foxg1	19.031	19.1321	19.1222	19.3523	18.6258	17.0172	17.4012	17.9793	17.6248	19.357	19.126	30.8048	6.64211	NA	45.1909
P63024;P63044	VAMP2_MOUSE;VAMP3_MOUSE	Vamp2;Vamp3	19.5394	19.3626	18.8108	20.4361	20.9623	20.9156	18.5889	18.3236	18.251	20.7453	20.8828	55.1698	24.8697	NA	44.3413
Q9ERI5;Q9ERI5-2	JMJD6_MOUSE	Jmjd6	16.885	17.0747	16.5964	17.8675	17.2066	17.1792	18.5275	18.2337	18.1619	18.7258	18.6646	43.778	11.8924	NA	16.5731
P08071	TRFL_MOUSE	Ltf	21.0854	22.2928	21.4155	NA	NA	NA	20.7186	19.7614	20.3059	NA	NA	3.11638	NA	52.0421	NA
Q9CRA8	EXOS5_MOUSE	Exosc5	20.4176	20.1777	19.9323	19.8133	20.2599	20.2567	20.2494	20.6343	20.7603	20.5529	20.2945	59.5476	16.1041	404.97	20.2734
Q8VE99	CC115_MOUSE	Ccdc115	17.2353	18.4147	18.607	19.037	18.5959	18.2237	18.1409	18.7043	18.657	18.1063	18.3191	12.0882	7.84986	NA	19.0747
Q8BX10-2	PGAM5_MOUSE	Pgam5	21.2	21.0756	20.644	20.57	20.7743	20.5512	21.1981	21.3893	21.3342	20.9207	20.6409	19.0377	3.56585	90.7212	5.91064
E9QAT4-2	SC16A_MOUSE	Sec16a	NA	NA	NA	21.2328	21.1323	21.0917	21.0463	21.2455	21.0796	20.7974	21.2144	NA	6.57982	39.2606	9.56935
Q99JX3	GORS2_MOUSE	Gorasp2	23.9218	23.7695	23.7693	24.0175	23.9037	23.7191	23.3593	23.2833	23.2441	23.7911	23.9661	52.3395	11.5296	188.057	13.7976
P97480	EYA3_MOUSE	Eya3	18.3804	18.2773	18.4209	18.7134	18.1457	18.2224	19.1835	19.1818	18.976	18.2455	18.0771	100.4	21.2497	NA	121.537
Q8BK64	AHSA1_MOUSE	Ahsa1	20.3278	20.4647	20.6964	21.4532	20.3982	20.7204	22.0138	22.2583	22.3465	20.8471	20.7401	30.3389	20.2382	794.959	15.0672
Q8BFR5	EFTU_MOUSE	Tufm	24.3906	24.2778	24.4436	23.9984	24.076	23.9486	24.1712	24.4886	24.4978	23.844	24.0845	29.2189	10.5638	126.396	19.2758
A6X935	ITIH4_MOUSE	Itih4	19.0161	19.7344	20.1346	22.9057	18.2555	19.7302	18.5306	19.4179	18.9543	NA	NA	3.26055	7.74628	73.7847	NA	Matrisome-associated	ECM Regulators
P20491	FCERG_MOUSE	Fcer1g	18.9473	NA	NA	20.6573	19.0938	20.5979	19.5506	19.9592	19.9283	20.4848	19.8834	14.9304	9.2775	NA	9.68319
Q9D938	TM160_MOUSE	Tmem160	17.8149	15.1623	NA	18.6879	16.9666	19.3321	17.0704	NA	15.9841	16.7162	18.0906	11.776	18.1384	NA	NA
P54822	PUR8_MOUSE	Adsl	22.12	22.2525	22.2372	21.9551	22.0656	21.948	23.1686	23.4177	23.3872	23.0146	22.7079	37.2308	12.6202	667.267	27.0994
Q9JI99	SGPP1_MOUSE	Sgpp1	NA	NA	NA	NA	NA	15.9102	NA	NA	NA	NA	NA	NA	NA	NA	NA
E9Q616	E9Q616_MOUSE	Ahnak	30.1159	30.0879	30.0469	30.279	30.1382	29.475	28.9615	28.4241	28.0684	29.5608	29.121	401.965	111.81	818.126	115.294
Q9QZN4	FBX6_MOUSE	Fbxo6	18.9014	19.0208	17.982	18.8135	19.0327	19.9236	19.8809	20.0268	20.131	20.4632	19.7141	8.61005	8.83914	598.895	10.1746
Q920N2	BPL1_MOUSE	Hlcs	18.2464	18.4285	18.0933	17.8632	18.3364	18.0797	18.8002	18.6653	18.6708	NA	NA	NA	NA	NA	NA
Q9Z2Q6	SEPT5_MOUSE	Septin5	21.0578	20.8849	21.0137	22.0589	22.6169	22.2169	20.2422	19.5835	20.0423	23.5404	23.521	49.7729	22.655	361.987	107.556
Q8BJ05	ZC3HE_MOUSE	Zc3h14	20.9511	21.15	21.1286	21.1986	21.3269	21.0814	21.3849	21.6149	21.4841	21.139	21.2616	56.0004	13.8977	266.703	40.5578
A0A1D5RLY0	A0A1D5RLY0_MOUSE	Dnmbp	NA	14.6225	NA	NA	16.0833	NA	16.5252	15.6981	16.2891	NA	NA	NA	NA	NA	NA
Q6PEB6	PHOCN_MOUSE	Mob4	21.8649	21.9418	22.0066	21.8778	22.1093	21.8985	21.854	21.9866	21.7369	21.8754	21.8542	33.6054	12.2513	274.858	11.9938
P32020	SCP2_MOUSE	Scp2	25.8292	25.822	26.1903	25.2869	25.1074	24.6682	23.9759	23.8279	23.4874	24.2536	24.1185	64.7752	24.5265	824.38	22.4508
P11087	CO1A1_MOUSE	Col1a1	NA	NA	NA	28.8808	25.6861	27.8954	NA	NA	NA	25.4584	27.5771	NA	107.092	NA	45.714	Core matrisome	Collagens
P28033;P28033-3	CEBPB_MOUSE	Cebpb	18.805	18.8654	19.0235	20.3018	20.6701	20.3753	19.0156	19.2567	19.0341	19.9731	20.2018	11.7498	7.53473	247.436	12.6282
Q923D5	WBP11_MOUSE	Wbp11	24.2413	24.0817	24.0521	23.815	23.7913	23.3367	23.4897	23.0838	23.006	23.9257	23.722	172.013	20.9566	469.662	30.4373
D3YYU8	OBSL1_MOUSE	Obsl1	NA	NA	NA	17.9274	17.1654	17.8317	17.7647	18.1091	18.4801	NA	18.792	NA	5.20436	102.831	61.9737
Q3UMF0-2;Q3UMF0-4	COBL1_MOUSE	Cobll1	21.9941	22.0072	22.3803	22.316	22.0768	21.7076	21.0795	20.6999	20.5986	21.2145	21.2863	47.642	14.4109	94.2497	36.7289
Q9JJ06	C1GLT_MOUSE	C1galt1	18.4166	18.2553	17.5667	16.5411	17.762	18.5953	17.4565	17.2958	17.7222	18.1276	15.4829	20.6937	NA	199.561	8.42716
Q6P5H2	NEST_MOUSE	Nes	22.5736	22.438	22.2751	24.4869	24.5678	23.9433	23.4761	23.4826	23.2792	24.3994	24.6166	4.87089	11.9791	242.045	16.0359
Q6DFV5;Q6DFV5-3	HELZ_MOUSE	Helz	NA	NA	NA	NA	NA	NA	20.3315	20.7142	20.4795	NA	NA	NA	NA	206.357	NA
Q8R5K4	NOL6_MOUSE	Nol6	17.7014	16.9215	16.8113	17.8315	NA	17.3972	18.7754	18.8648	18.8598	18.1827	17.1852	NA	NA	NA	NA
P39061;P39061-1;P39061-2	COIA1_MOUSE	Col18a1	23.3681	23.3935	23.037	22.6768	23.4413	23.3325	23.8088	23.9909	23.7591	23.0955	22.8553	24.8261	19.3737	79.1387	14.8592	Core matrisome	Collagens
Q8R1U1	COG4_MOUSE	Cog4	18.925	19.0577	19.1391	19.6344	18.8098	19.4269	19.6868	19.9155	19.7	19.0482	18.7486	94.4518	6.7748	680.681	17.4423
Q2VLH6;Q2VLH6-2	C163A_MOUSE	Cd163	18.1409	17.9649	16.9095	NA	NA	NA	16.8467	19.7057	NA	18.8457	18.7199	3.55754	NA	43.9896	8.89376
Q9Z315	SNUT1_MOUSE	Sart1	21.1524	21.2529	21.2339	21.2182	21.4178	21.2573	20.6716	20.4298	20.4898	21.2064	21.2717	52.2942	12.275	73.7221	25.9595
Q9Z1D1	EIF3G_MOUSE	Eif3g	23.44	23.4237	23.258	23.3143	23.5174	23.1065	22.7306	22.6264	22.7581	23.3507	23.5719	16.2965	8.49537	233.671	15.0177
Q3UDE2	TTL12_MOUSE	Ttll12	20.7509	21.0369	20.8509	20.413	20.3895	21.2621	21.5458	21.7365	21.8893	21.6824	21.223	64.7537	10.4846	899.286	13.0839
Q921I2	KLDC4_MOUSE	Klhdc4	18.7599	19.1258	18.9023	19.0994	18.7934	18.5772	20.5142	20.627	20.4252	19.2006	18.9335	49.1759	77.8518	NA	34.834
P62869	ELOB_MOUSE	Elob	23.6257	23.7847	23.8068	23.7951	24.3214	24.1033	24.2987	24.0722	24.0456	24.1916	24.3158	46.7604	11.9482	2005.42	17.8095
Q922B2	SYDC_MOUSE	Dars1	22.1557	22.2682	22.2736	22.477	22.0633	22.3007	23.528	23.6469	23.7684	22.579	22.5337	33.1036	12.887	556.997	21.4865
P51863	VA0D1_MOUSE	Atp6v0d1	19.3383	19.1514	18.9246	19.3266	19.7546	20.1247	19.7696	19.8412	20.0764	19.7106	19.7564	21.8228	15.9367	1024.55	15.0954
Q9QY53	NPHP1_MOUSE	Nphp1	NA	NA	NA	NA	14.8485	NA	14.9045	14.91	15.1601	14.9939	NA	NA	NA	NA	NA
Q9CXE2	BCL7A_MOUSE	Bcl7a	20.677	20.4639	20.3875	20.8536	20.8191	20.5438	20.8185	20.609	20.482	20.3191	19.8512	104.683	23.2989	NA	27.6404
Q9CQ18	RNH2C_MOUSE	Rnaseh2c	18.7135	18.816	18.6773	19.0839	18.4266	18.141	18.7643	18.7095	18.8961	18.6981	18.0972	25.2921	5.40364	98.7176	7.35946
Q05920	PYC_MOUSE	Pc	19.9812	19.9008	20.3136	20.1399	20.1806	20.4696	19.1122	18.9606	19.1161	18.9514	20.5791	11.2055	5.32695	60.4623	10.3105
Q8C1Y8	CCZ1_MOUSE	Ccz1	18.5864	18.3013	18.2464	18.0052	18.9672	19.4552	18.8351	18.8539	18.8789	19.2702	18.9574	NA	22.0595	NA	NA
P53811	PIPNB_MOUSE	Pitpnb	20.2109	20.3371	20.0716	20.1718	20.4383	20.5294	20.6932	20.9596	21.1847	20.6612	20.8264	14.3111	7.70072	325.701	11.864
P61971	NTF2_MOUSE	Nutf2	22.9173	22.8048	23.0927	NA	NA	NA	22.8976	23.2158	23.3634	23.3614	22.9621	26.2699	NA	336.824	6.79776
Q8C2K1	DEFI6_MOUSE	Def6	20.3492	20.4544	20.304	20.199	19.7178	19.5632	20.4788	20.4437	20.4327	21.0849	20.5023	110.275	26.6465	NA	83.6834
Q9DBR7	MYPT1_MOUSE	Ppp1r12a	22.0413	22.4534	22.7309	22.6096	22.2933	21.9254	22.1654	22.0307	21.8507	21.7759	22.0462	60.4111	11.1415	231.386	9.93797
Q9CQ37	UBE2T_MOUSE	Ube2t	18.2888	18.931	17.5352	18.1225	18.5925	18.5571	19.1079	18.9514	19.132	19.5909	19.5488	NA	NA	NA	NA
Q9CZY2	TCAL8_MOUSE	Tceal8	NA	NA	14.7743	15.1224	NA	NA	17.7598	17.1271	16.9123	16.4401	15.4028	NA	NA	NA	NA
P35700	PRDX1_MOUSE	Prdx1	28.4155	28.5398	28.119	26.8059	27.2802	27.1393	26.8058	26.8477	26.951	26.6759	26.5879	15.2498	9.18558	186.144	8.29411
Q8BVF7;Q8BVF7-2	APH1A_MOUSE	Aph1a	16.1908	NA	NA	18.0977	NA	17.8364	15.7006	NA	NA	NA	NA	NA	NA	NA	NA
O88271	CFDP1_MOUSE	Cfdp1	21.6374	21.6495	21.8966	21.6003	21.9851	21.6619	20.9225	20.455	20.4663	21.8208	21.8384	42.5753	15.775	1092.91	28.6268
P83741;P83741-2;P83741-3;P83741-4;P83741-5	WNK1_MOUSE	Wnk1	21.9882	22.3454	22.3495	22.6211	22.4103	22.0437	21.3353	21.2928	20.9523	22.449	22.3142	44.4463	13.336	250.219	22.1176
Q9R1P4	PSA1_MOUSE	Psma1	25.937	26.0508	26.1394	26.1861	26.2544	26.039	26.2523	26.2323	25.9912	26.6465	26.4282	91.5834	52.577	823.87	89.1511
Q8BMQ2	TF3C4_MOUSE	Gtf3c4	20.5537	19.9556	20.3642	20.2509	20.0056	20.5997	20.1908	20.8282	20.7905	20.3887	19.9286	39.9438	19.3274	1201.11	6.05982
Q8BM75	ARI5B_MOUSE	Arid5b	18.5891	18.5937	19.0036	19.0755	19.0809	18.7541	17.4836	17.4503	17.6243	18.4499	18.2041	59.212	6.97689	237.505	31.4415
Q8R5F7;Q8R5F7-2	IFIH1_MOUSE	Ifih1	19.6386	20.028	19.4701	20.9211	20.1759	20.1785	19.6233	19.6183	19.2616	21.9809	21.9734	28.8449	5.07238	NA	22.1118
O08539-2	BIN1_MOUSE	Bin1	22.6517	22.6997	23.0376	23.127	22.2872	21.9505	22.8097	22.966	22.9107	22.9428	22.9114	25.8832	7.79309	279.516	16.085
Q91V92	ACLY_MOUSE	Acly	22.4352	22.5962	22.3023	22.3321	22.2976	22.8491	23.4074	23.6318	23.6005	22.6272	22.361	27.5496	9.39491	542.207	14.0285
Q99MP8;Q99MP8-2	BRAP_MOUSE	Brap	17.6221	18.0662	17.9392	17.3348	17.9118	18.3801	18.1547	18.5298	18.4281	18.478	18.361	NA	NA	NA	NA
Q9Z0P4	PALM_MOUSE	Palm	20.5605	20.2481	19.9423	20.4897	20.9067	20.5342	19.8804	19.1729	19.6924	21.8718	21.8367	39.0127	46.1487	NA	51.8929
Q8VDD5	MYH9_MOUSE	Myh9	25.5733	25.4645	25.4554	25.8013	25.9979	26.1413	25.3324	25.002	24.8548	26.5115	26.339	57.0094	9.50915	303.51	19.8301
P97393	RHG05_MOUSE	Arhgap5	18.7602	19.0612	18.8246	18.9197	18.6132	18.5462	19.333	19.1779	18.9811	18.692	18.145	30.7661	16.2811	123.566	13.8784
Q80SU7	GVIN1_MOUSE	Gvin1	20.7156	21.3067	21.1889	21.8525	22.2622	22.9861	22.3658	21.947	21.9171	22.3385	22.2171	116.829	15.0691	NA	70.333
Q9EQ80	NIF3L_MOUSE	Nif3l1	19.702	19.9594	20.0605	20.4358	20.1341	20.5138	21.7098	22.0343	22.1365	20.5485	20.174	33.4011	9.82115	668.642	27.9719
Q8K135;Q8K135-2	K319L_MOUSE	Kiaa0319l	18.0157	17.7185	17.0413	17.6173	18.0812	17.3732	15.5345	15.888	15.5354	17.5538	17.1784	6.9371	NA	NA	NA
O88522	NEMO_MOUSE	Ikbkg	21.7354	21.806	21.9266	21.6046	21.8604	21.3731	21.4304	21.3593	21.0872	21.3016	21.0991	218.101	123.954	734.709	67.6224
P61804	DAD1_MOUSE	Dad1	18.8747	18.1747	18.4129	20.8746	18.9953	21.44	19.5192	18.3603	19.5663	18.5807	21.046	5.23085	6.83477	110.32	16.5874
Q80XP8	FA76B_MOUSE	Fam76b	18.7343	19.1076	19.0717	19.0697	18.433	18.8737	18.9648	18.9656	18.9509	18.7782	18.7639	9.76162	5.13684	31.5342	10.707
Q922G2	FA76A_MOUSE	Fam76a	19.3533	19.6807	19.3707	18.2207	19.1595	18.6197	18.6615	18.5354	18.5172	18.8228	18.9551	46.9414	12.7171	NA	70.6005
Q9CRD0	OCAD1_MOUSE	Ociad1	21.665	21.4341	21.3424	21.4541	22.0226	21.7542	21.0989	21.0243	21.2314	22.3386	22.3783	29.3389	22.8652	192.586	52.9839
Q60854	SPB6_MOUSE	Serpinb6	25.0677	25.248	25.1258	24.9511	24.6384	25.0916	24.8394	24.7393	25.015	25.3724	24.9816	42.9053	7.52883	416.12	22.7062
O08800	SPB8_MOUSE	Serpinb8	18.378	17.7576	NA	19.9146	20.0943	20.0481	19.671	19.2208	19.6225	21.9502	21.5299	18.5264	8.83006	1215.06	39.2272	Matrisome-associated	ECM Regulators
P56375	ACYP2_MOUSE	Acyp2	19.4991	19.5643	20.1822	20.8266	19.5578	19.0765	19.8725	19.9438	19.6638	19.8499	19.5457	4.48824	10.1495	NA	4.96242
Q8BP56;Q8BP56-3	PGGHG_MOUSE	Pgghg	17.2236	16.2283	16.0372	18.091	17.6737	17.831	16.1172	15.0785	16.7296	17.2079	17.8941	6.18327	7.38932	NA	8.2233
Q8K298	ANLN_MOUSE	Anln	18.33	18.5727	17.8534	19.6919	19.1539	18.9477	18.3637	18.4582	18.4287	20.8437	20.7595	19.873	9.76533	137.989	39.6493
O35465-2	FKBP8_MOUSE	Fkbp8	20.316	20.298	20.0799	20.2691	20.6301	20.856	20.7468	20.6902	20.8685	20.2856	20.4109	64.2837	13.4458	1123.95	14.5494
Q9DBT3	CCD97_MOUSE	Ccdc97	18.7207	18.9146	19.2429	19.5751	19.5758	19.3267	20.0486	20.6551	19.911	18.6318	18.9108	18.6908	101.917	1816.4	31.3006
P13597;P13597-2	ICAM1_MOUSE	Icam1	17.6582	18.3083	19.3439	19.9255	19.1828	19.2295	19.884	20.1187	20.1034	18.1276	18.1341	7.58795	5.5447	190.281	7.80163
P39447	ZO1_MOUSE	Tjp1	22.665	22.7907	23.0279	22.8722	22.9242	22.664	22.9759	22.8241	22.8252	22.3227	22.4023	66.0201	22.1461	129.484	31.9328
Q9JIA7	SPHK2_MOUSE	Sphk2	17.59	16.948	15.6784	17.145	17.2705	17.435	16.7758	16.9167	17.0706	16.6065	16.7902	123.688	4.16129	NA	6.12995
Q8BFX1	RN187_MOUSE	Rnf187	NA	NA	15.6663	18.6379	17.1553	NA	17.5218	17.369	17.2784	17.1784	16.8719	6.9953	NA	NA	NA
Q8CH18;Q8CH18-3	CCAR1_MOUSE	Ccar1	21.9511	21.9321	21.9381	21.8407	21.7494	21.6441	21.7049	21.7432	21.6049	21.8343	21.739	44.7848	11.7258	265.641	25.2973
Q0VGY8	TANC1_MOUSE	Tanc1	17.6896	17.9523	17.6022	18.2298	17.9644	18.5813	18.0347	18.1398	17.9056	18.6773	18.6909	75.5339	20.659	NA	8.92107
Q9D1H9	MFAP4_MOUSE	Mfap4	NA	NA	NA	18.7794	NA	18.5068	NA	NA	NA	NA	16.4299	NA	5.13174	NA	NA	Core matrisome	ECM Glycoproteins
Q9ERU9	RBP2_MOUSE	Ranbp2	22.3342	22.2338	22.3727	22.9631	22.2215	22.5745	23.0062	23.1347	22.9969	22.3311	22.387	14.5288	7.92805	624.851	10.2044
Q6PDH0	PHLB1_MOUSE	Phldb1	20.0093	20.1097	20.0476	20.6512	20.3961	20.4382	19.025	18.9511	19.0014	21.2453	21.1041	77.1892	16.796	377.963	21.2706
Q9CQ06	RM24_MOUSE	Mrpl24	21.8203	21.813	22.2396	21.6052	21.5182	20.8819	21.6425	21.6489	21.3703	21.2348	21.302	32.7029	29.9722	242.405	29.0431
Q9CQR2	RS21_MOUSE	Rps21	27.2291	27.0748	26.9953	27.0221	26.7468	25.9485	26.5762	26.4726	26.3127	26.9349	26.8701	70.2193	29.7939	1557.13	67.0739
P13634	CAH1_MOUSE	Ca1	NA	NA	NA	NA	NA	18.5406	17.8128	NA	18.2237	18.3915	18.1636	NA	4.17108	17.2132	5.73764
Q6P1H6	ANKL2_MOUSE	Ankle2	20.9899	21.0602	20.8752	21.3539	21.065	21.1745	20.6343	20.934	20.8678	21.3013	21.1911	43.3176	39.6127	1590.3	101.084
Q8R2K1-4	FUCM_MOUSE	Fuom	16.2562	16.636	14.3477	17.904	16.9784	17.2687	14.9004	15.8855	16.6622	NA	NA	NA	4.94884	NA	NA
Q99KW3-1	TARA_MOUSE	Triobp	22.0677	22.2546	22.5445	22.6104	22.1617	21.6517	21.6598	21.5852	21.5353	22.5516	22.1684	131.231	33.9286	306.077	59.1523
Q9CW46	RAVR1_MOUSE	Raver1	21.7141	22.1911	22.1947	22.0659	21.952	21.825	22.1193	22.1986	22.3369	21.9061	21.8231	21.0086	5.88352	123.427	6.14519
Q8BKG3	PTK7_MOUSE	Ptk7	19.0546	18.5062	18.5498	18.6393	19.0967	19.5796	19.3989	19.2872	19.5631	NA	NA	10.7518	9.08067	141.462	NA
O08749	DLDH_MOUSE	Dld	25.2264	24.9821	25.2683	25.2567	25.0061	24.4982	25.1449	25.1847	24.998	25.0031	25.2283	29.2901	9.81328	166.686	18.0303
Q7TS72	IP3KC_MOUSE	Itpkc	17.6875	17.624	16.9631	17.1965	17.3453	17.9236	17.4193	17.605	17.385	17.5378	17.2485	NA	49.475	NA	43.597
Q8BWY4	MBLC1_MOUSE	Mblac1	NA	NA	17.0429	17.0086	16.4283	NA	16.2736	17.2172	17.2549	16.0928	NA	8.44396	6.01777	NA	NA
Q5RI75-2	RASEF_MOUSE	Rasef	NA	NA	NA	NA	NA	NA	18.6996	18.7652	17.7213	NA	NA	NA	NA	NA	NA
Q8VHM5	Q8VHM5_MOUSE	Hnrnpr	23.0516	22.8535	22.8256	22.9226	22.7979	22.5228	22.4448	22.5481	22.6631	22.7495	22.7804	50.3202	19.1007	168.138	41.6543
Q7TMK9	HNRPQ_MOUSE	Syncrip	25.316	25.3965	25.4032	25.4317	25.4088	25.1793	25.1982	25.2198	25.2369	25.0906	25.1424	50.6806	24.5477	362.973	33.4224
P62242	RS8_MOUSE	Rps8	NA	NA	NA	NA	NA	NA	22.5828	22.515	22.7373	24.3177	26.2189	NA	NA	6.25778	3.84704
P62334	PRS10_MOUSE	Psmc6	23.2003	23.157	22.9686	23.2769	23.5079	23.5855	23.9223	24.1366	24.0287	23.5525	23.3931	58.8666	23.5772	915.193	30.3544
P11499	HS90B_MOUSE	Hsp90ab1	26.8275	26.8479	26.7995	26.9792	26.8865	27.0966	28.0104	28.133	28.3492	27.092	27.0807	47.7421	17.6046	960.82	17.4419
P14206	RSSA_MOUSE	Rpsa	24.6853	24.8248	24.7866	24.8112	24.9505	24.934	25.0171	25.2832	25.4863	25.1284	25.6349	32.2187	18.7743	382.191	35.5963
Q9Z2C9	MTMR7_MOUSE	Mtmr7	18.2386	18.413	17.77	NA	15.7247	16.0002	18.4527	18.1934	18.4479	NA	NA	32.02	NA	NA	NA
Q8K2Q7	BROX_MOUSE	Brox	21.9215	21.7682	21.3095	20.8605	21.0017	21.5429	21.9936	22.1311	22.286	21.2544	21.0049	45.611	15.3344	196.738	22.5331
P30115	GSTA3_MOUSE	Gsta3	23.1499	22.7824	23.6256	21.3929	21.5838	21.8472	25.0907	25.3847	25.5285	18.4568	20.7489	12.7763	3.16482	899.237	8.2136
B2RRE7	OTUD4_MOUSE	Otud4	21.0957	21.372	21.1407	21.4567	21.6074	21.6091	21.3406	21.4562	21.2899	20.9369	20.9338	53.9979	28.2681	171.581	33.2394
Q9CY18	SNX7_MOUSE	Snx7	20.3462	20.8596	20.8087	20.4413	20.3547	20.3263	19.9268	19.6882	19.713	20.7429	20.6358	161.401	23.4241	NA	52.953
P62270	RS18_MOUSE	Rps18	25.3149	25.0915	25.27	25.3647	25.1793	24.4752	24.2825	24.5641	24.5259	25.0667	25.6419	16.7671	9.49393	47.1231	16.2094
P58021	TM9S2_MOUSE	Tm9sf2	NA	NA	NA	22.4386	19.6587	22.1811	17.8592	18.0122	18.0841	19.0002	20.4171	NA	7.90685	174.505	6.06972
Q6ZWX6	IF2A_MOUSE	Eif2s1	23.0871	23.1484	22.8042	22.987	23.0789	23.1565	23.3382	23.5523	23.5906	23.4038	23.4218	26.838	14.5438	424.772	23.6668
Q61543	GSLG1_MOUSE	Glg1	21.8778	21.9226	21.8095	21.668	21.7232	21.9061	20.3218	20.0375	19.9741	20.5988	20.7566	68.823	16.0909	99.2254	28.5715
Q6PE15	ABHDA_MOUSE	Abhd10	19.9262	19.6447	19.6015	19.5601	19.3574	19.3154	19.2967	19.3315	19.6156	19.4712	19.3839	61.2881	6.85917	NA	4.06005
Q9Z1S0	BUB1B_MOUSE	Bub1b	17.1816	17.9122	15.7122	18.1444	17.0468	17.3559	17.4868	17.4595	17.2724	19.3521	18.7356	NA	NA	NA	195.056
Q8R3P0	ACY2_MOUSE	Aspa	19.8847	19.7518	20.0491	21.199	21.3741	20.5719	21.4765	21.4831	21.5375	20.242	19.4092	6.6822	4.9743	354.311	21.3135
P35428	HES1_MOUSE	Hes1	19.1991	19.0613	18.6574	19.124	19.6149	19.6204	18.3362	18.4825	18.31	18.3395	18.1756	78.5018	NA	NA	NA
Q8VE62	PAIP1_MOUSE	Paip1	21.1781	21.0788	20.8395	21.123	21.4919	21.9218	21.1538	21.3036	21.3356	21.4117	21.4518	39.7123	19.9705	276.663	29.7786
Q18PI6;Q18PI6-2;Q18PI6-3	SLAF5_MOUSE	Cd84	NA	NA	NA	NA	15.0037	NA	NA	NA	11.5855	NA	NA	NA	NA	NA	NA
Q61503	5NTD_MOUSE	Nt5e	21.9272	21.8866	21.8291	21.9609	22.7935	23.4334	20.4022	19.8772	20.3282	19.3255	19.9875	101.287	65.3087	243.556	13.7088
Q99KK9	SYHM_MOUSE	Hars2	19.8486	19.668	19.346	18.9697	19.163	19.4547	19.7344	19.8753	20.212	19.4923	19.3146	13.633	5.09836	515.186	7.93082
Q8JZR0	ACSL5_MOUSE	Acsl5	19.7133	20.0606	20.0813	20.2632	19.6551	20.6815	20.022	19.8924	20.2737	19.4308	19.4885	18.2854	19.5686	1717.56	15.5987
Q8VE22	RT23_MOUSE	Mrps23	20.0358	20.7034	20.8847	21.0563	20.4106	20.0583	20.8161	20.8393	20.8885	20.4157	20.8461	4.82375	3.77818	78.1213	28.6628
Q8BT07	CEP55_MOUSE	Cep55	20.4523	20.8424	20.8364	21.0213	20.3535	20.01	19.5062	19.2436	18.9857	20.432	20.2335	35.7271	22.2507	30.2477	43.9791
P10649	GSTM1_MOUSE	Gstm1	25.4757	24.9768	25.049	24.7814	25.3598	25.1962	26.1142	26.2542	26.2943	25.6669	25.9064	17.6411	13.4941	687.114	28.8429
Q8K154	Q8K154_MOUSE	Ugt2b34	18.4634	18.0084	18.5818	NA	16.9067	18.5724	17.3056	16.8187	18.0341	NA	NA	22.2684	NA	NA	NA
Q6P9R2	OXSR1_MOUSE	Oxsr1	22.0845	22.083	22.0957	22.3324	21.9428	22.2071	22.0097	22.0617	22.2827	21.6317	21.7602	43.9633	15.0094	371.357	19.1177
Q5GH66	XKR5_MOUSE	Xkr5	NA	NA	14.841	NA	NA	NA	14.7936	15.44	15.6709	NA	NA	NA	NA	NA	NA
Q9EQ08	Q9EQ08_MOUSE	Sgsh	20.1062	19.9518	20.4824	NA	NA	NA	19.0894	19.7352	19.5042	NA	NA	20.0486	NA	57.9796	NA
P68037	UB2L3_MOUSE	Ube2l3	23.8318	24.1011	24.9204	24.6364	24.0222	23.611	24.1817	23.9171	23.5301	23.5405	23.5039	28.669	10.271	435.414	11.1071
O54825	BYST_MOUSE	Bysl	19.937	19.7359	19.2287	19.2574	19.4145	19.7352	20.3631	20.7222	20.7095	20.5156	20.3695	55.7269	18.9913	3854.51	40.6229
P53690	MMP14_MOUSE	Mmp14	22.5247	22.5152	22.3362	22.5819	23.0965	23.2211	21.1772	21.334	21.2703	21.8874	21.5381	203.841	111.903	NA	74.2301	Matrisome-associated	ECM Regulators
Q9ERA6	TFP11_MOUSE	Tfip11	19.4695	19.2418	18.6374	19.3085	18.9898	19.7601	19.1077	19.2123	19.1024	19.592	19.2959	83.9829	7.17842	283.992	58.8382
Q8K1N2;Q8K1N2-2	PHLB2_MOUSE	Phldb2	20.7273	20.9124	21.0983	21.2571	21.0226	21.3476	20.8097	20.7377	20.6684	19.7681	19.728	73.5959	15.8385	383.004	63.0501
P47873	IL11_MOUSE	Il11	17.6711	NA	NA	NA	15.8147	16.3141	NA	NA	NA	NA	NA	NA	NA	NA	NA	Matrisome-associated	Secreted Factors
Q91V41	RAB14_MOUSE	Rab14	20.2808	20.4048	20.2656	20.9761	20.6083	21.0403	21.2696	21.4516	21.7945	20.398	20.6139	9.27744	4.81297	329.824	11.1477
Q00519	XDH_MOUSE	Xdh	21.0841	21.6207	21.6468	21.7221	22.0191	22.4752	20.7621	20.8027	20.727	22.5696	22.8097	34.009	9.72697	290.365	39.4292
P48725	PCNT_MOUSE	Pcnt	18.8236	18.9923	19.0512	19.5622	19.0348	18.9486	19.1803	18.9093	18.8246	18.664	18.5506	54.0875	45.8811	1294.39	NA
Q61781	K1C14_MOUSE	Krt14	NA	NA	NA	26.7752	26.4911	26.3996	22.3949	21.4369	21.3204	24.8671	25.0314	NA	5.77166	26.5408	9.24949
Q4KMM3-4	OXR1_MOUSE	Oxr1	21.0462	21.1525	21.0671	21.0676	21.2272	21.0361	21.2626	21.1487	21.2417	20.4212	20.6389	89.0448	25.9645	291.723	25.8689
Q9JJZ6	KLF13_MOUSE	Klf13	20.5903	20.6509	20.9839	21.6968	21.226	20.4355	19.4707	19.2449	18.9444	20.7302	20.3511	54.1753	33.1718	57.3473	37.2657
Q5XG71	UTP20_MOUSE	Utp20	16.9773	16.6939	16.3186	16.38	16.1906	16.8193	17.9782	18.3071	18.3374	16.9171	16.9004	45.8727	NA	NA	70.2438
Q9Z2Q2	KNOP1_MOUSE	Knop1	19.5147	19.8042	19.7399	19.5136	19.3454	18.7498	19.9795	20.1643	19.8118	19.8484	19.725	17.9837	14.7274	NA	17.8994
Q9CR08	RPP29_MOUSE	Pop4	17.8956	17.5524	16.8462	17.384	17.0541	17.5014	18.2801	18.3921	18.8372	18.0662	17.656	NA	18.1359	NA	34.3106
P62897	CYC_MOUSE	Cycs	26.0925	25.92	25.678	25.697	25.4006	25.0662	24.8945	24.8318	24.6495	25.8067	25.976	13.1905	9.16243	76.43	12.7566
Q99MB7	RN141_MOUSE	Rnf141	18.4858	18.5848	17.8739	17.8338	18.1392	18.1764	17.1736	17.4024	17.6552	18.0527	17.56	NA	NA	NA	NA
Q9WUA2	SYFB_MOUSE	Farsb	21.6344	21.4608	21.6751	21.6456	21.6943	21.9248	22.0779	22.3676	22.4704	21.9488	22.1969	17.04	7.20991	206.202	17.6732
Q8C9X6	EPC1_MOUSE	Epc1	17.8675	17.4309	17.6057	17.8916	17.7019	17.4516	17.5164	17.4334	17.3309	17.3364	17.3521	NA	19.0227	NA	NA
E9PZJ8	ASCC3_MOUSE	Ascc3	20.0689	19.5804	19.7118	20.406	19.5289	20.679	20.0807	20.0536	20.2389	20.0709	19.8419	13.9155	16.4561	1064.3	16.8956
Q99J39;Q99J39-2	DCMC_MOUSE	Mlycd	NA	NA	NA	NA	NA	NA	17.151	17.1961	17.3532	NA	NA	NA	NA	NA	NA
Q5DU05-2	CE164_MOUSE	Cep164	19.6857	19.3041	19.6686	19.3184	18.6539	18.297	17.91	18.5259	18.2072	NA	NA	NA	NA	NA	NA
Q8K3K8	OPTN_MOUSE	Optn	21.2539	21.5596	21.3578	20.9288	21.2968	21.314	20.279	20.2462	19.7942	18.9785	19.0235	93.8749	62.864	465.94	53.3532
Q7TNE3	SPAG7_MOUSE	Spag7	21.5377	21.7726	21.9285	21.9628	21.894	21.3883	20.2411	19.8893	19.7259	21.4829	21.3541	68.3902	19.7076	188.744	41.1872
Q3UM18	LSG1_MOUSE	Lsg1	20.1033	20.2873	20.2152	20.2912	20.4636	20.2773	20.979	21.3626	21.1745	20.4028	20.3129	17.925	16.6025	186.785	15.4939
Q5RKZ7	MOCS1_MOUSE	Mocs1	19.9126	19.6847	19.7383	18.576	18.708	18.7962	19.1316	19.1674	19.3857	18.6951	18.5159	94.4592	18.2775	NA	59.1381
Q9D8Y0	EFHD2_MOUSE	Efhd2	22.495	22.4599	22.4696	23.912	23.4686	22.9565	22.5596	21.9832	21.865	24.1178	24.0619	12.5969	6.53234	65.4432	18.7644
Q9Z1R4	CF047_MOUSE	D17h6s53e	18.9181	18.7668	18.7125	19.4556	19.0487	19.1382	17.4677	18.6393	18.8225	19.2085	19.2989	28.9697	4.67818	NA	10.1997
Q9QZH6	ECSIT_MOUSE	Ecsit	19.3033	19.2732	19.2859	18.5185	19.115	18.8692	19.421	19.6682	19.455	19.2097	19.2486	56.5304	15.7257	NA	51.7628
Q5NBU8	XAF1_MOUSE	Xaf1	20.9034	21.8466	21.5035	22.3792	22.5341	21.7781	22.0733	21.6739	21.2422	23.36	23.2453	133.124	68.5263	NA	366.569
Q8C3I8	HGH1_MOUSE	Hgh1	18.6249	18.4689	18.4954	18.2073	18.202	18.2629	19.284	19.6886	19.7885	19.5337	19.2587	21.3057	5.43377	NA	16.6635
Q8K212	PACS1_MOUSE	Pacs1	19.5937	19.3619	19.2027	19.2364	19.1548	19.541	18.4415	18.0921	18.42	18.6373	18.7098	29.3297	40.6888	NA	23.2885
Q3TIR1;Q3TIR1-2;Q3TIR1-3	TPC13_MOUSE	Trappc13	18.0754	18.6115	18.4419	18.6217	18.641	19.3152	18.8855	18.0022	18.4872	19.1048	18.8435	29.9932	16.9937	NA	30.3994
Q9D154	ILEUA_MOUSE	Serpinb1a	23.5559	23.9431	24.4367	23.2469	23.7713	24.1748	22.6532	22.5208	22.8416	22.437	23.8572	9.05637	13.013	738.125	15.9743	Matrisome-associated	ECM Regulators
O08797	O08797_MOUSE	Serpinb9	24.0805	23.8639	24.0926	23.375	23.7279	24.0764	24.1499	23.7114	23.8284	22.7091	22.5362	50.6086	15.6444	2009.52	48.8236	Matrisome-associated	ECM Regulators
D3YZ64;E9PUA6	D3YZ64_MOUSE;E9PUA6_MOUSE	Kctd9	17.7218	17.7261	NA	NA	17.6646	17.1965	NA	NA	NA	18.154	17.5216	NA	NA	NA	NA
Q8K2A7	INT10_MOUSE	Ints10	17.2305	16.8523	15.6011	16.8572	17.1009	18.1484	17.3713	17.8989	17.9688	17.2906	17.0455	NA	11.716	NA	NA
Q9JM96	BORG4_MOUSE	Cdc42ep4	22.1155	22.4263	22.4889	22.327	22.3347	21.618	21.3969	20.9167	20.7023	21.7424	21.7157	91.9945	28.9702	234.956	34.8381
Q3UFB2	BCD1_MOUSE	Znhit6	19.1412	19.1949	19.1117	19.3606	19.3293	18.9242	19.639	20.1625	19.8779	19.6784	19.6882	63.3675	69.5905	NA	163.874
Q9ESJ0	XPO4_MOUSE	Xpo4	16.8232	16.2269	NA	17.1435	15.1915	17.2413	17.2291	16.9763	17.3784	15.8801	NA	NA	NA	NA	NA
Q99LC8	EI2BA_MOUSE	Eif2b1	16.9169	17.2972	17.356	19.0372	18.0609	17.5796	17.0015	17.841	17.9232	17.8096	18.2314	3.91125	7.63275	NA	10.1529
Q80V26	IMPA3_MOUSE	Bpnt2	21.5723	21.4282	20.701	19.7461	20.7365	20.9841	20.5563	20.2941	20.8416	20.1199	20.3151	NA	100.534	NA	121.422
Q8BIJ6	SYIM_MOUSE	Iars2	20.8427	20.8016	20.4814	20.2578	20.2309	20.9166	21.74	21.7721	21.8251	20.6003	20.4336	18.612	6.82202	769.446	12.4495
Q06335;Q06335-2	APLP2_MOUSE	Aplp2	19.4157	20.0781	20.3413	20.8658	20.3992	20.7439	20.806	20.4121	19.9738	19.4647	18.6901	94.1431	NA	978.187	NA
Q61879	MYH10_MOUSE	Myh10	20.9567	19.5366	19.7387	21.2588	20.0458	19.7476	19.8843	19.6499	19.7541	19.6703	19.7477	310.759	8.31873	NA	12.4786
Q9D0R2	SYTC_MOUSE	Tars1	22.0633	22.2452	21.999	22.1424	22.2404	22.1654	22.5109	22.5754	22.6732	23.0123	23.0746	5.37669	6.28533	310.91	14.0119
Q920A7	AFG31_MOUSE	Afg3l1	19.4628	19.3385	19.183	18.488	19.0797	19.6003	19.2347	19.1731	19.1853	18.7087	18.7142	28.9216	39.2266	NA	38.793
Q5SSZ5	TENS3_MOUSE	Tns3	21.1084	21.3428	21.2269	22.3911	22.7027	22.6458	20.8866	20.7675	20.6498	22.1603	22.3565	29.3254	15.7321	159.866	19.4612
P40124	CAP1_MOUSE	Cap1	26.7481	27.1514	26.9909	25.9077	25.9812	26.1096	26.7273	26.661	26.5762	26.3664	26.3604	54.6911	7.80021	289.208	16.9221
Q8BH64	EHD2_MOUSE	Ehd2	22.9137	22.8748	22.5879	23.3182	23.853	24.0472	23.0008	23.156	23.0411	24.6085	24.3079	59.2847	20.5001	477.315	37.7223
Q8BMS1	ECHA_MOUSE	Hadha	23.8569	23.9141	24.0351	23.8037	23.8839	23.8836	21.5569	21.9669	21.8291	23.6924	24.2456	16.9619	3.15345	135.628	4.98874
Q9D0F9	PGM1_MOUSE	Pgm1	23.5012	23.5302	23.6295	22.2597	22.7872	23.3914	22.1936	22.055	22.3802	22.3062	22.445	27.8987	13.5077	212.786	12.5732
Q7TN98;Q7TN98-2;Q7TN98-3;Q7TN98-4;Q7TN98-5	CPEB4_MOUSE	Cpeb4	18.761	18.896	18.2166	18.9834	19.144	19.0944	18.2819	18.4727	18.0532	18.5141	18.9751	44.6077	21.9274	49.4875	22.2612
Q68FE8	Z280D_MOUSE	Znf280d	17.7	17.7218	17.5137	18.3656	17.5763	17.4787	17.5559	17.7352	17.6604	17.1981	17.3744	54.803	19.1261	NA	NA
Q8C0C7	SYFA_MOUSE	Farsa	20.4311	20.3866	20.644	20.6387	19.6951	20.2959	21.1408	21.3157	21.3944	20.5889	20.4837	25.5094	7.31172	821.365	16.9008
P97449	AMPN_MOUSE	Anpep	NA	NA	NA	18.7845	18.8385	18.5177	17.5886	17.629	17.3613	19.6686	19.985	NA	9.88493	NA	15.0681
Q8K1X4	NCKPL_MOUSE	Nckap1l	18.6616	18.5925	19.412	19.2751	18.4636	19.0519	19.3608	19.2031	19.1247	18.6988	19.013	16.1114	109.12	NA	NA
Q62469	ITA2_MOUSE	Itga2	21.9084	22.0215	21.5724	20.7989	21.9033	22.3318	22.6016	22.7126	22.7458	18.1177	18.8954	39.3702	35.7227	532.859	29.3535
P59113	FERM1_MOUSE	Fermt1	20.8053	20.6735	20.3657	18.6055	19.7108	20.5495	20.9237	20.7787	20.9367	NA	NA	59.5672	27.019	NA	NA
A0A0J9YUD5;B9EJ54	A0A0J9YUD5_MOUSE;B9EJ54_MOUSE	Nup205	19.4959	19.4891	19.026	20.179	18.7271	20.1893	20.2154	20.2054	20.3406	19.7859	19.2153	58.5963	28.5183	477.227	392.896
Q62148	AL1A2_MOUSE	Aldh1a2	NA	NA	NA	NA	NA	NA	18.5301	18.6187	18.9175	NA	NA	NA	NA	25.4149	NA
Q6PDG5;Q6PDG5-2	SMRC2_MOUSE	Smarcc2	23.2551	23.1732	23.7137	23.7574	23.2109	23.0157	23.2399	23.0033	23.0335	23.2	23.2795	117.752	31.2192	299.509	35.5454
O35177	CASL_MOUSE	Nedd9	18.8631	19.2797	18.0902	18.741	19.7285	19.5343	17.7602	17.5615	17.5252	20.2153	19.9447	NA	103.478	NA	61.4683
D0QMC3	MNDAL_MOUSE	Mndal	20.3081	20.736	20.9092	21.6879	21.5282	21.1727	21.2605	20.7677	20.7027	22.2402	22.3301	20.6267	10.3821	NA	46.1786
Q9Z1F9	SAE2_MOUSE	Uba2	22.3752	22.3818	22.2423	22.495	22.0287	22.236	22.6608	22.8627	22.8715	22.4544	22.3317	66.4792	19.8428	592.174	18.9408
Q80TR8;Q80TR8-2;Q80TR8-4	DCAF1_MOUSE	Dcaf1	18.6996	18.6023	18.4872	18.2659	17.901	18.3071	18.2907	18.4443	18.4316	18.1544	17.9896	86.5536	13.3222	421.039	30.2917
Q78ZA7	NP1L4_MOUSE	Nap1l4	21.7334	22.0183	22.2066	22.8421	22.8621	22.5309	22.1355	22.4396	22.6232	22.0649	22.2216	26.2772	13.1567	223.522	15.6077
A0A1B0GR60;Q9CPX4	A0A1B0GR60_MOUSE;Q9CPX4_MOUSE	Ftl1	20.7316	19.9979	19.5585	19.5563	20.3537	20.6428	18.7999	18.5977	18.9245	20.6113	20.3826	NA	NA	NA	NA
Q8K009	AL1L2_MOUSE	Aldh1l2	20.5234	20.0311	20.6533	NA	NA	NA	18.5373	18.2658	18.5974	21.7531	23.4871	8.03358	NA	32.5972	17.2041
Q8R0Y6	AL1L1_MOUSE	Aldh1l1	21.895	21.6391	21.7016	21.7748	22.3703	22.7284	21.3959	20.8452	21.3885	21.9134	22.3857	28.6973	15.3152	116.889	19.7168
Q61001	LAMA5_MOUSE	Lama5	22.4346	22.333	22.188	22.4095	21.0696	22.5187	23.2897	23.4481	23.3308	19.735	20.3593	26.0955	19.1625	766.405	18.4038	Core matrisome	ECM Glycoproteins
Q3UDW8;Q3UDW8-2	HGNAT_MOUSE	Hgsnat	NA	17.5831	NA	17.2345	NA	18.4421	NA	NA	NA	NA	15.0316	NA	NA	NA	NA
Q9Z1X4;Q9Z1X4-3	ILF3_MOUSE	Ilf3	24.3877	24.0945	24.0783	23.9516	23.8552	23.6346	24.0086	23.932	23.8006	24.1681	24.0102	157.852	25.9138	403.052	40.3437
Q8BNY6	NCS1_MOUSE	Ncs1	19.8271	19.4709	19.3446	18.7624	19.6652	19.4513	17.7565	17.7411	17.1983	18.8733	19.1934	40.6195	20.2036	NA	23.1573
Q7TQK5	CCD93_MOUSE	Ccdc93	20.9598	21.0757	21.0732	21.2786	21.3319	21.236	21.0332	20.7991	20.9719	20.8417	20.966	36.5446	5.54602	155.033	9.98957
Q04857	CO6A1_MOUSE	Col6a1	21.1587	21.4478	22.234	22.7463	22.2782	21.8286	20.1081	20.3162	20.4439	23.7473	24.0625	4.1779	3.19701	17.5807	11.0231	Core matrisome	Collagens
P18654	KS6A3_MOUSE	Rps6ka3	23.2717	23.2766	23.0739	23.3617	23.0128	23.5748	23.5518	23.4364	23.5386	22.7598	22.7841	80.3981	32.2901	383.803	21.4809
Q68FE6	RIPR1_MOUSE	Ripor1	16.9543	16.7202	16.7127	18.3679	17.4872	17.9726	16.8116	17.1094	17.1128	16.8178	17.4823	NA	29.672	NA	24.2345
Q91YJ5	IF2M_MOUSE	Mtif2	19.0904	19.3318	19.3908	19.3465	19.1498	19.1146	18.8766	19.1554	19.2474	19.1113	18.5129	38.7967	9.78216	116.531	15.9827
Q8R0K9	E2F4_MOUSE	E2f4	19.5375	19.4687	20.3498	19.593	19.1636	18.6126	18.8756	18.8138	18.7866	19.2513	19.0741	18.1411	8.96459	NA	12.2093
Q9EPU4	CPSF1_MOUSE	Cpsf1	18.6745	18.7968	18.4652	19.1778	18.3221	19.2969	19.4398	19.6838	19.7867	19.3781	18.9298	41.5577	28.0045	NA	33.0792
Q9R0Q4	MO4L2_MOUSE	Morf4l2	19.5115	19.7529	19.3065	20.2168	20.273	20.5624	19.6371	19.3881	19.5043	20.098	20.0839	63.2212	26.8704	NA	88.0285
P58059	RT21_MOUSE	Mrps21	22.1549	21.9109	22.0863	21.3579	20.9594	20.3319	21.4623	21.1757	20.9276	21.0928	20.7118	93.7373	19.4333	14537.3	25.7379
Q8BY87-2	UBP47_MOUSE	Usp47	19.0153	19.2882	19.2125	20.1651	19.6208	19.77	19.9516	20.2143	20.204	19.9175	19.9629	31.583	13.7787	984.655	51.1359
Q60710	SAMH1_MOUSE	Samhd1	22.8214	23.401	23.5474	24.3798	24.0702	24.3115	23.2815	23.3085	23.1022	25.0553	24.9559	15.5994	4.85942	268.629	23.9313
O89053	COR1A_MOUSE	Coro1a	20.6696	21.361	21.6777	NA	NA	NA	21.1872	21.2773	21.607	NA	NA	3.04147	NA	38.9496	NA
Q923G2	RPAB3_MOUSE	Polr2h	17.8322	18.0203	18.6858	19.0689	17.3912	17.9816	18.1856	18.5807	18.8098	17.6773	17.7655	20.2916	24.9186	NA	20.2147
Q8BJW5	NOL11_MOUSE	Nol11	16.0933	16.3919	16.1548	NA	NA	NA	17.7227	18.1579	18.3917	16.998	17.4171	3.3253	NA	NA	4.75275
Q9WVK4	EHD1_MOUSE	Ehd1	23.0465	23.2136	22.7821	23.0099	22.8762	23.323	22.7033	22.734	22.632	23.6682	23.2397	35.1007	9.41912	194.967	17.6885
B1AZI6	THOC2_MOUSE	Thoc2	19.8821	19.5735	19.2684	19.34	19.3432	19.7543	19.7207	19.9598	19.835	19.5634	19.186	44.8061	6.0951	130.028	13.8856
P97326	CADH6_MOUSE	Cdh6	19.793	19.8739	19.8641	18.612	20.2269	20.2591	19.7779	19.2931	19.5549	NA	NA	170.574	NA	NA	NA
P0DP28	CALM3_MOUSE	Calm3	29.2748	28.9998	28.4486	28.4574	28.4776	28.2905	26.8681	26.1194	25.9313	28.2555	28.1738	165.253	53.4012	170.39	92.6892
Q64261	CDK6_MOUSE	Cdk6	18.6736	18.7546	17.9309	19.8054	19.238	19.8513	18.8436	18.9926	19.0091	19.3871	19.6776	67.9711	16.5738	301.985	35.9088
Q8VI33	TAF9_MOUSE	Taf9	20.7417	20.564	20.2316	20.1672	20.4865	20.3791	19.7006	19.9368	19.6564	20.4884	20.2508	229.794	15.9496	NA	32.2591
Q80Y55	BSDC1_MOUSE	Bsdc1	19.2829	19.3989	19.3328	19.5942	19.6246	19.2022	18.7162	19.0854	18.8144	19.4127	19.6941	34.8294	16.7264	NA	27.3242
Q8R1J3	ZCHC9_MOUSE	Zcchc9	19.9417	20.1037	20.0716	20.0391	19.9274	19.3581	18.9372	19.2067	18.8369	20.0575	19.8941	98.387	46.4815	NA	99.5192
Q9EQP2	EHD4_MOUSE	Ehd4	23.0836	23.1795	22.6913	23.0416	23.2149	23.6372	22.9151	22.9791	22.8525	22.8552	22.7788	31.0709	10.415	401.317	15.8355
P63321	RALA_MOUSE	Rala	21.4255	21.8053	21.9485	21.3436	21.9649	22.3534	21.9655	21.9028	22.0419	21.4138	21.6093	88.9489	58.3972	NA	53.9063
P62264	RS14_MOUSE	Rps14	26.4168	26.2152	26.1026	26.4021	25.8993	25.1629	25.8485	26.0191	26.1774	25.8257	26.1255	28.8725	6.95088	211.725	18.4571
Q921I1	TRFE_MOUSE	Tf	NA	NA	NA	25.2218	24.5784	24.4053	25.1269	25.0695	25.1137	24.7058	24.9458	NA	3.32827	25.4278	3.45469
Q925I1	ATAD3_MOUSE	Atad3	22.3681	22.2548	22.3674	21.5495	21.1485	21.4482	22.292	22.286	22.3554	21.633	21.4711	73.8725	16.9313	73.2374	18.5835
Q9D0F1	NDC80_MOUSE	Ndc80	18.1042	18.7452	18.3693	19.2893	18.8076	18.7216	17.6501	17.7707	17.5935	20.2431	20.2436	NA	58.797	NA	46.1085
Q8BJ64	CHDH_MOUSE	Chdh	18.6506	17.4147	17.7976	19.2674	19.3562	17.9579	17.5319	18.4165	18.0918	18.8254	20.5854	5.83062	19.4653	687.199	10.5415
Q5SX79	SHRM1_MOUSE	Shroom1	17.4944	18.399	18.2042	17.504	17.8505	18.0015	15.5186	16.5349	16.6816	14.8604	15.1979	27.8815	6.64748	NA	NA
Q9EPQ8;Q9EPQ8-2	TCF20_MOUSE	Tcf20	18.8131	19.0502	18.9208	18.9781	19.2521	18.8724	19.4427	19.4183	19.0098	19.1868	19.1007	116.585	15.1114	536.128	29.6344
Q9CR46	SKA2_MOUSE	Ska2	NA	17.578	17.0771	NA	18.3375	NA	17.6828	17.2817	17.2296	18.7172	18.7299	NA	NA	NA	NA
P97329	KI20A_MOUSE	Kif20a	NA	17.0583	NA	17.7503	16.3003	16.6119	16.757	17.3364	17.583	18.3531	17.9177	NA	NA	NA	NA
P70336	ROCK2_MOUSE	Rock2	23.3316	23.3471	23.3494	23.3918	23.3366	23.1656	22.6838	22.5607	22.316	23.1564	23.0832	57.0773	42.0371	640.209	41.2635
P06684	CO5_MOUSE	C5	NA	16.7855	15.3964	NA	NA	NA	16.2371	16.9901	17.1179	15.1987	16.248	3.58559	NA	88.546	9.51731
A2AG58	BCLA3_MOUSE	Bclaf3	18.8324	18.6959	18.7845	19.7297	19.3832	19.4427	20.2362	20.8053	20.6146	18.9676	19.5319	80.7846	38.1451	NA	NA
O55137	ACOT1_MOUSE	Acot1	NA	16.047	17.4121	NA	NA	NA	19.1953	19.4712	19.7628	15.6876	NA	NA	NA	NA	NA
A2A8R0;A8Y5G5	A2A8R0_MOUSE;A8Y5G5_MOUSE	Zfyve9	18.0872	18.0464	18.285	17.1679	17.4798	17.8985	17.8118	17.4295	17.6123	17.538	17.0365	NA	NA	NA	NA
E9Q394-2	AKP13_MOUSE	Akap13	19.1468	19.6509	19.5662	19.4661	19.3482	19.6147	19.0294	18.7659	18.7087	19.1399	19.0603	53.5333	5.7647	NA	5.08111
Q8BZR9	NCBP3_MOUSE	Ncbp3	20.8048	20.5844	20.7242	20.5546	20.7822	20.3378	20.1627	20.2149	20.2869	20.5421	20.6746	28.0756	16.5853	143.292	32.9803
Q6PGF5	Q6PGF5_MOUSE	Bms1	21.3979	21.4834	21.1254	20.9025	20.799	21.0883	21.7604	21.8635	21.7022	21.5573	21.2586	85.6771	65.9622	151.989	18.8209
Q9JLQ2	GIT2_MOUSE	Git2	19.1579	18.9947	18.5791	19.4864	18.7365	19.3593	18.989	19.2221	19.0917	18.7966	18.6771	92.9761	10.9669	90.2436	10.0736
Q9CWY8	RNH2A_MOUSE	Rnaseh2a	20.0574	20.0656	19.7138	19.8189	19.5691	20.0153	19.713	19.8534	19.991	19.9344	20.0269	35.9918	9.25656	319.811	22.6437
Q9DCV7	K2C7_MOUSE	Krt7	28.591	28.3502	28.2466	26.5723	27.2577	27.7557	27.9289	27.5937	27.6737	NA	NA	63.878	33.1595	151.84	NA
Q9DBC3	CMTR1_MOUSE	Cmtr1	19.7254	19.7421	19.5213	19.9883	19.5132	19.9622	19.2113	19.4133	19.3708	20.5826	20.4127	178.282	5.77276	NA	28.1943
A2AM29	AF9_MOUSE	Mllt3	16.5454	16.5243	16.263	NA	17.1392	16.2752	15.6642	16.0761	15.872	16.6032	NA	NA	4.84239	NA	NA
E9PVA6	E9PVA6_MOUSE	Git2	18.8303	18.7474	18.4764	18.9358	18.3217	18.4968	17.1838	NA	16.9875	18.4516	18.0449	NA	15.4272	NA	30.9022
P97927	LAMA4_MOUSE	Lama4	18.1857	18.1436	18.5701	19.5664	18.7571	18.5358	17.5447	17.6719	16.6028	20.6864	21.0564	8.21966	4.15856	36.4254	14.8419	Core matrisome	ECM Glycoproteins
Q9DBU5	RNF6_MOUSE	Rnf6	17.2737	17.4841	16.7973	17.4242	17.5889	17.5705	16.4927	16.2322	16.7958	17.6631	17.5485	NA	NA	NA	NA
Q9EPU0;Q9EPU0-2	RENT1_MOUSE	Upf1	22.1248	22.0837	22.1544	22.5519	22.2525	22.6431	22.9286	23.0108	23.0077	22.4743	22.501	112.976	44.2282	813.315	69.0454
Q9Z1K6	ARI2_MOUSE	Arih2	18.5002	18.8194	17.9937	18.2562	18.7282	19.3356	19.4859	19.6655	19.6473	18.9888	18.7691	40.75	36.8507	NA	NA
P59729	RIN3_MOUSE	Rin3	17.558	17.5783	18.3077	17.4913	17.1273	16.9453	17.3918	17.5057	17.1266	17.6687	16.0298	121.335	27.3451	NA	46.715
Q6PGG2;Q6PGG2-2	GMIP_MOUSE	Gmip	21.0043	16.5191	16.9233	18.453	16.6365	16.5251	17.1821	17.4544	17.3749	16.1424	16.1722	6.6198	3.9487	NA	3.98145
Q8R059	GALE_MOUSE	Gale	19.4832	19.6669	19.2079	18.8726	18.1837	18.8131	17.933	17.9147	18.1854	18.5571	18.503	41.0237	15.2662	NA	47.2409
Q9QYH6	MAGD1_MOUSE	Maged1	18.4929	18.6557	18.0223	18.6448	18.9067	18.8912	18.5856	18.4848	18.4496	19.3078	19.0753	35.1316	23.6291	NA	44.7554
Q9JK53	PRELP_MOUSE	Prelp	NA	NA	NA	20.6714	20.73	19.8071	18.8383	19.0746	19.0736	22.2363	22.4988	NA	3.48595	23.689	13.0959	Core matrisome	Proteoglycans
Q69Z37	SAM9L_MOUSE	Samd9l	20.5125	20.7028	20.5151	20.1076	20.2817	20.9817	19.4028	18.9112	19.1856	18.661	18.6287	183.429	18.4616	372.975	92.5224
A2AQ25	SKT_MOUSE	Skt	22.1716	22.4717	22.627	22.5724	22.5466	22.2744	22.1251	21.8759	21.8172	21.4601	21.5894	168.069	48.6882	76.5336	114.448
E9Q512	E9Q512_MOUSE	Trip11	20.5122	20.4982	20.8251	21.1743	20.8552	20.5435	20.835	20.7169	20.3397	20.2839	20.4206	61.8592	17.1609	143.086	35.621
Q8R5H1	UBP15_MOUSE	Usp15	20.0714	20.2214	19.8756	20.1286	20.0357	20.2489	20.4343	20.6363	20.7576	20.2685	20.2808	33.9377	14.5812	562.377	26.4533
Q8VC85	LSM1_MOUSE	Lsm1	18.9697	18.7996	18.6728	18.8212	18.8825	18.5946	19.4612	19.6803	19.592	19.5028	19.1538	NA	33.57	NA	44.7925
P54775	PRS6B_MOUSE	Psmc4	22.9234	22.9228	22.7399	23.1337	23.535	23.653	23.8382	24.0683	24.0662	23.635	23.7919	54.7744	26.6088	333.842	32.7535
Q80UG5	SEPT9_MOUSE	Septin9	24.519	24.4632	24.5274	24.3902	24.8853	25.1225	24.5017	24.5491	24.5871	25.0746	25.1624	94.041	28.0963	518.761	58.3205
P42208	SEPT2_MOUSE	Septin2	25.3949	25.4446	25.7616	25.8774	25.7982	25.7218	25.9566	26.029	25.9494	25.5709	25.7155	197.532	51.2753	951.724	54.4569
O55131	SEPT7_MOUSE	Septin7	26.1664	26.0605	26.1494	26.1288	25.8405	25.7308	26.1843	25.889	25.8253	26.0681	25.8892	229.312	62.7385	1083.09	64.8025
P84089	ERH_MOUSE	Erh	25.4608	25.4337	25.7739	25.6167	24.5397	23.9973	25.6242	25.4325	25.006	24.679	24.1356	129.83	57.617	2276.32	66.2789
A0A0R4J045;A0A3B2WB30;A0A3B2WBC2	A0A0R4J045_MOUSE;A0A3B2WB30_MOUSE;A0A3B2WBC2_MOUSE	Rrp36	17.3205	17.3009	17.5112	NA	NA	16.3622	16.3266	NA	NA	17.5379	NA	NA	NA	NA	NA
Q5DW34	EHMT1_MOUSE	Ehmt1	19.3603	19.415	19.5558	19.8058	19.5449	19.6797	19.3815	19.4732	19.3465	19.5688	19.5061	37.5337	20.597	NA	41.2322
Q8K2F0-2	BRD3_MOUSE	Brd3	20.3285	20.3649	20.3454	20.0459	20.2671	20.193	19.5249	19.4822	19.3174	20.1022	20.168	74.2316	23.9188	409.974	51.7346
Q80YR5	SAFB2_MOUSE	Safb2	21.9848	21.8414	22.3628	22.3941	21.9914	21.564	22.7184	22.9269	22.7742	21.4218	21.2674	20.4842	7.09684	51.0623	13.1882
Q61576	FKB10_MOUSE	Fkbp10	17.8555	18.4101	18.6833	21.5136	20.4858	20.2841	19.0961	19.2454	19.2556	22.6852	22.9615	4.11084	12.5581	107.522	36.2086
Q9JL15	LEG8_MOUSE	Lgals8	18.4833	18.5259	17.7712	18.3172	18.4829	18.7462	17.9684	18.1947	18.233	19.1995	18.5395	NA	NA	NA	76.3582	Matrisome-associated	ECM-affiliated Proteins
P31001	DESM_MOUSE	Des	NA	NA	NA	21.9908	19.5294	19.5471	17.6367	18.0879	17.7556	20.8209	20.126	NA	4.22813	14.8113	3.97381
A2CG49;A2CG49-7	KALRN_MOUSE	Kalrn	NA	NA	NA	NA	NA	NA	NA	17.563	NA	NA	NA	NA	NA	NA	NA
Q8BJS4;Q8BJS4-2;Q8BJS4-3	SUN2_MOUSE	Sun2	18.4261	18.5662	18.1472	19.3589	18.3009	19.2836	18.3097	18.3328	18.6618	20.1969	19.8012	18.7416	7.52073	98.0908	19.3515
A2ALU4	SHRM2_MOUSE	Shroom2	18.6175	18.59	19.1492	18.9163	17.7162	17.1417	19.0381	18.9592	19.0291	NA	NA	28.0854	NA	197.681	NA
G5E829	AT2B1_MOUSE	Atp2b1	20.6694	20.3073	20.5837	21.46	20.1344	21.2494	20.6052	19.9894	19.9538	18.9488	19.4084	28.8517	20.1148	512.355	7.75785
Q8BUV3	GEPH_MOUSE	Gphn	20.6912	21.0617	20.8349	21.2397	21.4451	21.354	20.801	20.4519	20.4137	21.4893	21.7224	32.5819	16.8536	204.673	21.987
Q08943;Q08943-2	SSRP1_MOUSE	Ssrp1	21.0861	20.9125	20.8739	20.9246	20.7819	21.0326	21.172	21.2927	21.3122	21.3697	21.2635	40.6018	8.96815	200.823	21.2002
Q80Y84;Q80Y84-2	KDM5B_MOUSE	Kdm5b	17.3124	17.277	16.812	17.5071	18.2656	18.954	17.4122	17.3632	17.244	16.5405	16.1555	NA	NA	NA	4.04441
P57716	NICA_MOUSE	Ncstn	19.0074	19.0095	18.7109	19.1351	18.6876	19.0011	18.74	18.9912	19.2437	18.8983	18.5047	41.5051	15.8905	109.704	26.1337
O09174	AMACR_MOUSE	Amacr	20.6125	20.4112	20.6369	19.676	20.0764	20.4426	19.5603	20.241	20.1077	21.2004	21.0524	824.941	11.2127	NA	41.9341
Q8VDD9	PHIP_MOUSE	Phip	20.32	20.1063	19.6813	20.4675	19.7404	19.9061	19.7642	19.7014	19.5819	20.3728	20.1809	79.3893	74.2478	NA	381.521
Q91VK1	BZW2_MOUSE	Bzw2	20.9101	20.7915	20.8217	20.1284	20.2997	20.533	22.0005	22.143	21.9818	20.9852	20.8856	36.9517	21.1273	781.143	24.8719
Q99NH0	ANR17_MOUSE	Ankrd17	20.7311	20.7904	21.0568	21.3686	21.2936	20.9782	21.4098	21.5369	21.2597	21.1695	21.3125	196.204	27.9654	227.706	26.2993
Q8BJL0;Q8BJL0-2	SMAL1_MOUSE	Smarcal1	NA	15.4065	NA	16.4854	16.4567	17.1494	17.0555	17.4272	17.4402	18.3651	16.5675	NA	7.55089	NA	19.277
E9PW74	GIMD1_MOUSE	Gimd1	19.4785	19.6993	19.2068	NA	NA	16.4271	18.6326	19.307	19.6105	NA	NA	54.6631	NA	NA	NA
P49025	CTRO_MOUSE	Cit	17.9051	18.9244	18.0461	19.5523	17.9192	18.1291	18.8063	18.4853	18.6186	20.7996	20.4641	NA	4.6378	NA	25.6112
P49117	NR2C2_MOUSE	Nr2c2	18.5415	17.7695	17.3443	18.0821	17.9662	18.7989	18.2573	18.3131	18.253	18.5152	18.3239	30.1071	19.2552	NA	27.6378
Q62318	TIF1B_MOUSE	Trim28	25.5668	25.3667	25.3892	25.1673	25.1905	25.2836	25.1558	25.1595	25.2139	25.1775	25.0625	34.8203	18.093	212.816	42.3893
O09000	NCOA3_MOUSE	Ncoa3	21.2145	21.3043	21.3679	21.5627	22.133	21.8901	21.6729	21.6381	21.3184	21.6218	21.7588	269.729	80.0378	NA	69.1207
P48281	VDR_MOUSE	Vdr	NA	NA	NA	NA	16.849	17.211	16.5531	17.8419	NA	18.935	18.7268	NA	NA	NA	NA
Q9DCT6	BAP18_MOUSE	Bap18	19.7238	19.4844	20.0878	20.2445	19.8116	19.4233	19.1259	18.9485	18.8552	19.599	19.3871	31.6785	11.5705	NA	17.1226
Q149F1	RUSD2_MOUSE	Rpusd2	NA	18.9596	NA	20.7601	20.8587	20.2279	20.0913	20.5732	20.5982	20.0022	20.5805	NA	NA	NA	NA
Q99M31	HSP7E_MOUSE	Hspa14	20.7693	20.8852	20.8256	NA	NA	NA	20.3366	20.6754	20.5749	21.0732	21.0918	36.7168	NA	197.41	3.58417
Q8K0G8	ESRP2_MOUSE	Esrp2	16.4166	17.8149	17.7541	15.8684	15.9064	17.709	17.9849	17.9771	18.3111	NA	NA	NA	22.8071	NA	NA
Q9Z2G0	FEM1B_MOUSE	Fem1b	15.3814	15.7144	15.3353	17.3634	16.8538	17.5338	16.6964	16.7303	17.2893	16.9598	18.2294	NA	NA	NA	NA
P16546-2	SPTN1_MOUSE	Sptan1	24.3586	24.3606	24.86	24.9045	24.4242	24.0927	24.3931	24.1517	24.1148	24.1753	24.1714	45.4774	11.6779	195.461	17.7044
Q9Z0E6	GBP2_MOUSE	Gbp2	21.6043	22.4238	22.2538	23.1221	23.5809	23.8825	23.0775	22.8281	22.5749	24.5684	24.4619	61.7558	32.4717	NA	219.313
P19783	COX41_MOUSE	Cox4i1	22.0816	22.1646	21.8905	21.9738	22.3595	22.838	22.6953	22.6999	22.7745	22.3411	22.523	25.463	8.25629	295.718	15.6498
P50516	VATA_MOUSE	Atp6v1a	22.3781	22.6719	22.8865	22.7238	22.128	22.6772	22.5102	22.5821	22.6376	22.5632	22.436	19.5889	9.84807	112.665	11.3838
O08746	MATN2_MOUSE	Matn2	19.8325	19.4041	19.4234	20.2734	20.0435	19.836	17.6745	17.4166	17.3498	20.5137	21.2696	388.128	42.7665	NA	45.9937	Core matrisome	ECM Glycoproteins
Q8BP92	RCN2_MOUSE	Rcn2	23.6177	23.7796	24.3753	24.8696	24.4887	23.7417	24.6658	24.5186	24.545	24.0646	24.1502	129.875	64.9677	1396.03	55.4278
Q7TNC4;Q7TNC4-4	LC7L2_MOUSE	Luc7l2	24.814	24.6421	24.7074	24.3374	24.1676	23.8185	24.1371	23.8639	23.9151	23.858	23.7753	44.85	11.5767	207.315	26.6771
Q9QXD8	LIMD1_MOUSE	Limd1	21.2715	21.4094	21.402	21.1467	21.3653	21.1311	21.6594	21.7508	21.5789	20.7249	20.9167	85.4862	23.4935	109.561	25.8743
P41230;P41230-2	KDM5C_MOUSE	Kdm5c	17.8055	18.2315	17.7952	18.6166	18.6746	19.2034	17.7795	17.3426	17.2512	18.048	17.8218	NA	13.1957	NA	35.8619
Q8VEE4	RFA1_MOUSE	Rpa1	20.4063	20.4254	20.3937	21.233	20.1677	20.4658	21.298	21.5077	21.4248	21.1539	20.9292	85.9621	13.3906	695.79	33.8081
Q9Z321	TOP3B_MOUSE	Top3b	18.8868	19.0245	19.1743	19.3198	18.8039	19.4333	19.3231	19.3593	19.3404	18.8992	18.8996	NA	8.83344	NA	13.4815
O08529	CAN2_MOUSE	Capn2	22.6425	22.7108	22.5877	22.7374	22.7005	23.4046	22.6876	22.6013	22.754	23.3023	22.9012	60.4789	8.8596	578.775	28.4413
Q8CGB3;Q8CGB3-3	UACA_MOUSE	Uaca	19.769	19.9203	20.0197	19.7971	19.2882	19.205	19.2428	19.0545	18.9159	19.5449	19.2395	137.156	36.7679	2048.26	114.881
O54941	SMCE1_MOUSE	Smarce1	23.6247	23.3639	23.7227	23.4423	23.1205	22.5609	22.9744	22.9925	22.8362	22.8655	22.9099	187.404	61.6301	830.128	97.2861
Q9WVA2	TIM8A_MOUSE	Timm8a1	23.6069	23.4555	23.7797	23.546	23.3736	22.7894	23.7676	23.7095	23.8181	23.1559	23.3702	104.191	70.6466	1826.02	76.0282
Q8BQZ4	RLGPB_MOUSE	Ralgapb	18.4507	18.3611	18.2146	17.7178	17.8578	18.6323	18.5157	18.5611	18.5673	17.8633	17.4612	19.3616	NA	141.271	NA
Q8K485	KCD11_MOUSE	Kctd11	NA	NA	NA	NA	15.1083	16.0365	NA	NA	NA	NA	NA	NA	NA	NA	NA
E9Q448	E9Q448_MOUSE	Tpm1	20.7159	20.8436	20.929	21.7072	22.0401	21.2111	20.5502	20.1576	19.7875	20.5156	20.9859	13.7515	22.1426	216.314	21.2026
Q6NZN0;Q6NZN0-2;Q6NZN0-3;Q6NZN0-4;Q6NZN0-5	RBM26_MOUSE	Rbm26	20.5148	20.6223	20.6898	20.5284	20.6907	20.2788	20.8114	20.8684	20.7493	19.8056	19.7375	18.6784	13.6939	92.477	12.4126
Q80WC7	AGFG2_MOUSE	Agfg2	18.6486	18.8383	18.6172	18.5013	19.0152	19.3171	18.949	18.9336	19.3296	19.643	20.055	28.9366	3.66346	NA	7.54677
Q3UV17	K22O_MOUSE	Krt76	NA	NA	NA	25.8487	24.9078	24.6668	21.8847	20.0422	21.5946	25.0349	24.8436	NA	60.213	3.6685	88.7336
Q69ZH9	RHG23_MOUSE	Arhgap23	17.4317	17.7733	17.5758	18.8615	18.8696	18.5712	17.7838	17.6484	17.7022	18.6716	18.3246	5.56933	44.6444	396.445	NA
A2AL36	CNTRL_MOUSE	Cntrl	14.9321	15.0795	NA	15.0548	NA	14.8157	NA	NA	NA	15.7759	15.258	NA	NA	NA	NA
Q6URW6-2;Q6URW6-3	MYH14_MOUSE	Myh14	19.816	19.4368	20.0813	19.3032	19.5489	20.0249	19.3096	18.7262	18.804	20.3254	20.0231	25.1694	14.5766	88.7812	18.4152
O08917	FLOT1_MOUSE	Flot1	22.431	22.2053	22.3692	21.8323	21.5745	21.7124	21.7968	21.7415	21.7162	21.546	21.5143	52.0101	10.6213	523.663	30.1529
Q91YI0	ARLY_MOUSE	Asl	20.0554	19.7833	19.766	19.7353	19.9631	20.3756	19.7869	19.8469	19.9119	19.7773	20.2636	50.4719	7.58818	238.324	8.10666
Q9Z2T6	KRT85_MOUSE	Krt85	NA	NA	NA	NA	NA	NA	19.6249	NA	NA	19.4297	20.4861	NA	NA	8.28818	6.82858
O88428	PAPS2_MOUSE	Papss2	21.1461	21.2376	21.2416	20.2113	21.1044	21.616	20.3735	20.2623	20.4105	20.1888	20.0388	38.6318	19.2612	183.866	24.812
P11679	K2C8_MOUSE	Krt8	30.8044	31.1034	30.9087	28.8697	29.4185	29.6385	29.1701	28.779	28.8254	26.6218	26.8248	60.4662	15.978	776.218	3.01389
P63325	RS10_MOUSE	Rps10	26.8876	26.881	26.7447	26.6733	26.3073	25.7896	26.75	26.8479	26.7194	26.1482	26.3799	110.537	40.4465	350.078	117.584
Q8K183	PDXK_MOUSE	Pdxk	23.7351	23.5969	23.3768	22.1229	22.248	22.9119	23.5653	23.4135	23.6405	21.0293	20.96	59.315	8.79628	2295.75	22.9279
P97765	WBP2_MOUSE	Wbp2	24.8739	25.3119	25.1274	24.6877	24.762	24.7099	23.4571	23.0508	22.984	24.4069	24.3315	133.172	37.8007	432.828	42.7454
Q9CXF4	TBC15_MOUSE	Tbc1d15	21.1332	21.4316	21.1473	21.9421	21.5962	21.9258	21.3372	21.6777	21.5636	22.4067	22.3144	58.7873	15.012	1159.11	22.7999
Q9R1R2	TRIM3_MOUSE	Trim3	18.2224	18.3533	18.2242	18.9764	18.5466	19.3671	18.496	18.7537	19.2248	19.3253	19.6133	21.0688	9.37408	127.123	11.0233
Q9D7A8	ARMC1_MOUSE	Armc1	20.9135	20.6552	20.2442	20.4407	21.1296	20.9004	20.5302	20.4294	20.5663	21.1818	21.1495	50.1662	54.0518	571.69	83.9712
P97369	NCF4_MOUSE	Ncf4	18.2579	18.9265	18.8725	20.4821	17.9077	18.5757	18.1035	18.1057	18.3908	18.6621	18.1382	4.29508	8.75113	NA	3.11064
P28862	MMP3_MOUSE	Mmp3	16.7942	16.7163	14.0158	18.2126	18.3318	17.5982	18.5819	17.841	18.5142	NA	16.0513	NA	64.5374	NA	NA	Matrisome-associated	ECM Regulators
Q6PGL7	WASC2_MOUSE	Washc2	19.3845	19.6202	19.6616	20.1056	20.1075	19.9751	18.6257	18.6831	18.478	20.1273	20.3938	16.5031	8.4304	34.2594	12.6582
Q3U108;Q3U108-2;Q3U108-3	ARI5A_MOUSE	Arid5a	17.4502	17.7287	17.7891	18.5585	18.7486	18.4912	17.4486	17.8897	17.0313	17.6691	17.9435	46.7536	211.826	NA	NA
Q61194	P3C2A_MOUSE	Pik3c2a	19.2034	19.11	19.1782	18.9727	18.8524	19.7355	18.9183	19.0769	19.0264	17.976	17.5926	54.5315	14.0154	NA	11.0275
Q8K1N4	SPAS2_MOUSE	Spats2	19.6763	19.8257	19.7793	20.2882	20.445	20.0486	19.5823	19.3709	19.2362	20.5209	20.7264	40.3152	46.7346	NA	56.3057
Q8R3F5	FABD_MOUSE	Mcat	21.361	21.0619	20.8536	20.4879	20.9143	20.775	21.0704	21.2966	21.0924	21.4723	21.2038	52.0591	12.6788	254.925	18.3481
Q9JIF9	MYOTI_MOUSE	Myot	NA	NA	NA	20.4289	NA	NA	NA	NA	17.3778	NA	NA	NA	4.99165	NA	NA
F6XWD4	F6XWD4_MOUSE	Ppp1r12c	NA	NA	NA	NA	13.2844	NA	13.8779	14.8584	14.8054	14.3411	13.5614	NA	NA	NA	NA
Q8R1N4	NUDC3_MOUSE	Nudcd3	18.7491	19.4722	19.3693	19.8656	19.6478	19.7221	19.9945	19.5666	19.3923	20.432	20.2676	368.609	71.9478	59.1161	83.2513
Q8K2Q0	COMD9_MOUSE	Commd9	20.0144	19.8104	19.7407	19.7473	19.8818	19.9906	19.1674	19.0044	19.2947	19.7387	19.6791	96.677	38.7459	389.208	28.4124
Q9Z0H1	WDR46_MOUSE	Wdr46	18.2637	18.0235	18.3055	17.9747	17.3298	17.7717	19.1864	19.4258	19.4653	18.4204	18.2577	18.3679	13.7026	NA	NA
Q9QZH3	PPIE_MOUSE	Ppie	21.4202	21.5555	22.0418	21.7852	21.9439	21.4094	21.9207	21.8717	21.7689	21.2452	21.8215	26.8956	60.4805	767.088	87.2193
P05202	AATM_MOUSE	Got2	24.1671	24.078	24.4628	24.1358	23.8822	23.9625	24.5631	24.4989	24.5394	24.3388	24.3902	13.069	4.76487	228.348	10.0392
Q61624	ZN148_MOUSE	Znf148	20.1898	20.2651	20.6737	20.8126	20.7542	20.3663	21.1025	20.8562	20.6474	20.4184	20.5916	128.513	55.7282	258.863	72.9256
Q61081	CDC37_MOUSE	Cdc37	24.4611	24.3973	24.2538	24.0181	24.4737	24.2015	24.5213	24.491	24.4231	24.6483	24.5308	76.5844	48.1011	762.242	67.3189
Q8CJF7	ELYS_MOUSE	Ahctf1	NA	NA	NA	NA	NA	NA	20.0558	19.9998	19.6891	20.351	19.9004	NA	NA	47.0723	3.01471
Q80U87	UBP8_MOUSE	Usp8	18.5351	18.4996	18.454	19.0381	18.6337	18.8009	18.1274	18.448	18.2721	19.1047	18.7884	95.7059	9.58694	643.731	12.1951
A0A286YCV9;E9Q4K7	A0A286YCV9_MOUSE;E9Q4K7_MOUSE	Kif13b	18.9525	19.2179	19.58	19.933	19.4638	19.8686	19.1394	19.2979	19.0344	19.4955	19.7271	17.9021	5.47382	NA	8.8374
Q9ERB0	SNP29_MOUSE	Snap29	22.9831	23.0061	22.9704	22.7253	22.5944	21.9925	21.9734	21.6697	21.5851	22.1382	22.0657	141.128	42.9124	748.075	46.1961
Q9DB34	CHM2A_MOUSE	Chmp2a	24.7651	24.8832	24.5112	24.1485	24.8743	24.6656	22.937	22.3666	22.4723	24.2365	24.429	166.375	92.3663	NA	75.2235
Q8VCG4	CO8G_MOUSE	C8g	NA	NA	NA	15.8992	NA	NA	NA	NA	NA	NA	NA	NA	NA	NA	NA
Q91WG2	RABE2_MOUSE	Rabep2	20.0953	20.1862	20.5089	20.6807	20.3368	19.9365	19.6491	19.215	19.3428	19.9458	19.8889	26.059	15.1166	187.55	22.5924
P97311	MCM6_MOUSE	Mcm6	21.3828	21.4264	21.1619	21.6577	21.1785	21.2671	22.2969	22.4443	22.4109	21.9157	21.7705	46.6459	10.1271	368.798	26.5249
Q8JZQ9	EIF3B_MOUSE	Eif3b	22.1467	22.1897	21.933	22.1656	22.0743	22.2627	22.5381	22.6241	22.6301	22.3885	22.4323	45.4061	14.4704	400.904	23.3183
Q8VDM6	HNRL1_MOUSE	Hnrnpul1	23.1456	23.0514	22.8842	22.722	22.6526	22.7833	22.0767	22.1243	22.1031	22.6899	22.6815	68.8441	23.5553	299.515	35.465
P10493	NID1_MOUSE	Nid1	22.4711	22.6588	22.3567	22.5792	20.0708	20.5227	22.0803	22.0179	22.2221	23.5695	23.3232	30.0955	7.22193	93.405	32.9158	Core matrisome	ECM Glycoproteins
Q8R0A0	T2FB_MOUSE	Gtf2f2	22.0728	21.8502	22.4346	22.6472	21.3337	20.4707	22.299	21.965	21.6287	20.6924	20.3915	32.484	9.60117	689.018	25.7841
P06801	MAOX_MOUSE	Me1	23.96	24.2536	24.1461	22.3662	23.1788	23.6852	23.9204	23.8531	24.1049	21.0963	20.608	21.2061	10.2133	347.474	9.699
Q8VCE1	DJC28_MOUSE	Dnajc28	16.5109	17.1356	16.5499	NA	16.3746	15.9635	16.7806	17.0937	17.2057	NA	NA	NA	NA	NA	NA
Q6P6M7	SPCS_MOUSE	Sepsecs	20.817	20.754	20.7623	20.2695	20.0974	20.6092	19.0917	18.8107	18.6813	20.8287	20.8308	16.6848	5.27745	NA	18.1707
Q8VE92	RBM4B_MOUSE	Rbm4b	21.576	21.5262	21.8944	21.4298	21.3702	21.2648	21.2974	21.0576	20.9417	21.0062	20.9846	105.642	23.3303	267.047	43.0325
Q60775	ELF1_MOUSE	Elf1	18.6342	18.96	18.7271	19.0912	18.5805	18.7001	17.4741	16.9891	16.7257	18.0567	18.5072	16.818	21.6921	NA	148.98
Q6GQT9	NOMO1_MOUSE	Nomo1	19.6919	19.6676	19.6556	20.0599	19.8759	20.0689	20.4614	20.6679	20.7782	19.9999	20.441	15.169	5.02315	402.858	14.2508
O35516	NOTC2_MOUSE	Notch2	20.0639	20.0608	20.1334	20.7279	21.1967	21.1692	19.3591	19.3672	19.073	20.6056	20.5952	336.335	45.4587	147.621	88.5507
Q99NH2	PARD3_MOUSE	Pard3	20.3242	20.3624	20.2929	20.0709	20.6822	20.5891	19.7315	19.6319	19.6537	19.8234	19.9893	132.016	33.7757	524.535	63.6966
Q0GNC1	INF2_MOUSE	Inf2	19.5577	19.8009	19.6851	20.2782	20.0249	20.4665	19.906	19.9353	19.9016	20.5132	20.2397	25.7421	8.47682	420.315	19.5431
Q61147	CERU_MOUSE	Cp	21.9556	21.961	22.2706	21.5514	21.8595	22.3039	21.479	21.7091	21.6919	21.5373	21.3465	19.6534	5.66473	95.3431	8.33979
Q8R4U7	LUZP1_MOUSE	Luzp1	19.7683	19.8542	20.1281	20.3893	20.6654	19.985	19.953	19.9216	19.619	20.4238	20.5788	31.9864	13.9241	76.76	22.4557
P17879	HS71B_MOUSE	Hspa1b	24.143	23.966	23.9785	25.0535	26.2947	26.0344	26.7669	26.4541	26.8202	24.8671	24.9788	110.049	193.229	3877.27	58.9553
A2RSJ4	UH1BL_MOUSE	Uhrf1bp1l	17.333	17.4717	17.376	18.348	18.1386	18.7216	18.0675	18.0095	17.9393	17.5078	17.6083	36.9713	NA	NA	NA
P26645	MARCS_MOUSE	Marcks	19.8872	20.7385	21.7001	NA	NA	NA	18.4756	17.8106	17.869	21.169	21.1868	3.61901	NA	7.41016	3.24246
Q9CQ43	Q9CQ43_MOUSE	Dut	20.9575	20.8264	20.9707	21.7593	21.4058	20.8491	21.8976	22.1229	21.9762	21.5462	21.6247	7.12054	4.13527	147.32	5.97407
P48428	TBCA_MOUSE	Tbca	24.4366	24.7142	25.0433	24.9068	24.7319	24.1782	24.8296	24.8159	24.5508	24.4415	24.4442	43.6195	14.9832	1045.2	26.4286
P21619	LMNB2_MOUSE	Lmnb2	22.7772	22.5786	23.2421	22.9064	22.7425	22.652	22.6766	22.9524	22.777	22.2857	22.3975	71.8125	13.1279	250.618	35.4413
Q3UZ39-2	LRRF1_MOUSE	Lrrfip1	18.7666	18.0385	19.1961	20.9943	20.4134	19.8676	18.4344	16.3407	17.2393	21.3833	21.3432	25.355	31.5479	NA	40.1039
P07356	ANXA2_MOUSE	Anxa2	28.9563	29.0806	29.1896	28.564	28.9868	29.2957	28.2849	28.1238	28.3787	28.1638	28.1222	37.5258	13.5862	294.984	19.1008	Matrisome-associated	ECM-affiliated Proteins
Q69Z38	PEAK1_MOUSE	Peak1	18.8295	18.8056	19.0132	20.2889	19.8134	19.9865	19.5768	19.7682	19.6776	19.9905	20.1892	110.114	16.4577	163.269	33.0041
E9Q166	E9Q166_MOUSE	Atad2b	18.448	17.7176	17.4268	18.6956	18.2541	18.3538	18.3989	18.4223	18.579	17.241	17.0907	4.2817	62.7382	87.3198	129.272
Q6PDY2	AEDO_MOUSE	Ado	21.6684	21.4359	21.2465	21.5173	21.7411	21.8122	21.89	22.2101	22.2573	22.1618	22.1505	34.4291	12.3832	309.408	12.3133
D3YZZ5;E9Q7G1	D3YZZ5_MOUSE;E9Q7G1_MOUSE	Tmed7	NA	NA	NA	NA	NA	NA	20.3068	20.4961	20.9661	19.4166	19.8581	NA	NA	150.044	14.4845
Q3U7R1	ESYT1_MOUSE	Esyt1	20.4169	20.7176	20.6001	21.296	20.8098	21.8046	21.2884	21.0758	21.3527	21.1758	20.9227	32.2191	7.83031	246.426	12.5853
E9PUQ7;F6ZHN3;Q3UYU2	E9PUQ7_MOUSE;F6ZHN3_MOUSE;Q3UYU2_MOUSE	Trmt2a	20.3421	20.3791	20.2089	20.162	20.0045	19.9761	20.5174	20.8247	20.8033	19.9052	19.8855	54.6732	12.5923	442.403	19.9096
P17918	PCNA_MOUSE	Pcna	24.7495	24.7057	24.2719	24.3788	24.7547	25.0809	25.7836	26.0311	26.0391	25.7345	25.6136	73.7394	29.4189	1949	83.2094
Q8BSQ9	PB1_MOUSE	Pbrm1	20.0942	20.2535	20.1303	20.368	20.5009	20.6504	19.84	19.8982	19.8793	20.4598	20.4604	54.9127	21.7282	175.17	52.213
Q68FG3	SPT2_MOUSE	Spty2d1	19.2688	19.3979	19.3323	19.6986	20.4293	20.0665	18.2097	17.9462	17.77	19.1895	19.4584	135.581	95.9578	308.038	37.1072
Q9D7E4	CS025_MOUSE		17.1756	17.9302	16.9891	17.0873	17.648	17.9677	16.7203	16.9903	16.7973	18.4789	17.6558	NA	NA	NA	NA
Q8BUK6	HOOK3_MOUSE	Hook3	22.1121	22.1781	22.2513	22.4872	22.3182	22.0408	21.3447	21.1333	20.9618	22.1969	22.1863	135.419	27.9806	592.659	26.8718
Q99K30	ES8L2_MOUSE	Eps8l2	21.9201	22.237	22.5267	21.9522	22.2145	22.4898	22.0079	21.7949	21.9392	20.7392	20.5475	73.0033	26.4297	218.214	36.3167
Q3TEA8-2	HP1B3_MOUSE	Hp1bp3	24.3561	24.192	24.3726	23.9512	24.1081	23.8326	23.3366	23.2495	23.1597	24.0587	23.8503	48.6543	5.71639	321.336	14.9911
Q61699	HS105_MOUSE	Hsph1	22.807	22.689	22.903	23.062	23.375	23.3631	24.6228	24.685	24.4971	23.4679	23.7652	58.2848	29.8476	1252.72	52.2463
B2RS76	B2RS76_MOUSE	Cpb1	NA	NA	NA	23.175	24.4569	23.6641	21.3582	22.3084	20.2576	23.3671	25.2663	NA	6.58966	17.2479	18.5921
Q922Q9	CHID1_MOUSE	Chid1	17.1986	16.4443	16.9922	17.7596	17.5587	18.4722	16.9279	17.5646	17.3883	17.6178	17.5968	NA	14.6777	NA	7.69698
E9Q5G3	KIF23_MOUSE	Kif23	19.1801	18.943	18.2962	18.6485	17.9704	18.3934	18.8134	18.723	18.7828	19.2597	18.9272	19.778	43.4468	270.432	NA
P70335	ROCK1_MOUSE	Rock1	21.0838	21.0376	20.9859	20.9995	20.8268	20.6313	20.1072	20.162	20.0448	20.6136	20.4636	38.0152	20.5021	256.811	39.5747
Q9ERG2	STRN3_MOUSE	Strn3	21.1586	21.1215	21.1858	21.7713	20.9335	21.0946	21.5463	21.5918	21.6228	21.2061	20.8787	148.821	19.4907	140.907	11.804
Q8R422	CD109_MOUSE	Cd109	NA	NA	NA	19.1195	17.8714	17.9549	17.9952	18.527	18.9346	19.872	19.2548	NA	4.83684	NA	14.3595	Matrisome-associated	ECM Regulators
Q3TBD2	HMHA1_MOUSE	Arhgap45	16.1345	16.5235	16.7151	18.8035	16.5265	17.5245	16.3263	16.7273	16.6213	17.8426	17.25	6.6067	5.2053	NA	5.70504
Q6P6J0	ADAT2_MOUSE	Adat2	18.1255	18.5388	17.6422	18.3877	18.3797	17.8842	18.8924	19.048	19.01	18.7273	18.5671	32.0607	180.178	NA	51.6311
Q60675	LAMA2_MOUSE	Lama2	17.5865	16.8318	17.0243	20.1356	17.4697	18.184	16.7522	15.6324	15.0254	17.7114	19.0314	4.70553	5.60154	46.8336	5.28774	Core matrisome	ECM Glycoproteins
P35564	CALX_MOUSE	Canx	24.8921	25.0762	24.8096	24.8669	25.5238	25.4953	24.8386	24.9196	25.0262	25.261	25.5908	8.8222	8.72851	75.3602	14.2779
P37889	FBLN2_MOUSE	Fbln2	24.5584	24.6597	23.8558	24.8223	25.4818	25.5244	24.1365	23.7578	23.9584	25.4601	25.5419	21.3365	17.5334	101.654	19.5989	Core matrisome	ECM Glycoproteins
Q60715-2	P4HA1_MOUSE	P4ha1	22.8271	23.2022	23.2108	23.4755	24.2684	24.554	23.6019	23.4428	23.6532	23.9053	23.9829	18.1908	4.48317	200.312	5.89846	Matrisome-associated	ECM Regulators
P53810	PIPNA_MOUSE	Pitpna	21.6364	21.6561	21.5799	21.5634	21.5876	21.9447	21.7767	22.0966	22.4098	21.8637	21.7871	25.7742	9.53815	695.375	13.4531
O35143	ATIF1_MOUSE	Atp5if1	25.1888	25.0714	24.6983	23.5363	23.8882	23.5992	23.5719	23.4373	23.5833	23.7223	23.849	13.2012	5.39883	31.3438	6.56148
Q62418	DBNL_MOUSE	Dbnl	23.8866	24.2004	24.6335	24.4162	24.1319	23.6976	23.9256	23.961	23.7667	23.9115	23.8016	30.9073	13.9985	288.654	24.4889
Q80WC3	TNC18_MOUSE	Tnrc18	17.7776	17.8236	17.4787	18.5174	17.5281	17.3981	16.479	17.0509	16.6564	17.7972	17.221	NA	18.5955	NA	30.3229
Q62384	ZPR1_MOUSE	Zpr1	22.1613	22.0732	21.8008	21.4257	22.0873	21.8248	22.1689	22.3802	22.3919	22.4174	22.4031	73.2208	30.4993	583.405	47.7421
O08999	LTBP2_MOUSE	Ltbp2	NA	NA	NA	NA	NA	NA	NA	NA	NA	21.3442	21.913	NA	NA	NA	4.55606	Core matrisome	ECM Glycoproteins
Q7TT18	MCAF1_MOUSE	Atf7ip	17.888	18.159	17.9369	17.9359	17.6123	17.8113	17.3349	17.3779	17.6012	18.175	17.8196	16.6196	7.72487	85.4486	20.3242
P50518	VATE1_MOUSE	Atp6v1e1	24.1618	24.5296	24.3594	23.6771	24.058	23.8841	23.2246	23.1006	22.9618	23.561	23.6772	57.8555	14.9739	424.187	17.0863
Q9CZP7;Q9CZP7-2;Q9CZP7-3;Q9CZP7-4	CD37L_MOUSE	Cdc37l1	20.1762	19.6741	19.4404	19.1551	19.7782	19.8737	19.2185	19.3823	19.2519	19.4488	19.7684	28.5561	20.586	NA	25.8839
Q9CW03	SMC3_MOUSE	Smc3	21.6236	21.3768	21.3597	21.2369	21.0252	21.3195	21.252	21.2085	21.1469	21.4239	21.1834	78.3532	26.8619	780.24	37.003
Q6P6L0;Q6P6L0-3	FIL1L_MOUSE	Filip1l	20.5117	20.7744	21.0511	21.6279	21.7388	21.6178	19.6785	19.5307	19.3122	20.4233	20.6914	83.3138	53.5057	101.563	22.1274
P58283;P58283-2	RN216_MOUSE	Rnf216	17.9589	17.9116	18.3965	17.7693	18.376	17.6395	18.0065	18.2763	18.1239	18.649	18.6354	NA	NA	NA	NA
Q9Z0R6	ITSN2_MOUSE	Itsn2	21.1859	21.2005	20.9397	21.4555	21.4338	21.3088	20.4747	20.198	20.1004	20.694	20.797	50.4255	12.9176	267.29	30.341
Q9QZU9	UB2L6_MOUSE	Ube2l6	19.0517	20.2081	19.4717	20.7172	21.053	21.1916	19.6307	19.454	19.5604	21.8983	21.7882	20.7584	27.2127	242.162	494.107
Q8BGC0	HTSF1_MOUSE	Htatsf1	20.8133	20.9774	21.026	21.1382	21.2189	20.7253	21.3502	21.4565	21.3117	20.8767	21.1274	39.0908	48.5021	NA	76.966
P63323	RS12_MOUSE	Rps12	26.213	26.1186	26.1098	26.1168	26.1167	25.4846	25.6473	25.6836	25.6133	26.1461	26.4175	30.0589	7.18848	169.386	10.8917
Q9JIL5	TULP4_MOUSE	Tulp4	14.1141	15.8486	15.2923	15.5984	16.1528	16.7552	NA	15.3578	15.6223	16.2386	16.2179	NA	NA	NA	NA
P55302	AMRP_MOUSE	Lrpap1	22.756	22.6888	22.9096	23.9993	23.7169	22.7749	22.6715	22.4254	22.3796	23.6625	23.8944	12.2532	6.17202	68.803	11.251
Q6PIP5	NUDC1_MOUSE	Nudcd1	20.5716	20.5032	20.281	20.36	20.4197	20.7847	20.964	21.0387	21.057	21.2539	21.0938	23.6989	8.89434	863.765	30.2118
Q80Z10;Q80Z10-2	ASTN2_MOUSE	Astn2	NA	NA	NA	NA	NA	NA	NA	15.8522	NA	NA	NA	NA	NA	4.98041	NA
Q8CIV8	TBCE_MOUSE	Tbce	19.1776	19.0984	18.6913	19.3007	19.0324	19.3943	19.0542	19.0548	19.3625	19.6773	19.556	18.5812	7.61557	NA	18.5962
Q9CXW4	RL11_MOUSE	Rpl11	24.6987	24.6427	24.4616	24.5397	24.7331	24.3439	24.0581	24.2845	24.3239	24.7188	25.3941	12.053	4.83517	113.435	10.0068
Q8JZN7	MIRO2_MOUSE	Rhot2	17.0396	17.1322	17.2067	16.9756	16.0741	17.782	17.4131	17.6315	17.6138	16.9213	16.5913	12.7583	5.2743	NA	14.4513
Q8BGQ7	SYAC_MOUSE	Aars1	21.5723	22.0647	21.8207	22.1752	21.8769	22.1886	22.205	22.1025	22.2731	22.7387	22.73	24.242	10.7665	259.239	25.7687
P25976	UBF1_MOUSE	Ubtf	23.1817	23.1393	23.4564	23.1791	23.0234	22.7027	22.4385	22.431	22.2789	22.6528	22.829	75.1196	30.4051	251.229	55.0481
Q922Y1	UBXN1_MOUSE	Ubxn1	24.882	25.0675	25.0548	24.1579	24.0184	23.6918	23.6294	23.0995	23.1205	22.8402	22.6858	242.471	31.5788	2887.17	41.339
Q9Z0R4	ITSN1_MOUSE	Itsn1	21.5879	21.4274	21.6719	NA	NA	NA	20.8378	20.6166	20.6721	21.8368	21.9992	18.0698	NA	90.6658	3.88134
Q5SNZ0;Q5SNZ0-2	GRDN_MOUSE	Ccdc88a	18.5699	18.5625	17.9754	19.0182	18.7427	18.8423	18.1488	17.9659	17.8771	19.0252	18.7321	NA	27.4656	NA	39.5961
Q7TSH6-3	SCAF4_MOUSE	Scaf4	21.9693	21.8099	21.8544	21.8657	21.6755	21.3877	21.8892	21.7273	21.4897	21.9405	21.6801	456.097	37.8309	682.538	37.5078
Q91WC0	SETD3_MOUSE	Setd3	20.2401	20.5259	20.0879	20.0169	20.0487	20.1011	20.6583	20.4867	20.6879	19.9658	19.8788	26.583	17.8375	NA	10.4985
Q921H8	THIKA_MOUSE	Acaa1a	24.3977	24.9906	24.7897	24.1299	24.413	24.3465	23.8444	23.9508	23.9882	NA	NA	26.5244	4.3022	195.173	NA
E9Q7G0	NUMA1_MOUSE	Numa1	22.2975	22.3344	22.6898	22.7699	22.3344	22.2603	21.6077	21.5807	21.3758	22.383	22.123	30.4534	7.47668	233.791	18.6367
P20782	ACHE_MOUSE	Chrne	21.1862	20.8816	20.7896	21.0596	20.9444	20.8365	19.1823	19.0345	18.8613	20.3445	19.6198	68.7617	18.414	137.896	23.0661
Q8K1M6-3	DNM1L_MOUSE	Dnm1l	22.5324	22.5218	22.2666	22.4644	22.5966	23.1713	23.2226	23.3588	23.5512	22.6515	22.2721	53.3959	17.2339	840.198	28.7263
Q9DCJ9	NPL_MOUSE	Npl	17.8318	18.0696	19.2088	NA	NA	NA	16.3414	17.2359	17.2317	NA	NA	4.46041	NA	22.8165	NA
Q3UJU9	RMD3_MOUSE	Rmdn3	19.203	19.0832	19.297	19.5419	19.4337	19.6417	19.3791	19.6262	19.7645	19.5053	19.6707	13.9291	7.07706	327.949	19.0575
Q8BI29	SARG_MOUSE	Sarg	21.3072	21.4212	21.857	19.482	20.0727	19.8895	20.6022	20.2024	20.27	NA	NA	27.8906	19.5126	74.8396	NA
Q8C6C7	F204A_MOUSE	Fam204a	15.3173	16.7677	15.6619	16.5341	17.1684	16.9291	14.7681	14.2465	14.0945	15.4571	NA	NA	NA	NA	NA
Q8R0S1	ATF7_MOUSE	Atf7	20.4534	20.4871	20.7002	20.6449	20.5857	20.0932	20.2764	20.3193	20.14	20.721	20.562	34.439	41.3449	320.397	57.3348
Q9WUB0	HOIL1_MOUSE	Rbck1	19.5306	19.6972	19.4159	19.6563	19.8953	19.9239	19.1699	19.2401	19.3222	20.0918	20.1015	150.314	41.5773	NA	79.8869
Q2V6D6	Q2V6D6_MOUSE	Gbp8	19.6846	20.7622	19.6871	20.7006	20.8889	21.2062	21.1214	19.955	19.4085	21.8709	21.7175	125.498	6.38104	NA	NA
Q569Z6	TR150_MOUSE	Thrap3	23.019	22.9296	22.8737	23.3488	23.0459	22.702	22.5082	22.3926	22.4053	22.6865	22.8725	29.6142	6.77711	92.2123	9.19438
Q60631	GRB2_MOUSE	Grb2	24.1548	24.2712	24.5901	24.6601	24.3373	23.7704	24.5075	24.3497	23.95	23.6536	23.4311	45.7009	20.6674	1445.66	21.0567
E9Q557	DESP_MOUSE	Dsp	22.0445	23.6396	22.4829	NA	NA	NA	20.6694	20.1615	20.1862	NA	NA	3.3856	NA	12.7234	NA
P98078;P98078-2	DAB2_MOUSE	Dab2	18.2703	18.6665	19.1581	NA	NA	NA	18.069	18.4724	18.1924	22.3874	22.3626	4.19193	NA	7.49636	5.04055
O70133	DHX9_MOUSE	Dhx9	NA	NA	NA	NA	NA	NA	17.4702	17.2521	17.3859	18.3359	15.7576	NA	NA	NA	NA
Q9D281	NXP20_MOUSE	Fam114a1	22.0006	22.0381	22.1406	22.1992	22.2793	22.0563	20.7178	20.1653	20.3266	22.6498	22.7503	63.5343	24.8191	161.527	40.927
Q7TQG1	PKHA6_MOUSE	Plekha6	22.4557	22.345	22.7048	21.8274	21.9944	21.7682	21.6731	21.106	21.3521	19.0862	20.0883	47.9392	22.2281	169.891	22.0312
Q9D0F4	NKAP_MOUSE	Nkap	20.6901	20.9682	21.7555	NA	NA	NA	20.3366	19.5855	19.569	NA	NA	3.73769	NA	59.1008	NA
P40694	SMBP2_MOUSE	Ighmbp2	14.6656	16.1074	15.3979	16.3979	15.8947	16.4271	17.2928	17.3345	17.4352	16.0505	15.9383	NA	NA	50.4573	NA
Q8R5L1	Q8R5L1_MOUSE	C1qbp	22.4797	22.4976	22.7853	21.9713	22.3947	21.7314	22.6486	22.9936	22.9927	22.0534	22.4533	12.0249	5.11618	NA	5.81494
O70145	NCF2_MOUSE	Ncf2	17.652	18.4927	18.5284	NA	NA	NA	18.8997	18.1748	18.7946	NA	NA	4.28358	NA	42.3243	NA
Q3UKC1	TAXB1_MOUSE	Tax1bp1	20.6766	20.7604	20.7591	19.8943	19.838	20.0786	19.4757	19.4796	19.3063	19.928	19.9715	55.7529	49.4299	NA	66.2066
P58771	TPM1_MOUSE	Tpm1	26.3322	26.2717	26.7583	27.0267	26.8503	26.2434	25.6766	25.1552	25.0993	27.36	27.3501	16.4652	22.5449	849.105	14.6272
E9Q453;E9Q456;G5E8R2	E9Q453_MOUSE;E9Q456_MOUSE;G5E8R2_MOUSE	Tpm1	26.8331	26.8861	27.2066	26.2203	26.3497	25.9263	26.3517	25.875	25.9054	24.8192	24.7427	255.518	146.671	975.651	115.699
E9PZM7	E9PZM7_MOUSE	Scaf11	21.572	21.8066	22.1542	22.0749	22.0588	21.5483	21.8246	21.7896	21.5815	22.2624	22.0946	89.5779	23.562	262.306	31.786
Q9JMB0	GKAP1_MOUSE	Gkap1	15.1004	16.4737	16.0746	16.6145	16.6448	16.1812	15.8108	15.852	16.0172	17.1541	16.8291	7.21549	10.097	NA	39.852
O54834;O54834-3;O54834-4	RHG06_MOUSE	Arhgap6	18.5652	18.3579	18.6471	18.8937	18.9407	19.0272	18.4766	18.0335	18.3901	19.2893	19.4149	47.4052	24.4582	NA	37.4351
Q0VGB7	PP4R2_MOUSE	Ppp4r2	20.814	20.9548	20.7733	20.4584	20.9025	20.8337	21.0452	21.099	20.8803	20.7958	20.6334	28.593	47.0055	NA	43.1847
B2RXS4	PLXB2_MOUSE	Plxnb2	20.5585	20.6865	20.6157	20.399	20.7254	20.9716	20.717	20.8737	20.8636	19.9865	19.926	111.269	17.0568	196.422	17.8739	Matrisome-associated	ECM-affiliated Proteins
A2ANY6;J3QMC5	A2ANY6_MOUSE;J3QMC5_MOUSE	Mdn1	16.6112	16.7747	16.4117	17.0398	18.5819	16.0051	17.0217	17.1874	17.0074	16.8498	16.3382	33.2553	93.6163	NA	NA
Q99MD9	NASP_MOUSE	Nasp	24.0768	24.2169	24.5923	23.9523	23.1098	22.6635	24.253	24.2286	24.1125	23.7095	23.4662	95.013	10.9236	826.961	17.1194
P97452	BOP1_MOUSE	Bop1	21.5236	21.5411	21.5596	21.4162	20.6972	20.7967	22.4105	22.4608	22.1221	21.6706	21.0585	387.689	45.3111	886.593	41.5128
P23953	EST1C_MOUSE	Ces1c	21.1972	21.2701	21.4796	22.0315	21.7856	21.316	21.1269	21.457	21.453	22.396	22.3945	4.48717	5.7857	10.4325	5.77734
Q04750	TOP1_MOUSE	Top1	23.5333	23.3341	23.1979	23.1611	23.472	23.5159	23.5113	23.6198	23.5533	23.2007	23.3143	54.9517	17.6808	113.578	20.4529
Q9DCV4	RMD1_MOUSE	Rmdn1	20.9884	20.8108	20.6651	20.1048	19.9131	19.5749	19.0664	18.8797	19.5084	19.6313	20.1232	17.4301	4.70713	NA	3.5189
O88448	KLC2_MOUSE	Klc2	23.1492	22.9851	23.3444	23.1927	22.7798	22.584	23.3371	23.502	23.1305	22.5348	22.3122	51.7703	23.5496	488.811	31.038
Q8CG47	SMC4_MOUSE	Smc4	18.9864	19.4156	19.0548	19.7619	19.058	19.1341	19.2256	19.0691	19.1206	20.2563	19.9715	28.5885	5.53468	128.075	11.7988
Q9D6K8	FUND2_MOUSE	Fundc2	NA	NA	18.1221	NA	NA	NA	17.8481	18.1938	18.3527	NA	NA	5.69031	NA	NA	NA
Q8K3X4	I2BPL_MOUSE	Irf2bpl	22.6567	22.7984	22.6455	22.8543	23.3783	23.3596	22.7477	22.8246	22.6868	22.7158	22.7897	63.9333	22.1821	317.105	14.2192
Q9JIW9	RALB_MOUSE	Ralb	19.5403	19.8911	19.3701	20.1504	19.7762	20.4144	21.0812	21.3087	21.6113	18.9585	18.9131	18.8368	16.1446	NA	17.278
Q8R3Y8	I2BP1_MOUSE	Irf2bp1	20.7961	20.7714	20.585	20.9053	20.7027	20.8379	20.8354	20.994	20.9406	20.9492	20.8697	51.0858	7.09717	652.775	10.0334
Q99PT1	GDIR1_MOUSE	Arhgdia	25.0345	25.0033	24.8822	25.4044	25.0179	25.6527	25.0212	25.0264	25.362	25.1007	24.9951	20.9856	4.39493	544.553	8.84397
Q9D753	EXOS8_MOUSE	Exosc8	20.5162	20.5559	21.1267	20.5734	20.5832	20.0304	21.4536	21.3261	21.2463	20.7087	20.5275	26.8773	10.2069	773.693	12.8429
P06797	CATL1_MOUSE	Ctsl	24.2558	24.9151	24.6387	24.9629	25.0275	24.8148	24.7104	25.0003	24.4756	25.287	25.2758	13.993	7.82417	149.235	13.173	Matrisome-associated	ECM Regulators
Q68FG0;Q68FG0-2	ZC4H2_MOUSE	Zc4h2	NA	16.422	17.0982	16.9738	16.6922	16.6373	16.494	15.7336	16.4696	NA	NA	NA	NA	NA	NA
Q8BHG9	CGBP1_MOUSE	Cggbp1	21.5756	21.5358	22.0408	22.1299	22.028	21.6069	21.7263	21.4999	21.4129	21.7057	21.7488	32.8441	16.4412	213.388	24.9943
Q8BGB7	ENOPH_MOUSE	Enoph1	19.8953	19.903	19.6664	19.2354	19.1144	19.8866	20.6155	20.8039	21.0068	20.1568	19.634	42.608	13.887	1415.18	21.0128
Q9JMG2	C1GLC_MOUSE	C1galt1c1	19.5237	19.3309	18.2016	17.9675	18.8639	19.6255	18.0015	17.9305	17.4325	18.0793	18.6462	65.6087	NA	NA	NA
Q9D4J7	PHF6_MOUSE	Phf6	21.856	21.7637	21.9345	21.3992	21.1398	21.2793	22.3773	22.0216	21.8505	21.2813	20.5857	87.4698	26.6944	306.768	75.7951
Q9DBB8	DHDH_MOUSE	Dhdh	18.607	NA	18.093	18.6143	18.2791	18.6157	17.8779	18.4421	17.324	NA	NA	5.18781	4.19142	NA	NA
O35594	IFT81_MOUSE	Ift81	19.7345	19.4995	19.7216	19.8279	19.5928	19.2317	19.1126	18.8742	18.6996	19.4556	19.2295	138.676	NA	NA	NA
Q8VCT3	AMPB_MOUSE	Rnpep	21.3977	21.5079	21.3263	21.8298	21.4624	22.0393	22.405	22.3376	22.3936	21.6771	21.4553	28.7977	5.78811	335.016	7.36838
Q8JZN1	Q8JZN1_MOUSE	Mgl2	NA	NA	NA	NA	NA	NA	18.1805	18.6213	18.7352	NA	NA	NA	NA	45.6166	NA
Q9D824	FIP1_MOUSE	Fip1l1	19.3053	19.5441	20.2605	NA	NA	NA	18.7052	18.9716	18.6732	19.485	19.4987	13.9254	NA	16.1329	5.35254
Q8BTM8	FLNA_MOUSE	Flna	25.9826	26.0076	26.0085	26.0305	25.9631	26.0572	26.0937	26.288	26.1418	25.9942	26.0167	63.293	13.1089	220.675	24.7886
Q9JHQ5	LZTL1_MOUSE	Lztfl1	20.0189	19.9908	19.8307	20.3057	20.4796	20.1155	20.4219	20.7487	20.4536	20.7104	20.6667	67.4822	17.384	843.51	33.46
Q61466	SMRD1_MOUSE	Smarcd1	19.9048	19.6638	19.393	19.4883	19.6031	19.8571	19.6633	19.6455	19.9008	19.9306	19.8638	45.6257	168.997	848.032	86.9932
Q6P9Z1	SMRD3_MOUSE	Smarcd3	20.5118	20.1952	19.9028	20.5917	20.9621	21.0569	20.1626	20.1444	20.2846	20.617	20.6938	109.541	53.9945	NA	189.232
P59017	B2L13_MOUSE	Bcl2l13	18.3347	18.5779	18.2703	18.349	17.8431	18.303	18.9113	18.9918	19.2392	18.3146	18.0862	13.3105	7.67015	NA	12.2452
Q91XV3	BASP1_MOUSE	Basp1	20.2559	20.4123	20.3333	21.5124	20.2107	20.4548	17.918	16.758	17.1343	19.8822	19.8166	3.10699	7.16422	11.7542	6.3471
Q6IRU2	TPM4_MOUSE	Tpm4	25.6109	25.5087	25.4593	25.5435	25.7727	25.577	24.5498	24.232	24.4158	26.134	26.1893	30.0348	16.0272	157.309	21.8214
Q6PA06	ATLA2_MOUSE	Atl2	19.4027	18.9205	18.4842	18.7934	15.8341	18.5345	18.7653	18.7338	19.0055	19.7193	18.7484	130.313	42.565	564.224	226.044
P28658	ATX10_MOUSE	Atxn10	23.4446	23.181	22.7026	22.5059	23.6727	23.9927	22.6872	22.6964	22.7127	23.6466	23.4658	107.698	52.5417	627.811	69.4375
A0A494B9L0;A0A494BAS2;A0A494BBL1;Q5RL57	A0A494B9L0_MOUSE;A0A494BAS2_MOUSE;A0A494BBL1_MOUSE;Q5RL57_MOUSE	Akap8l	18.2307	17.3313	NA	NA	17.8074	NA	NA	NA	NA	18.9701	NA	NA	NA	NA	NA
Q8K019;Q8K019-2	BCLF1_MOUSE	Bclaf1	21.7454	21.8695	22.4756	NA	NA	NA	22.2824	22.1823	22.1905	21.9625	22.218	4.78434	NA	32.2857	5.21102
Q8VE97	SRSF4_MOUSE	Srsf4	21.3449	21.1641	21.7163	21.541	21.104	20.5514	20.5034	20.1769	20.2858	20.9998	21.2045	11.8638	6.07702	62.7946	7.88849
Q80YA9	CNKR2_MOUSE	Cnksr2	15.3866	15.2634	15.3338	14.984	14.6377	16.0709	NA	NA	NA	NA	NA	NA	NA	NA	NA
Q8CDG3	VCIP1_MOUSE	Vcpip1	20.6717	20.9326	20.6124	20.9554	20.9945	21.0321	21.7152	21.6669	21.4993	20.925	20.7984	145.915	8.72111	388.564	18.0592
P04186	CFAB_MOUSE	Cfb	20.6063	21.0963	21.2066	21.2477	21.1335	21.3495	20.8456	20.6744	20.678	20.8247	20.877	11.653	5.2874	119.566	11.5676
Q569Z5	DDX46_MOUSE	Ddx46	23.0028	22.8858	22.6417	22.7527	22.757	22.5715	22.1543	22.0254	22.0061	22.8474	22.8389	33.6094	13.255	290.7	20.9763
Q6ZPL9	DDX55_MOUSE	Ddx55	19.0258	19.0402	18.8315	18.5304	18.7819	18.6751	19.4298	19.6819	19.5249	18.6252	18.5451	NA	NA	NA	NA
Q9ESX4;Q9ESX4-2	NO40_MOUSE	Zcchc17	20.0961	20.1255	20.7204	NA	NA	NA	19.2069	18.0898	18.4361	19.4564	20.8479	4.04441	NA	207.243	3.70139
P49446;P49446-2;P49446-3	PTPRE_MOUSE	Ptpre	18.3049	18.086	17.6309	19.2034	18.3071	19.0974	18.0839	18.2842	18.3162	18.2209	17.8542	NA	16.8755	NA	NA
Q7TQH0-2	ATX2L_MOUSE	Atxn2l	22.9844	23.0807	23.0742	23.2319	23.4072	23.0211	23.8713	23.9354	23.8598	23.2315	23.4665	58.6612	18.6596	169.552	34.2479
Q8CAF4;Q8CAF4-3	NHSL1_MOUSE	Nhsl1	19.3605	19.4729	19.5672	20.3692	20.5757	20.4942	19.4865	19.5064	19.6969	19.9095	19.8711	117.448	17.6654	436.138	261.008
Q3UQ28	PXDN_MOUSE	Pxdn	20.6431	20.2251	19.9561	20.9183	20.539	21.1602	21.324	21.2006	21.4906	20.6245	20.5892	74.3272	29.3355	312.885	19.931	Core matrisome	ECM Glycoproteins
Q9JHR7	IDE_MOUSE	Ide	21.8708	22.0424	21.6209	22.1722	22.464	23.2924	21.8575	21.9839	21.955	21.8244	21.8417	32.5861	12.8692	251.847	16.2586
P97473	TRBP2_MOUSE	Tarbp2	19.3645	19.5723	19.2608	19.4814	19.6222	19.2719	19.5121	19.4412	19.45	20.1224	20.0347	88.0766	56.6063	NA	56.8353
P19253	RL13A_MOUSE	Rpl13a	24.8686	25.0154	24.6902	24.6109	25.1424	25.0399	25.2253	25.3604	25.5294	25.3148	25.6578	12.8789	9.74938	251.687	18.9019
Q6ZPY7	KDM3B_MOUSE	Kdm3b	18.9976	19.192	19.105	19.2284	18.5976	19.2323	19.2491	19.1923	19.292	19.4087	19.3075	61.8069	6.78989	NA	10.442
Q8K268	ABCF3_MOUSE	Abcf3	18.7741	18.8496	19.1305	19.3451	18.9262	19.4226	19.2167	19.2623	19.3928	19.4274	19.2133	12.1993	5.959	989.743	9.71306
P09103	PDIA1_MOUSE	P4hb	26.4189	26.2292	26.1771	26.3473	27.0519	26.4916	25.9057	25.8777	26.0393	26.1196	27.412	13.6437	9.09647	84.5933	13.334
Q8VBT6	APOBR_MOUSE	Apobr	20.6848	20.8948	20.8221	22.0681	22.2424	22.0643	21.9107	21.7344	21.6945	20.3872	20.6879	45.0698	25.6018	282.516	7.49784
Q6ZPZ3	ZC3H4_MOUSE	Zc3h4	22.4364	22.429	22.9314	22.8888	22.49	21.9815	22.9069	22.7296	22.4543	22.2128	22.3728	132.897	38.4489	350.339	57.5284
P09470	ACE_MOUSE	Ace	18.5184	18.1571	17.8557	19.1377	19.2109	19.5421	17.6016	NA	15.3189	19.7239	19.5456	NA	11.6643	NA	43.5314
Q8BJH1	ZC21A_MOUSE	Zc2hc1a	19.9653	20.0697	20.4226	20.9449	21.0985	20.5376	20.6989	20.7733	20.7725	20.5256	20.4387	9.83604	9.61262	249.904	11.4934
Q3UZA1	CPZIP_MOUSE	Rcsd1	NA	NA	16.0634	NA	NA	NA	NA	NA	NA	15.9561	15.4829	4.65379	NA	NA	3.35936
O54774	AP3D1_MOUSE	Ap3d1	19.494	19.2221	19.3128	20.4571	19.6874	20.2139	19.8204	19.7517	19.6973	19.9266	20.0094	25.0768	13.8172	493.043	30.6645
Q8C6B9	AROS_MOUSE	Rps19bp1	20.7004	20.6311	20.9684	20.7315	20.4674	19.6789	20.7574	20.4448	20.4198	20.6843	20.5802	69.0556	35.3946	NA	73.2265
Q00915	RET1_MOUSE	Rbp1	25.2554	25.1566	25.2452	25.344	26.1493	26.0174	24.9239	24.403	24.8122	25.3542	25.6643	47.9015	39.8544	562.919	27.9041
E9PY43	E9PY43_MOUSE	Erich1	19.9137	19.6934	19.7455	18.8231	19.4849	19.1727	19.706	19.9566	19.8596	18.7737	18.9378	NA	110.429	NA	NA
Q9D906	ATG7_MOUSE	Atg7	21.6427	21.86	21.1809	20.776	20.9426	21.279	20.8457	20.7542	20.9931	20.5901	20.757	50.4944	12.0492	118.953	9.12593
P14733	LMNB1_MOUSE	Lmnb1	24.5641	24.4883	24.5055	24.4557	24.2114	24.2966	24.1623	24.1327	24.2423	24.0781	24.0362	51.333	11.6821	141.216	18.8214
P61092	SIA1A_MOUSE	Siah1a	17.2798	16.5265	16.6688	NA	17.4243	17.8632	17.3597	17.6678	17.7753	17.6273	17.5093	NA	NA	NA	NA
Q91W40	KLC3_MOUSE	Klc3	19.9683	20.0606	20.0082	20.404	20.4385	20.2314	19.7615	19.4744	19.5204	19.7999	19.3531	311.86	31.4762	210.445	270.242
Q5NBX1;Q5NBX1-3	COBL_MOUSE	Cobl	15.3675	15.2617	13.795	NA	15.7136	15.639	NA	NA	NA	16.1011	NA	NA	NA	NA	NA
Q9WV72	ASB3_MOUSE	Asb3	NA	NA	NA	NA	NA	16.242	15.1879	15.5909	15.3081	16.4347	16.4322	NA	NA	NA	NA
Q3U4G3	XXLT1_MOUSE	Xxylt1	17.7699	16.8023	17.1924	18.3861	17.6122	18.7658	18.4407	18.2501	18.4347	18.8406	18.2222	NA	8.72622	NA	69.9609
P42232	STA5B_MOUSE	Stat5b	17.9892	18.5206	18.3929	19.2853	18.7166	19.014	18.8975	18.8324	19.0518	18.7624	18.2459	25.0722	32.5724	NA	54.8319
Q9R0N0	GALK1_MOUSE	Galk1	21.1323	20.9291	21.3508	21.8151	20.6597	21.2375	18.4301	18.79	19.0724	21.5673	21.931	15.2175	3.47263	107.249	4.06589
Q68FF6	GIT1_MOUSE	Git1	20.1796	20.2306	19.9965	20.8361	20.3943	20.8552	21.2355	21.387	21.5233	20.1664	20.1625	19.2606	6.38445	255.524	7.3461
F7BJB9	MORC3_MOUSE	Morc3	17.9797	18.6022	18.7922	19.088	18.6481	18.704	18.602	18.8366	18.6972	18.8018	18.6878	144.973	16.6774	NA	34.5124
Q8VHX6;Q8VHX6-2	FLNC_MOUSE	Flnc	21.1559	20.6449	21.7227	22.5003	20.8157	20.7957	20.461	20.5405	20.5469	21.8978	21.9083	11.6727	7.69354	317.876	11.3961
Q5SUC9	SCO1_MOUSE	Sco1	21.3101	20.906	21.1012	20.7451	20.8938	20.5992	21.0372	21.2403	21.1142	20.957	21.1822	25.7432	11.582	318.499	22.3375
Q8CD54	PIEZ2_MOUSE	Piezo2	17.2144	17.5728	17.2873	18.5518	17.8699	NA	NA	19.2093	19.6472	NA	18.4068	92.262	30.1932	NA	22.0044
Q6PIJ4	NFRKB_MOUSE	Nfrkb	19.2536	19.1516	19.2324	19.5734	19.2437	18.9645	19.2727	19.0523	19.2135	19.4331	19.4037	NA	3.08317	162.973	10.8087
Q9D8Y8;Q9D8Y8-2	ING5_MOUSE	Ing5	18.7062	18.8861	18.8132	18.4916	18.4017	16.261	18.3575	18.5393	18.032	18.5799	18.5675	NA	NA	NA	NA
O55003	BNIP3_MOUSE	Bnip3	17.8507	18.2159	17.4251	17.2839	19.2243	19.3368	15.0089	NA	16.5117	16.4457	15.8845	NA	121.066	NA	11.3553
O35071	KIF1C_MOUSE	Kif1c	20.7645	21.0013	20.7559	20.7847	20.6989	20.8342	20.476	20.4112	20.4665	20.5436	20.4901	118.155	15.0577	600.369	23.6534
O54998	FKBP7_MOUSE	Fkbp7	18.933	18.5292	18.3145	20.0117	20.174	19.3977	18.3501	18.6168	18.4319	20.0377	20.8161	9.73544	9.05672	23.6118	10.0709
Q91Z67	SRGP2_MOUSE	Srgap2	19.8591	19.9761	19.9457	20.233	20.1771	20.1762	20.4044	20.2892	20.3805	19.9129	19.9722	34.1395	11.2002	441.646	13.0683
Q8R429	AT2A1_MOUSE	Atp2a1	NA	NA	NA	NA	NA	NA	NA	NA	NA	21.6201	22.7032	NA	NA	NA	3.72647
O88398	AVIL_MOUSE	Avil	22.8171	23.5074	22.5883	22.5394	22.8232	23.1876	21.6142	21.3773	21.7762	23.5676	23.4166	79.8776	15.4517	234.1	49.1917
Q99ME2	WDR6_MOUSE	Wdr6	17.7823	18.5054	18.1473	18.913	17.8781	19.0831	19.7949	20.1122	20.1289	18.9696	18.1719	123.052	13.9942	NA	60.7391
Q61771	KIF3B_MOUSE	Kif3b	20.8493	20.6882	20.4635	20.6405	20.8384	20.6949	20.6531	20.6478	20.5211	20.6473	20.5211	111.225	23.608	216.014	57.9393
Q9CX86	ROA0_MOUSE	Hnrnpa0	28.2876	28.2684	28.1984	28.2062	28.2276	27.9244	28.5118	28.4314	28.6985	28.1877	28.0566	85.8802	18.1001	217.062	28.495
Q99MR6;Q99MR6-2;Q99MR6-3;Q99MR6-4	SRRT_MOUSE	Srrt	23.7817	23.7169	24.0567	23.8098	23.4954	23.2032	23.7459	23.7657	23.7536	23.4919	23.3645	51.7324	14.1964	195.082	13.6857
Q9CQ80	VPS25_MOUSE	Vps25	20.2918	20.1887	19.5946	20.1604	20.5201	20.6883	20.4008	20.7635	20.9785	20.6143	20.3537	36.9856	20.5411	NA	39.688
Q99JZ0	SDCB2_MOUSE	Sdcbp2	22.3103	22.6095	22.9703	20.3598	20.7703	21.467	22.8177	22.7289	22.5601	NA	NA	99.4106	28.4417	1187.73	NA
O35551	RABE1_MOUSE	Rabep1	20.4327	20.2439	20.1942	20.1945	20.9074	20.5284	20.1585	20.0652	20.0239	20.1944	20.5183	73.7933	51.3515	159.984	49.9487
Q8BG48	ST17B_MOUSE	Stk17b	NA	13.6201	NA	16.6047	15.2841	15.5982	15.2386	NA	15.2497	16.5936	14.5702	NA	NA	NA	NA
A0A0G2JGI1	A0A0G2JGI1_MOUSE	Nexn	NA	NA	16.6485	18.699	16.4569	16.0212	14.6796	NA	14.4593	19.0799	18.9504	NA	NA	NA	62.2674
Q3TLI0	TPC10_MOUSE	Trappc10	15.6277	16.2103	13.7963	16.5976	16.3933	17.7379	16.8502	16.6701	16.9542	16.9905	16.4024	NA	5.12418	NA	NA
P97467	AMD_MOUSE	Pam	20.0656	20.0583	19.4444	18.7385	19.3103	19.7598	19.091	18.7502	18.8142	17.8456	17.5497	135.167	91.8162	NA	47.3218
Q8BFU3	RN214_MOUSE	Rnf214	21.6626	21.6508	21.8489	21.8642	21.9653	21.5325	21.3274	20.8719	20.9363	21.7356	21.5549	93.0721	35.5501	135.003	46.3121
A0A1L1SSC7	A0A1L1SSC7_MOUSE	Ttc13	18.3835	17.5483	17.848	18.317	18.2529	18.1967	17.9793	18.2703	18.2681	18.3934	17.274	NA	52.0269	NA	NA
P49717	MCM4_MOUSE	Mcm4	21.8321	21.9439	21.7556	22.0846	21.6487	21.6874	22.7227	22.8089	22.749	22.42	22.3721	48.9356	8.69106	824.739	34.8027
Q2YFS3;Q2YFS3-2	PILRA_MOUSE	Pilra	18.4479	18.5822	18.8717	18.8862	NA	18.2944	17.9765	18.6686	18.5197	NA	NA	24.0148	NA	NA	NA
Q05BC3;Q05BC3-2	EMAL1_MOUSE	Eml1	21.4147	21.4822	21.2828	21.0212	21.2642	21.8108	20.6178	20.6594	20.7128	21.698	21.5333	19.7089	10.4708	79.4412	9.34227
O35066	KIF3C_MOUSE	Kif3c	17.4144	17.4874	17.3016	16.7894	17.5948	17.5105	17.0738	17.069	17.035	16.8907	15.601	NA	NA	NA	NA
P08775	RPB1_MOUSE	Polr2a	21.1054	21.2209	21.0553	21.2164	20.9641	21.4278	21.2405	21.4889	21.1737	21.5146	21.2941	237.871	11.663	594.958	26.5719
Q8K2F8	LS14A_MOUSE	Lsm14a	20.1951	20.2393	20.4645	20.5959	20.6053	20.3177	19.1818	19.0223	19.0857	20.6397	20.7227	40.5517	13.8153	721.229	14.4659
Q3THJ3	EIF1A_MOUSE	Eif1ad	19.209	19.4922	19.6409	20.1118	19.3186	18.6843	20.0005	20.259	19.8266	19.4181	19.4613	269.027	57.5988	631.332	40.7343
Q9CWJ9	PUR9_MOUSE	Atic	24.4216	24.3429	24.4845	24.8524	24.5714	24.5141	25.5501	25.7895	25.7164	24.5295	24.4399	60.0816	8.64394	397.871	14.0799
Q6NXJ0	WWC2_MOUSE	Wwc2	18.9219	18.4916	18.7906	19.3742	19.1058	19.212	17.8127	18.2744	17.9019	18.8151	18.8369	54.7977	17.1703	NA	27.4554
O08788-2	DCTN1_MOUSE	Dctn1	21.5658	21.6323	21.6649	21.8988	21.9135	22.0473	21.3501	21.0759	21.019	21.5783	21.432	66.1774	14.4844	204.727	20.1669
Q8BKT7	THOC5_MOUSE	Thoc5	19.7498	19.3236	19.3585	19.3913	18.8977	19.3473	19.7503	19.6537	19.5562	19.7557	19.3937	73.4932	30.5947	NA	218.128
Q91VC9	GHITM_MOUSE	Ghitm	17.8275	NA	NA	19.7295	17.3836	19.8251	17.5194	16.6637	16.6897	17.0729	18.4986	71.5906	26.1577	NA	6.55497
P42567	EPS15_MOUSE	Eps15	20.4504	20.6104	20.9573	20.7092	20.3639	20.3383	19.6649	19.4258	19.4514	20.3663	20.5689	31.9172	9.28041	79.6758	7.69776
Q99LZ3	SLD5_MOUSE	Gins4	21.1061	20.9472	21.074	21.8501	20.7336	20.1372	21.2517	21.0598	20.7754	21.2431	20.8215	165.184	61.0999	NA	NA
Q9JJ89	CCD86_MOUSE	Ccdc86	19.6035	19.4502	19.5136	18.6586	18.6713	18.6246	18.5132	19.0572	18.1483	19.0229	18.8248	49.162	16.9359	179.661	38.9596
Q99LQ4	SVBP_MOUSE	Svbp	19.3797	20.1887	20.1077	NA	19.4341	NA	19.5194	19.1153	18.2279	18.9187	18.8642	119.552	NA	NA	NA
Q8VCR2-2	DHB13_MOUSE	Hsd17b13	20.1862	17.9547	17.4214	19.7648	20.3583	21.4547	18.7784	18.6683	19.6315	19.6363	22.1019	5.68871	11.0017	291.692	38.6883
Q64317	DLX1_MOUSE	Dlx1	NA	NA	NA	18.8423	16.9475	NA	NA	NA	NA	19.061	19.1308	NA	NA	NA	NA
Q924T7;Q924T7-2	RNF31_MOUSE	Rnf31	16.9604	17.4654	17.3536	18.1522	17.2188	17.8384	17.6785	17.6511	17.7859	17.9137	17.5045	9.01425	3.48891	NA	14.2021
P52431	DPOD1_MOUSE	Pold1	18.9487	19.0979	19.1987	19.6363	18.2695	19.1985	19.8661	20.0784	20.166	19.0316	18.7338	28.6686	7.86078	NA	12.2663
Q8BWB1	SYP2L_MOUSE	Synpo2l	NA	17.7036	17.459	NA	NA	NA	NA	NA	NA	NA	NA	3.15513	NA	NA	NA
Q8VDM4	PSMD2_MOUSE	Psmd2	22.3223	22.3609	22.209	22.4469	22.5815	23.0162	22.7472	22.9583	22.8149	23.0751	22.92	60.5673	19.9064	414.819	18.2221
Q8BL80	RHG22_MOUSE	Arhgap22	19.3796	19.3119	19.1534	20.1404	19.5634	19.4566	17.6383	17.2841	17.3638	21.3948	21.254	104.118	20.0392	NA	38.3563
Q8BSY0	ASPH_MOUSE	Asph	21.755	21.7457	21.6959	21.9538	21.0168	21.3684	21.381	21.2233	21.4018	21.5497	21.1348	52.8287	13.3401	575.53	14.2082
Q8VIJ6	SFPQ_MOUSE	Sfpq	28.6963	28.6168	28.5815	28.4152	28.2719	27.8686	27.8636	27.3656	27.3739	28.215	28.0944	101.779	25.0413	91.294	28.2965
Q8R326	PSPC1_MOUSE	Pspc1	23.6409	23.5822	23.6097	23.1374	23.2833	22.9188	22.9248	22.8322	22.743	23.1088	23.2011	125.881	37.811	590.607	34.0076
Q6PCM1	KDM3A_MOUSE	Kdm3a	18.5479	19.0307	18.9133	18.1795	18.4495	18.4654	17.2838	17.0774	17.0033	17.7789	17.088	33.7236	16.9718	NA	NA
Q61136	PRP4B_MOUSE	Prpf4b	21.1164	21.0673	21.2027	21.2599	21.1042	20.8454	20.996	21.2938	21.2388	21.5612	21.3574	8.74464	4.3414	86.3958	8.72504
Q91WZ8	DTBP1_MOUSE	Dtnbp1	19.0039	18.9614	19.4471	19.8666	19.7695	19.5451	19.2031	18.9478	19.1547	20.0219	19.9459	70.5845	34.7542	NA	45.1701
P14483	HB2A_MOUSE	H2-Ab1	19.3875	20.0938	20.1543	20.7329	21.3021	21.465	20.6169	20.7736	20.9337	21.0916	20.5826	13.2554	11.3943	417.189	17.5761
Q76M72;Q76M72-2	S22AR_MOUSE	Slc22a27	17.1254	NA	NA	NA	16.9888	16.5148	NA	NA	NA	NA	NA	NA	NA	NA	NA
Q8VC31	CCDC9_MOUSE	Ccdc9	21.802	21.9012	21.6451	21.7893	21.807	21.4705	20.912	20.6619	20.5154	21.5567	21.6278	83.1892	17.263	86.9228	25.2367
P08030	APT_MOUSE	Aprt	19.7637	20.3263	21.6172	NA	NA	NA	20.93	21.0419	21.3889	NA	NA	6.12425	NA	90.9794	NA
Q640L3;Q640L3-2	CCPG1_MOUSE	Ccpg1	15.0014	NA	16.2411	17.1572	17.4964	17.6398	15.0982	15.2135	14.6313	16.9598	17.1605	NA	54.8455	NA	NA
B2RXQ2	B2RXQ2_MOUSE	Ppfia1	21.0723	21.1555	20.9381	21.5319	21.5447	21.2183	20.8415	20.7929	20.6014	21.4081	21.2516	132.846	20.4319	150.583	26.3673
Q62261	SPTB2_MOUSE	Sptbn1	24.0951	23.9663	24.0225	24.1032	24.0988	24.0939	24.018	23.6729	23.7547	24.123	24.0136	78.7546	19.568	182.408	40.4274
Q91YP2	NEUL_MOUSE	Nln	19.9844	20.1544	20.124	19.9978	19.5149	19.9775	20.2201	20.5197	20.4068	20.1723	19.9638	52.3411	17.783	371.468	3.52813
Q8JZP9	GA2L1_MOUSE	Gas2l1	18.4421	18.1261	17.5488	18.6127	18.4629	18.1443	17.8237	17.5948	17.6945	18.646	18.5411	NA	11.6225	NA	8.2344
Q8CHG3	GCC2_MOUSE	Gcc2	21.323	21.4422	21.5382	21.556	21.2043	20.8418	21.0904	20.8608	20.7574	20.6354	20.6747	123.572	29.1758	316.069	90.253
Q8C754	VPS52_MOUSE	Vps52	17.6155	17.7909	17.6705	18.0347	17.4131	18.0246	17.3893	17.3993	17.5073	17.6641	17.1392	NA	NA	NA	22.34
Q9D853	EFMT2_MOUSE	Eef1akmt2	18.2245	17.984	17.3722	17.7065	17.8726	17.8325	17.6097	17.8099	18.0544	18.1473	18.2597	30.3191	23.5916	NA	109.3
Q8BZS9;Q8BZS9-2	DHX32_MOUSE	Dhx32	17.2012	17.9865	17.7762	16.2498	17.0581	17.9046	17.347	16.9187	17.3298	16.7111	16.1389	31.4678	5.18253	NA	9.89379
E9Q9R9	DLG5_MOUSE	Dlg5	18.4656	18.505	18.0562	18.734	18.531	18.2299	18.0339	18.1871	17.7279	17.4285	18.1066	NA	9.77557	NA	50.7989
Q80W14;Q80W14-2;Q80W14-3	PR40B_MOUSE	Prpf40b	17.4052	16.7756	17.2204	17.175	17.1919	17.2329	16.4885	16.8257	16.3149	17.6509	17.3922	NA	NA	NA	NA
Q8C4Y3-3	NELFB_MOUSE	Nelfb	19.5849	19.4569	19.3304	19.3914	19.1343	19.912	19.4515	19.5921	19.6185	19.6667	19.4211	69.0455	8.01418	924.866	40.2876
Q3UUQ7	PGAP1_MOUSE	Pgap1	20.9402	20.045	20.3007	21.2089	20.5235	21.6588	21.4504	20.7617	21.7735	18.3777	17.9383	6.09488	24.365	5630.05	NA
Q6QD59	SEC20_MOUSE	Bnip1	20.1637	20.359	20.1108	20.5829	20.3224	19.5606	19.6217	19.6031	19.4363	20.1222	20.2593	59.7679	13.8709	NA	27.9758
Q09XV5	CHD8_MOUSE	Chd8	20.9317	20.8004	20.9637	21.3066	21.0571	20.7704	20.9073	21.0201	20.6367	20.8632	20.576	170.101	27.1971	107.185	45.6704
P15119	MCPT2_MOUSE	Mcpt2	21.6275	21.7005	22.1159	21.4265	22.2831	22.6459	17.977	18.5571	18.3506	NA	NA	8.85841	669.947	30.9029	NA
O55106	STRN_MOUSE	Strn	19.3786	19.5682	19.9349	20.4631	19.6546	19.727	19.7742	19.695	19.5574	19.9536	19.8737	36.1856	7.78285	98.0917	10.2357
P58404;P58404-2	STRN4_MOUSE	Strn4	20.1651	20.2533	20.1121	20.5965	20.3652	20.5973	20.8589	20.9711	21.0596	20.1679	20.2262	48.2805	13.7027	110.72	23.9227
Q9JHU2	PALMD_MOUSE	Palmd	23.1722	22.9331	23.1982	22.6177	22.8151	22.6232	22.4817	22.2048	22.2479	15.4714	18.5487	97.1671	30.9711	169.354	7.11141
Q9R0E2	PLOD1_MOUSE	Plod1	NA	NA	NA	20.5807	20.473	20.8118	20.0508	20.2832	20.4466	20.644	20.7407	NA	29.0698	512.111	14.1603	Matrisome-associated	ECM Regulators
O54790	MAFG_MOUSE	Mafg	21.7978	21.7926	22.0294	22.2395	21.6073	20.9633	21.3637	21.3636	20.92	21.4472	21.1321	104.052	56.6953	2973.37	38.3164
Q8BG32	PSD11_MOUSE	Psmd11	21.9983	21.8794	21.9003	22.0295	21.8824	22.2732	22.2266	22.4719	22.6774	22.1005	22.0841	24.9478	10.1849	353.616	13.8235
Q62383	SPT6H_MOUSE	Supt6h	19.7676	19.9961	19.8459	20.1709	20.0114	20.387	20.4613	20.5918	20.3932	20.0996	20.0588	98.1233	17.5931	589.075	68.8984
P56399	UBP5_MOUSE	Usp5	23.7551	23.7312	23.8117	23.5274	23.1759	23.1701	23.4007	23.3645	23.4845	23.554	23.458	80.2975	14.4233	928.188	22.5381
Q149C2	MIPT3_MOUSE	Traf3ip1	17.44	17.1029	17.4335	17.4849	17.343	17.2671	17.6515	17.6544	17.6461	17.5999	16.4717	12.098	7.29297	NA	NA
P41216	ACSL1_MOUSE	Acsl1	18.3903	18.5936	18.2716	19.504	18.4376	18.6528	18.2232	18.1645	18.0968	18.5879	19.1069	22.4105	19.2783	NA	15.6527
Q80TL7;Q80TL7-2	MON2_MOUSE	Mon2	NA	NA	NA	18.9873	18.1527	18.5716	17.7063	18.4101	18.2172	NA	NA	NA	3.19705	150.353	NA
P11034	MCPT1_MOUSE	Mcpt1	20.3462	20.0724	19.5269	19.245	20.536	21.2146	15.2776	NA	15.6394	NA	NA	42.9463	NA	NA	NA
Q08122-2	TLE3_MOUSE	Tle3	21.2397	21.3092	21.4019	21.8373	21.1166	21.3014	21.7212	21.5659	21.5044	21.1133	20.7125	39.5676	25.0489	345.038	15.0502
A2A870	FBF1_MOUSE	Fbf1	16.5759	16.9628	16.7394	17.6458	17.1009	17.0115	17.389	16.3945	15.0066	16.454	16.1901	NA	NA	NA	NA
Q8VDU3	Q8VDU3_MOUSE	Apol9a	20.0196	20.3892	19.9389	21.4448	22.1793	21.6281	19.5746	18.6433	18.7708	23.1296	22.8128	NA	147.432	NA	223.201
D4AFX7;G3X922	D4AFX7_MOUSE;G3X922_MOUSE	Dnajc13	19.5249	19.5655	19.3721	19.7716	19.1928	20.0866	20.0142	19.9984	20.0653	20.2881	19.9338	54.7255	6.23198	NA	8.40912
Q8R2V2	IFFO2_MOUSE	Iffo2	17.8264	17.9918	18.077	18.7283	18.9407	18.8781	17.3474	17.3331	17.2692	18.3717	18.3458	NA	NA	NA	66.4349
Q3V1V3	ESF1_MOUSE	Esf1	19.5301	19.6882	19.367	19.3846	19.641	19.3291	19.9229	20.0205	19.6096	19.7276	19.9961	68.1799	NA	NA	91.205
Q9EQ20	MMSA_MOUSE	Aldh6a1	22.3603	21.6577	22.318	NA	NA	NA	20.3039	20.2732	20.1085	21.7913	23.7474	9.13569	NA	123.465	10.0988
O08808	DIAP1_MOUSE	Diaph1	22.5487	22.5502	22.3949	22.3934	22.5058	22.7428	21.7763	21.9327	21.7104	22.7869	22.6096	87.0332	18.2294	278.329	18.5898
Q8BH61	F13A_MOUSE	F13a1	19.9566	20.3248	20.2211	NA	NA	NA	20.2677	20.354	20.6122	NA	NA	3.7649	NA	33.2303	NA	Matrisome-associated	ECM Regulators
P09803	CADH1_MOUSE	Cdh1	23.83	24.0476	24.0282	23.007	23.7449	23.7421	23.7225	23.4997	23.5523	19.1739	20.2308	35.0735	43.9879	174.449	110.639
Q99J47;Q99J47-2	DRS7B_MOUSE	Dhrs7b	20.2546	19.9898	20.0793	20.0877	20.3017	20.7641	20.5926	20.7028	20.5827	20.317	20.3255	54.7418	29.8339	1150.13	30.4261
Q920A5	RISC_MOUSE	Scpep1	20.4861	20.8685	20.8335	21.4166	21.5247	21.3063	20.086	19.8648	19.9278	22.4927	22.7284	10.6839	8.57616	262.081	18.4295
P05063	ALDOC_MOUSE	Aldoc	22.4304	22.8528	23.1161	21.8449	22.4443	22.7536	21.0565	20.6372	21.2592	18.8776	19.423	25.685	14.5933	142.513	4.62393
Q9EPE9	AT131_MOUSE	Atp13a1	17.1639	17.106	16.872	19.4156	16.7692	19.7987	18.4077	17.8596	18.7429	17.8759	19.3477	11.4188	11.5883	NA	23.0219
E9Q7E2	ARID2_MOUSE	Arid2	18.6567	18.6141	18.6993	19.3729	19.168	19.0426	19.0656	18.8576	18.7035	19.1691	18.9656	31.8934	17.5219	291.207	12.7515
Q9D964	GATM_MOUSE	Gatm	20.8033	20.7848	20.9578	NA	NA	NA	21.2936	21.3873	21.5974	21.825	22.8742	14.6528	NA	246.224	11.7811
P09450	JUNB_MOUSE	Junb	24.078	24.2763	24.6303	24.5597	24.6663	24.0257	23.4717	23.3475	23.018	22.7756	22.7215	113.779	50.7139	229.063	53.0193
P43025	TETN_MOUSE	Clec3b	NA	14.8548	17.4292	17.874	16.6522	NA	NA	NA	10.8295	17.7686	17.6139	4.53859	3.07003	NA	6.93357	Matrisome-associated	ECM-affiliated Proteins
Q8C6G8	WDR26_MOUSE	Wdr26	20.3296	20.448	20.1341	20.5921	20.4673	20.7511	21.1308	21.2691	21.1383	20.7925	20.567	85.5706	26.9208	418.929	26.3034
E0CYH4	E0CYH4_MOUSE	Wdr26	NA	NA	NA	NA	NA	17.613	NA	15.6984	16.5476	15.9484	NA	NA	NA	NA	NA
Q61335	BAP31_MOUSE	Bcap31	20.8191	20.4467	20.2427	20.7132	20.0378	21.4218	20.3271	19.9666	20.3515	20.2824	20.3001	48.7349	18.1384	461.456	53.9663
P59999	ARPC4_MOUSE	Arpc4	24.7961	24.7768	25.1713	24.9065	24.4676	24.6912	25.1618	25.1542	25.2078	24.3555	24.2813	48.4639	21.4626	594.022	23.0208
Q60751	IGF1R_MOUSE	Igf1r	18.361	18.3662	18.1568	18.35	18.3158	18.9595	18.6596	18.575	18.633	18.3556	17.7899	NA	76.361	NA	58.1112
Q8K2Z2	PRP39_MOUSE	Prpf39	17.7492	17.8136	17.5321	18.2979	17.6022	18.152	18.9926	19.0068	18.9676	18.6187	18.1713	NA	NA	NA	NA
Q8CEZ4	MB214_MOUSE	Mab21l4	18.7825	18.1505	18.0308	18.924	20.1431	21.0761	17.7346	17.5387	17.9958	NA	NA	46.9289	19.9033	122.456	NA
B2RQG2	B2RQG2_MOUSE	Phf3	20.1102	20.1349	20.2539	20.6691	20.7503	20.4391	20.8735	20.9105	20.6666	20.1343	19.8748	116.308	47.4923	199.528	216.544
Q61333	TNAP2_MOUSE	Tnfaip2	19.0928	19.1986	18.5	18.9892	20.1814	20.7698	19.5278	19.1351	19.2056	20.8036	20.835	NA	140.74	NA	382.654
P70261	PALD_MOUSE	Pald1	NA	15.6284	NA	18.3727	16.969	17.5742	17.3181	17.9559	17.903	17.9967	17.5836	4.41606	12.4925	NA	4.99527
Q69ZW3;Q69ZW3-2	EHBP1_MOUSE	Ehbp1	16.8391	16.6044	16.3773	17.126	16.9863	16.8233	15.8497	16.6734	16.1675	16.8814	16.9499	NA	19.0187	NA	71.8874
Q8BH24	TM9S4_MOUSE	Tm9sf4	18.9198	NA	18.1286	21.0249	18.5982	20.9303	NA	NA	NA	18.1988	20.1812	5.69726	9.00615	NA	3.70156
Q05512	MARK2_MOUSE	Mark2	20.7326	20.7822	20.7537	20.3027	20.2563	20.7009	20.0271	19.894	19.6961	18.9684	18.9821	98.0737	10.8898	591.614	14.5807
Q6P4S6	SIK3_MOUSE	Sik3	20.6194	20.8643	20.513	21.2235	20.8559	20.5078	20.123	20.2184	19.8625	21.1535	21.0829	366.625	26.5356	151.704	46.1157
Q8CFH6	SIK2_MOUSE	Sik2	16.7642	17.3801	17.0599	17.6695	17.727	17.8985	18.0724	18.327	18.1676	18.333	18.0038	NA	NA	NA	13.7501
Q8R409	HEXI1_MOUSE	Hexim1	20.1235	20.3748	20.7319	20.5972	20.8225	20.4803	21.0383	21.6794	21.2823	20.3694	20.7373	19.4887	7.65058	80.3017	12.4542
Q6NVG1	LPCT4_MOUSE	Lpcat4	16.0235	NA	15.3069	NA	NA	15.32	16.2425	15.9415	15.8606	NA	NA	12.5067	NA	NA	NA
O08736	CASPC_MOUSE	Casp12	18.5326	18.6202	19.1519	19.7458	19.9642	19.8897	18.4742	18.3357	18.2259	20.9846	20.9787	70.124	38.8121	NA	138.536
Q811S7	UBIP1_MOUSE	Ubp1	18.6615	18.9096	18.9487	18.4768	18.8417	19.1362	19.0114	19.3537	19.3955	19.0183	19.0403	61.2959	32.9119	NA	NA
E9PV24;E9PV24-2	FIBA_MOUSE	Fga	NA	NA	NA	25.7806	22.28	23.3529	NA	NA	NA	NA	NA	NA	6.49126	NA	NA	Core matrisome	ECM Glycoproteins
Q80YR9	R12BA_MOUSE	Rbm12b1	18.9247	18.8458	18.9375	18.4929	18.2336	18.7446	18.9761	19.1877	19.17	18.0515	17.9871	60.2946	34.2604	623.29	32.9843
Q9CYA6	ZCHC8_MOUSE	Zcchc8	22.289	22.2672	22.558	22.5722	22.3924	22.253	22.5603	22.7384	22.5126	22.1817	22.2214	62.0872	160.357	567.369	22.1988
Q65Z40	WAPL_MOUSE	Wapl	19.3108	19.1251	18.6304	19.159	18.7444	19.2684	19.1475	19.3595	19.043	18.8713	19.1072	27.6843	20.251	60.9454	76.9559
E9PUR0;E9Q1M6	E9PUR0_MOUSE;E9Q1M6_MOUSE	Ankhd1	20.3013	20.2312	20.4998	20.6037	20.2734	20.2144	20.6922	20.8988	20.5222	19.8975	20.151	153.75	27.8289	273.962	17.8433
Q9CZA6;Q9CZA6-2;Q9CZA6-3	NDE1_MOUSE	Nde1	20.0049	20.2229	20.2904	20.5457	20.496	19.9337	20.0078	19.8284	19.5245	21.1058	20.7063	38.509	18.667	NA	42.3258
O70252	HMOX2_MOUSE	Hmox2	19.5668	19.4224	19.2142	19.6811	19.8931	20.1849	19.3361	19.7163	19.6593	19.764	19.8939	431.794	17.9845	NA	32.1498
Q9CXW3	CYBP_MOUSE	Cacybp	22.7458	22.6361	22.7274	23.0047	22.9441	22.9828	24.2606	24.4399	24.5015	23.5665	23.5005	28.9887	22.887	2635.76	35.6886
Q8CHY6	P66A_MOUSE	Gatad2a	21.9427	22.0543	22.041	21.7259	22.0901	21.7839	21.499	21.5463	21.3463	21.6484	21.678	90.5033	30.9164	403.8	52.1116
Q8CI43	MYL6B_MOUSE	Myl6b	21.6098	20.0902	21.4339	22.8229	20.16	19.9378	20.1986	19.5686	20.0579	20.7973	20.2715	13.0855	10.6982	NA	10.461
Q7TPV4	MBB1A_MOUSE	Mybbp1a	21.9425	21.6662	21.5258	21.4542	21.0143	21.7245	22.3261	22.5407	22.4145	21.9761	21.52	38.2443	7.87905	283.463	25.8395
P61089	UBE2N_MOUSE	Ube2n	26.0293	25.836	25.1142	24.8541	25.422	25.5372	25.4234	25.6972	25.7946	25.4423	25.3219	57.2643	20.9167	877.891	26.4656
Q9WVG9;Q9WVG9-2	MS3L1_MOUSE	Msl3	16.133	16.0089	NA	NA	16.2497	16.5295	16.4531	16.5831	16.8287	16.3746	NA	NA	NA	NA	NA
Q99JY9	ARP3_MOUSE	Actr3	23.0268	23.2405	23.2652	23.5999	22.7884	23.3296	23.7831	23.9318	24.3057	23.1272	22.9742	20.9652	6.02615	318.535	5.87177
Q5SV77-2;Q5SV77-3	GGNB2_MOUSE	Ggnbp2	17.3843	17.9549	17.4263	18.2911	18.2615	18.2928	17.1688	17.1056	17.6307	18.2484	17.8231	NA	NA	NA	NA
Q9QY06;Q9QY06-2	MYO9B_MOUSE	Myo9b	19.2331	19.262	19.0852	20.0391	18.7261	19.3914	18.8881	19.0213	18.9035	19.3247	18.9668	26.0873	9.06952	270.731	7.73895
Q921K2	Q921K2_MOUSE	Parp1	21.1796	20.8256	21.1995	21.6195	20.9806	20.7943	22.2944	22.405	22.4145	21.3756	21.3305	22.7276	5.31727	253.836	13.4099
Q9R061	NUBP2_MOUSE	Nubp2	21.4422	21.5387	20.7808	21.4179	21.3743	21.29	21.9626	21.9438	21.9061	21.347	21.5347	88.1138	22.1121	462.038	19.156
Q6ZWM4	LSM8_MOUSE	Lsm8	23.1799	22.9072	23.3107	23.1191	22.8248	22.2008	22.9118	22.765	22.8823	22.7603	22.7394	99.3635	40.2432	2059.75	47.4171
V9GXF1	V9GXF1_MOUSE	1110065P20Rik	20.1262	19.9921	20.4235	20.7575	18.9748	16.5607	19.4646	19.5587	18.9933	19.6666	19.2779	NA	NA	NA	NA
Q9CZB6	MED7_MOUSE	Med7	20.2321	19.7281	19.6591	19.556	19.8561	19.7542	18.9706	19.2622	19.3892	19.5534	19.4511	NA	NA	NA	NA
Q9D1P4	CHRD1_MOUSE	Chordc1	20.9308	20.5196	20.7291	20.7391	20.5015	20.6804	21.5148	21.5369	21.5102	20.9506	20.6802	124.163	37.4051	295.444	44.0493
Q80UP3	DGKZ_MOUSE	Dgkz	18.7629	18.6971	18.9314	19.0142	18.707	18.701	18.1529	18.1878	18.2589	18.9164	18.4715	19.2024	8.4923	NA	22.42
P68040	RACK1_MOUSE	Rack1	24.3264	24.3283	24.3358	24.4225	24.3833	24.6614	25.0968	25.3306	25.5827	24.7892	25.0483	11.8324	4.202	158.067	9.64762
P20060	HEXB_MOUSE	Hexb	20.804	21.4157	21.5493	22.2314	21.2816	21.3048	21.5232	21.4497	21.4193	21.8256	21.8232	13.4796	5.02054	577.918	3.08361
Q9JII5;Q9JII5-2	DAZP1_MOUSE	Dazap1	24.3271	24.3455	23.952	23.917	24.0441	23.872	24.0521	23.8162	24.004	24.0418	23.9699	161.766	47.4316	372.994	69.8313
Q9JLZ8	SIGIR_MOUSE	Sigirr	18.7389	19.0161	18.8305	18.5377	18.7672	18.9856	18.6767	18.3429	18.3578	16.904	17.0384	NA	NA	NA	NA
Q6RT24	CENPE_MOUSE	Cenpe	16.9816	17.0272	NA	17.912	16.9427	17.1249	15.8953	15.9772	15.7412	18.7106	18.2535	NA	NA	NA	NA
Q9WVS8;Q9WVS8-5	MK07_MOUSE	Mapk7	18.6531	17.078	18.8703	16.3475	17.5054	17.6117	18.2478	18.0001	17.8609	17.7196	16.885	NA	NA	NA	NA
Q3UG98	NAT9_MOUSE	Nat9	17.257	17.6965	17.1029	17.7543	18.2807	18.3135	17.7401	17.6449	17.4743	18.3595	18.8263	NA	54.0429	NA	571.212
O55047	TLK2_MOUSE	Tlk2	20.3879	20.3844	20.4092	20.8645	20.7069	20.5079	20.7897	20.8395	20.8352	20.7525	20.4897	45.281	4.00631	349.837	15.5411
Q8CBQ5	P4K2B_MOUSE	Pi4k2b	NA	17.4278	NA	NA	17.0854	17.395	16.2516	16.4456	16.8235	17.2653	16.3832	NA	NA	NA	NA
Q8BMC4	NOP9_MOUSE	Nop9	17.4569	17.9372	18.4137	NA	NA	NA	19.0138	19.248	19.3118	18.4817	19.6681	3.33975	NA	112.128	20.78
Q91WK0	LRRF2_MOUSE	Lrrfip2	21.4337	21.6866	21.6934	21.4248	21.5774	21.0829	21.3611	21.2177	21.1329	21.4649	21.4391	76.0737	22.9695	302.209	89.1876
Q91VL8	TE2IP_MOUSE	Terf2ip	18.8056	18.8802	19.4644	19.0064	19.33	19.2233	18.3086	18.8802	18.8588	18.8951	18.7972	97.9442	6.00613	NA	11.0351
Q8CFB4	GBP5_MOUSE	Gbp5	20.6485	21.7789	21.7444	22.6168	22.2968	21.8274	21.7581	21.4278	20.5354	23.6311	23.6912	145.998	32.7227	NA	175.708
Q9CYH6	RRS1_MOUSE	Rrs1	22.8533	22.7943	22.7126	22.2945	22.4989	21.8033	22.7201	22.6017	22.3961	22.4047	22.4504	122.318	43.03	456.725	94.0299
Q80XI4	PI42B_MOUSE	Pip4k2b	20.3148	20.3964	20.3217	20.5135	20.3969	20.5117	20.4266	20.5099	20.5628	20.1359	19.8146	52.5739	29.1495	NA	29.4273
O88477	IF2B1_MOUSE	Igf2bp1	NA	NA	17.8938	NA	NA	NA	23.8987	23.9351	24.0964	16.6176	NA	NA	NA	338.407	NA
Q91YD3	DCP1A_MOUSE	Dcp1a	19.4616	19.2184	18.9272	19.7291	19.3873	19.4395	20.0827	20.1134	20.3745	19.4052	19.1364	25.3674	30.7021	NA	22.1483
Q99N80	SYTL1_MOUSE	Sytl1	NA	NA	NA	NA	13.6183	NA	16.3321	NA	NA	14.2746	14.5635	NA	NA	NA	NA
Q9JL26	FMNL1_MOUSE	Fmnl1	19.9026	19.9435	19.4482	20.8756	20.0829	20.6207	19.3776	19.0224	19.2094	19.9401	19.6222	10.8605	8.38955	149.991	8.3827
Q60597	ODO1_MOUSE	Ogdh	21.3738	21.4442	21.5267	21.4441	20.8723	21.5626	21.471	21.5362	21.665	21.5857	21.4531	11.7728	4.8054	314.801	14.1074
E9Q3P4	E9Q3P4_MOUSE	Cenpf	NA	NA	NA	NA	NA	NA	16.9442	17.4362	17.1543	NA	NA	NA	NA	NA	NA
Q99JB2	STML2_MOUSE	Stoml2	23.1647	23.1796	22.9847	21.9112	22.2294	22.2327	22.991	23.293	23.4381	22.4812	22.4682	57.1771	18.0923	1358.45	50.1228
Q9DCD2	SYF1_MOUSE	Xab2	18.5468	18.6403	18.2474	19.0666	18.2035	18.4892	19.3884	19.7081	19.7027	18.7995	18.1405	NA	15.7549	NA	25.5403
E9QAM5	HELZ2_MOUSE	Helz2	17.9087	17.7609	17.8505	18.4776	17.3829	18.7729	18.9817	18.9915	18.6258	19.0389	18.5757	139.791	12.6425	NA	22.7672
P60487	PLPP_MOUSE	Pdxp	18.8403	18.6767	19.1866	18.0222	19.5757	20.0177	17.5979	17.9121	17.6087	19.7933	19.9475	20.4633	7.33399	NA	4.44173
Q9CYI4	LUC7L_MOUSE	Luc7l	21.704	21.6622	21.838	21.8245	21.6589	21.2882	22.1849	22.1492	21.9292	21.5029	21.3442	55.911	26.2265	806.225	42.9629
Q99MU3-3	DSRAD_MOUSE	Adar	NA	16.862	NA	NA	16.1401	16.817	NA	NA	NA	NA	NA	NA	NA	NA	NA
Q5SXY1-3	CYTSB_MOUSE	Specc1	20.4435	20.4175	20.6404	20.8455	20.8704	20.7636	19.9491	19.8874	19.8527	20.5653	20.636	76.2544	7.87523	115.304	12.708
Q9Z0U1	ZO2_MOUSE	Tjp2	24.6509	24.539	24.68	23.9603	24.5304	24.4957	24.3707	24.2643	24.2334	21.6889	22.0591	158.386	31.522	243.967	22.9005
Q9R1C7	PR40A_MOUSE	Prpf40a	25.3022	25.6234	25.8467	25.516	25.2677	24.8464	25.2228	24.9127	24.5854	24.9084	24.899	105.717	32.5616	261.272	36.534
Q9D706	RPAP3_MOUSE	Rpap3	21.5297	21.5247	21.5701	21.7343	21.7872	21.0406	21.479	21.147	20.9473	22.0221	21.8468	81.6377	43.9652	1761.82	84.1106
P28322;P28322-2	ETV4_MOUSE	Etv4	20.1083	19.3958	19.6012	21.2135	20.0633	19.5847	19.1163	19.6207	18.9778	20.5531	20.5008	132.361	NA	NA	65.8958
Q9D2H6;Q9D2H6-2	SP2_MOUSE	Sp2	17.8771	17.9486	18.2243	18.4365	18.3955	17.8911	17.2678	16.9463	17.2279	18.0794	17.7737	13.4261	15.5315	42.0301	64.0189
P02468	LAMC1_MOUSE	Lamc1	21.903	21.8447	21.8798	22.1992	21.2233	21.8899	22.5529	22.6062	22.4723	20.8755	21.5413	17.2921	21.0252	134.122	19.6699	Core matrisome	ECM Glycoproteins
P70302	STIM1_MOUSE	Stim1	20.4195	20.1888	20.2464	19.9384	20.2306	20.4064	19.6191	19.3506	19.3726	19.5209	19.2139	24.2313	15.4919	88.8537	21.0867
P32507	NECT2_MOUSE	Nectin2	19.0729	18.93	19.4455	17.5374	18.5533	18.8309	19.0121	18.8344	19.1502	16.7707	17.1822	17.4555	29.2912	564.67	6.57939
Q3U155	CC174_MOUSE	Ccdc174	19.2296	19.1952	19.3455	19.9433	19.4638	19.0874	19.5614	19.1692	18.9636	19.0914	19.3374	NA	NA	NA	NA
Q8BH15	CNO10_MOUSE	Cnot10	20.0646	19.7775	19.6468	19.7601	19.9901	20.3499	19.8398	19.9949	19.8475	19.9782	20.0058	26.8827	13.8436	110.751	19.2035
Q922S8	KIF2C_MOUSE	Kif2c	19.6601	20.0775	19.4332	19.5324	19.1004	19.2219	19.162	18.9241	18.8021	20.5137	20.3238	188.407	45.7272	18.3081	102.044
Q8VHK9	DHX36_MOUSE	Dhx36	19.2241	19.1808	18.8615	19.1125	19.5619	19.5738	19.7286	19.8466	19.5416	19.7442	19.7023	59.5533	25.1825	216.598	105.085
Q6P2K6	P4R3A_MOUSE	Ppp4r3a	19.2522	19.1271	19.1328	19.0132	19.2963	19.9256	19.8504	19.8655	19.9578	19.8231	19.1499	327.277	46.1291	NA	83.0716
Q8VE94	F110C_MOUSE	Fam110c	20.646	20.7212	20.4004	19.1813	20.1197	19.9404	19.1404	18.9263	19.026	18.9292	19.1745	24.6797	30.9398	603.373	21.261
Q08874;Q08874-2;Q08874-4;Q08874-7	MITF_MOUSE	Mitf	NA	NA	NA	16.6172	NA	NA	NA	NA	NA	17.6915	18.643	NA	NA	NA	NA
Q9D662	SC23B_MOUSE	Sec23b	21.5227	21.5913	21.3538	21.7351	21.4117	22.0491	22.0542	22.0992	22.1049	21.97	21.9321	26.9208	10.9184	631.498	29.878
Q61316	HSP74_MOUSE	Hspa4	23.8638	24.1797	24.1571	23.9123	24.0594	24.2062	24.2212	24.3169	24.1916	23.7752	24.0188	81.6657	23.0557	580.22	32.7785
Q6A065	CE170_MOUSE	Cep170	20.8221	20.9274	20.9385	21.789	21.7769	21.4115	21.2935	21.1603	21.0471	21.647	21.6363	54.6304	28.7524	155.702	27.1673
Q8K2Q9	SHOT1_MOUSE	Shtn1	22.2244	22.3807	22.7567	19.8765	20.3032	20.057	21.2641	20.9966	21.0046	19.1834	19.5246	49.1296	3.35176	187.597	5.08186
Q8R146;Q8R146-2	APEH_MOUSE	Apeh	21.0364	21.3056	21.2583	20.6831	21.3255	22.0216	22.1214	22.1442	22.3098	21.3841	21.4295	24.5531	8.80996	320.511	11.1155
Q9D3U0	PUS10_MOUSE	Pus10	17.7203	18.0208	17.6162	18.1886	17.1691	18.3322	18.66	18.78	18.6679	17.7828	18.2935	16.5238	12.6076	NA	46.5223
Q67FY2;Q67FY2-2	BCL9L_MOUSE	Bcl9l	22.126	22.1946	22.1449	21.7282	21.9461	21.6045	20.5126	20.1953	19.9654	21.7522	21.5197	205.764	43.4818	421.953	62.5084
Q9CQ65	MTAP_MOUSE	Mtap	25.2216	25.363	25.1846	27.5255	28.2515	28.2442	24.093	24.3158	24.3071	27.0237	27.0237	84.6618	33.3319	429.728	48.022
P22315	HEMH_MOUSE	Fech	21.3343	21.1938	21.2502	20.3586	21.2915	21.0633	19.8915	20.3886	20.3288	21.6548	22.3601	14.8231	5.62988	62.9048	10.617
Q99K51	PLST_MOUSE	Pls3	26.5494	26.3738	26.1813	26.22	26.5318	26.7735	26.1734	26.2086	26.1497	26.458	26.5472	52.6371	12.7532	330.488	13.6397
Q80X66	BTBDA_MOUSE	Btbd10	17.1352	16.7813	14.917	NA	16.9243	18.0183	16.7168	16.8284	16.694	17.5591	16.7836	NA	NA	NA	NA
Q6NVE8	WDR44_MOUSE	Wdr44	18.7709	18.8189	18.541	19.4076	18.5507	18.7805	18.4842	18.3445	17.9765	19.0017	19.0545	67.3406	13.8606	NA	31.4486
Q8JZY2	COMDA_MOUSE	Commd10	22.154	22.0757	22.3894	22.5333	22.008	21.3626	21.7053	20.9674	21.3619	21.6688	21.6677	61.2321	23.0628	85.5436	27.4355
Q58FA4	E2F8_MOUSE	E2f8	15.5384	17.1285	NA	17.6914	17.3615	16.8922	NA	NA	15.9853	18.5556	18.2489	NA	NA	NA	NA
Q99LD4	CSN1_MOUSE	Gps1	21.8453	21.7816	21.8222	21.9566	21.6163	21.8669	22.0504	22.1304	22.2215	22.2958	22.116	46.7117	10.1352	364.599	31.6062
A0A140LJB7	A0A140LJB7_MOUSE	Gps1	16.8667	16.8947	17.0536	17.0782	17.2696	17.4684	17.7159	18.1252	18.162	17.5554	17.6168	NA	NA	NA	69.114
Q9JI90	RNF14_MOUSE	Rnf14	19.4694	19.4688	18.5306	18.57	19.3086	19.5516	18.4426	18.8746	18.9886	19.562	19.1946	216.441	132.003	NA	211.235
A0A087WRT7	A0A087WRT7_MOUSE	Ms4a4a	NA	NA	NA	NA	NA	17.0329	NA	NA	NA	NA	NA	NA	NA	NA	NA
Q9JI44	DMAP1_MOUSE	Dmap1	20.5432	20.625	20.7859	20.5709	20.7034	20.5731	20.5838	20.7665	20.7566	20.7345	20.5895	19.442	21.6686	500.664	61.781
Q8CE64	ZN276_MOUSE	Znf276	17.413	17.6849	17.9263	18.3647	17.9791	18.2129	18.2978	18.4223	18.3117	17.8191	17.3861	27.9596	NA	NA	NA
E9QQ10	E9QQ10_MOUSE	Akap9	16.7746	16.6204	17.4109	18.0653	17.9004	17.7759	18.2796	18.1037	17.9734	17.6393	17.6813	NA	50.9231	NA	81.6305
Q99JT5	KRCC1_MOUSE	Krcc1	18.5276	18.7212	18.9294	18.4193	17.96	17.5076	16.8965	16.7979	16.4994	17.5274	17.3007	31.1236	47.3952	NA	84.7894
Q924H7	WAC_MOUSE	Wac	19.345	19.5734	19.6219	19.7202	20.0171	19.7506	20.3375	20.3645	20.3182	19.8584	19.7441	22.5944	9.00314	65.4279	11.2686
Q925J9	MED1_MOUSE	Med1	19.5655	19.6032	19.4684	19.6762	19.6813	19.5707	19.6571	19.7282	19.3505	19.7332	19.4255	52.4486	41.476	382.881	104.909
Q8R2U0;Q8R2U0-2	SEH1_MOUSE	Seh1l	19.6975	19.7009	19.4256	19.8432	19.2432	19.5696	20.0448	20.0888	20.1861	19.9319	19.7723	297.927	9.16108	NA	15.7499
Q80Y17	L2GL1_MOUSE	Llgl1	19.0591	19.2069	18.9825	18.8096	18.7449	19.5076	19.3483	19.191	19.3346	18.5518	18.0849	95.7702	15.8523	1565.91	67.704
Q9Z2H5-2	E41L1_MOUSE	Epb41l1	21.068	21.056	21.2362	20.8953	21.133	21.1553	19.8607	19.6792	19.7447	20.9177	20.9002	124.103	32.3374	91.9874	17.1244
Q60665-2	SKIL_MOUSE	Skil	16.7002	16.505	15.817	17.7537	17.8685	17.8456	17.0863	16.4864	16.341	17.2912	17.0368	NA	NA	NA	NA
Q91Z58	CF132_MOUSE		19.5875	19.7059	20.3259	17.6167	19.0888	19.1758	19.1864	19.2276	19.1332	NA	NA	28.4225	18.9717	42.6663	NA
Q8R2R6	MTG1_MOUSE	Mtg1	18.3528	18.6848	18.4444	19.0065	18.4769	18.7167	18.8702	18.8611	18.5957	17.8255	17.3433	93.978	3.85792	NA	6.30642
O35685	NUDC_MOUSE	Nudc	26.1044	25.9729	26.0539	25.3792	25.5526	25.1343	25.8887	25.5967	25.4216	25.7182	25.5346	302.668	80.1983	2264.82	131.833
Q8VE88-2	F1142_MOUSE	Fam114a2	20.693	20.9244	20.9325	21.0159	20.8102	20.7396	20.4639	20.5758	20.7626	20.5623	20.7602	17.025	4.90497	5901.33	6.79783
Q9DBK7	Q9DBK7_MOUSE	Uba7	19.2779	19.7342	19.8464	20.2908	19.9294	20.8634	20.2355	20.195	20.2265	20.4787	20.3363	37.394	4.36759	227.847	34.7266
Q8C878	UBA3_MOUSE	Uba3	21.1287	21.0544	20.8856	20.4927	20.6076	21.4103	21.382	21.5433	21.7899	20.8753	20.7127	43.972	12.4475	1051.79	28.4761
P30416	FKBP4_MOUSE	Fkbp4	23.8437	23.7038	23.7815	22.9447	23.2158	23.3436	24.5635	24.5775	24.6841	23.7144	23.5716	36.3879	21.262	894.133	34.2293
P60670	NPL4_MOUSE	Nploc4	21.2193	21.1957	20.7611	20.8324	20.7949	21.479	21.7743	21.8094	21.9489	21.4751	21.3987	32.8998	12.3234	888.83	24.1783
P58774	TPM2_MOUSE	Tpm2	22.9894	21.949	24.5921	24.9502	24.3022	24.1757	22.8037	21.5341	22.2116	23.8362	24.1664	3.6031	15.444	227.766	8.1152
Q99K95	RTF2_MOUSE	Rtf2	17.4516	17.8885	17.8441	18.1355	18.1746	18.1867	17.5467	17.7329	18.0588	17.9598	17.6351	11.371	4.0428	NA	10.6432
O88783	FA5_MOUSE	F5	NA	NA	NA	16.2066	NA	NA	16.1877	15.1344	NA	NA	NA	NA	NA	55.8355	NA
Q99JG3	ANX13_MOUSE	Anxa13	23.6209	23.5944	24.3844	19.336	19.8558	20.4151	23.3548	23.4291	23.5683	NA	NA	36.6253	7.46104	815.672	NA	Matrisome-associated	ECM-affiliated Proteins
P01921	HB2D_MOUSE	H2-Ab1	17.5435	17.86	17.6711	19.3117	17.2403	18.8326	NA	NA	NA	19.7561	19.6422	3.29927	NA	NA	NA
Q9D1H7	GET4_MOUSE	Get4	17.3368	NA	NA	NA	16.5459	16.9357	15.8365	17.0523	16.5869	17.7934	NA	NA	NA	NA	NA
A3KGV1-2;A3KGV1-3;A3KGV1-4	ODFP2_MOUSE	Odf2	17.9116	17.3809	17.6439	18.4934	18.0565	17.6426	17.0019	17.0286	16.9019	18.163	18.2037	NA	NA	NA	65.7784
Q91W18-2	TDRD3_MOUSE	Tdrd3	19.8521	19.6517	20.1639	20.6071	19.0206	18.5778	20.0812	19.5754	19.5593	18.3435	18.3093	168.995	11.864	309.841	17.9234
Q6A078	CE290_MOUSE	Cep290	20.1013	20.7016	20.4164	20.2813	19.3157	19.9314	19.8377	19.8034	19.7608	20.104	19.4679	7.13892	NA	211.893	NA
Q6DFW4	NOP58_MOUSE	Nop58	21.5711	21.5052	21.6468	21.5119	21.3479	21.5395	22.1245	22.2968	22.5599	21.5947	21.6062	25.4484	8.40718	482.807	15.3844
Q6P5E4	UGGG1_MOUSE	Uggt1	20.6821	21.0266	20.9642	21.9888	21.5756	22.0356	22.9428	22.9266	23.0577	21.5493	21.7194	25.0867	9.30506	2674.15	26.1169
Q61510	TRI25_MOUSE	Trim25	21.5356	21.5229	21.5458	21.3539	21.6216	21.9724	22.4052	22.2159	22.054	21.5372	21.4495	56.3495	20.9426	878.635	35.8658
P29533-2	VCAM1_MOUSE	Vcam1	NA	NA	NA	NA	NA	NA	15.9751	NA	15.1013	NA	NA	NA	NA	NA	NA
P29533	VCAM1_MOUSE	Vcam1	22.5652	22.712	22.7169	22.9762	23.5915	23.4099	22.3328	21.8455	22.1955	22.7836	23.1898	152.951	47.7958	975.675	106.925
Q8R3C6	RBM19_MOUSE	Rbm19	17.5486	18.038	18.0942	18.4686	17.8034	17.7358	19.1655	19.6652	19.3888	18.0758	18.2829	8.22491	17.7862	NA	35.1192
Q9WTQ5;Q9WTQ5-2	AKA12_MOUSE	Akap12	NA	13.955	NA	NA	16.4254	15.6165	16.5999	15.5194	NA	16.2036	14.8428	NA	5.27391	NA	3.52192
B1AR13	CISD3_MOUSE	Cisd3	19.5176	20.0912	20.6975	NA	NA	NA	18.1286	18.9143	15.7521	NA	NA	3.09437	NA	36.295	NA
Q9DCT5	SDF2_MOUSE	Sdf2	20.6655	20.7715	20.4126	21.0887	21.3658	21.2778	21.7222	21.6169	21.3538	22.1049	21.9085	29.3002	10.1104	106.682	19.9923
Q921M3	SF3B3_MOUSE	Sf3b3	21.4144	21.2802	21.3822	21.4359	21.1727	22.0033	22.4558	22.5937	22.7128	21.951	21.6685	24.4586	6.8919	462.884	19.4521
Q8K114	INT9_MOUSE	Ints9	17.7097	17.9238	17.5671	17.3317	16.5309	17.5908	17.517	17.5535	17.3527	17.4255	16.7834	NA	10.3403	NA	NA
Q9CR68	UCRI_MOUSE	Uqcrfs1	23.0222	22.5801	23.3398	23.2415	22.5835	22.3921	22.5962	22.6727	22.9345	22.8065	23.0183	11.5296	5.22825	181.747	7.77096
P70365;P70365-2;P70365-3	NCOA1_MOUSE	Ncoa1	18.2918	17.9494	18.5965	17.6446	18.8039	18.2868	17.6836	17.8687	17.5036	17.309	17.9478	30.0087	24.7919	NA	NA
Q3TLH4	PRC2C_MOUSE	Prrc2c	22.5393	22.7645	22.8204	23.1395	22.9838	22.4239	22.6968	22.5183	22.2283	22.8888	22.8756	111.618	29.1298	233.544	44.9913
Q9CQC6	BZW1_MOUSE	Bzw1	22.7091	22.617	22.4988	23.0605	22.8939	23.0105	23.6448	23.858	23.7614	23.0356	22.8159	28.6135	15.5001	718.98	29.5992
Q8JZL3	THTPA_MOUSE	Thtpa	20.1101	19.1236	19.7305	19.1199	19.2348	19.8093	20.1939	19.9216	20.1976	19.1619	18.8504	22.4284	4.59803	871.128	32.7271
Q64311	NTAN1_MOUSE	Ntan1	17.358	17.1423	17.1619	17.503	17.3641	17.6063	16.9592	16.9935	17.0017	17.1749	17.232	7.17185	3.39035	10.907	11.6083
P60843	IF4A1_MOUSE	Eif4a1	24.9683	25.1139	24.8202	25.1363	24.7055	25.1076	25.9137	26.0716	26.0516	25.191	24.8797	34.138	12.0521	1532.22	26.6566
P26231	CTNA1_MOUSE	Ctnna1	25.0701	25.1236	25.1152	24.4484	25.0054	25.1744	24.5696	24.5435	24.4502	23.2096	23.2804	101.482	39.4021	491.039	43.5303
Q9CZD3	GARS_MOUSE	Gars1	24.042	24.2155	24.2747	23.7502	23.8058	23.904	24.2554	24.1584	24.3572	24.1147	24.2443	25.9982	4.77638	384.14	9.85589
Q9R0Y5;Q9R0Y5-2	KAD1_MOUSE	Ak1	22.8453	22.2014	23.7035	24.5952	24.0217	23.6992	21.5977	21.6412	21.8395	24.4998	24.7479	5.51693	6.53336	124.936	8.63669
P20444	KPCA_MOUSE	Prkca	20.1596	20.2626	19.7135	19.9304	20.0464	20.4034	19.9623	19.7978	20.0287	20.1165	20.0133	29.8733	17.0461	63.7798	25.8532
Q6PFD9	NUP98_MOUSE	Nup98	21.5245	21.6476	21.6904	22.0877	21.574	21.8414	22.0802	22.1676	22.2214	22.0248	22.0021	36.7566	8.68271	151.533	15.6407
O35615	FOG1_MOUSE	Zfpm1	19.8654	19.9796	20.2055	19.9533	19.1982	19.6015	19.8133	19.3349	19.575	14.6787	18.5452	3.63048	264.724	83.2019	NA
Q9Z2X8	KEAP1_MOUSE	Keap1	18.8714	19.0305	18.7819	19.2682	18.4177	19.2289	18.8124	19.1272	19.1871	19.129	18.656	62.8992	24.0788	NA	99.9623
P62482	KCAB2_MOUSE	Kcnab2	NA	15.8378	16.2101	NA	NA	NA	15.7882	15.4179	17.4914	NA	NA	11.9037	NA	NA	NA
Q80UP5	AN13A_MOUSE	Ankrd13a	17.4144	17.889	17.3886	17.7611	17.2535	17.5889	17.258	17.4603	17.4888	18.0179	17.6973	54.0776	NA	NA	NA
A2BE28;A2BE28-2	LAS1L_MOUSE	Las1l	19.2005	19.4876	19.2397	19.0955	19.5668	19.7985	19.9006	19.9215	19.7202	19.5501	19.275	26.7936	10.4578	426.573	32.4411
Q9WV52	PLEK2_MOUSE	Plek2	18.3501	18.7947	18.5458	19.0855	18.5164	19.2209	19.6552	19.9772	20.0853	17.9879	18.6483	457.154	NA	NA	NA
Q61468	MSLN_MOUSE	Msln	22.6231	22.8026	22.2602	20.1718	21.265	21.0689	19.5929	18.7254	18.9131	17.1878	16.8694	19.6388	19.3906	139.199	8.12088
Q60847	COCA1_MOUSE	Col12a1	22.309	22.067	22.7414	22.8939	23.0551	23.1246	20.782	21.2369	21.0714	22.1462	21.3869	5.95533	4.19929	35.4905	4.52469	Core matrisome	Collagens
Q91YS8	KCC1A_MOUSE	Camk1	20.6435	20.515	20.0265	20.1728	20.4701	20.6479	19.7149	19.663	20.0033	20.4733	20.4388	43.5751	18.4254	174.816	14.4481
Q99JI4	PSMD6_MOUSE	Psmd6	20.474	20.3251	20.2219	20.255	20.2726	20.7995	21.1889	21.3058	21.3823	21.0221	20.7355	132.425	17.2114	337.748	38.7726
P06802;P06802-2	ENPP1_MOUSE	Enpp1	19.2471	19.2971	19.197	18.9362	19.4843	19.7355	18.2948	18.3588	18.5139	18.9463	19.2366	12.273	27.3871	85.3353	15.7662
Q60855	RIPK1_MOUSE	Ripk1	20.4707	20.5645	20.1354	20.5076	20.5012	20.8978	20.26	20.4172	20.2918	20.8561	20.7569	61.3848	16.7009	363.513	27.7071
Q0VEE6	ZN800_MOUSE	Znf800	19.0467	18.8658	19.1304	18.7562	18.936	18.6484	19.0795	19.3158	19.1748	17.9122	18.3029	32.951	11.6547	217.475	8.61939
Q80XR2	AT2C1_MOUSE	Atp2c1	NA	NA	14.8608	16.0667	14.9269	17.0964	NA	NA	NA	14.8625	15.746	NA	NA	NA	NA
Q8CFG0	SULF2_MOUSE	Sulf2	19.1559	19.2369	18.7636	20.6046	21.2658	21.3014	20.6523	20.6464	20.619	21.2002	20.4818	11.9065	38.4082	131.088	178.273	Matrisome-associated	ECM Regulators
Q9DC70	NDUS7_MOUSE	Ndufs7	22.207	22.0133	21.1473	21.1376	21.1353	21.7803	21.296	21.4766	21.4823	22.0767	21.8214	54.1088	8.27979	494.334	27.8108
B2RWS6	EP300_MOUSE	Ep300	21.8934	21.8888	21.608	21.651	22.2436	22.0309	21.788	21.5835	21.3439	22.0957	22.1065	155.517	28.7072	323.804	51.6335
Q8BH95	ECHM_MOUSE	Echs1	25.7502	25.7491	25.6653	25.627	25.9048	25.4628	23.7196	23.5718	23.4494	24.5775	25.2373	51.5968	7.22094	85.2449	12.4405
P26043	RADI_MOUSE	Rdx	23.0511	23.1094	23.1879	23.2791	23.2043	23.0066	22.4847	22.1698	22.2719	23.1555	23.1757	52.4118	17.4671	358.265	27.3158
Q8CG80;Q8CG80-2	SHF_MOUSE	Shf	19.4932	19.826	19.5382	18.8233	18.9373	18.4527	18.2319	18.4184	18.2397	18.1667	17.6955	26.6113	NA	NA	4.13651
P80316	TCPE_MOUSE	Cct5	25.3057	25.3446	25.1132	24.8484	25.1973	25.3471	25.3933	25.4693	25.3596	25.3683	25.2534	76.2511	34.0901	991.428	47.2776
P80315	TCPD_MOUSE	Cct4	24.8423	24.8764	24.8693	24.6111	24.8285	24.8757	25.0228	25.0102	25.0279	24.9021	24.9975	39.8671	28.2929	556.657	32.5331
Q61733	RT31_MOUSE	Mrps31	20.9638	21.169	20.5818	20.5232	20.481	19.8734	20.1622	19.8507	19.937	20.2391	20.3513	22.1114	11.5294	143.438	19.9359
Q8R3B1	PLCD1_MOUSE	Plcd1	18.3092	17.8351	17.7144	19.9053	20.4123	20.8373	17.5041	17.076	17.8411	20.7532	20.6685	21.6792	26.9365	NA	43.8606
G3X9B1	G3X9B1_MOUSE	Heatr1	18.2553	17.97	17.1022	NA	NA	NA	19.4195	19.586	19.5013	18.5849	18.4062	9.11916	NA	NA	6.69306
Q7TNG8	LDHD_MOUSE	Ldhd	20.6572	20.9695	21.2892	19.9993	20.8134	19.9604	19.0408	18.9239	18.7511	18.4261	20.9104	8.25876	5.52787	44.6352	23.5462
Q6P9L6	KIF15_MOUSE	Kif15	20.3055	20.3496	19.1019	21.0159	20.1949	19.505	20.4466	20.126	19.9433	20.8352	20.3338	NA	NA	51.1612	NA
G5E905;Q80XN4	G5E905_MOUSE;Q80XN4_MOUSE	Zfp871	NA	NA	NA	NA	NA	NA	17.0946	17.7727	17.7437	17.5227	NA	NA	NA	NA	NA
Q9ERV1	MKRN2_MOUSE	Mkrn2	21.17	21.421	21.2514	20.7042	20.5133	20.4689	20.8008	21.1082	20.742	20.3019	20.3663	53.0963	28.9276	465.736	35.3377
Q921F2	TADBP_MOUSE	Tardbp	25.7241	25.6748	25.4586	25.0015	25.4266	25.7023	25.6472	25.4958	25.7725	25.5954	25.5048	186.504	62.5666	1463.99	47.9802
Q8K389	CK5P2_MOUSE	Cdk5rap2	17.292	17.1928	17.0812	16.8383	17.0663	16.7546	17.4448	17.3209	17.3108	17.1935	16.8214	NA	21.7341	NA	243.181
A0A0A6YW80;G3X8Y3	A0A0A6YW80_MOUSE;G3X8Y3_MOUSE	Naa15	18.0284	18.0822	18.0641	17.3888	18.381	17.6899	19.2439	19.4471	19.5016	NA	17.9454	NA	NA	NA	NA
Q91VM9	IPYR2_MOUSE	Ppa2	22.8223	22.6604	22.3291	22.0042	22.2952	22.3192	22.646	22.7489	22.9856	22.0144	21.9617	33.7974	11.0974	328.399	14.1733
Q6PHQ8	NAA35_MOUSE	Naa35	18.6883	18.5431	18.3933	18.7893	18.8598	19.2356	19.1942	19.2862	19.2315	19.1885	19.0211	NA	59.2858	NA	281.781
O88322	NID2_MOUSE	Nid2	17.2056	17.367	18.7265	19.5539	19.326	17.9957	18.0371	18.0908	18.324	18.3829	18.7744	5.4891	6.49247	32.9291	6.99252	Core matrisome	ECM Glycoproteins
P57722	PCBP3_MOUSE	Pcbp3	20.4313	20.2931	20.6431	19.9519	19.5742	19.4506	19.0271	19.0173	18.9458	18.2557	18.6753	75.3204	15.1116	NA	10.498
P60335	PCBP1_MOUSE	Pcbp1	28.0812	28.1303	28.316	28.0462	27.5496	27.2033	27.8964	27.4128	27.4547	27.5601	27.1607	154.433	34.6591	622.62	33.0769
Q8C761	DC2I1_MOUSE	Dync2i1	23.0481	22.8875	22.8896	22.8978	23.2019	22.3241	23.0849	22.9755	22.8929	22.5696	22.6532	61.0854	40.179	1260.28	61.2943
O70230;O70230-2	ZN143_MOUSE	Znf143	19.1886	19.073	19.5492	20.3664	19.8506	19.3741	20.1625	20.1174	19.8357	19.0287	19.5575	50.8217	37.8156	59.8414	60.1479
F8VPZ9	BICRA_MOUSE	Bicra	16.4105	15.4984	NA	17.8194	16.8068	15.9958	16.1363	NA	NA	16.5685	16.0142	NA	NA	NA	NA
Q6PAL7	AHDC1_MOUSE	Ahdc1	21.9329	21.9318	22.4245	22.3311	21.9831	21.9173	21.6801	21.7255	21.769	21.5015	21.7968	4.36341	164.797	1660.54	105.31
P08046	EGR1_MOUSE	Egr1	NA	NA	NA	18.3583	18.8367	18.307	17.8593	16.6528	17.5509	17.8759	18.5419	NA	NA	145.672	NA
A0A087WRJ1	A0A087WRJ1_MOUSE	2610044O15Rik8	15.2552	NA	NA	NA	NA	NA	15.6898	16.2795	16.5323	NA	NA	5.44096	NA	NA	NA
E9Q2S7	E9Q2S7_MOUSE	Zfp266	16.873	16.8242	17.4159	17.7529	17.7533	17.1855	17.3798	17.6468	17.0373	16.6348	15.8986	NA	NA	NA	NA
P70255;P70255-2;P70255-3;P70255-5	NFIC_MOUSE	Nfic	18.605	18.8303	18.0338	19.2584	18.5267	18.8745	18.0143	17.617	18.0889	19.962	19.5244	9.0918	3.7345	50.1501	16.8788
Q5SFM8	RBM27_MOUSE	Rbm27	21.7105	21.5116	21.6999	21.82	21.6048	21.0111	21.8083	21.8541	21.6205	21.1984	21.2465	61.325	12.6531	172.324	12.6981
Q8QZS1	HIBCH_MOUSE	Hibch	20.6082	20.204	19.973	20.6049	21.4596	21.1548	20.9447	21.1046	21.2428	20.7444	22.0036	15.941	8.20014	237.979	16.1838
Q6NZL6	TONSL_MOUSE	Tonsl	NA	23.3227	22.8629	NA	22.4504	22.751	22.2789	21.9638	21.5321	NA	NA	NA	NA	NA	NA
Q5SVL6	RPGP2_MOUSE	Rap1gap2	21.9666	22.0635	21.7688	21.5289	22.4488	22.4521	22.2823	21.9343	22.1769	21.6717	21.6491	192.198	72.8514	381.367	77.0043
Q91WQ3	SYYC_MOUSE	Yars1	22.4359	22.5975	22.4512	22.48	22.9317	22.8478	22.4976	22.2811	22.4663	23.3057	23.7716	23.0427	12.1693	289.964	25.0998
Q8C080	SNX16_MOUSE	Snx16	17.4741	17.3321	17.8083	17.9968	17.4968	17.6348	17.6341	17.7373	17.3259	16.6166	17.4252	NA	NA	NA	NA
Q7TS68	NSUN6_MOUSE	Nsun6	18.4391	18.3926	18.3618	18.1032	18.2764	18.659	18.0814	18.2277	18.297	18.4739	18.4524	NA	5.45527	NA	14.5033
B8JJX8	B8JJX8_MOUSE	Zfp738	17.3979	17.2367	17.3817	17.1296	17.5681	17.3865	17.4537	16.2317	17.3779	17.0564	16.1726	17.7675	15.6253	NA	NA
Q91VU6	DCA11_MOUSE	Dcaf11	17.6937	18.0236	17.7506	NA	NA	NA	18.3672	18.4054	18.5888	16.4878	16.5567	NA	NA	NA	NA
Q8C145	S39A6_MOUSE	Slc39a6	18.9568	18.7906	18.8991	19.2806	18.0278	16.9395	19.4927	19.2892	19.3527	16.6993	17.741	56.3023	10.6525	57.1356	4.1868
Q9ERI6	RDH14_MOUSE	Rdh14	18.73	NA	18.4095	18.8355	18.501	18.9247	18.5387	18.8728	18.8127	18.7979	18.8125	20.5571	6.58727	NA	21.4504
Q99MS7	EH1L1_MOUSE	Ehbp1l1	19.3288	19.5577	19.4101	19.7914	19.5587	20.1699	18.9906	19.4378	19.2263	19.4391	19.2655	56.4768	4.1581	585.001	4.27865
Q09200	B4GN1_MOUSE	B4galnt1	16.8135	17.2673	17.2552	17.4873	15.9649	17.1029	17.8025	17.9971	18.2056	16.894	16.8926	13.5865	5.92399	NA	6.51636
Q8BX70;Q8BX70-3	VP13C_MOUSE	Vps13c	16.391	15.6859	16.6314	17.9684	15.1724	16.8994	16.8181	16.7566	17.1868	16.5166	17.0049	11.4755	5.9685	NA	4.684
O70583;O70583-2;O70583-3	TRI18_MOUSE	Mid1	14.8856	15.0699	17.327	NA	16.8738	17.1224	17.7507	17.1948	17.5656	16.1551	16.6254	NA	14.0401	NA	32.3259
Q8BHG1	NRDC_MOUSE	Nrdc	19.4066	19.3834	19.3138	19.1896	19.3133	19.8716	19.2752	19.4354	19.4279	20.1003	19.8318	19.1144	6.83743	NA	13.7144
Q58A65-2	JIP4_MOUSE	Spag9	21.2459	21.2769	21.2528	21.6001	21.622	21.6929	20.8777	20.8864	20.6734	21.5124	21.573	126.58	26.4457	234.712	31.7957
Q5I1X5	IASPP_MOUSE	Ppp1r13l	21.6111	21.5927	21.6545	21.7042	22.0185	22.2243	21.6472	21.445	21.4734	20.7249	21.0991	62.2271	19.3282	196.565	21.9354
Q62179	SEM4B_MOUSE	Sema4b	17.6407	17.8454	18.1967	NA	NA	NA	16.9657	17.24	17.1582	NA	NA	3.30535	NA	NA	NA	Matrisome-associated	ECM-affiliated Proteins
Q8BJ71	NUP93_MOUSE	Nup93	20.7238	20.6806	20.5194	21.2405	19.9681	20.7653	21.3849	21.4226	21.503	21.1086	20.6193	39.9512	6.35089	954.201	5.58918
Q7TSV4	PGM2_MOUSE	Pgm2	21.5395	21.6195	21.9877	21.4599	21.4239	21.4502	21.9499	21.9036	22.1378	21.3974	21.6548	94.7786	3.04509	254.599	7.97031
Q99LI2	CLCC1_MOUSE	Clcc1	16.7071	16.9313	17.9056	18.3967	17.6088	18.3559	18.8647	18.7113	18.7603	18.2762	18.4424	13.9972	NA	NA	26.3224
Q6ZQ06	CE162_MOUSE	Cep162	17.088	16.6588	16.9835	17.7553	17.3509	16.9464	17.2538	17.0154	17.0399	17.1333	17.4178	NA	NA	NA	112.241
Q8C0V0	TLK1_MOUSE	Tlk1	18.1855	18.1965	17.6187	18.6987	18.6953	18.3252	18.8807	19.1797	19.0529	18.8818	18.7683	51.5975	17.9927	281.711	9.11843
Q9Z0G0	GIPC1_MOUSE	Gipc1	21.0496	21.0272	20.8536	20.7574	20.8998	20.8197	20.3184	20.6146	20.4538	20.5366	20.4529	25.6702	8.49643	213.272	15.3488
Q9D8T0	FAM3A_MOUSE	Fam3a	NA	18.4132	NA	NA	17.5867	17.1978	16.1029	16.6729	16.7641	16.5799	17.0969	NA	85.8863	NA	NA
Q99MN9	PCCB_MOUSE	Pccb	19.9461	19.3586	19.6001	19.7187	20.5999	20.0049	17.524	17.7701	18.0261	19.1101	21.4038	6.25731	3.07116	46.6112	9.54102
O88879	APAF_MOUSE	Apaf1	19.9399	19.8867	19.678	20.2	19.4418	20.0168	20.1578	20.0041	20.2327	19.9899	19.6378	23.6196	9.97286	289.951	22.3161
Q8R1I1	QCR9_MOUSE	Uqcr10	19.4283	19.2453	19.4258	19.8443	19.2287	19.0904	18.5763	18.8167	18.3486	19.5261	20.7455	10.3837	8.07212	NA	5.15139
O88843	CRADD_MOUSE	Cradd	17.7772	18.8965	18.6978	19.7632	19.0837	18.7433	17.9202	18.1352	18.1665	NA	NA	NA	21.5941	NA	NA
O08796	EF2K_MOUSE	Eef2k	17.9907	18.4092	18.0698	18.8323	19.0651	19.0121	17.6445	17.442	17.7438	18.9496	19.2106	35.0599	12.9066	196.244	28.2873
Q8BS45	IFT56_MOUSE	Ttc26	16.0056	15.6985	15.7441	NA	14.9483	16.2701	17.9537	NA	18.113	16.6154	16.0862	NA	NA	106.152	NA
Q9D8I3	GLOD5_MOUSE	Glod5	21.7548	21.1026	20.0885	17.52	18.7533	19.2215	19.1444	18.5287	19.4563	NA	NA	114.821	NA	NA	NA
Q8BX90	FND3A_MOUSE	Fndc3a	20.5248	20.7452	20.4792	21.5219	21.5321	21.8102	21.3076	20.998	21.2495	20.7963	21.7942	24.7173	11.7938	73.4053	28.9718
Q6NZB0	DNJC8_MOUSE	Dnajc8	24.3736	24.1569	24.152	23.4745	23.713	23.4447	23.832	23.7759	23.7355	23.4113	23.6397	80.0985	25.9821	736.879	59.2798
Q9CZ30	OLA1_MOUSE	Ola1	23.3208	23.2662	23.1064	23.2332	23.2837	23.0026	22.9952	23.2714	23.1755	23.3276	23.5352	24.2713	8.59215	334.171	15.3073
Q9EPJ9	ARFG1_MOUSE	Arfgap1	19.1739	18.86	19.0934	19.9557	19.2775	19.1926	18.9746	19.0698	19.4144	18.5787	18.8863	19.767	4.68629	202.359	6.87033
Q01853	TERA_MOUSE	Vcp	26.9796	26.9758	26.7571	25.9746	26.3628	26.3883	26.353	26.3117	26.4518	26.1617	26.1423	94.8565	25.9566	614.542	53.4945
Q91WM3	U3IP2_MOUSE	Rrp9	18.7318	18.5055	18.7346	18.8499	18.1312	18.5479	19.2955	19.4871	19.5809	18.9636	18.4637	10.7719	20.9727	146.97	33.8698
Q3LR78	Q3LR78_MOUSE	Zbtb38	17.4951	17.8102	16.9851	18.0716	18.1201	17.9718	17.6056	17.6527	17.5582	16.7754	14.5756	NA	11.7086	NA	NA
Q91Z98	CHIL4_MOUSE	Chil4	22.2359	24.1256	21.8013	NA	19.5994	23.5602	17.145	17.5657	NA	NA	NA	15.8094	4.4815	NA	NA
O35744	CHIL3_MOUSE	Chil3	20.2484	21.866	20.6369	NA	NA	NA	20.8956	20.0606	20.7483	NA	NA	6.27996	NA	17.2945	NA
Q4PZA2;Q4PZA2-2;Q4PZA2-3;Q4PZA2-4	ECE1_MOUSE	Ece1	18.9557	18.6893	19.1233	19.453	20.3179	20.6948	18.6084	18.8812	18.8088	18.0744	18.4755	53.5582	35.6337	165.276	NA
Q8BZ21	KAT6A_MOUSE	Kat6a	19.2764	19.6264	19.4965	19.4038	20.0516	19.8626	18.4993	18.2167	18.0729	19.1832	19.3623	NA	388.49	NA	351.03
Q91X43	SH319_MOUSE	Sh3d19	19.1656	19.2671	18.895	18.6318	19.4392	19.3196	18.6003	18.3478	18.6863	18.9037	19.0039	61.5112	40.6852	85.9527	31.6422
Q9Z2H7	GIPC2_MOUSE	Gipc2	20.4751	20.4957	20.706	19.4933	19.8858	19.9005	19.7475	19.9392	20.1777	NA	NA	39.0932	8.56696	368.911	NA
Q9DBS8	POC5_MOUSE	Poc5	NA	15.636	NA	17.8166	16.7092	17.296	NA	16.3199	NA	17.1349	16.4341	NA	NA	NA	NA
O70435	PSA3_MOUSE	Psma3	23.0228	23.1269	22.8527	23.007	23.1275	23.4566	23.2657	23.5241	23.6523	23.7748	23.6114	21.3221	4.15403	517.037	11.0559
Q9JLJ2	AL9A1_MOUSE	Aldh9a1	22.7991	22.9272	23.0062	22.4756	22.3763	22.4977	22.8077	22.8007	22.9759	22.4078	22.6765	17.7288	3.30202	165.273	4.67778
Q9CQU5	ZWINT_MOUSE	Zwint	20.3519	20.5592	20.657	20.5326	20.408	19.9941	19.3658	19.5598	19.2665	19.5731	19.9988	54.1863	41.744	NA	34.4707
Q91X84	CRTC3_MOUSE	Crtc3	19.1283	19.2947	19.5773	19.686	19.4567	18.886	19.1635	19.2577	18.8885	19.3317	19.1485	51.3821	10.3623	134.112	18.6232
Q9CS00	CATIN_MOUSE	Cactin	18.2529	17.4179	17.9522	NA	NA	NA	18.9407	18.331	18.9701	17.8002	17.9064	4.40118	NA	NA	6.62509
Q3UPV7	Q3UPV7_MOUSE	Zfp953	18.2901	17.6476	17.5506	17.3319	16.8113	17.5506	18.1843	17.9004	17.9361	17.1349	16.3598	NA	NA	53.7995	NA
Q6ZQA0;Q6ZQA0-2	NBEL2_MOUSE	Nbeal2	18.6929	18.6121	16.464	NA	18.3149	18.6437	18.2531	17.8763	18.4011	NA	NA	36.5055	30.6165	NA	NA
O54950	AAKG1_MOUSE	Prkag1	18.7323	18.6615	18.5208	18.9157	18.6283	18.9944	18.9871	19.0666	19.0773	18.8182	18.667	30.9939	25.9852	NA	23.3469
Q11011	PSA_MOUSE	Npepps	21.5236	21.4842	21.4195	21.0702	21.4113	21.9474	21.3416	21.303	21.5454	21.312	21.1076	30.5885	14.2766	299.97	14.9337
Q3UIL6-2	PKHA7_MOUSE	Plekha7	20.7756	20.8378	21.1161	20.0059	20.1384	19.9262	20.7346	20.3121	20.3427	16.5187	17.4712	33.4898	44.2911	239.028	NA
Q8BHN3-2	GANAB_MOUSE	Ganab	22.7434	22.8842	22.8529	22.5149	21.9699	23.0292	23.4789	23.3362	23.5881	21.926	21.6739	25.3146	4.70852	584.267	7.8482
Q8C3J5	DOCK2_MOUSE	Dock2	17.0496	17.2475	14.4249	20.2704	17.6032	18.8391	18.592	18.5917	18.4672	18.849	18.1377	3.42305	5.9357	NA	46.5653
Q62083	PICK1_MOUSE	Pick1	18.2898	17.7985	18.1732	17.7549	17.6356	17.6331	18.3385	18.0604	18.3645	17.6348	18.2371	8.11536	6.95883	NA	NA
Q8K1L5	PP1RB_MOUSE	Ppp1r11	20.0675	20.5615	20.7949	20.7702	19.9732	19.0002	21.6072	20.6504	20.0765	19.8087	19.5075	39.9119	49.796	NA	103.73
P61458	PHS_MOUSE	Pcbd1	23.5048	23.2134	22.8996	22.1553	23.1226	23.2382	23.5822	23.5376	23.7724	20.8943	22.5682	23.7256	11.4713	79.1819	22.9079
O88712;O88712-2	CTBP1_MOUSE	Ctbp1	23.0245	22.9069	23.0176	23.0234	22.6606	22.623	22.3726	21.8776	22.0534	22.7933	22.5821	95.192	25.6476	227.526	46.5594
Q7TQI3	OTUB1_MOUSE	Otub1	21.0992	21.2629	21.3059	21.8378	20.9066	21.5125	21.5462	21.7272	21.8082	20.1915	20.1949	26.519	11.9878	684.978	9.55151
Q8BJ90	ZN771_MOUSE	Znf771	18.7181	18.7071	19.2986	19.6115	19.1184	18.895	19.4601	19.4574	19.2753	19.5431	19.3338	13.45	7.61602	39.018	18.6844
[truncated: 7,416 more rows]

## Sheet: 3_proteinGroups_noNA
Protein Group	Protein Names	Genes	log2_MaxLFQ_MetRS*_8442_tumor	log2_MaxLFQ_MetRS*_8442_tumor	log2_MaxLFQ_MetRS*_8442_tumor	log2_MaxLFQ_MetRS*_8513_tumor	log2_MaxLFQ_MetRS*_8513_tumor	log2_MaxLFQ_MetRS*_8513_tumor	log2_MaxLFQ_MetRS*_8661_tumor	log2_MaxLFQ_MetRS*_8661_tumor	log2_MaxLFQ_MetRS*_8661_tumor	log2_MaxLFQ_MetRS*_9091_tumor	log2_MaxLFQ_MetRS*_9091_tumor	Divided into (1) ""Core matrisome"" and (2) ""Matrisome-associated"" genes	Categories within groups - (1) Core matrisome: ECM Glycoproteins, Collagens, Proteoglycans; (2) Matrisome-associated: ECM-affiliated, ECM Regulators, Secreted Factors	GOBP name	GOMF name	GOCC name	Keywords	Student's T-test Significant mesenchymal_classical	-Log Student's T-test p-value mesenchymal_classical	Student's T-test q-value mesenchymal_classical	Student's T-test Difference mesenchymal_classical	Student's T-test Test statistic mesenchymal_classical
Q8CCS6;Q8CCS6-2	PABP2_MOUSE	Pabpn1	23.5128	23.3796	22.9084	22.8817	23.0624	22.7985	22.7709	22.742	22.8122	22.9157	23.0183			cellular macromolecule metabolic process;cellular metabolic process;cellular nitrogen compound metabolic process;cellular process;establishment of localization;establishment of localization in cell;establishment of RNA localization;intracellular transport;macromolecule metabolic process;metabolic process;mRNA 3'-end processing;mRNA export from nucleus;mRNA metabolic process;mRNA polyadenylation;m…	binding;mRNA binding;nucleic acid binding;nucleotide binding;poly(A) RNA binding;poly-purine tract binding;protein binding;protein self-association;RNA binding;single-stranded RNA binding	cell part;cytoplasm;intracellular membrane-bounded organelle;intracellular organelle;intracellular part;macromolecular complex;membrane-bounded organelle;nucleus;organelle;ribonucleoprotein complex	Acetylation;Alternativesplicing;Coiledcoil;Completeproteome;Cytoplasm;Methylation;mRNAprocessing;Nucleus;Phosphoprotein;Referenceproteome;RNA-binding		0.221355	0.779905	-0.0856625	-0.332129
Q6NZL0	SOGA3_MOUSE	Soga3	18.1974	18.3576	17.9709	17.1459	16.7822	13.6658	15.3024	14.7566	14.905	17.8532	17.3612			biological regulation;regulation of autophagy;regulation of biological process;regulation of catabolic process;regulation of cellular catabolic process;regulation of cellular metabolic process;regulation of cellular process;regulation of metabolic process		cell part;extracellular region part;extracellular space;integral to membrane;intrinsic to membrane;membrane part	Coiledcoil;Completeproteome;Membrane;Referenceproteome;Signal;Transmembrane;Transmembranehelix		0.0065222	0.989759	-0.0199795	-0.0175233
Q14AX6;Q14AX6-3	CDK12_MOUSE	Cdk12	17.9973	18.2116	18.1954	18.1452	18.101	17.8907	18.4588	18.579	18.4676	17.889	17.8157			biological regulation;cellular macromolecule metabolic process;cellular metabolic process;cellular nitrogen compound metabolic process;cellular process;cellular protein metabolic process;macromolecule metabolic process;macromolecule modification;metabolic process;mRNA metabolic process;mRNA processing;nitrogen compound metabolic process;nucleic acid metabolic process;nucleobase-containing compoun…	adenyl nucleotide binding;adenyl ribonucleotide binding;ATP binding;binding;catalytic activity;cyclin binding;cyclin-dependent protein kinase activity;kinase activity;nucleotide binding;phosphotransferase activity, alcohol group as acceptor;protein binding;protein kinase activity;protein serine/threonine kinase activity;purine nucleotide binding;purine ribonucleoside triphosphate binding;purine r…	cell part;cyclin-dependent protein kinase holoenzyme complex;intracellular membrane-bounded organelle;intracellular non-membrane-bounded organelle;intracellular organelle;intracellular organelle part;intracellular part;macromolecular complex;membrane-bounded organelle;non-membrane-bounded organelle;nuclear body;nuclear cyclin-dependent protein kinase holoenzyme complex;nuclear part;nuclear speck;…	Alternativesplicing;ATP-binding;Completeproteome;Kinase;mRNAprocessing;mRNAsplicing;Nucleotide-binding;Nucleus;Phosphoprotein;Referenceproteome;Serine/threonine-proteinkinase;Transferase		1.85704	0.151273	-0.34991	-1.62823
Q91WA4	CXXC5_MOUSE	Cxxc5	20.4601	20.2156	20.4473	20.9266	21.3203	21.248	18.272	18.0009	18.1968	19.9157	20.467			biological regulation;cellular process;cellular response to stimulus;negative regulation of biological process;negative regulation of biosynthetic process;negative regulation of cellular biosynthetic process;negative regulation of cellular macromolecule biosynthetic process;negative regulation of cellular metabolic process;negative regulation of cellular process;negative regulation of gene expres…	binding;cation binding;DNA binding;ion binding;metal ion binding;molecular transducer activity;nucleic acid binding;protein binding;sequence-specific DNA binding;signal transducer activity;transcription factor binding;transition metal ion binding;zinc ion binding	cell part;cytoplasm;intracellular organelle part;intracellular part;nuclear part;nucleoplasm;organelle part	Completeproteome;Cytoplasm;Metal-binding;Nucleus;Referenceproteome;Zinc;Zinc-finger		1.48267	0.0779493	1.51006	2.15767
Q9JHS4	CLPX_MOUSE	Clpx	21.1265	20.9217	20.8921	20.6344	20.788	20.7656	20.5772	20.9151	20.9949	20.8321	21.1255			biological regulation;cellular macromolecule metabolic process;cellular metabolic process;cellular process;cellular protein metabolic process;macromolecule metabolic process;metabolic process;positive regulation of catalytic activity;positive regulation of hydrolase activity;positive regulation of molecular function;positive regulation of peptidase activity;primary metabolic process;protein foldi…	adenyl nucleotide binding;adenyl ribonucleotide binding;ATP binding;ATPase activity;ATPase activity, coupled;ATP-dependent peptidase activity;binding;catalytic activity;cation binding;enzyme activator activity;enzyme regulator activity;hydrolase activity;hydrolase activity, acting on acid anhydrides;hydrolase activity, acting on acid anhydrides, in phosphorus-containing anhydrides;ion binding;met…	cell part;cytoplasm;cytoplasmic part;endopeptidase Clp complex;intracellular membrane-bounded organelle;intracellular non-membrane-bounded organelle;intracellular organelle;intracellular organelle lumen;intracellular organelle part;intracellular part;macromolecular complex;membrane;membrane-bounded organelle;membrane-enclosed lumen;mitochondrial endopeptidase Clp complex;mitochondrial inner membr…	Acetylation;ATP-binding;Chaperone;Completeproteome;Metal-binding;Mitochondrion;Mitochondrionnucleoid;Nucleotide-binding;Phosphoprotein;Referenceproteome;Transitpeptide;Zinc;Zinc-finger		0.292605	0.760463	-0.075452	-0.359408
Q8BKC5	IPO5_MOUSE	Ipo5	22.1697	22.0479	21.7881	21.6406	22.1002	23.0802	22.2752	22.3521	22.0895	22.2864	21.8519			biological regulation;cellular process;cellular response to acid;cellular response to amine stimulus;cellular response to amino acid stimulus;cellular response to chemical stimulus;cellular response to endogenous stimulus;cellular response to organic nitrogen;cellular response to organic substance;cellular response to stimulus;establishment of localization;establishment of localization in cell;es…	protein transporter activity;substrate-specific transporter activity;transporter activity	cell part;cytoplasm;cytoplasmic part;Golgi apparatus;intracellular membrane-bounded organelle;intracellular organelle;intracellular organelle part;intracellular part;membrane;membrane-bounded organelle;nuclear membrane;nuclear part;nucleoplasm;nucleus;organelle;organelle membrane;organelle part	Acetylation;Alternativesplicing;Completeproteome;Cytoplasm;Nucleus;Phosphoprotein;Proteintransport;Referenceproteome;Repeat;Transport		0.111601	0.865531	0.0714435	0.209664
A0A7N9VR94	A0A7N9VR94_MOUSE	Ahnak2	25.2912	25.6672	25.4587	26.4924	26.4948	25.9067	25.0151	24.8723	24.4335	27.189	26.7188							+	3.27464	0.0105308	1.43737	3.84268
Q9QYL7	ABT1_MOUSE	Abt1	20.3447	20.3005	20.2374	20.1155	20.4515	19.2696	20.6699	20.8876	20.8438	19.7814	19.6877			biological regulation;biosynthetic process;cell differentiation;cell differentiation in spinal cord;cellular biosynthetic process;cellular component assembly;cellular component assembly at cellular level;cellular component organization;cellular component organization at cellular level;cellular component organization or biogenesis;cellular component organization or biogenesis at cellular level;cel…	binding;DNA binding;nucleic acid binding;nucleotide binding;RNA binding	cell part;intracellular non-membrane-bounded organelle;intracellular organelle;intracellular organelle part;intracellular part;macromolecular complex;non-membrane-bounded organelle;nuclear part;nucleolus;nucleoplasm part;organelle;organelle part;protein complex;transcription factor complex	Coiledcoil;Completeproteome;DNA-binding;Nucleus;Referenceproteome;RNA-binding;Transcription;Transcriptionregulation		1.88295	0.0805473	-0.686131	-2.12681
Q5FWH2	UNKL_MOUSE	Unkl	15.4709	16.8799	14.8456	18.427	16.166	16.8257	15.4245	15.5387	15.5639	15.4854	15.5204			cellular macromolecule metabolic process;cellular metabolic process;cellular process;cellular protein metabolic process;macromolecule metabolic process;macromolecule modification;metabolic process;primary metabolic process;protein metabolic process;protein modification by small protein conjugation;protein modification by small protein conjugation or removal;protein modification process;protein ub…	binding;catalytic activity;cation binding;ion binding;ligase activity;metal ion binding;transition metal ion binding;zinc ion binding	cell part;cytoplasm;intracellular membrane-bounded organelle;intracellular organelle;intracellular part;membrane-bounded organelle;nucleus;organelle	Alternativesplicing;Completeproteome;Cytoplasm;Ligase;Metal-binding;Nucleus;Referenceproteome;Repeat;Ublconjugation;Ublconjugationpathway;Zinc;Zinc-finger		0.773457	0.237853	0.8643	1.27638
Q80XL1	CBLC_MOUSE	Cblc	17.297	17.4355	17.9108	17.7468	14.8436	17.6029	16.9023	16.4367	14.4133	15.8691	17.7513			biological regulation;catabolic process;cell surface receptor linked signaling pathway;cellular catabolic process;cellular macromolecule catabolic process;cellular macromolecule metabolic process;cellular metabolic process;cellular process;cellular protein metabolic process;cellular response to stimulus;macromolecule catabolic process;macromolecule metabolic process;macromolecule modification;met…	binding;calcium ion binding;catalytic activity;cation binding;epidermal growth factor receptor binding;growth factor receptor binding;ion binding;ligase activity;metal ion binding;molecular transducer activity;phosphoprotein binding;phosphotyrosine binding;protein binding;protein domain specific binding;protein phosphorylated amino acid binding;receptor binding;SH3 domain binding;signal transduce…	cell part;extracellular membrane-bounded organelle;extracellular organelle;extracellular region part;extracellular vesicular exosome;intracellular membrane-bounded organelle;intracellular organelle;intracellular part;macromolecular complex;membrane-bounded organelle;membrane-bounded vesicle;nucleus;organelle;protein complex;ubiquitin ligase complex;vesicle	Alternativesplicing;Calcium;Completeproteome;Ligase;Metal-binding;Phosphoprotein;Referenceproteome;Repeat;SH3-binding;Ublconjugation;Ublconjugationpathway;Zinc;Zinc-finger		0.01327	0.980166	0.0301483	0.0343658
Q91V81	RBM42_MOUSE	Rbm42	22.908	22.8733	22.6472	22.6541	23.1628	22.7512	22.0054	21.6927	21.7625	22.8518	22.8978			biological regulation;negative regulation of biological process;negative regulation of cellular metabolic process;negative regulation of cellular process;negative regulation of macromolecule metabolic process;negative regulation of metabolic process;negative regulation of mRNA processing;negative regulation of nitrogen compound metabolic process;negative regulation of nuclear mRNA splicing, via s…	binding;nucleotide binding	cell part;cytoplasm;intracellular membrane-bounded organelle;intracellular organelle;intracellular part;membrane-bounded organelle;nucleus;organelle	Acetylation;Alternativesplicing;Completeproteome;Cytoplasm;Nucleus;Phosphoprotein;Referenceproteome;RNA-binding		1.17152	0.174873	0.54867	1.50771
Q99KD5	UN45A_MOUSE	Unc45a	20.3193	20.3127	20.1837	20.2766	20.3561	20.658	20.4729	20.5466	20.5662	20.5269	20.3661			anatomical structure development;cell differentiation;cellular developmental process;cellular macromolecule metabolic process;cellular metabolic process;cellular process;cellular protein metabolic process;chaperone-mediated protein folding;developmental process;macromolecule metabolic process;metabolic process;muscle organ development;muscle structure development;organ development;primary metabol…	binding;heat shock protein binding;Hsp90 protein binding;protein binding	cell part;cytoplasm;cytoplasmic part;Golgi apparatus;intracellular membrane-bounded organelle;intracellular organelle;intracellular organelle part;intracellular part;membrane-bounded organelle;nuclear part;nucleoplasm;organelle;organelle part;perinuclear region of cytoplasm	Acetylation;Chaperone;Completeproteome;Cytoplasm;Developmentalprotein;Differentiation;Myogenesis;Nucleus;Referenceproteome;Repeat;TPRrepeat		0.153707	0.877141	0.0365117	0.189772
Q80WW9	DDRGK_MOUSE	Ddrgk1	17.6548	17.4377	17.6036	18.7302	19.0639	18.9696	17.217	17.4155	17.5439	18.8263	19.7873			biological regulation;cellular process;cellular response to stimulus;cellular response to stress;positive regulation of molecular function;positive regulation of NF-kappaB transcription factor activity;positive regulation of sequence-specific DNA binding transcription factor activity;regulation of biological process;regulation of biosynthetic process;regulation of cellular biosynthetic process;re…		cell part;cytoplasmic part;endoplasmic reticulum;endoplasmic reticulum membrane;endoplasmic reticulum part;intracellular membrane-bounded organelle;intracellular organelle;intracellular organelle part;intracellular part;membrane;membrane part;membrane-bounded organelle;organelle;organelle membrane;organelle part	3D-structure;Completeproteome;Endoplasmicreticulum;Isopeptidebond;Referenceproteome;Signal;Ublconjugation	+	4.95364	0.00308661	1.59671	5.63677
Q3TW96	UAP1L_MOUSE	Uap1l1	21.7317	21.9263	21.9189	21.8903	21.9437	22.4619	22.8535	23.4305	23.463	21.7424	22.0549				catalytic activity;nucleotidyltransferase activity;transferase activity;transferase activity, transferring phosphorus-containing groups;uridylyltransferase activity		Alternativesplicing;Completeproteome;Nucleotidyltransferase;Referenceproteome;Transferase		0.727433	0.292027	-0.535324	-1.12672
Q99JG7	TNIP2_MOUSE	Tnip2	16.6436	16.4152	16.1973	16.7059	17.1764	17.0161	15.2269	15.1415	14.7784	17.2262	17.1745			activation of immune response;activation of innate immune response;apoptosis;biological regulation;biosynthetic process;CD40 signaling pathway;cell death;cell surface receptor linked signaling pathway;cellular biosynthetic process;cellular macromolecule biosynthetic process;cellular macromolecule metabolic process;cellular metabolic process;cellular nitrogen compound metabolic process;cellular pr…	binding;enzyme binding;kinase binding;polyubiquitin binding;protein binding;protein kinase binding;small conjugating protein binding;ubiquitin binding	cell part;cytoplasm;intracellular membrane-bounded organelle;intracellular organelle;intracellular organelle part;intracellular part;membrane-bounded organelle;nuclear part;nucleoplasm;nucleus;organelle;organelle part	Apoptosis;Coiledcoil;Completeproteome;Cytoplasm;Inflammatoryresponse;Phosphoprotein;Referenceproteome;Transcription;Transcriptionregulation;Ublconjugation	+	2.2859	0.0318506	1.32599	2.87272
Q6PG16;Q6PG16-2	HJURP_MOUSE	Hjurp	18.5042	18.9416	18.5171	19.9944	19.2241	18.7242	18.5843	18.5634	18.3188	19.8954	19.8861			ATP-dependent chromatin remodeling;biological regulation;cell cycle;cellular component assembly;cellular component assembly at cellular level;cellular component organization;cellular component organization at cellular level;cellular component organization or biogenesis;cellular component organization or biogenesis at cellular level;cellular macromolecular complex assembly;cellular macromolecular …	binding;DNA binding;histone binding;identical protein binding;nucleic acid binding;protein binding	cell part;chromosomal part;chromosome, centromeric region;condensed chromosome kinetochore;cytoplasm;intracellular membrane-bounded organelle;intracellular non-membrane-bounded organelle;intracellular organelle;intracellular organelle part;intracellular part;kinetochore;macromolecular complex;membrane-bounded organelle;non-membrane-bounded organelle;nuclear part;nucleolus;nucleus;organelle;organe…	Alternativesplicing;Cellcycle;Centromere;Chaperone;Chromosome;Completeproteome;DNA-binding;Nucleus;Phosphoprotein;Referenceproteome	+	2.53174	0.0322576	0.973276	2.85371
Q6PIX5	RHDF1_MOUSE	Rhbdf1	17.5859	17.4804	17.1561	14.9062	17.4505	18.2924	16.91	16.1859	14.6856	17.3271	18.1206			biological regulation;cell migration;cell motility;cell proliferation;cellular component movement;cellular process;locomotion;macromolecule metabolic process;metabolic process;negative regulation of biological process;negative regulation of cellular process;negative regulation of protein secretion;negative regulation of protein transport;negative regulation of secretion;negative regulation of tra…		cell part;cytoplasmic part;endoplasmic reticulum membrane;endoplasmic reticulum part;Golgi apparatus part;Golgi membrane;integral to membrane;intracellular organelle part;intracellular part;intrinsic to membrane;membrane;membrane part;organelle membrane;organelle part	Alternativesplicing;Completeproteome;Endoplasmicreticulum;Glycoprotein;Golgiapparatus;Membrane;Referenceproteome;Transmembrane;Transmembranehelix		0.32506	0.543598	0.552051	0.659373
Q505F5	LRC47_MOUSE	Lrrc47	20.5668	20.537	20.729	21.5081	21.4858	21.2798	21.3156	21.6046	21.5522	21.1577	21.2291						Coiledcoil;Completeproteome;Leucine-richrepeat;Phosphoprotein;Referenceproteome;Repeat		0.589165	0.423717	0.281218	0.845411
Q61026	NCOA2_MOUSE	Ncoa2	19.4934	19.6405	19.7766	20.2426	20.5224	20.4532	20.5241	20.4328	20.1668	19.6449	19.5824			behavior;biological regulation;biosynthetic process;cellular biosynthetic process;cellular macromolecule biosynthetic process;cellular macromolecule metabolic process;cellular metabolic process;cellular nitrogen compound metabolic process;cellular process;cellular response to chemical stimulus;cellular response to endogenous stimulus;cellular response to hormone stimulus;cellular response to orga…	acetyltransferase activity;binding;catalytic activity;chromatin binding;histone acetyltransferase activity;hormone receptor binding;ligand-dependent nuclear receptor binding;ligand-dependent nuclear receptor transcription coactivator activity;lysine N-acetyltransferase activity;molecular transducer activity;N-acetyltransferase activity;N-acyltransferase activity;nuclear hormone receptor binding;p…	cell part;cytoplasm;intracellular membrane-bounded organelle;intracellular organelle;intracellular organelle part;intracellular part;membrane-bounded organelle;nuclear part;nucleoplasm;nucleus;organelle;organelle part	3D-structure;Acetylation;Activator;Biologicalrhythms;Completeproteome;Nucleus;Phosphoprotein;Referenceproteome;Repeat;Transcription;Transcriptionregulation		0.119081	0.852149	0.0833786	0.228453
Q6PDM1;Q6PDM1-2;Q6PDM1-4	MSL1_MOUSE	Msl1	18.2069	18.2179	18.2376	18.295	18.5068	18.5534	18.0857	18.175	18.2343	18.4351	18.3668			cellular component organization;cellular component organization at cellular level;cellular component organization or biogenesis;cellular component organization or biogenesis at cellular level;cellular macromolecule metabolic process;cellular metabolic process;cellular process;cellular protein metabolic process;chromatin modification;chromatin organization;chromosome organization;covalent chromati…		cell part;histone acetyltransferase complex;intracellular organelle part;intracellular part;macromolecular complex;MSL complex;nuclear part;nucleoplasm;nucleoplasm part;organelle part;protein complex	3D-structure;Acetylation;Alternativesplicing;Chromatinregulator;Coiledcoil;Completeproteome;Nucleus;Phosphoprotein;Referenceproteome;Ublconjugation		3.03312	0.157295	0.238507	1.59726
Q5NC05	TTF2_MOUSE	Ttf2	16.7828	17.759	18.021	16.0471	13.9818	15.5822	14.9547	14.2789	14.7116	15.7569	15.6939			biological regulation;biosynthetic process;cellular biosynthetic process;cellular macromolecule metabolic process;cellular metabolic process;cellular nitrogen compound metabolic process;cellular process;macromolecule metabolic process;metabolic process;mRNA metabolic process;mRNA processing;nitrogen compound metabolic process;nucleic acid metabolic process;nucleobase-containing compound metabolic…	adenyl nucleotide binding;adenyl ribonucleotide binding;ATP binding;ATPase activity;ATPase activity, coupled;ATP-dependent helicase activity;binding;catalytic activity;cation binding;DNA binding;helicase activity;hydrolase activity;hydrolase activity, acting on acid anhydrides;hydrolase activity, acting on acid anhydrides, in phosphorus-containing anhydrides;ion binding;metal ion binding;nucleic …	cell part;cytoplasm;intracellular organelle part;intracellular part;macromolecular complex;nuclear part;organelle part;ribonucleoprotein complex;spliceosomal complex	ATP-binding;Completeproteome;Cytoplasm;Directproteinsequencing;DNA-binding;Helicase;Hydrolase;mRNAprocessing;mRNAsplicing;Nucleotide-binding;Nucleus;Phosphoprotein;Referenceproteome;Spliceosome;Transcription;Transcriptionregulation;Transcriptiontermination		0.368056	0.4898	-0.672298	-0.738071
Q3UH06;Q3UH06-3	RREB1_MOUSE	Rreb1	19.2011	19.4662	19.5428	19.7876	19.6122	19.5825	18.9807	18.8071	18.6482	18.582	18.3856			biological regulation;biosynthetic process;cellular biosynthetic process;cellular macromolecule biosynthetic process;cellular macromolecule metabolic process;cellular metabolic process;cellular nitrogen compound metabolic process;cellular process;macromolecule biosynthetic process;macromolecule metabolic process;metabolic process;negative regulation of biological process;negative regulation of bi…	binding;cation binding;core promoter binding;core promoter sequence-specific DNA binding;DNA binding;ion binding;metal ion binding;nucleic acid binding;nucleic acid binding transcription factor activity;regulatory region DNA binding;regulatory region nucleic acid binding;RNA polymerase II core promoter sequence-specific DNA binding;RNA polymerase II regulatory region DNA binding;RNA polymerase II…	cell part;cytoplasm;extracellular membrane-bounded organelle;extracellular organelle;extracellular region part;extracellular vesicular exosome;intracellular membrane-bounded organelle;intracellular non-membrane-bounded organelle;intracellular organelle;intracellular organelle part;intracellular part;membrane-bounded organelle;membrane-bounded vesicle;non-membrane-bounded organelle;nuclear body;nu…	Activator;Alternativesplicing;Completeproteome;DNA-binding;Metal-binding;Nucleus;Phosphoprotein;Referenceproteome;Repeat;Repressor;Transcription;Transcriptionregulation;Zinc;Zinc-finger		0.0989649	0.870343	0.0823147	0.201042
O35226-2	PSMD4_MOUSE	Psmd4	24.1347	24.077	24.1116	24.4022	24.6299	24.0903	23.9901	24.047	23.8764	24.4361	24.7639			catabolic process;cellular catabolic process;cellular macromolecule catabolic process;cellular macromolecule metabolic process;cellular metabolic process;cellular process;macromolecule catabolic process;macromolecule metabolic process;metabolic process;modification-dependent macromolecule catabolic process;modification-dependent protein catabolic process;primary metabolic process;protein metaboli…	binding;identical protein binding;protein binding	cell part;cytoplasm;intracellular organelle part;intracellular part;macromolecular complex;nuclear part;nucleoplasm;organelle part;proteasome accessory complex;proteasome complex;proteasome regulatory particle, base subcomplex;protein complex	Alternativesplicing;Completeproteome;Phosphoprotein;Proteasome;Referenceproteome;Repeat		2.37736	0.0928985	0.42501	2.00724
Q80X85	RT07_MOUSE	Mrps7	23.0233	22.9505	23.1156	22.7035	22.2836	21.5677	22.8863	22.6432	22.2908	22.4035	22.1523			biosynthetic process;cellular biosynthetic process;cellular macromolecule biosynthetic process;cellular macromolecule metabolic process;cellular metabolic process;cellular process;cellular protein metabolic process;macromolecule biosynthetic process;macromolecule metabolic process;metabolic process;primary metabolic process;protein metabolic process;translation	binding;nucleic acid binding;RNA binding;structural constituent of ribosome;structural molecule activity	cell part;cytoplasmic part;cytosolic small ribosomal subunit;intracellular membrane-bounded organelle;intracellular organelle;intracellular organelle part;intracellular part;macromolecular complex;membrane-bounded organelle;mitochondrial part;mitochondrial small ribosomal subunit;mitochondrion;organellar small ribosomal subunit;organelle;organelle part;ribonucleoprotein complex;small ribosomal su…	Acetylation;Completeproteome;Mitochondrion;Referenceproteome;Ribonucleoprotein;Ribosomalprotein;Transitpeptide		1.64034	0.110704	-0.59616	-1.87668
P0C7N9	PSMG4_MOUSE	Psmg4	20.3867	20.1564	19.9234	19.6002	19.6578	19.4664	20.7985	20.5679	20.6237	20.1556	19.4787						Chaperone;Completeproteome;Referenceproteome	+	2.49583	0.0457597	-0.737662	-2.58632
P28352	APEX1_MOUSE	Apex1	20.9394	20.8467	21.4355	21.1895	20.6178	20.9846	21.2563	21.5121	21.8179	20.9431	20.9404			aging;base-excision repair;biological regulation;biosynthetic process;catabolic process;cell redox homeostasis;cellular biosynthetic process;cellular catabolic process;cellular homeostasis;cellular macromolecule biosynthetic process;cellular macromolecule catabolic process;cellular macromolecule metabolic process;cellular metabolic process;cellular nitrogen compound metabolic process;cellular pro…	3'-5' exonuclease activity;3'-5'-exodeoxyribonuclease activity;binding;carbon-oxygen lyase activity;catalytic activity;cation binding;chromatin binding;chromatin DNA binding;damaged DNA binding;deoxyribonuclease activity;DNA binding;DNA-(apurinic or apyrimidinic site) lyase activity;double-stranded DNA specific 3'-5' exodeoxyribonuclease activity;double-stranded DNA specific exodeoxyribonuclease …	cell part;centrosome;cytoplasm;cytoplasmic part;cytoskeletal part;endoplasmic reticulum;intracellular membrane-bounded organelle;intracellular non-membrane-bounded organelle;intracellular organelle;intracellular organelle part;intracellular part;macromolecular complex;membrane-bounded organelle;microtubule organizing center;mitochondrion;non-membrane-bounded organelle;nuclear body;nuclear part;nu…	Acetylation;Activator;Cleavageonpairofbasicresidues;Completeproteome;Cytoplasm;Directproteinsequencing;Disulfidebond;DNA-binding;DNAdamage;DNArecombination;DNArepair;Endonuclease;Endoplasmicreticulum;Exonuclease;Hydrolase;Lyase;Magnesium;Metal-binding;Mitochondrion;Nuclease;Nucleus;Phosphoprotein;Referenceproteome;Repressor;RNA-binding;S-nitrosylation;Transcription;Transcriptionregulation;Ublconj…		1.10437	0.234578	-0.36624	-1.28659
Q8VDP3;Q8VDP3-3	MICA1_MOUSE	Mical1	20.3156	20.5733	20.7048	21.014	19.762	20.3966	19.6224	19.2797	19.5821	17.8232	18.2438			actin cytoskeleton organization;actin filament depolymerization;actin filament organization;actin filament-based process;actin polymerization or depolymerization;biological regulation;cellular component disassembly;cellular component disassembly at cellular level;cellular component organization;cellular component organization at cellular level;cellular component organization or biogenesis;cellula…	actin binding;binding;catalytic activity;cation binding;coenzyme binding;cofactor binding;cytoskeletal protein binding;enzyme binding;FAD binding;flavin adenine dinucleotide binding;GTPase binding;ion binding;metal ion binding;monooxygenase activity;oxidoreductase activity;oxidoreductase activity, acting on paired donors, with incorporation or reduction of molecular oxygen;oxidoreductase activity…	cell part;cytoplasm;cytoskeleton;intracellular non-membrane-bounded organelle;intracellular organelle;intracellular part;non-membrane-bounded organelle;organelle	3D-structure;Actin-binding;Alternativesplicing;Coiledcoil;Completeproteome;Cytoplasm;Cytoskeleton;FAD;Flavoprotein;LIMdomain;Metal-binding;Monooxygenase;NADP;Oxidoreductase;Phosphoprotein;Referenceproteome;Zinc		0.417322	0.458078	-0.565121	-0.789746
Q76MZ3	2AAA_MOUSE	Ppp2r1a	24.0928	24.0912	23.9559	24.0251	23.9634	24.3507	24.0929	24.2595	24.3714	24.1812	24.1591			cell cycle phase;cell cycle process;cellular component organization;cellular component organization at cellular level;cellular component organization or biogenesis;cellular component organization or biogenesis at cellular level;cellular macromolecule metabolic process;cellular metabolic process;cellular process;cellular protein metabolic process;centromeric sister chromatid cohesion;chromosome or…	antigen binding;binding;catalytic activity;hydrolase activity;hydrolase activity, acting on ester bonds;phosphatase activity;phosphoprotein phosphatase activity;phosphoric ester hydrolase activity;protein binding;protein dimerization activity;protein heterodimerization activity;protein serine/threonine phosphatase activity	cell part;chromosomal part;chromosome, centromeric region;cytoplasmic part;cytosol;extracellular membrane-bounded organelle;extracellular organelle;extracellular region part;extracellular vesicular exosome;intracellular organelle part;intracellular part;macromolecular complex;membrane-bounded organelle;membrane-bounded vesicle;organelle;organelle part;protein complex;protein phosphatase type 2A c…	3D-structure;Acetylation;Centromere;Chromosome;Chromosomepartition;Completeproteome;Cytoplasm;Referenceproteome;Repeat		0.0312072	0.975627	-0.0080609	-0.0424055
Q9DB43	ZFPL1_MOUSE	Zfpl1	18.8324	19.1578	19.1484	14.2847	13.8528	15.2563	18.3198	18.1778	18.6404	15.0689	14.4986			cellular process;establishment of localization;transport;vesicle-mediated transport	binding;cation binding;ion binding;metal ion binding;transition metal ion binding;zinc ion binding	cell part;cytoplasmic part;Golgi apparatus;integral to membrane;intracellular membrane-bounded organelle;intracellular organelle;intracellular part;intrinsic to membrane;membrane part;membrane-bounded organelle;organelle	Completeproteome;ER-Golgitransport;Golgiapparatus;Membrane;Metal-binding;Phosphoprotein;Referenceproteome;Transmembrane;Transmembranehelix;Transport;Zinc;Zinc-finger	+	6.65306	0.00151724	-4.12054	-10.377
Q3UJB9	EDC4_MOUSE	Edc4	20.5496	20.7037	20.9246	21.1061	20.5633	21.1411	21.3497	21.3063	21.3213	20.8637	20.5445					cell part;cytoplasmic mRNA processing body;cytoplasmic part;intracellular membrane-bounded organelle;intracellular non-membrane-bounded organelle;intracellular organelle;intracellular organelle part;intracellular part;macromolecular complex;membrane;membrane-bounded organelle;non-membrane-bounded organelle;nuclear part;nucleoplasm;nucleus;organelle;organelle part;ribonucleoprotein complex;RNA gra…	Acetylation;Alternativesplicing;Coiledcoil;Completeproteome;Cytoplasm;Nucleus;Phosphoprotein;Referenceproteome;Repeat;WDrepeat		0.425109	0.575418	-0.182123	-0.616434
Q9ER67	Q9ER67_MOUSE	Maged2	19.9826	19.8757	19.6901	19.2102	19.8621	19.926	19.4962	19.3468	19.5046	19.9188	19.9631					cell part;membrane	Completeproteome;Proteomicsidentification;Referenceproteome		0.32436	0.680173	0.126711	0.47014
Q7TME2	SPAG5_MOUSE	Spag5	15.8914	17.6381	17.1765	14.6204	15.7682	13.4211	16.3944	16.5017	15.2813	18.6476	18.5002			biological regulation;cell cycle process;cell division;cellular component organization;cellular component organization at cellular level;cellular component organization or biogenesis;cellular component organization or biogenesis at cellular level;cellular process;chromosome organization;chromosome segregation;cytoskeleton organization;establishment of localization;establishment of localization in…	binding;cytoskeletal protein binding;microtubule binding;protein binding;tubulin binding	cell part;chromosomal part;condensed chromosome kinetochore;cytoplasm;cytoplasmic part;cytoskeletal part;intracellular membrane-bounded organelle;intracellular non-membrane-bounded organelle;intracellular organelle;intracellular organelle part;intracellular part;kinetochore;macromolecular complex;membrane-bounded organelle;microtubule organizing center;microtubule plus end;midbody;mitotic spindle…	Cellcycle;Celldivision;Centromere;Chromosome;Coiledcoil;Completeproteome;Cytoplasm;Cytoskeleton;Kinetochore;Microtubule;Mitosis;Phosphoprotein;Referenceproteome		0.106633	0.830805	-0.289096	-0.259208
Q9ER64	OSBL5_MOUSE	Osbpl5	17.5857	17.2725	17.2485	18.1268	17.2436	17.8734	16.6121	16.3423	17.0266	17.4582	17.0726			establishment of localization;lipid transport;organic substance transport;transport	binding;cholesterol binding;lipid binding;steroid binding;sterol binding	cell part;cytoplasmic part;endoplasmic reticulum membrane;endoplasmic reticulum part;integral to membrane;intracellular organelle part;intracellular part;intrinsic to membrane;membrane;membrane part;organelle membrane;organelle part	Coiledcoil;Completeproteome;Endoplasmicreticulum;Lipid-binding;Lipidtransport;Membrane;Phosphoprotein;Referenceproteome;Transmembrane;Transmembranehelix;Transport		1.10167	0.189345	0.540319	1.44872
E9Q6U4;Q3UWL8	E9Q6U4_MOUSE;Q3UWL8_MOUSE	Pfdn4	23.4968	22.9526	23.2768	23.2929	23.2716	22.4491	23.2195	22.6903	22.8478	22.872	22.848			cellular macromolecule metabolic process;cellular metabolic process;cellular process;cellular protein metabolic process;macromolecule metabolic process;metabolic process;primary metabolic process;protein folding;protein metabolic process		cell part;cytoplasm;cytoplasmic part;cytosolic part;intracellular membrane-bounded organelle;intracellular organelle;intracellular part;macromolecular complex;membrane-bounded organelle;mitochondrion;nucleus;organelle;prefoldin complex;protein complex	Chaperone;Completeproteome;Proteomicsidentification;Referenceproteome		0.291091	0.691806	-0.1339	-0.45246
Q6P549	SHIP2_MOUSE	Inppl1	19.0229	19.2992	19.1058	19.9749	19.3139	19.1658	19.3753	19.5596	19.5113	19.2507	19.0971			actin cytoskeleton organization;actin filament organization;actin filament-based process;alcohol metabolic process;biological adhesion;biological regulation;biosynthetic process;carbohydrate metabolic process;cell adhesion;cellular biosynthetic process;cellular carbohydrate metabolic process;cellular component organization;cellular component organization at cellular level;cellular component organ…	binding;catalytic activity;hydrolase activity;protein binding;protein domain specific binding;SH2 domain binding	cell part;cell projection;cytoplasm;cytoplasmic part;cytoskeleton;cytosol;filopodium;Golgi apparatus;intracellular membrane-bounded organelle;intracellular non-membrane-bounded organelle;intracellular organelle;intracellular part;lamellipodium;membrane;membrane-bounded organelle;non-membrane-bounded organelle;organelle;plasma membrane	Actin-binding;Celladhesion;Cellprojection;Completeproteome;Cytoplasm;Cytoskeleton;Hydrolase;Immunity;Membrane;Phosphoprotein;Referenceproteome;SH2domain;SH3-binding		0.104283	0.886104	0.0481291	0.176625
Q7TND5	RPF1_MOUSE	Rpf1	18.309	18.4103	18.3933	15.5405	17.6939	18.4933	18.0945	18.1917	18.1429	18.2959	18.3367			cellular component assembly;cellular component assembly at cellular level;cellular component organization;cellular component organization at cellular level;cellular component organization or biogenesis;cellular component organization or biogenesis at cellular level;cellular macromolecular complex assembly;cellular macromolecular complex subunit organization;cellular macromolecule metabolic proces…	binding;nucleic acid binding;RNA binding;rRNA binding;rRNA primary transcript binding	cell part;intracellular non-membrane-bounded organelle;intracellular organelle;intracellular organelle part;intracellular part;macromolecular complex;non-membrane-bounded organelle;nuclear part;nucleolus;organelle;organelle part;preribosome;preribosome, large subunit precursor;ribonucleoprotein complex	Completeproteome;Nucleus;Referenceproteome;Ribosomebiogenesis;RNA-binding;rRNA-binding;rRNAprocessing		0.565099	0.356153	-0.584873	-0.974678
Q91YE6	IPO9_MOUSE	Ipo9	17.7026	17.7524	17.6515	18.6188	17.7796	18.7787	19.5556	19.7094	19.6417	18.74	18.1363			biological regulation;cellular component biogenesis;cellular component biogenesis at cellular level;cellular component organization or biogenesis;cellular component organization or biogenesis at cellular level;cellular process;establishment of localization;establishment of localization in cell;establishment of protein localization;intracellular protein transport;intracellular transport;nuclear im…	binding;enzyme binding;GTPase binding;histone binding;protein binding;protein transporter activity;Ran GTPase binding;Ras GTPase binding;small GTPase binding;substrate-specific transporter activity;transporter activity	cell part;cytoplasm;intracellular membrane-bounded organelle;intracellular organelle;intracellular part;membrane;membrane-bounded organelle;nucleus;organelle	Acetylation;Completeproteome;Cytoplasm;Nucleus;Proteintransport;Referenceproteome;Transport		0.204214	0.71297	-0.258183	-0.423241
A2A6Q5;A2A6Q5-3	CDC27_MOUSE	Cdc27	16.1526	16.6923	15.8806	17.766	15.5633	15.6723	16.9807	16.9827	16.9247	17.5436	17.3482			cell cycle process;cellular macromolecule metabolic process;cellular metabolic process;cellular process;cellular protein metabolic process;macromolecule metabolic process;macromolecule modification;metabolic process;mitotic metaphase/anaphase transition;primary metabolic process;protein K11-linked ubiquitination;protein metabolic process;protein modification by small protein conjugation;protein m…	binding;enzyme binding;phosphatase binding;protein binding;protein phosphatase binding	anaphase-promoting complex;cell part;centrosome;cullin-RING ubiquitin ligase complex;cytoplasm;cytoplasmic part;cytoskeletal part;intracellular membrane-bounded organelle;intracellular non-membrane-bounded organelle;intracellular organelle;intracellular organelle part;intracellular part;macromolecular complex;membrane-bounded organelle;microtubule;microtubule organizing center;non-membrane-bounde…	Alternativesplicing;Completeproteome;Nucleus;Phosphoprotein;Referenceproteome;Repeat;TPRrepeat;Ublconjugationpathway		0.140905	0.800931	0.176436	0.303018
Q6NV83;Q6NV83-2	SR140_MOUSE	U2surp	21.219	21.2825	21.2994	21.2346	20.993	20.9977	21.4498	21.4726	21.4395	21.1463	21.0161			cellular macromolecule metabolic process;cellular metabolic process;cellular nitrogen compound metabolic process;cellular process;macromolecule metabolic process;metabolic process;nitrogen compound metabolic process;nucleic acid metabolic process;nucleobase-containing compound metabolic process;primary metabolic process;RNA metabolic process;RNA processing	binding;nucleotide binding	cell part;intracellular membrane-bounded organelle;intracellular organelle;intracellular organelle part;intracellular part;membrane-bounded organelle;nuclear part;nucleoplasm;nucleus;organelle;organelle part	Acetylation;Alternativesplicing;Coiledcoil;Completeproteome;Nucleus;Phosphoprotein;Referenceproteome;RNA-binding		2.73979	0.135424	-0.282944	-1.71607
Q3UHH1;Q3UHH1-2;Q3UHH1-3	ZSWM8_MOUSE	Zswim8	18.8451	18.7883	17.3071	18.4636	18.2886	19.0712	18.6047	18.8093	18.5942	18.9928	18.6566				binding;cation binding;ion binding;metal ion binding;transition metal ion binding;zinc ion binding		Alternativesplicing;Completeproteome;Metal-binding;Phosphoprotein;Referenceproteome;Zinc;Zinc-finger		0.289232	0.651792	0.203071	0.509273
Q9R1T4;Q9R1T4-2;Q9R1T4-3	SEPT6_MOUSE	Septin6	20.8266	20.827	21.2065	20.552	20.6635	20.7777	21.1955	21.0132	21.0892	19.8025	19.9167			cell cycle;cell division;cellular process	binding;GTP binding;guanyl nucleotide binding;guanyl ribonucleotide binding;nucleotide binding;purine nucleotide binding;purine ribonucleoside triphosphate binding;purine ribonucleotide binding;ribonucleotide binding	axon part;axon terminus;cell cortex part;cell division site part;cell part;cell projection part;chromosomal part;clathrin-coated vesicle;cleavage furrow;coated vesicle;condensed chromosome kinetochore;cytoplasmic membrane-bounded vesicle;cytoplasmic part;cytoplasmic vesicle;cytoskeletal part;intracellular membrane-bounded organelle;intracellular non-membrane-bounded organelle;intracellular organe…	Acetylation;Alternativesplicing;Cellcycle;Celldivision;Centromere;Chromosome;Coiledcoil;Completeproteome;Cytoplasm;Cytoskeleton;Directproteinsequencing;GTP-binding;Kinetochore;Nucleotide-binding;Referenceproteome		2.15084	0.0661663	-0.68384	-2.30126
P14404	MECOM_MOUSE	Mecom	20.1764	20.5042	20.9463	21.43	21.505	21.613	20.112	19.8508	19.9389	18.6545	19.0088			apoptosis;biological regulation;biosynthetic process;cell death;cell differentiation;cell proliferation;cellular biosynthetic process;cellular developmental process;cellular macromolecule biosynthetic process;cellular macromolecule metabolic process;cellular metabolic process;cellular nitrogen compound metabolic process;cellular process;death;developmental process;hemopoietic stem cell proliferat…	binding;cation binding;DNA binding;identical protein binding;ion binding;metal ion binding;nucleic acid binding;nucleic acid binding transcription factor activity;protein binding;protein dimerization activity;protein homodimerization activity;sequence-specific DNA binding transcription factor activity	cell part;intracellular membrane-bounded organelle;intracellular organelle;intracellular organelle part;intracellular part;membrane-bounded organelle;nuclear body;nuclear part;nuclear speck;nucleoplasm part;nucleus;organelle;organelle part	Acetylation;Alternativepromoterusage;Alternativesplicing;Apoptosis;Completeproteome;Developmentalprotein;Differentiation;DNA-binding;Metal-binding;Nucleus;Phosphoprotein;Referenceproteome;Repeat;Transcription;Transcriptionregulation;Zinc;Zinc-finger		0.113147	0.83078	0.187484	0.258968
P18155	MTDC_MOUSE	Mthfd2	20.5079	21.2994	21.0351	22.1585	21.8428	20.8006	20.8611	20.2797	20.5365	22.9991	23.4765			aromatic compound biosynthetic process;biosynthetic process;cellular aromatic compound metabolic process;cellular biosynthetic process;cellular metabolic process;cellular nitrogen compound biosynthetic process;cellular nitrogen compound metabolic process;cellular process;coenzyme biosynthetic process;coenzyme metabolic process;cofactor biosynthetic process;cofactor metabolic process;folic acid-co…	anion binding;binding;catalytic activity;cation binding;cyclohydrolase activity;hydrolase activity;hydrolase activity, acting on carbon-nitrogen (but not peptide) bonds;hydrolase activity, acting on carbon-nitrogen (but not peptide) bonds, in cyclic amidines;ion binding;magnesium ion binding;metal ion binding;methenyltetrahydrofolate cyclohydrolase activity;methylenetetrahydrofolate dehydrogenase…	cell part;cytoplasmic part;extracellular region part;extracellular space;intracellular membrane-bounded organelle;intracellular organelle;intracellular part;membrane-bounded organelle;mitochondrion;organelle	Acetylation;Completeproteome;Directproteinsequencing;Hydrolase;Magnesium;Mitochondrion;Multifunctionalenzyme;NAD;One-carbonmetabolism;Oxidoreductase;Referenceproteome;Transitpeptide	+	2.04045	0.0391564	1.50219	2.71111
P97807;P97807-2	FUMH_MOUSE	Fh	22.4483	22.3293	22.609	16.8022	15.1015	15.5137	21.8896	22.1096	22.1999	22.5874	22.7689			acetyl-CoA catabolic process;acetyl-CoA metabolic process;anatomical structure homeostasis;biological regulation;carboxylic acid metabolic process;catabolic process;cellular catabolic process;cellular ketone metabolic process;cellular metabolic process;cellular process;coenzyme catabolic process;coenzyme metabolic process;cofactor catabolic process;cofactor metabolic process;dicarboxylic acid met…	carbon-oxygen lyase activity;catalytic activity;fumarate hydratase activity;hydro-lyase activity;lyase activity	cell part;cytoplasmic part;extracellular membrane-bounded organelle;extracellular organelle;extracellular region part;extracellular vesicular exosome;intracellular membrane-bounded organelle;intracellular organelle;intracellular part;macromolecular complex;membrane-bounded organelle;membrane-bounded vesicle;mitochondrion;organelle;protein complex;tricarboxylic acid cycle enzyme complex;vesicle	Acetylation;Alternativeinitiation;Completeproteome;Cytoplasm;Directproteinsequencing;Lyase;Mitochondrion;Phosphoprotein;Referenceproteome;Transitpeptide;Tricarboxylicacidcycle		1.39974	0.0696824	-3.70954	-2.25501
P26039	TLN1_MOUSE	Tln1	24.8824	24.9265	25.0255	25.1627	24.5529	24.7139	24.0269	24.0122	23.8314	25.0615	25.0427			actin cytoskeleton organization;actin filament-based process;biological adhesion;biological regulation;cell adhesion;cell junction assembly;cell junction organization;cell-cell adhesion;cell-substrate junction assembly;cellular component assembly;cellular component assembly at cellular level;cellular component organization;cellular component organization at cellular level;cellular component organ…	binding;cytoskeletal protein binding;integrin binding;LIM domain binding;protein binding;protein complex binding;protein domain specific binding;receptor binding;structural constituent of cytoskeleton;structural molecule activity;vinculin binding	adherens junction;anchoring junction;cell junction;cell part;cell projection;cell projection membrane;cell projection part;cell surface;cell-substrate adherens junction;cell-substrate junction;cytoplasm;cytoplasmic part;cytoskeletal part;extracellular membrane-bounded organelle;extracellular organelle;extracellular region part;extracellular vesicular exosome;focal adhesion;intracellular organelle…	3D-structure;Acetylation;Celljunction;Cellmembrane;Cellprojection;Completeproteome;Cytoplasm;Cytoskeleton;Membrane;Phosphoprotein;Referenceproteome		0.907703	0.250332	0.4559	1.23735
Q9CZW5	TOM70_MOUSE	Tomm70	22.6967	22.7899	22.7841	22.4953	22.5782	22.6546	22.6923	22.8358	22.7172	22.9389	22.8663					cell part;cytoplasmic part;extracellular membrane-bounded organelle;extracellular organelle;extracellular region part;extracellular vesicular exosome;integral to membrane;intracellular membrane-bounded organelle;intracellular organelle;intracellular organelle part;intracellular part;intrinsic to membrane;membrane;membrane part;membrane-bounded organelle;membrane-bounded vesicle;mitochondrial memb…	Acetylation;Completeproteome;Directproteinsequencing;Membrane;Mitochondrion;Mitochondrionoutermembrane;Phosphoprotein;Referenceproteome;Repeat;TPRrepeat;Transmembrane;Transmembranehelix		0.234118	0.833942	-0.0460297	-0.25445
Q921I6	SH3B4_MOUSE	Sh3bp4	19.1327	18.4361	18.4602	19.1461	18.2419	18.7066	18.8153	18.7137	18.6049	17.6835	17.0027			biological regulation;cellular component organization;cellular component organization or biogenesis;cellular membrane organization;cellular process;cellular response to acid;cellular response to amine stimulus;cellular response to amino acid stimulus;cellular response to chemical stimulus;cellular response to endogenous stimulus;cellular response to organic nitrogen;cellular response to organic s…	binding;enzyme binding;enzyme regulator activity;GDP-dissociation inhibitor activity;GTPase binding;GTPase regulator activity;identical protein binding;nucleoside-triphosphatase regulator activity;protein binding;Ras GTPase binding;small GTPase binding;small GTPase regulator activity	cell part;clathrin-coated vesicle;coated pit;coated vesicle;cytoplasm;cytoplasmic membrane-bounded vesicle;cytoplasmic part;cytoplasmic vesicle;extracellular membrane-bounded organelle;extracellular organelle;extracellular region part;extracellular vesicular exosome;intracellular membrane-bounded organelle;intracellular organelle;intracellular part;membrane part;membrane-bounded organelle;membran…	Coatedpit;Completeproteome;Cytoplasmicvesicle;Endocytosis;Membrane;Nucleus;Phosphoprotein;Referenceproteome;SH3domain		0.770818	0.275599	-0.537629	-1.16883
Q66JY2;Q66JY2-4	IN80D_MOUSE	Ino80d	16.24	16.6372	16.6748	17.2612	17.2686	16.6014	17.239	17.0321	17.3731	15.9574	17.0089			biological regulation;biosynthetic process;cellular biosynthetic process;cellular macromolecule biosynthetic process;cellular macromolecule metabolic process;cellular metabolic process;cellular nitrogen compound metabolic process;cellular process;cellular response to stimulus;cellular response to stress;DNA metabolic process;DNA recombination;DNA repair;macromolecule biosynthetic process;macromol…		cell part;intracellular membrane-bounded organelle;intracellular organelle;intracellular part;membrane-bounded organelle;nucleus;organelle	Alternativesplicing;Completeproteome;DNAdamage;DNArecombination;DNArepair;Nucleus;Referenceproteome;Transcription;Transcriptionregulation		0.0565659	0.92773	-0.0465481	-0.118009
Q99J87	DHX58_MOUSE	Dhx58	19.614	18.1916	18.3148	19.4785	18.2491	18.2971	18.089	17.9197	16.5317	20.6337	20.2446			biological regulation;defense response;defense response to virus;immune effector process;immune response;immune system process;innate immune response;multi-organism process;negative regulation of biological process;negative regulation of cytokine production;negative regulation of defense response;negative regulation of immune response;negative regulation of immune system process;negative regulati…	adenyl nucleotide binding;adenyl ribonucleotide binding;ATP binding;binding;catalytic activity;cation binding;DNA binding;double-stranded RNA binding;helicase activity;hydrolase activity;hydrolase activity, acting on acid anhydrides;hydrolase activity, acting on acid anhydrides, in phosphorus-containing anhydrides;ion binding;metal ion binding;nucleic acid binding;nucleoside-triphosphatase activi…	cell part;cytoplasm;intracellular part	Antiviraldefense;ATP-binding;Coiledcoil;Completeproteome;Cytoplasm;Helicase;Hydrolase;Immunity;Innateimmunity;Metal-binding;Nucleotide-binding;Referenceproteome;RNA-binding;Zinc		1.13667	0.130413	1.27046	1.74991
E9Q4N7	ARI1B_MOUSE	Arid1b	21.1271	21.0405	21.0978	21.3093	21.1783	21.1181	21.0189	20.6964	20.545	21.2777	21.1939			cellular component organization;cellular component organization at cellular level;cellular component organization or biogenesis;cellular component organization or biogenesis at cellular level;cellular process;chromatin modification;chromatin organization;chromatin remodeling;chromosome organization;organelle organization	binding;DNA binding;nucleic acid binding	cell part;chromatin remodeling complex;cytoplasm;intracellular organelle part;intracellular part;macromolecular complex;nBAF complex;nuclear part;nucleoplasm;organelle part;protein complex;SWI/SNF complex;SWI/SNF-type complex	Completeproteome;Nucleus;Proteomicsidentification;Referenceproteome		1.54589	0.206951	0.294514	1.38264
Q6PD26	PIGS_MOUSE	Pigs	18.4513	18.6872	18.473	18.7853	18.792	20.3005	19.5152	19.7687	19.8413	19.3133	18.8939			attachment of GPI anchor to protein;cellular macromolecule metabolic process;cellular metabolic process;cellular process;cellular protein metabolic process;macromolecule metabolic process;macromolecule modification;metabolic process;primary metabolic process;protein metabolic process;protein modification process		cell part;cytoplasmic part;endoplasmic reticulum part;GPI-anchor transamidase complex;intracellular organelle part;intracellular part;macromolecular complex;membrane;membrane part;organelle part;protein complex	Completeproteome;Endoplasmicreticulum;Glycoprotein;GPI-anchorbiosynthesis;Membrane;Referenceproteome;Transmembrane;Transmembranehelix		0.0881952	0.87665	0.0942261	0.19085
Q8CIG9	FBXL8_MOUSE	Fbxl8	18.3308	17.9759	18.2978	18.2967	17.4516	17.2599	18.247	17.9988	18.093	17.7161	16.7512						Completeproteome;Referenceproteome;Ublconjugationpathway		1.64889	0.101567	-0.662113	-1.94344
Q8C845	Q8C845_MOUSE	Efhd2	20.5819	20.3539	20.3292	22.1695	21.473	21.2373	20.8873	20.1893	20.056	21.9852	21.9005				binding;calcium ion binding;cation binding;ion binding;metal ion binding		Completeproteome;Proteomicsidentification;Referenceproteome	+	4.00046	0.00634146	1.35348	4.43414
Q6ZQB6;Q6ZQB6-3	VIP2_MOUSE	Ppip5k2	19.5976	19.7004	19.4795	19.4642	19.3622	19.779	20.6557	20.7125	20.8061	18.3127	18.3361			alcohol metabolic process;carbohydrate metabolic process;cellular carbohydrate metabolic process;cellular metabolic process;cellular process;inositol metabolic process;metabolic process;polyol metabolic process;primary metabolic process;small molecule metabolic process	acid phosphatase activity;adenyl nucleotide binding;adenyl ribonucleotide binding;ATP binding;binding;catalytic activity;diphosphoinositol-pentakisphosphate kinase activity;hydrolase activity;hydrolase activity, acting on ester bonds;inositol 1,3,4,5,6-pentakisphosphate kinase activity;inositol hexakisphosphate 1-kinase activity;inositol hexakisphosphate 3-kinase activity;inositol hexakisphosphat…	cell part;cytoplasmic part;cytosol;intracellular part	Alternativesplicing;ATP-binding;Completeproteome;Cytoplasm;Kinase;Nucleotide-binding;Phosphoprotein;Referenceproteome;Transferase		1.69147	0.0704687	-1.10782	-2.242
Q8BIJ7	RUFY1_MOUSE	Rufy1	20.6528	20.9023	20.603	21.4075	21.1006	21.0345	20.6285	20.4299	20.3474	21.8758	21.8445			biological regulation;cellular component organization;cellular component organization or biogenesis;cellular membrane organization;cellular process;endocytosis;establishment of localization;establishment of protein localization;membrane invagination;membrane organization;protein transport;regulation of biological process;regulation of cellular component organization;regulation of cellular process…	binding;cation binding;ion binding;lipid binding;metal ion binding;protein transporter activity;substrate-specific transporter activity;transporter activity	cell part;cytoplasm;cytoplasmic part;early endosome membrane;endosomal part;endosome membrane;intracellular membrane-bounded organelle;intracellular organelle;intracellular organelle part;intracellular part;membrane;membrane-bounded organelle;nucleus;organelle;organelle membrane;organelle part	Coiledcoil;Completeproteome;Cytoplasm;Endocytosis;Endosome;Lipid-binding;Membrane;Metal-binding;Phosphoprotein;Proteintransport;Referenceproteome;Transport;Zinc;Zinc-finger	+	2.94741	0.0259366	0.85859	3.03507
E9Q2M9	WDFY4_MOUSE	Wdfy4	14.8918	15.3391	14.5104	15.9831	13.8635	14.603	22.2689	22.6018	22.8104	15.7948	14.4087			cellular process;endosome transport;establishment of localization;establishment of localization in cell;intracellular transport;transport;vesicle-mediated transport	binding;lipid binding;phospholipid binding	cell part;endomembrane system;extrinsic to membrane;membrane part	Completeproteome;Proteomicsidentification;Referenceproteome;Repeat;WDrepeat		1.09555	0.111101	-3.80643	-1.8737
Q9Z1E4	GYS1_MOUSE	Gys1	19.9316	20.0078	19.9574	20.2455	20.1122	21.0405	19.7791	19.7454	19.7629	19.4643	19.3357			anatomical structure development;biosynthetic process;carbohydrate biosynthetic process;carbohydrate metabolic process;cellular biosynthetic process;cellular carbohydrate biosynthetic process;cellular carbohydrate metabolic process;cellular glucan metabolic process;cellular macromolecule biosynthetic process;cellular macromolecule metabolic process;cellular metabolic process;cellular polysacchari…	binding;carbohydrate binding;catalytic activity;enzyme binding;glucose binding;glucosyltransferase activity;glycogen (starch) synthase activity;kinase binding;monosaccharide binding;protein binding;protein kinase binding;sugar binding;transferase activity;transferase activity, transferring glycosyl groups;transferase activity, transferring hexosyl groups;UDP-glucosyltransferase activity;UDP-glyco…	cell part;cytoplasm;inclusion body;intracellular part;membrane	Allostericenzyme;Completeproteome;Glycogenbiosynthesis;Glycosyltransferase;Phosphoprotein;Referenceproteome;Transferase		0.261323	0.686575	0.175606	0.460614
Q9DCJ5	NDUA8_MOUSE	Ndufa8	23.1518	22.7581	23.102	22.6669	22.309	21.5811	21.4328	21.2802	21.3082	22.3641	22.61			metabolic process;oxidation-reduction process	binding;protein binding;protein complex binding	cell part;cytoplasmic part;intracellular membrane-bounded organelle;intracellular organelle;intracellular organelle part;intracellular part;macromolecular complex;membrane;membrane part;membrane-bounded organelle;membrane-enclosed lumen;mitochondrial inner membrane;mitochondrial intermembrane space;mitochondrial membrane;mitochondrial membrane part;mitochondrial part;mitochondrial respiratory cha…	Completeproteome;Directproteinsequencing;Disulfidebond;Electrontransport;Membrane;Mitochondrion;Mitochondrioninnermembrane;Referenceproteome;Repeat;Respiratorychain;Transport		0.11162	0.841731	0.13406	0.242999
Q9D061	ACBD6_MOUSE	Acbd6	17.657	17.456	17.6668	18.9556	18.679	18.1425	17.7833	18.1802	17.9836	18.9406	18.9802				binding;carboxylic acid binding;coenzyme binding;cofactor binding;fatty acid binding;fatty-acyl-CoA binding;lipid binding;monocarboxylic acid binding	cell part;cytoplasm;intracellular part	Alternativesplicing;ANKrepeat;Completeproteome;Cytoplasm;Lipid-binding;Phosphoprotein;Referenceproteome;Repeat	+	3.21776	0.0185336	0.951753	3.34043
Q9WU42	NCOR2_MOUSE	Ncor2	20.9042	21.0865	21.3433	21.6977	21.3388	20.823	20.369	20.2525	20.0863	21.0165	20.806			anatomical structure development;anatomical structure morphogenesis;biological regulation;biosynthetic process;carbohydrate homeostasis;cell differentiation;cell proliferation;cell proliferation in forebrain;cellular biosynthetic process;cellular developmental process;cellular macromolecule biosynthetic process;cellular macromolecule metabolic process;cellular metabolic process;cellular nitrogen …	binding;chromatin binding;DNA binding;enzyme binding;histone deacetylase binding;Notch binding;nucleic acid binding;protein binding;protein binding transcription factor activity;protein N-terminus binding;receptor binding;sequence-specific DNA binding;transcription cofactor activity;transcription corepressor activity;transcription factor binding transcription factor activity	cell part;chromatin remodeling complex;histone deacetylase complex;intracellular membrane-bounded organelle;intracellular organelle;intracellular organelle part;intracellular part;macromolecular complex;membrane;membrane-bounded organelle;nuclear body;nuclear matrix;nuclear part;nucleoplasm;nucleoplasm part;nucleus;organelle;organelle part;protein complex;transcriptional repressor complex	Acetylation;Alternativesplicing;Coiledcoil;Completeproteome;DNA-binding;Nucleus;Phosphoprotein;Referenceproteome;Repeat;Repressor;Transcription;Transcriptionregulation		0.894522	0.25165	0.462768	1.23192
Q9QUR8	SEM7A_MOUSE	Sema7a	19.5641	19.3398	18.9124	21.1411	22.4933	22.3938	18.655	18.8562	18.2969	22.538	22.9578	Matrisome-associated	ECM-affiliated Proteins	anatomical structure development;axon extension;biological regulation;cell differentiation;cell growth;cell projection organization;cell surface receptor linked signaling pathway;cellular component organization;cellular component organization at cellular level;cellular component organization or biogenesis;cellular component organization or biogenesis at cellular level;cellular developmental proce…	binding;integrin binding;protein binding;protein complex binding;receptor activity;receptor binding	anchored to membrane;cell part;external side of plasma membrane;intrinsic to membrane;membrane;membrane part;plasma membrane;plasma membrane part	Cellmembrane;Completeproteome;Developmentalprotein;Differentiation;Disulfidebond;Glycoprotein;GPI-anchor;Immunoglobulindomain;Inflammatoryresponse;Lipoprotein;Membrane;Neurogenesis;Referenceproteome;Signal	+	5.35357	0.00235294	3.36737	7.55851
Q62009-2;Q62009-5	POSTN_MOUSE	Postn	23.1384	23.7848	24.278	15.5773	14.9487	15.0821	21.4573	21.7576	22.1632	14.8703	13.7602	Core matrisome	ECM Glycoproteins	anatomical structure development;biological adhesion;biological regulation;cell adhesion;cellular component organization;cellular component organization at cellular level;cellular component organization or biogenesis;cellular component organization or biogenesis at cellular level;cellular process;developmental process;extracellular matrix organization;extracellular structure organization;regulati…	binding;carbohydrate binding;cell adhesion molecule binding;glycosaminoglycan binding;heparin binding;pattern binding;polysaccharide binding;protein binding	cell part;cytoplasmic part;extracellular matrix;extracellular region part;extracellular space;Golgi apparatus part;intracellular organelle part;intracellular part;organelle part;proteinaceous extracellular matrix;trans-Golgi network	Alternativesplicing;Celladhesion;Completeproteome;Disulfidebond;Extracellularmatrix;Gamma-carboxyglutamicacid;Glycoprotein;Golgiapparatus;Heparin-binding;Referenceproteome;Repeat;Secreted;Signal	+	6.57453	0.00173913	-7.91549	-11.593
A0A087WRI8;A0A0R4J2B5;G5E8E3	A0A087WRI8_MOUSE;A0A0R4J2B5_MOUSE;G5E8E3_MOUSE	2310022A10Rik	19.8439	19.6927	19.7781	19.4513	19.3692	18.4658	19.1924	18.8749	18.6168	19.4825	19.094					cell part;intracellular organelle part;intracellular part;nuclear part;nucleoplasm;organelle part	Completeproteome;Proteomicsidentification;Referenceproteome		0.227778	0.720537	-0.160601	-0.412929
A2AGT5;A2AGT5-2;A2AGT5-3	CKAP5_MOUSE	Ckap5	20.5668	20.635	20.4359	21.073	20.7647	20.9631	20.5133	20.5207	20.4807	21.2904	21.1287			cell cycle phase;cell cycle process;cell division;cellular component organization;cellular component organization at cellular level;cellular component organization or biogenesis;cellular component organization or biogenesis at cellular level;cellular process;centrosome organization;cytoskeleton organization;establishment of localization;establishment of RNA localization;establishment or maintenan…	binding;cytoskeletal protein binding;microtubule binding;protein binding;ribonucleoprotein binding;tubulin binding	cell part;centrosome;cytoplasm;cytoplasmic part;cytoskeletal part;intracellular non-membrane-bounded organelle;intracellular organelle;intracellular organelle part;intracellular part;macromolecular complex;membrane;microtubule organizing center;non-membrane-bounded organelle;organelle;organelle part;protein complex;spindle pole	Acetylation;Alternativesplicing;Cellcycle;Celldivision;Completeproteome;Cytoplasm;Cytoskeleton;Mitosis;Phosphoprotein;Referenceproteome;Repeat	+	3.74846	0.0343946	0.518564	2.80365
Q8BG02	2ABG_MOUSE	Ppp2r2c	20.2039	19.7149	18.7758	19.1869	19.981	20.8506	19.1105	19.2707	19.1075	20.1883	19.9096			biological regulation;cellular process;cellular response to stimulus;regulation of biological process;regulation of cellular process;response to stimulus;signal transduction	enzyme regulator activity;phosphatase regulator activity;protein phosphatase regulator activity;protein phosphatase type 2A regulator activity	cell part;intracellular part;macromolecular complex;protein complex;protein phosphatase type 2A complex;protein serine/threonine phosphatase complex	Completeproteome;Referenceproteome;Repeat;WDrepeat		1.09779	0.172689	0.659415	1.51917
B2RXC1	TPC11_MOUSE	Trappc11	19.2678	18.9174	18.6692	19.4424	18.9544	19.7488	19.1691	19.0156	19.0014	19.4122	19.0102			cellular process;establishment of localization;transport;vesicle-mediated transport		cell part;cytoplasmic part;Golgi apparatus;intracellular membrane-bounded organelle;intracellular organelle;intracellular part;membrane-bounded organelle;organelle	Acetylation;Alternativesplicing;Completeproteome;ER-Golgitransport;Golgiapparatus;Referenceproteome;Transport		1.03291	0.276275	0.306838	1.16602
Q8BRN9	C2D1B_MOUSE	Cc2d1b	20.2863	20.3611	20.5834	20.1155	19.4888	19.3979	19.5319	19.32	19.1553	19.26	19.0475			biological regulation;negative regulation of biological process;negative regulation of biosynthetic process;negative regulation of cellular biosynthetic process;negative regulation of cellular macromolecule biosynthetic process;negative regulation of cellular metabolic process;negative regulation of cellular process;negative regulation of gene expression;negative regulation of macromolecule biosy…	binding;core promoter proximal region DNA binding;core promoter proximal region sequence-specific DNA binding;DNA binding;nucleic acid binding;nucleic acid binding transcription factor activity;regulatory region DNA binding;regulatory region nucleic acid binding;RNA polymerase II core promoter proximal region sequence-specific DNA binding;RNA polymerase II core promoter proximal region sequence-s…	cell part;intracellular membrane-bounded organelle;intracellular organelle;intracellular organelle part;intracellular part;membrane-bounded organelle;nuclear part;nucleoplasm;nucleus;organelle;organelle part	Coiledcoil;Completeproteome;Nucleus;Referenceproteome;Transcription;Transcriptionregulation		0.639232	0.352283	-0.411054	-0.981371
Q60864	STIP1_MOUSE	Stip1	27.1262	27.0607	27.2597	26.6763	26.9179	26.677	26.6353	26.5101	26.3836	25.781	25.9115					cell part;cytoplasmic part;cytosol;intracellular membrane-bounded organelle;intracellular organelle;intracellular part;membrane-bounded organelle;myelin sheath;nucleus;organelle	Acetylation;Completeproteome;Cytoplasm;Directproteinsequencing;Nucleus;Phosphoprotein;Referenceproteome;Repeat;TPRrepeat		0.878325	0.26392	-0.436538	-1.19998
Q9EP53;Q9EP53-2;Q9EP53-4	TSC1_MOUSE	Tsc1	17.6933	17.7512	17.7855	18.3798	17.7009	17.4131	17.7679	17.8352	17.3986	17.5693	17.2356			anatomical structure development;anatomical structure formation involved in morphogenesis;axon ensheathment;biological adhesion;biological regulation;carbohydrate transport;cardiac cell differentiation;cardiac muscle cell differentiation;cation transport;cell adhesion;cell differentiation;cell projection organization;cell-matrix adhesion;cell-substrate adhesion;cellular component assembly;cellula…	binding;chaperone binding;enzyme regulator activity;GTPase regulator activity;nucleoside-triphosphatase regulator activity;protein binding;protein N-terminus binding	actin filament;cell cortex;cell part;cell projection;cell projection part;cytoplasm;cytoplasmic part;cytoskeletal part;cytosol;cytosolic part;growth cone;intracellular membrane-bounded organelle;intracellular organelle;intracellular organelle part;intracellular part;lamellipodium;macromolecular complex;membrane;membrane-bounded organelle;organelle;organelle part;plasma membrane;protein complex;si…	Alternativesplicing;Coiledcoil;Completeproteome;Cytoplasm;Membrane;Phosphoprotein;Referenceproteome;Tumorsuppressor		0.0879813	0.901745	-0.0455386	-0.156648
Q61941	NNTM_MOUSE	Nnt	14.797	14.5953	14.6652	20.5999	19.9479	21.7182	15.4802	14.773	14.9512	18.9288	20.8452			biological regulation;cation transport;cell redox homeostasis;cellular homeostasis;cellular metabolic process;cellular process;establishment of localization;homeostatic process;hydrogen transport;ion transport;metabolic process;monovalent inorganic cation transport;proton transport;reactive oxygen species metabolic process;regulation of biological process;regulation of biological quality;regulati…	binding;catalytic activity;coenzyme binding;cofactor binding;NAD(P)+ transhydrogenase (AB-specific) activity;NAD(P)+ transhydrogenase activity;NADP binding;nucleotide binding;oxidoreductase activity;oxidoreductase activity, acting on NADH or NADPH;oxidoreductase activity, acting on NADH or NADPH, NAD or NADP as acceptor	cell part;cytoplasmic part;integral to membrane;intracellular membrane-bounded organelle;intracellular organelle;intracellular organelle part;intracellular part;intrinsic to membrane;membrane;membrane part;membrane-bounded organelle;mitochondrial inner membrane;mitochondrial membrane;mitochondrial part;mitochondrion;organelle;organelle inner membrane;organelle membrane;organelle part	Acetylation;Completeproteome;Directproteinsequencing;Membrane;Mitochondrion;Mitochondrioninnermembrane;NAD;NADP;Oxidoreductase;Referenceproteome;Transitpeptide;Transmembrane;Transmembranehelix	+	6.24591	0.001375	5.53102	10.1534
D3Z6P0	PDIA2_MOUSE	Pdia2	23.3751	21.5663	21.997	22.7449	25.0705	24.0468	20.598	21.1283	19.2794	23.4137	25.6188			biological regulation;cell redox homeostasis;cellular homeostasis;cellular macromolecule metabolic process;cellular metabolic process;cellular process;cellular protein metabolic process;cellular response to stimulus;cellular response to stress;homeostatic process;macromolecule metabolic process;macromolecule modification;metabolic process;peptidyl-amino acid modification;peptidyl-proline hydroxyl…	binding;catalytic activity;intramolecular oxidoreductase activity;intramolecular oxidoreductase activity, interconverting keto- and enol-groups;intramolecular oxidoreductase activity, transposing S-S bonds;isomerase activity;lipid binding;protein disulfide isomerase activity;steroid binding	cell part;cytoplasmic part;endoplasmic reticulum;endoplasmic reticulum lumen;endoplasmic reticulum part;intracellular membrane-bounded organelle;intracellular organelle;intracellular organelle lumen;intracellular organelle part;intracellular part;membrane-bounded organelle;membrane-enclosed lumen;organelle;organelle lumen;organelle part	Alternativesplicing;Chaperone;Completeproteome;Disulfidebond;Endoplasmicreticulum;Glycoprotein;Isomerase;Lipid-binding;Redox-activecenter;Referenceproteome;Repeat;Signal;Steroid-binding	+	2.27631	0.0201945	2.85491	3.2386
G5E8K5	ANK3_MOUSE	Ank3	20.5542	20.6319	20.8483	21.2587	20.9821	20.6681	20.2426	19.979	20.1273	21.4595	21.3657			anatomical structure morphogenesis;axon guidance;axonogenesis;biological regulation;cation homeostasis;cell cycle cytokinesis;cell cycle process;cell part morphogenesis;cell projection morphogenesis;cell projection organization;cellular chemical homeostasis;cellular component assembly;cellular component assembly at cellular level;cellular component morphogenesis;cellular component organization;ce…	binding;ion channel binding;protein binding;structural constituent of cytoskeleton;structural molecule activity	axon;axon part;basal plasma membrane;basolateral plasma membrane;cell junction;cell part;cell projection;cell projection part;cell-cell contact zone;cell-cell junction;contractile fiber part;cytoplasmic part;cytoskeleton;dendrite;endoplasmic reticulum;initial segment;intercalated disc;intracellular membrane-bounded organelle;intracellular non-membrane-bounded organelle;intracellular organelle;int…	Alternativesplicing;ANKrepeat;Celljunction;Cellmembrane;Cellprojection;Completeproteome;Cytoplasm;Cytoskeleton;Isopeptidebond;Lysosome;Membrane;Phosphoprotein;Postsynapticcellmembrane;Referenceproteome;Repeat;Synapse;Ublconjugation		2.35623	0.0509907	0.749586	2.50927
Q8VCH8	UBXN4_MOUSE	Ubxn4	19.6016	19.5626	19.4897	19.3065	19.8616	19.9855	20.1823	20.6129	20.5528	20.0835	20.2904			catabolic process;cellular catabolic process;cellular macromolecule catabolic process;cellular macromolecule metabolic process;cellular metabolic process;cellular process;ER-associated protein catabolic process;macromolecule catabolic process;macromolecule metabolic process;metabolic process;modification-dependent macromolecule catabolic process;modification-dependent protein catabolic process;pr…		cell part;cytoplasm;cytoplasmic part;endoplasmic reticulum;endoplasmic reticulum membrane;endoplasmic reticulum part;envelope;intracellular membrane-bounded organelle;intracellular organelle;intracellular organelle part;intracellular part;membrane;membrane part;membrane-bounded organelle;nuclear envelope;nuclear part;organelle;organelle envelope;organelle membrane;organelle part	3D-structure;Completeproteome;Endoplasmicreticulum;Membrane;Nucleus;Phosphoprotein;Referenceproteome;Unfoldedproteinresponse		0.131241	0.835401	-0.094823	-0.252093
Q61140-2	BCAR1_MOUSE	Bcar1	19.6914	19.7303	19.6741	19.3606	20.0693	20.0966	20.1134	20.4062	20.0761	19.165	18.8356			actin cytoskeleton organization;actin filament organization;actin filament-based process;activation of immune response;antigen receptor-mediated signaling pathway;B cell receptor signaling pathway;biological adhesion;biological regulation;cell adhesion;cell chemotaxis;cell migration;cell motility;cell surface receptor linked signaling pathway;cellular component movement;cellular component organiz…	binding;enzyme binding;kinase binding;molecular transducer activity;protein binding;protein kinase binding;signal transducer activity	actin cytoskeleton;adherens junction;anchoring junction;cell junction;cell part;cell projection;cell-substrate adherens junction;cell-substrate junction;cytoplasm;cytoplasmic part;cytoskeleton;cytosol;focal adhesion;intracellular non-membrane-bounded organelle;intracellular organelle;intracellular organelle part;intracellular part;lamellipodium;membrane;non-membrane-bounded organelle;nuclear part…	Acetylation;Alternativesplicing;Celladhesion;Celljunction;Completeproteome;Cytoplasm;Phosphoprotein;Referenceproteome;SH3-binding;SH3domain		0.899721	0.255535	-0.443185	-1.22163
P52795	EFNB1_MOUSE	Efnb1	19.8697	20.259	20.9069	19.5961	20.283	20.3896	19.8675	19.6061	19.4888	18.2268	18.2614			ameboidal cell migration;axon guidance;biological regulation;cell migration;cell motility;cell surface receptor linked signaling pathway;cellular component movement;cellular process;cellular response to stimulus;chemotaxis;developmental process;embryonic pattern specification;enzyme linked receptor protein signaling pathway;ephrin receptor signaling pathway;locomotion;neural crest cell migration;…	binding;ephrin receptor binding;protein binding;receptor binding	cell part;cytoplasm;extracellular membrane-bounded organelle;extracellular organelle;extracellular region part;extracellular vesicular exosome;integral to membrane;intracellular membrane-bounded organelle;intracellular organelle;intracellular part;intrinsic to membrane;membrane;membrane part;membrane raft;membrane-bounded organelle;membrane-bounded vesicle;nucleus;organelle;plasma membrane;vesicle	Completeproteome;Developmentalprotein;Differentiation;Disulfidebond;Glycoprotein;Membrane;Neurogenesis;Phosphoprotein;Referenceproteome;Signal;Transmembrane;Transmembranehelix		0.667454	0.299552	-0.648284	-1.10617
P30999	CTND1_MOUSE	Ctnnd1	24.9271	24.9983	24.5833	24.3252	25.0428	25.2833	24.8499	24.7898	24.8495	23.9822	23.9973			anatomical structure morphogenesis;biological adhesion;biological regulation;biosynthetic process;cell adhesion;cell differentiation;cell differentiation involved in salivary gland development;cell surface receptor linked signaling pathway;cell-cell adhesion;cellular biosynthetic process;cellular developmental process;cellular macromolecule biosynthetic process;cellular macromolecule metabolic pr…	binding;cadherin binding;cell adhesion molecule binding;enzyme binding;phosphatase binding;protein binding;protein domain specific binding;protein phosphatase binding;receptor binding	adherens junction;anchoring junction;cell junction;cell part;cell projection;cell-cell adherens junction;cell-cell junction;cytoplasm;cytoplasmic part;cytosol;extracellular membrane-bounded organelle;extracellular organelle;extracellular region part;extracellular vesicular exosome;intracellular membrane-bounded organelle;intracellular organelle;intracellular part;lamellipodium;membrane;membrane-b…	Acetylation;Alternativesplicing;Celladhesion;Cellmembrane;Coiledcoil;Completeproteome;Cytoplasm;Membrane;Nucleus;Phosphoprotein;Referenceproteome;Repeat;Transcription;Transcriptionregulation;Wntsignalingpathway		0.594901	0.408737	-0.306799	-0.871917
Q8VH51;Q8VH51-2	RBM39_MOUSE	Rbm39	24.1838	24.225	24.1778	23.9518	24.1976	24.3605	24.217	24.2129	24.3215	24.2568	24.3075			biological regulation;biosynthetic process;cellular biosynthetic process;cellular macromolecule biosynthetic process;cellular macromolecule metabolic process;cellular metabolic process;cellular nitrogen compound metabolic process;cellular process;macromolecule biosynthetic process;macromolecule metabolic process;metabolic process;mRNA metabolic process;mRNA processing;nitrogen compound metabolic …	binding;nucleotide binding;protein binding transcription factor activity;transcription coactivator activity;transcription cofactor activity;transcription factor binding transcription factor activity	cell part;cytoplasmic part;cytoskeletal part;cytoskeleton;intracellular membrane-bounded organelle;intracellular non-membrane-bounded organelle;intracellular organelle;intracellular organelle part;intracellular part;membrane-bounded organelle;microtubule cytoskeleton;microtubule organizing center;non-membrane-bounded organelle;nuclear part;nucleoplasm;nucleus;organelle;organelle part	3D-structure;Acetylation;Activator;Alternativesplicing;Completeproteome;mRNAprocessing;mRNAsplicing;Nucleus;Phosphoprotein;Referenceproteome;Repeat;RNA-binding;Transcription;Transcriptionregulation		0.0421883	0.971661	-0.00816657	-0.048529
Q9CRB9	MIC19_MOUSE	Chchd3	24.5538	24.2778	24.615	23.7053	23.6372	22.9666	23.5317	23.4094	23.5052	23.1645	23.2059			biological regulation;cellular component organization;cellular component organization at cellular level;cellular component organization or biogenesis;cellular component organization or biogenesis at cellular level;cellular membrane fusion;cellular membrane organization;cellular process;inner mitochondrial membrane organization;membrane fusion;membrane organization;mitochondrial fusion;mitochondri…	binding;enzyme binding;phosphatase binding;protein binding;protein complex scaffold;structural molecule activity	cell part;cytoplasm;cytoplasmic part;extracellular membrane-bounded organelle;extracellular organelle;extracellular region part;extracellular vesicular exosome;intracellular membrane-bounded organelle;intracellular organelle;intracellular organelle part;intracellular part;membrane;membrane-bounded organelle;membrane-bounded vesicle;mitochondrial inner membrane;mitochondrial membrane;mitochondrial…	Acetylation;Completeproteome;Cytoplasm;Directproteinsequencing;Lipoprotein;Membrane;Mitochondrion;Mitochondrioninnermembrane;Myristate;Nucleus;Phosphoprotein;Referenceproteome;Repressor;Transcription;Transcriptionregulation		1.3092	0.141723	-0.646241	-1.68191
Q6ZQ08;Q6ZQ08-4	CNOT1_MOUSE	Cnot1	20.7233	20.6021	20.5458	21.0688	20.6184	21.3903	21.0865	21.0248	21.073	21.1849	20.8421			biological regulation;biosynthetic process;cell differentiation;cellular biosynthetic process;cellular developmental process;cellular macromolecule biosynthetic process;cellular macromolecule metabolic process;cellular metabolic process;cellular nitrogen compound metabolic process;cellular process;developmental process;gene silencing;gene silencing by miRNA;gene silencing by RNA;macromolecule bio…	armadillo repeat domain binding;binding;estrogen receptor binding;hormone receptor binding;nuclear hormone receptor binding;protein binding;protein complex scaffold;protein domain specific binding;receptor binding;retinoic acid receptor binding;steroid hormone receptor binding;structural molecule activity;transcription factor binding	CCR4-NOT complex;cell part;cytoplasmic mRNA processing body;cytoplasmic part;extracellular region part;extracellular space;intracellular membrane-bounded organelle;intracellular non-membrane-bounded organelle;intracellular organelle;intracellular organelle part;intracellular part;macromolecular complex;membrane;membrane-bounded organelle;microbody;microbody membrane;microbody part;non-membrane-bo…	Alternativesplicing;Completeproteome;Cytoplasm;Developmentalprotein;Nucleus;Referenceproteome;Repressor;RNA-mediatedgenesilencing;Transcription;Transcriptionregulation;Translationregulation		0.512849	0.533513	0.178321	0.673751
Q8K3A9	MEPCE_MOUSE	Mepce	18.542	18.4388	18.1401	19.0241	18.5144	18.1373	18.3923	18.229	18.5298	19.0925	18.5756			biological regulation;cellular macromolecule metabolic process;cellular metabolic process;cellular nitrogen compound metabolic process;cellular process;macromolecule metabolic process;macromolecule methylation;macromolecule modification;metabolic process;methylation;ncRNA metabolic process;negative regulation of binding;negative regulation of biological process;negative regulation of biosynthetic…	catalytic activity;methyltransferase activity;RNA methyltransferase activity;S-adenosylmethionine-dependent methyltransferase activity;transferase activity;transferase activity, transferring one-carbon groups		Acetylation;Completeproteome;Methyltransferase;Phosphoprotein;Referenceproteome;S-adenosyl-L-methionine;Transferase		0.879078	0.319914	0.290122	1.05424
Q9D8N0	EF1G_MOUSE	Eef1g	24.0221	23.9236	23.8543	23.7497	23.8157	24.0166	24.535	24.5485	24.6849	23.3775	23.7837			multi-organism process;response to biotic stimulus;response to other organism;response to stimulus;response to virus	binding;nucleic acid binding;RNA binding;translation elongation factor activity;translation factor activity, nucleic acid binding	cell part;cytoplasm;extracellular membrane-bounded organelle;extracellular organelle;extracellular region part;extracellular vesicular exosome;intracellular membrane-bounded organelle;intracellular organelle;intracellular part;membrane;membrane-bounded organelle;membrane-bounded vesicle;nucleus;organelle;vesicle	Acetylation;Completeproteome;Directproteinsequencing;Elongationfactor;Proteinbiosynthesis;Referenceproteome		1.60874	0.127217	-0.512787	-1.76631
P46656	ADX_MOUSE	Fdx1	22.1187	22.2732	22.1714	21.2618	21.6473	20.8229	21.2049	21.6055	21.4831	20.6422	20.9815			alcohol metabolic process;biological regulation;biosynthetic process;cholesterol metabolic process;hormone biosynthetic process;hormone metabolic process;lipid biosynthetic process;lipid metabolic process;metabolic process;oxidation-reduction process;primary metabolic process;regulation of biological quality;regulation of hormone levels;small molecule metabolic process;steroid biosynthetic proces…	2 iron, 2 sulfur cluster binding;binding;cation binding;electron carrier activity;ion binding;iron-sulfur cluster binding;metal cluster binding;metal ion binding	cell part;cytoplasmic part;intracellular membrane-bounded organelle;intracellular organelle;intracellular organelle lumen;intracellular organelle part;intracellular part;membrane-bounded organelle;membrane-enclosed lumen;mitochondrial matrix;mitochondrial part;mitochondrion;organelle;organelle lumen;organelle part	2Fe-2S;Acetylation;Cholesterolmetabolism;Completeproteome;Electrontransport;Iron;Iron-sulfur;Lipidmetabolism;Metal-binding;Mitochondrion;Referenceproteome;Steroidmetabolism;Steroidogenesis;Sterolmetabolism;Transitpeptide;Transport		1.76342	0.084375	-0.738312	-2.08858
E9QAH1	E9QAH1_MOUSE	Golgb1	21.7333	21.6777	21.7113	22.1315	21.7984	21.3746	21.5047	21.0196	20.8967	21.7085	21.6109					cell part;cis-Golgi network;cytoplasmic part;endoplasmic reticulum-Golgi intermediate compartment;Golgi apparatus;Golgi apparatus part;intracellular membrane-bounded organelle;intracellular organelle;intracellular organelle part;intracellular part;membrane;membrane-bounded organelle;organelle;organelle part	Completeproteome;Proteomicsidentification;Referenceproteome		0.770392	0.344716	0.300938	0.997862
Q9JJY4	DDX20_MOUSE	Ddx20	17.7181	18.2654	18.0164	18.3141	17.4607	18.4327	19.9702	20.4209	20.3235	18.5244	18.136			biological regulation;cellular component assembly;cellular component assembly at cellular level;cellular component organization;cellular component organization at cellular level;cellular component organization or biogenesis;cellular component organization or biogenesis at cellular level;cellular macromolecular complex assembly;cellular macromolecular complex subunit organization;cellular macromol…	adenyl nucleotide binding;adenyl ribonucleotide binding;ATP binding;ATPase activity;ATPase activity, coupled;ATP-dependent helicase activity;ATP-dependent RNA helicase activity;binding;catalytic activity;DNA binding;helicase activity;hydrolase activity;hydrolase activity, acting on acid anhydrides;hydrolase activity, acting on acid anhydrides, in phosphorus-containing anhydrides;nucleic acid bind…	cell part;cytoplasm;cytoplasmic part;cytosol;intracellular membrane-bounded organelle;intracellular non-membrane-bounded organelle;intracellular organelle;intracellular organelle part;intracellular part;macromolecular complex;membrane;membrane-bounded organelle;non-membrane-bounded organelle;nuclear part;nucleolus;nucleoplasm part;nucleus;organelle;organelle part;protein complex;SMN complex;SMN-S…	ATP-binding;Completeproteome;Cytoplasm;DNA-binding;Helicase;Hydrolase;mRNAprocessing;mRNAsplicing;Nucleotide-binding;Nucleus;Phosphoprotein;Referenceproteome		0.846165	0.209417	-0.945508	-1.37358
Q9JIF7	COPB_MOUSE	Copb1	21.8	21.7231	21.9	22.3685	22.1711	22.6214	22.0823	22.0957	22.2341	22.2561	22.4186			cellular process;establishment of localization;establishment of localization in cell;establishment of protein localization;Golgi vesicle transport;intracellular protein transport;intracellular transport;intra-Golgi vesicle-mediated transport;protein transport;transport;vesicle-mediated transport	structural molecule activity	cell part;coated vesicle;COPI vesicle coat;COPI-coated vesicle;cytoplasm;cytoplasmic membrane-bounded vesicle;cytoplasmic part;cytoplasmic vesicle;cytoplasmic vesicle part;endoplasmic reticulum-Golgi intermediate compartment;Golgi apparatus;Golgi apparatus part;Golgi-associated vesicle;intracellular membrane-bounded organelle;intracellular organelle;intracellular organelle part;intracellular part…	Acetylation;Cellmembrane;Completeproteome;Cytoplasm;Cytoplasmicvesicle;ER-Golgitransport;Golgiapparatus;Membrane;Proteintransport;Referenceproteome;Repeat;Transport		2.17652	0.113535	0.394611	1.85654
Q9D6T0	NOSIP_MOUSE	Nosip	19.2691	19.6977	19.5252	19.9269	20.016	20.0808	19.3429	19.5568	19.6123	19.746	19.8016			biological regulation;negative regulation of catalytic activity;negative regulation of molecular function;negative regulation of monooxygenase activity;negative regulation of nitric-oxide synthase activity;negative regulation of oxidoreductase activity;regulation of biological process;regulation of catalytic activity;regulation of metabolic process;regulation of molecular function;regulation of m…		cell part;cytoplasm;intracellular membrane-bounded organelle;intracellular organelle;intracellular organelle part;intracellular part;membrane-bounded organelle;nuclear part;nucleoplasm;nucleus;organelle;organelle part	Alternativesplicing;Completeproteome;Cytoplasm;Nucleus;Referenceproteome		2.7908	0.0791139	0.413604	2.14178
Q9ESK9	RBCC1_MOUSE	Rb1cc1	17.9088	17.5113	17.8242	18.9522	18.5824	18.8325	17.8199	17.7759	17.5234	18.4511	18.4601			anatomical structure development;autophagic vacuole assembly;biological regulation;biosynthetic process;cell cycle;cellular biosynthetic process;cellular component assembly;cellular component assembly at cellular level;cellular component organization;cellular component organization at cellular level;cellular component organization or biogenesis;cellular component organization or biogenesis at cel…	binding;enzyme binding;kinase binding;protein binding;protein kinase binding	Atg1p signaling complex;cell part;cytoplasm;cytoplasmic part;cytosol;intracellular membrane-bounded organelle;intracellular organelle;intracellular organelle part;intracellular part;macromolecular complex;membrane;membrane-bounded organelle;nuclear membrane;nuclear part;nucleus;organelle;organelle membrane;organelle part;pre-autophagosomal structure;pre-autophagosomal structure membrane;protein c…	Autophagy;Cellcycle;Coiledcoil;Completeproteome;Cytoplasm;Nucleus;Phosphoprotein;Referenceproteome;Transcription;Transcriptionregulation;Tumorsuppressor	+	4.57562	0.00749117	0.928422	4.24435
Q9D7Z3	NOL7_MOUSE	Nol7	20.007	20.0527	20.052	19.8351	20.1247	18.949	19.2507	19.2363	19.2531	20.2156	20.0355					cell part;cytoplasmic part;intracellular membrane-bounded organelle;intracellular non-membrane-bounded organelle;intracellular organelle;intracellular organelle part;intracellular part;membrane-bounded organelle;mitochondrion;non-membrane-bounded organelle;nuclear part;nucleolus;nucleus;organelle;organelle part	Alternativesplicing;Completeproteome;Nucleus;Phosphoprotein;Referenceproteome		0.282702	0.663879	0.190025	0.493662
Q921M4;Q921M4-2	GOGA2_MOUSE	Golga2	20.4589	20.7973	20.7627	20.909	21.1524	20.9951	20.0292	19.9764	19.9315	20.5946	21.0114			biological regulation;cellular localization;cellular process;Golgi localization;localization;negative regulation of binding;negative regulation of molecular function;negative regulation of protein binding;organelle localization;positive regulation of axonogenesis;positive regulation of biological process;positive regulation of cell development;positive regulation of cell differentiation;positive …	binding;enzyme binding;kinase binding;protein binding;protein kinase binding;SNARE binding;syntaxin binding	cell part;cis-Golgi network;coated vesicle;cytoplasmic membrane-bounded vesicle;cytoplasmic part;cytoplasmic vesicle;ER to Golgi transport vesicle;Golgi apparatus;Golgi apparatus part;Golgi cis cisterna;Golgi cisterna;Golgi cisterna membrane;Golgi membrane;intracellular membrane-bounded organelle;intracellular organelle;intracellular organelle part;intracellular part;membrane;membrane-bounded org…	Alternativesplicing;Coiledcoil;Completeproteome;Golgiapparatus;Membrane;Phosphoprotein;Referenceproteome		1.86141	0.090185	0.606489	2.03009
Q8C1B7;Q8C1B7-2;Q8C1B7-3	SEP11_MOUSE	Septin11	23.3312	23.3475	23.3196	23.6671	23.7647	23.9006	23.7498	23.6643	23.7057	23.891	23.8704			cell cycle;cell division;cellular component assembly;cellular component organization;cellular component organization or biogenesis;cellular process;macromolecular complex assembly;macromolecular complex subunit organization;protein complex assembly;protein complex subunit organization;protein heterooligomerization;protein oligomerization	binding;GTP binding;guanyl nucleotide binding;guanyl ribonucleotide binding;nucleotide binding;purine nucleotide binding;purine ribonucleoside triphosphate binding;purine ribonucleotide binding;ribonucleotide binding	actin filament bundle;actomyosin;axon;cell junction;cell part;cell projection;cell projection part;cytoplasm;cytoskeletal part;dendritic spine;extracellular membrane-bounded organelle;extracellular organelle;extracellular region part;extracellular vesicular exosome;intracellular organelle part;intracellular part;membrane-bounded organelle;membrane-bounded vesicle;neuron projection;neuron spine;or…	Acetylation;Alternativesplicing;Cellcycle;Celldivision;Celljunction;Cellprojection;Coiledcoil;Completeproteome;Cytoplasm;Cytoskeleton;Directproteinsequencing;GTP-binding;Nucleotide-binding;Referenceproteome;Synapse		1.78211	0.180905	0.299071	1.4823
E9QAE3	E9QAE3_MOUSE	Btaf1	17.5437	17.4188	17.59	18.1448	17.6539	18.4853	17.8662	18.1611	18.0633	17.6906	17.4827			biological regulation;negative regulation of binding;negative regulation of chromatin binding;negative regulation of molecular function;regulation of binding;regulation of chromatin binding;regulation of molecular function	adenyl nucleotide binding;adenyl ribonucleotide binding;ATP binding;binding;DNA binding;nucleic acid binding;nucleotide binding;purine nucleotide binding;purine ribonucleoside triphosphate binding;purine ribonucleotide binding;ribonucleotide binding		Completeproteome;Proteomicsidentification;Referenceproteome		0.223404	0.749769	0.117608	0.373228
P23492	PNPH_MOUSE	Pnp	24.0713	24.2648	24.3179	24.0026	23.9625	24.3615	25.1372	25.2336	25.1208	24.4233	23.8405			2'-deoxyribonucleotide metabolic process;apoptotic mitochondrial changes;biological regulation;biosynthetic process;catabolic process;cellular biosynthetic process;cellular catabolic process;cellular component organization;cellular component organization at cellular level;cellular component organization or biogenesis;cellular component organization or biogenesis at cellular level;cellular metabol…	anion binding;binding;catalytic activity;drug binding;ion binding;nucleobase binding;nucleoside binding;phosphate ion binding;purine base binding;purine-nucleoside phosphorylase activity;transferase activity;transferase activity, transferring glycosyl groups;transferase activity, transferring pentosyl groups	cell part;cytoplasm;cytoplasmic part;cytoskeleton;cytosol;extracellular membrane-bounded organelle;extracellular organelle;extracellular region part;extracellular vesicular exosome;intracellular;intracellular non-membrane-bounded organelle;intracellular organelle;intracellular part;membrane-bounded organelle;membrane-bounded vesicle;non-membrane-bounded organelle;organelle;vesicle	Acetylation;Completeproteome;Cytoplasm;Cytoskeleton;Directproteinsequencing;Glycosyltransferase;Polymorphism;Referenceproteome;Transferase		1.2636	0.157795	-0.572843	-1.59443
Q68FH0-2	PKP4_MOUSE	Pkp4	19.9027	19.7861	19.5643	18.6806	18.8311	19.1068	19.165	19.1273	19.0993	17.8956	17.7219			biological adhesion;biological regulation;cell adhesion;cell junction assembly;cell junction organization;cell-cell adhesion;cell-cell junction assembly;cell-cell junction organization;cellular component assembly;cellular component assembly at cellular level;cellular component organization;cellular component organization at cellular level;cellular component organization or biogenesis;cellular com…		anchoring junction;cell junction;cell part;cell-cell contact zone;cell-cell junction;cytoplasm;cytoplasmic part;cytoskeletal part;cytoskeleton;desmosome;internal side of plasma membrane;intracellular non-membrane-bounded organelle;intracellular organelle;intracellular organelle part;intracellular part;membrane;membrane part;midbody;mitotic spindle;non-membrane-bounded organelle;organelle;organell…	Alternativesplicing;Celladhesion;Celljunction;Cellmembrane;Coiledcoil;Completeproteome;Cytoplasm;Cytoskeleton;Isopeptidebond;Membrane;Phosphoprotein;Referenceproteome;Repeat;Ublconjugation	+	2.09835	0.0492899	-0.993592	-2.52873
Q8R3H9	TTC4_MOUSE	Ttc4	20.6774	20.6798	21.1731	20.8051	20.4623	19.9864	21.5133	21.4742	21.4671	20.6299	20.5745						Acetylation;Completeproteome;Phosphoprotein;Referenceproteome;Repeat;TPRrepeat		1.88924	0.0814131	-0.672521	-2.11776
Q9D6J3	YJU2_MOUSE	Yju2	19.6595	19.4979	19.514	19.8047	19.5795	18.7377	19.478	19.2268	19.4032	19.159	18.8502						Coiledcoil;Completeproteome;Phosphoprotein;Referenceproteome		0.588265	0.451836	-0.237015	-0.799889
P59222	SREC2_MOUSE	Scarf2	15.251	14.6338	14.2208	15.4135	18.7318	18.6343	16.6211	16.5359	16.4623	16.5931	14.9922			biological adhesion;cell adhesion;cell-cell adhesion;cellular component organization;cellular component organization or biogenesis;cellular membrane organization;cellular process;endocytosis;establishment of localization;heterophilic cell-cell adhesion;membrane invagination;membrane organization;receptor-mediated endocytosis;transport;vesicle-mediated transport	cargo receptor activity;receptor activity;scavenger receptor activity	adherens junction;anchoring junction;cell junction;cell part;cell-substrate adherens junction;cell-substrate junction;focal adhesion;integral to membrane;intrinsic to membrane;membrane part	Celladhesion;Completeproteome;Disulfidebond;EGF-likedomain;Glycoprotein;Membrane;Phosphoprotein;Receptor;Referenceproteome;Repeat;Signal;Transmembrane;Transmembranehelix		0.752418	0.226543	1.25214	1.31191
Q9Z2D6;Q9Z2D6-2	MECP2_MOUSE	Mecp2	22.0349	21.6323	22.111	14.4798	15.9828	15.4403	20.9957	20.8617	20.8529	21.8591	22.0623			adult behavior;adult locomotory behavior;alcohol metabolic process;amine metabolic process;amine transport;anatomical structure development;associative learning;behavior;behavioral defense response;behavioral fear response;behavioral interaction between organisms;biological regulation;biosynthetic process;brain development;C21-steroid hormone metabolic process;carbohydrate metabolic process;carbo…	binding;chromatin binding;DNA binding;double-stranded DNA binding;double-stranded methylated DNA binding;methyl-CpG binding;mRNA binding;nucleic acid binding;nucleic acid binding transcription factor activity;nucleotide binding;protein binding;protein domain specific binding;protein N-terminus binding;RNA binding;sequence-specific DNA binding;sequence-specific DNA binding transcription factor act…	cell part;chromatin;chromosomal part;cytoplasm;cytoplasmic part;cytosol;extracellular region part;extracellular space;heterochromatin;intracellular membrane-bounded organelle;intracellular organelle;intracellular organelle part;intracellular part;membrane-bounded organelle;nuclear part;nucleoplasm;nucleus;organelle;organelle part	Acetylation;Alternativesplicing;Completeproteome;DNA-binding;Nucleus;Phosphoprotein;Referenceproteome;Repeat;Repressor;Transcription;Transcriptionregulation		1.31487	0.0792933	-3.44989	-2.14011
Q06831	SOX4_MOUSE	Sox4	18.3942	18.5834	18.9915	20.2986	20.5412	20.1466	19.6276	19.2287	19.5115	19.5523	19.1288			anatomical structure development;anatomical structure formation involved in morphogenesis;anatomical structure morphogenesis;ascending aorta morphogenesis;atrial septum morphogenesis;atrial septum primum morphogenesis;biological regulation;biosynthetic process;canonical Wnt receptor signaling pathway;carbohydrate homeostasis;cardiac chamber formation;cardiac chamber morphogenesis;cardiac right ve…	binding;core promoter binding;core promoter sequence-specific DNA binding;DNA binding;nucleic acid binding;nucleic acid binding transcription factor activity;protein binding;protein binding transcription factor activity;protein dimerization activity;protein heterodimerization activity;regulatory region DNA binding;regulatory region nucleic acid binding;RNA polymerase II core promoter proximal reg…	cell part;cytoplasm;cytoplasmic part;intracellular membrane-bounded organelle;intracellular organelle;intracellular organelle part;intracellular part;membrane-bounded organelle;mitochondrion;nuclear part;nucleoplasm;nucleus;organelle;organelle part	3D-structure;Activator;Completeproteome;DNA-binding;Nucleus;Referenceproteome;Transcription;Transcriptionregulation		1.62064	0.0856713	0.877335	2.07112
Q7TSG2	CTDP1_MOUSE	Ctdp1	20.4721	20.4393	20.2432	20.8042	20.8547	20.5124	20.6175	20.7773	20.5683	21.2583	21.223			cell cycle process;cell division;cellular macromolecule metabolic process;cellular metabolic process;cellular process;cellular protein metabolic process;dephosphorylation;exit from mitosis;macromolecule metabolic process;macromolecule modification;metabolic process;phosphate-containing compound metabolic process;phosphorus metabolic process;primary metabolic process;protein dephosphorylation;prot…	catalytic activity;CTD phosphatase activity;hydrolase activity;hydrolase activity, acting on ester bonds;phosphatase activity;phosphoprotein phosphatase activity;phosphoric ester hydrolase activity;protein serine/threonine phosphatase activity	actin cytoskeleton;cell part;centrosome;cytoplasm;cytoplasmic part;cytoskeletal part;cytoskeleton;intracellular non-membrane-bounded organelle;intracellular organelle;intracellular organelle part;intracellular part;microtubule organizing center;midbody;non-membrane-bounded organelle;nuclear part;nucleoplasm;organelle;organelle part;spindle;spindle midzone;spindle pole	Acetylation;Alternativesplicing;Cellcycle;Celldivision;Completeproteome;Cytoplasm;Cytoskeleton;Hydrolase;Mitosis;Nucleus;Phosphoprotein;Proteinphosphatase;Referenceproteome		1.63953	0.148271	0.410918	1.64305
P35486	ODPA_MOUSE	Pdha1	24.7975	24.4395	24.6316	24.6927	24.6929	24.4459	24.2893	24.6416	24.5073	24.6669	24.7506			acetyl-CoA biosynthetic process;acetyl-CoA biosynthetic process from pyruvate;acetyl-CoA catabolic process;acetyl-CoA metabolic process;alcohol catabolic process;alcohol metabolic process;biosynthetic process;carbohydrate catabolic process;carbohydrate metabolic process;carboxylic acid metabolic process;catabolic process;cellular biosynthetic process;cellular carbohydrate catabolic process;cellul…	catalytic activity;oxidoreductase activity;oxidoreductase activity, acting on the aldehyde or oxo group of donors;oxidoreductase activity, acting on the aldehyde or oxo group of donors, disulfide as acceptor;pyruvate dehydrogenase (acetyl-transferring) activity;pyruvate dehydrogenase activity	cell part;cytoplasmic part;intracellular membrane-bounded organelle;intracellular organelle;intracellular organelle lumen;intracellular organelle part;intracellular part;macromolecular complex;membrane-bounded organelle;membrane-enclosed lumen;mitochondrial matrix;mitochondrial part;mitochondrion;myelin sheath;nucleus;organelle;organelle lumen;organelle part;protein complex;pyruvate dehydrogenase…	Acetylation;Carbohydratemetabolism;Completeproteome;Directproteinsequencing;Glucosemetabolism;Mitochondrion;Oxidoreductase;Phosphoprotein;Pyruvate;Referenceproteome;Thiaminepyrophosphate;Transitpeptide;Tricarboxylicacidcycle		0.497436	0.650722	0.0986996	0.510376
Q3TUU5	TEX30_MOUSE	Tex30	19.6246	19.4388	19.0898	19.3769	19.8142	19.6286	19.9797	20.2437	20.0047	19.7131	19.7639						Completeproteome;Referenceproteome		0.132644	0.848954	-0.0708766	-0.232799
Q80U49	C170B_MOUSE	Cep170b	19.3118	19.7053	19.8009	19.4278	19.7631	19.4951	19.5005	19.6112	19.3734	18.7269	18.3975					cell part;cytoplasm;cytoskeletal part;intracellular organelle part;intracellular part;macromolecular complex;microtubule;organelle part;protein complex	Alternativesplicing;Completeproteome;Cytoplasm;Cytoskeleton;Isopeptidebond;Microtubule;Phosphoprotein;Referenceproteome;Ublconjugation		0.823024	0.294867	-0.388435	-1.11931
P35822	PTPRK_MOUSE	Ptprk	18.6138	18.9007	19.0119	18.2086	19.257	19.1855	17.6558	17.6375	17.3905	17.0346	17.9572			biological adhesion;biological regulation;cell adhesion;cell junction assembly;cell junction organization;cell migration;cell motility;cell surface receptor linked signaling pathway;cell-substrate junction assembly;cellular component assembly;cellular component assembly at cellular level;cellular component movement;cellular component organization;cellular component organization at cellular level;…	beta-catenin binding;binding;catalytic activity;enzyme binding;gamma-catenin binding;hydrolase activity;hydrolase activity, acting on ester bonds;kinase binding;phosphatase activity;phosphoprotein phosphatase activity;phosphoric ester hydrolase activity;protein binding;protein kinase binding;protein tyrosine phosphatase activity	axon;cell body;cell junction;cell part;cell projection;cell surface;cell-cell junction;cilium;dendrite;integral to membrane;intrinsic to membrane;leading edge membrane;membrane part;neuron projection;neuronal cell body;nonmotile primary cilium;photoreceptor outer segment;plasma membrane part;primary cilium	Completeproteome;Disulfidebond;Glycoprotein;Hydrolase;Immunoglobulindomain;Membrane;Proteinphosphatase;Receptor;Referenceproteome;Repeat;Signal;Transmembrane;Transmembranehelix		0.0950809	0.863487	0.126916	0.213335
P14685	PSMD3_MOUSE	Psmd3	20.4089	20.4592	20.1256	20.6178	20.343	20.6161	21.3431	21.4003	21.504	20.8389	20.6814			biological regulation;catabolic process;cellular catabolic process;cellular macromolecule catabolic process;cellular macromolecule metabolic process;cellular metabolic process;cellular process;macromolecule catabolic process;macromolecule metabolic process;metabolic process;modification-dependent macromolecule catabolic process;modification-dependent protein catabolic process;primary metabolic pr…	enzyme regulator activity	cell part;cytoplasm;extracellular membrane-bounded organelle;extracellular organelle;extracellular region part;extracellular vesicular exosome;intracellular membrane-bounded organelle;intracellular organelle;intracellular organelle part;intracellular part;macromolecular complex;membrane;membrane-bounded organelle;membrane-bounded vesicle;nuclear part;nucleoplasm;nucleus;organelle;organelle part;p…	Completeproteome;Proteasome;Referenceproteome;Tumorantigen		0.405341	0.54092	-0.25409	-0.662785
Q9R0H0;Q9R0H0-2	ACOX1_MOUSE	Acox1	20.7412	21.262	20.9585	19.9393	20.8309	21.2426	20.2689	20.3168	19.9446	19.9624	19.8164			biological regulation;carboxylic acid catabolic process;carboxylic acid metabolic process;catabolic process;cellular catabolic process;cellular component organization;cellular component organization at cellular level;cellular component organization or biogenesis;cellular component organization or biogenesis at cellular level;cellular ketone metabolic process;cellular lipid catabolic process;cellu…	acyl-CoA dehydrogenase activity;acyl-CoA oxidase activity;binding;carboxylic acid binding;catalytic activity;coenzyme binding;cofactor binding;FAD binding;fatty acid binding;flavin adenine dinucleotide binding;lipid binding;monocarboxylic acid binding;oxidoreductase activity;oxidoreductase activity, acting on the CH-CH group of donors;oxidoreductase activity, acting on the CH-CH group of donors, …	cell part;cytoplasm;cytoplasmic part;intracellular membrane-bounded organelle;intracellular non-membrane-bounded organelle;intracellular organelle;intracellular organelle part;intracellular part;membrane;membrane-bounded organelle;microbody;microbody membrane;microbody part;mitochondrion;non-membrane-bounded organelle;nuclear part;nucleolus;nucleoplasm;nucleus;organelle;organelle membrane;organel…	Acetylation;Alternativesplicing;Completeproteome;FAD;Fattyacidmetabolism;Flavoprotein;Lipidmetabolism;Oxidoreductase;Peroxisome;Phosphoprotein;Referenceproteome		0.278241	0.652259	-0.223678	-0.508502
E9Q1P8	I2BP2_MOUSE	Irf2bp2	22.8591	22.8434	22.7378	22.5797	23.0802	22.7569	21.8827	21.5951	21.679	22.5389	22.4435			biological regulation;biosynthetic process;cellular biosynthetic process;cellular macromolecule biosynthetic process;cellular macromolecule metabolic process;cellular metabolic process;cellular nitrogen compound metabolic process;cellular process;macromolecule biosynthetic process;macromolecule metabolic process;metabolic process;negative regulation of biological process;negative regulation of bi…	binding;cation binding;ion binding;metal ion binding;protein binding transcription factor activity;transcription cofactor activity;transcription corepressor activity;transcription factor binding transcription factor activity	cell part;cytoplasm;intracellular membrane-bounded organelle;intracellular organelle;intracellular organelle part;intracellular part;membrane-bounded organelle;nuclear part;nucleoplasm;nucleus;organelle;organelle part	Acetylation;Activator;Completeproteome;Cytoplasm;Metal-binding;Nucleus;Phosphoprotein;Referenceproteome;Repressor;Transcription;Transcriptionregulation;Zinc;Zinc-finger		0.718749	0.319932	0.41363	1.0536
P04919;P04919-2	B3AT_MOUSE	Slc4a1	16.2774	13.6044	14.6127	19.0872	14.5394	19.3322	14.5625	15.6179	16.7457	14.8659	19.3634			anion transport;bicarbonate transport;biological regulation;cation homeostasis;cellular cation homeostasis;cellular chemical homeostasis;cellular homeostasis;cellular ion homeostasis;cellular monovalent inorganic cation homeostasis;cellular process;chemical homeostasis;chloride transport;establishment of localization;homeostatic process;inorganic anion transport;ion homeostasis;ion transport;mono…	active transmembrane transporter activity;anion transmembrane transporter activity;anion:anion antiporter activity;ankyrin binding;antiporter activity;bicarbonate transmembrane transporter activity;binding;chloride transmembrane transporter activity;cytoskeletal protein binding;identical protein binding;inorganic anion exchanger activity;inorganic anion transmembrane transporter activity;ion tran…	basolateral plasma membrane;blood microparticle;cell cortex part;cell part;contractile fiber part;cortical cytoskeleton;cytoplasmic part;cytoskeleton;extracellular membrane-bounded organelle;extracellular organelle;extracellular region part;extracellular vesicular exosome;integral to membrane;integral to plasma membrane;intracellular non-membrane-bounded organelle;intracellular organelle;intracel…	Acetylation;Alternativesplicing;Anionexchange;Cellmembrane;Completeproteome;Directproteinsequencing;Glycoprotein;Iontransport;Lipoprotein;Membrane;Palmitate;Phosphoprotein;Referenceproteome;Transmembrane;Transmembranehelix;Transport		1.06446	0.126379	2.20084	1.77112
P28667	MRP_MOUSE	Marcksl1	20.0394	20.1767	21.7076	22.3742	21.1275	20.3661	22.731	23.1795	22.7549	19.9606	19.7329			biological regulation;positive regulation of biological process;positive regulation of cell proliferation;positive regulation of cellular process;regulation of biological process;regulation of cell proliferation;regulation of cellular process		cell part;cytoplasm;extracellular membrane-bounded organelle;extracellular organelle;extracellular region part;extracellular vesicular exosome;intracellular part;membrane;membrane-bounded organelle;membrane-bounded vesicle;organelle;plasma membrane;vesicle	Actin-binding;Calmodulin-binding;Cellmembrane;Completeproteome;Cytoplasm;Lipoprotein;Membrane;Myristate;Phosphoprotein;Referenceproteome		0.705973	0.251917	-1.05257	-1.2309
Q78PY7	SND1_MOUSE	Snd1	23.7323	23.6791	23.6925	23.7723	24.1141	23.8782	23.3591	23.5384	23.6225	23.8626	24.7518			biological regulation;biosynthetic process;cell differentiation;cellular biosynthetic process;cellular developmental process;cellular macromolecule biosynthetic process;cellular macromolecule metabolic process;cellular metabolic process;cellular nitrogen compound metabolic process;cellular process;developmental process;gene silencing;gene silencing by RNA;macromolecule biosynthetic process;macrom…	catalytic activity;hydrolase activity;hydrolase activity, acting on ester bonds;nuclease activity;protein binding transcription factor activity;transcription cofactor activity;transcription factor binding transcription factor activity	cell part;cytoplasm;cytoplasmic membrane-bounded vesicle;cytoplasmic part;cytoplasmic vesicle;extracellular membrane-bounded organelle;extracellular organelle;extracellular region part;extracellular vesicular exosome;intracellular membrane-bounded organelle;intracellular organelle;intracellular part;macromolecular complex;melanosome;membrane;membrane-bounded organelle;membrane-bounded vesicle;mit…	Acetylation;Completeproteome;Cytoplasm;Nucleus;Phosphoprotein;Referenceproteome;Repeat;Transcription;Transcriptionregulation		1.6387	0.133383	0.471787	1.73195
Q7M753	PANK2_MOUSE	Pank2	17.8206	17.8311	17.3444	17.9284	18.2368	18.7142	18.0289	17.8325	17.8608	18.549	18.0574			aerobic respiration;anatomical structure development;anatomical structure morphogenesis;biological regulation;biosynthetic process;cell development;cell part morphogenesis;cellular biosynthetic process;cellular chemical homeostasis;cellular component morphogenesis;cellular component organization;cellular component organization at cellular level;cellular component organization or biogenesis;cellul…	adenyl nucleotide binding;adenyl ribonucleotide binding;ATP binding;binding;catalytic activity;kinase activity;nucleotide binding;pantothenate kinase activity;phosphotransferase activity, alcohol group as acceptor;purine nucleotide binding;purine ribonucleoside triphosphate binding;purine ribonucleotide binding;ribonucleotide binding;transferase activity;transferase activity, transferring phospho…	cell part;cytoplasmic part;cytosol;intracellular membrane-bounded organelle;intracellular organelle;intracellular part;membrane-bounded organelle;mitochondrion;organelle	Kinase;Transferase		1.84357	0.10683	0.510786	1.9003
Q62468	VILI_MOUSE	Vil1	22.985	23.0482	23.3559	20.5038	21.6762	22.5645	23.9807	23.9204	23.8534	21.6844	22.2894			actin cytoskeleton organization;actin filament capping;actin filament depolymerization;actin filament organization;actin filament polymerization;actin filament severing;actin filament-based movement;actin filament-based process;actin nucleation;actin polymerization or depolymerization;actin-mediated cell contraction;biological regulation;carbohydrate transport;cell differentiation;cell surface re…	actin binding;actin filament binding;binding;calcium ion binding;carboxylic acid binding;caspase inhibitor activity;caspase regulator activity;cation binding;cysteine-type endopeptidase inhibitor activity;cytoskeletal protein binding;endopeptidase inhibitor activity;endopeptidase regulator activity;enzyme inhibitor activity;enzyme regulator activity;fatty acid binding;identical protein binding;io…	actin filament bundle;brush border;cell part;cell projection;cell projection part;cytoplasm;cytoskeletal part;extracellular membrane-bounded organelle;extracellular organelle;extracellular region part;extracellular vesicular exosome;filopodium;filopodium tip;intracellular organelle part;intracellular part;lamellipodium;membrane-bounded organelle;membrane-bounded vesicle;microvillus;organelle;orga…	Actin-binding;Actincapping;Apoptosis;Calcium;Cellprojection;Completeproteome;Cytoplasm;Cytoskeleton;Metal-binding;Phosphoprotein;Referenceproteome;Repeat	+	2.94475	0.011952	-1.78027	-3.71224
Q05A36	MEX3C_MOUSE	Mex3c	19.0104	19.0191	19.3986	19.5388	19.5159	19.1149	18.1207	18.3549	17.9477	19.1267	18.8698			biological regulation;cell growth;cellular process;chondrocyte hypertrophy;developmental cell growth;developmental growth;developmental process;energy homeostasis;growth;homeostatic process;multicellular organismal homeostasis;multicellular organismal process;regulation of biological process;regulation of biological quality;regulation of cell differentiation;regulation of cellular process;regulat…	binding;catalytic activity;cation binding;ion binding;ligase activity;metal ion binding;transition metal ion binding;zinc ion binding	cell part;cytoplasm;intracellular membrane-bounded organelle;intracellular organelle;intracellular part;membrane-bounded organelle;nucleus;organelle	Completeproteome;Cytoplasm;Ligase;Metal-binding;Nucleus;Phosphoprotein;Referenceproteome;Repeat;RNA-binding;Ublconjugationpathway;Zinc;Zinc-finger		1.15995	0.170773	0.591313	1.52918
Q8VE19	MIO_MOUSE	Mios	18.2679	17.9248	17.7824	17.8065	17.8396	18.5237	17.0237	16.8902	17.3192	17.9358	17.9622					cell junction;cell part;cytoplasm;cytoplasmic part;intracellular membrane-bounded organelle;intracellular organelle;intracellular organelle part;intracellular part;lysosomal membrane;membrane;membrane-bounded organelle;nuclear part;nucleoplasm;nucleus;organelle;organelle membrane;organelle part;vacuolar membrane;vacuolar part	Completeproteome;Phosphoprotein;Referenceproteome;Repeat;WDrepeat		0.950121	0.234385	0.478888	1.28728
Q80UJ7	RB3GP_MOUSE	Rab3gap1	20.0093	19.872	20.3749	20.6283	20.0228	20.3057	20.295	19.9974	19.9526	20.3838	20.3118			anatomical structure development;anatomical structure morphogenesis;biological regulation;brain development;camera-type eye development;cellular chemical homeostasis;cellular component organization;cellular component organization at cellular level;cellular component organization or biogenesis;cellular component organization or biogenesis at cellular level;cellular homeostasis;cellular ion homeost…	binding;enzyme activator activity;enzyme binding;enzyme regulator activity;GTPase activator activity;GTPase binding;GTPase regulator activity;guanyl-nucleotide exchange factor activity;nucleoside-triphosphatase regulator activity;protein binding;Rab GTPase binding;Rab guanyl-nucleotide exchange factor activity;Ras GTPase binding;Ras guanyl-nucleotide exchange factor activity;small GTPase binding;…	cell part;cytoplasm;cytoplasmic part;endoplasmic reticulum part;endoplasmic reticulum tubular network;extracellular membrane-bounded organelle;extracellular organelle;extracellular region part;extracellular vesicular exosome;intracellular organelle part;intracellular part;macromolecular complex;membrane-bounded organelle;membrane-bounded vesicle;organelle;organelle part;protein complex;vesicle	Completeproteome;Cytoplasm;GTPaseactivation;Phosphoprotein;Referenceproteome		1.08467	0.305363	0.246951	1.09121
Q64727	VINC_MOUSE	Vcl	26.6944	26.6763	27.0771	27.1625	26.487	26.3061	25.8076	25.6811	25.3571	26.9006	26.8493			adherens junction assembly;adherens junction organization;anatomical structure morphogenesis;apical junction assembly;axon extension;biological adhesion;biological regulation;cell adhesion;cell growth;cell junction assembly;cell junction organization;cell projection assembly;cell projection organization;cell-cell adhesion;cell-cell junction assembly;cell-cell junction organization;cell-matrix adh…	alpha-catenin binding;binding;dystroglycan binding;glycoprotein binding;protein binding;structural molecule activity	actin cytoskeleton;adherens junction;anchoring junction;cell junction;cell part;cell-cell adherens junction;cell-cell junction;cell-substrate adherens junction;cell-substrate junction;contractile fiber part;costamere;cytoplasm;cytoplasmic part;cytoskeleton;extracellular membrane-bounded organelle;extracellular organelle;extracellular region part;extracellular vesicular exosome;fascia adherens;foc…	Acetylation;Actin-binding;Celladhesion;Celljunction;Cellmembrane;Completeproteome;Cytoplasm;Cytoskeleton;Directproteinsequencing;Lipoprotein;Membrane;Palmitate;Phosphoprotein;Referenceproteome;Repeat		0.804475	0.266063	0.525503	1.19367
[truncated: 9,044 more rows]
