# Supplementary material for: Cell-selective proteomics segregates pancreatic cancer subtypes by extracellular proteins in tumors and circulation
Source: Nat Commun. 2023 May 8;14:2642. doi: 10.1038/s41467-023-38171-8 (PMC10167354; doi:10.1038/s41467-023-38171-8)
Supplement: Supplementary file 7 — Supplementary Dataset 3 [file 41467_2023_38171_MOESM7_ESM.xlsx]

## Sheet: guide
Related to Fig. 6
sheet	description	type
2	PDAC-derived proteins in serum of tumor-bearing mice	quantified protein groups after filtering for specifically enriched proteins (ratios vs corresponding WT enrichment specificity controls included; NA if exclusively identified in MetRS* samples)
3	PDAC-derived proteins in serum of tumor-bearing mice	quantified protein groups after additional filtering for valid values and imputation (see methods for details) + test statistics

## Sheet: 2_PDAC_secretomes_serum_withNA
Protein Group	Protein Names	Genes	log2_MaxLFQ_MetRS*_8513_serum	log2_MaxLFQ_MetRS*_8513_serum	log2_MaxLFQ_MetRS*_8513_serum	log2_MaxLFQ_MetRS*_8661_serum	log2_MaxLFQ_MetRS*_8661_serum	log2_MaxLFQ_MetRS*_8661_serum	log2_MaxLFQ_MetRS*_8661_serum	intensityRatio_MetRS*/WT(Ctrl)_8513_serum	intensityRatio_MetRS*/WT(Ctrl)_8661_serum	Divided into (1) ""Core matrisome"" and (2) ""Matrisome-associated"" genes	Categories within groups - (1) Core matrisome: ECM Glycoproteins, Collagens, Proteoglycans; (2) Matrisome-associated: ECM-affiliated, ECM Regulators, Secreted Factors
B1AVU4;Q9D3N5	B1AVU4_MOUSE;Q9D3N5_MOUSE	5430402E10Rik;Gm14744	21.4852	20.2228	21.9796	NA	NA	NA	NA	5.22492	NA
Q19LI2	A1BG_MOUSE	A1bg	NA	NA	NA	26.263	21.2446	15.9973	19.4737	NA	6.52855
E9Q876	ABCAC_MOUSE	Abca12	NA	NA	NA	17.6616	NA	NA	NA	NA	NA
Q4KML4	ABRAL_MOUSE	Abracl	15.9564	17.258	NA	NA	NA	NA	16.6989	8.43331	NA
P50544	ACADV_MOUSE	Acadvl	NA	NA	NA	19.1549	NA	NA	12.5026	NA	10.2989
Q8BMP6	GCP60_MOUSE	Acbd3	NA	NA	NA	17.3571	NA	NA	NA	NA	NA
P09470	ACE_MOUSE	Ace	22.8749	23.4143	21.7497	19.1954	18.7943	19.0765	19.0962	70.162	8.28187
Q91V92	ACLY_MOUSE	Acly	NA	14.7743	NA	NA	NA	NA	NA	NA	NA
Q91V12;Q91V12-2;Q91V12-3;Q91V12-4	BACH_MOUSE	Acot7	15.3955	16.5359	13.84	NA	NA	NA	NA	NA	NA
Q9R0H0;Q9R0H0-2	ACOX1_MOUSE	Acox1	NA	NA	NA	18.2495	NA	NA	NA	NA	NA
P41216	ACSL1_MOUSE	Acsl1	NA	NA	NA	16.8366	NA	NA	NA	NA	NA
Q9QXG4	ACSA_MOUSE	Acss2	14.4249	NA	NA	NA	NA	NA	NA	NA	NA
P68134	ACTS_MOUSE	Acta1	21.0288	22.0773	21.2463	21.821	21.4115	21.9996	22.1248	3.68117	3.43737
P60710	ACTB_MOUSE	Actb	25.114	26.1892	24.6722	26.0061	25.5271	26.1877	25.5631	6.62812	6.53259
Q8BFZ3	ACTBL_MOUSE	Actbl2	16.0102	17.1077	15.2376	NA	NA	NA	NA	NA	NA
P63268	ACTH_MOUSE	Actg2	NA	NA	NA	15.3203	17.2678	16.7147	NA	NA	NA
Q9Z2N8	ACL6A_MOUSE	Actl6a	NA	15.2868	NA	15.8004	16.0986	16.8779	16.7858	NA	NA
Q7TPR4	ACTN1_MOUSE	Actn1	NA	NA	NA	16.8295	13.8792	14.9001	14.3488	NA	3.28394
Q9JI91	ACTN2_MOUSE	Actn2	NA	NA	NA	17.2137	NA	15.0835	NA	NA	5.73907
P57780	ACTN4_MOUSE	Actn4	NA	NA	NA	21.5429	17.7654	18.2377	18.058	NA	11.2418
P61164	ACTZ_MOUSE	Actr1a	NA	NA	NA	18.5511	NA	15.9981	17.0727	NA	NA
P61161	ARP2_MOUSE	Actr2	NA	17.4012	16.2427	17.3604	17.6065	18.1528	17.0625	NA	6.46181
Q99JY9	ARP3_MOUSE	Actr3	NA	NA	NA	19.1969	16.8765	18.0851	17.2308	NA	8.26551
Q99JW2	ACY1_MOUSE	Acy1	16.0927	16.3654	16.9716	NA	NA	NA	NA	NA	NA
P56376	ACYP1_MOUSE	Acyp1	17.5491	18.3455	17.5853	NA	NA	14.7999	NA	3.39039	NA
O35598	ADA10_MOUSE	Adam10	17.8922	18.4957	18.6652	16.5243	17.3619	17.6298	17.7252	77.2983	7.25236	Matrisome-associated	ECM Regulators
O88839;O88839-2;O88839-3;O88839-4	ADA15_MOUSE	Adam15	18.2734	19.4624	18.1045	16.3484	16.7391	16.2439	17.6255	NA	NA	Matrisome-associated	ECM Regulators
O35674	ADA19_MOUSE	Adam19	17.7891	18.9211	17.5115	NA	NA	NA	NA	NA	NA	Matrisome-associated	ECM Regulators
P97857	ATS1_MOUSE	Adamts1	17.7519	19.2684	18.0338	NA	NA	NA	NA	NA	NA	Matrisome-associated	ECM Regulators
Q8C9W3	ATS2_MOUSE	Adamts2	13.3656	15.2226	13.4317	NA	NA	NA	NA	NA	NA	Matrisome-associated	ECM Regulators
Q8BNJ2	ATS4_MOUSE	Adamts4	16.5022	18.1503	17.2541	NA	NA	NA	NA	NA	NA	Matrisome-associated	ECM Regulators
Q7TSK7	ATL2_MOUSE	Adamtsl2	17.712	18.4937	17.9838	NA	NA	NA	NA	3.60091	NA	Matrisome-associated	ECM Regulators
G3UWL5;G3UXC7	G3UWL5_MOUSE;G3UXC7_MOUSE	Adamtsl3	16.2177	16.2294	NA	NA	NA	NA	NA	NA	NA	Matrisome-associated	ECM Regulators
Q80T21	ATL4_MOUSE	Adamtsl4	19.7668	19.3986	18.4841	20.0097	19.9249	20.0441	20.5935	15.408	16.032	Matrisome-associated	ECM Regulators
Q9QYC0;Q9QYC0-2	ADDA_MOUSE	Add1	13.669	13.2647	NA	NA	14.6658	15.2772	14.1022	7.5708	4.83774
Q9QYB8;Q9QYB8-2	ADDB_MOUSE	Add2	NA	14.1162	NA	NA	NA	15.018	NA	NA	NA
Q9Z0M6;Q9Z0M6-3	AGRE5_MOUSE	Adgre5	17.5433	17.2177	17.0365	14.9704	16.4867	15.3179	16.6678	3.11841	3.53092
G5E8Q8	AGRF5_MOUSE	Adgrf5	18.0602	17.8788	17.4936	NA	NA	NA	NA	3.4296	NA
Q8K209	AGRG1_MOUSE	Adgrg1	NA	13.8775	13.1464	NA	NA	NA	NA	NA	NA
Q8CJ12;Q8CJ12-2;Q8CJ12-3;Q8CJ12-4;Q8CJ12-5	AGRG2_MOUSE	Adgrg2	18.9729	18.4899	17.1528	NA	NA	15.3675	16.4523	NA	NA
Q6F3F9	AGRG6_MOUSE	Adgrg6	20.9664	20.7332	18.9498	17.7937	18.7654	18.3982	19.2642	NA	NA
P55264;P55264-2	ADK_MOUSE	Adk	NA	NA	17.3777	NA	NA	NA	NA	6.70074	NA
Q9JKV1	ADRM1_MOUSE	Adrm1	15.1514	14.6316	14.9222	NA	15.4804	15.7754	15.479	5.66785	5.46108
P54822	PUR8_MOUSE	Adsl	17.6195	18.0964	17.1504	17.8302	18.032	18.7636	18.3062	10.4358	7.36688
P46664	PURA2_MOUSE	Adss2	NA	NA	NA	15.7866	15.3529	17.3954	16.741	NA	NA
Q640N1;Q640N1-2	AEBP1_MOUSE	Aebp1	16.7772	17.5488	14.4607	NA	NA	NA	16.2779	NA	NA	Core matrisome	ECM Glycoproteins
Q8JZQ2	AFG32_MOUSE	Afg3l2	NA	NA	NA	16.1657	NA	NA	NA	NA	NA
Q64191	ASPG_MOUSE	Aga	NA	NA	NA	17.5767	NA	NA	NA	NA	7.08312
Q8CJG1	AGO1_MOUSE	Ago1	NA	NA	NA	15.1995	NA	NA	NA	NA	4.74052
A2ASQ1-2;A2ASQ1-3	AGRIN_MOUSE	Agrn	18.4563	18.496	17.5819	20.537	20.7138	21.0225	20.9733	3.93042	99.7981	Core matrisome	ECM Glycoproteins
Q68FL4	SAHH3_MOUSE	Ahcyl2	16.7983	17.7315	17.0714	18.2476	19.6196	18.2108	19.7037	3.50637	37.8613
A0A7N9VR94	A0A7N9VR94_MOUSE	Ahnak2	23.6392	22.5449	21.5537	18.7656	20.3431	20.1651	19.9716	310.647	26.4883
Q9CY02	AHSP_MOUSE	Ahsp	NA	NA	NA	NA	NA	14.6214	NA	NA	NA
Q9Z0X1	AIFM1_MOUSE	Aifm1	NA	NA	NA	16.1494	NA	NA	NA	NA	NA
Q8R010	AIMP2_MOUSE	Aimp2	NA	NA	NA	16.5812	NA	NA	NA	NA	NA
Q9R0Y5;Q9R0Y5-2	KAD1_MOUSE	Ak1	NA	NA	NA	17.1366	17.1943	17.2577	15.4413	NA	3.56828
Q9WTP6;Q9WTP6-2	KAD2_MOUSE	Ak2	NA	NA	NA	16.8951	13.841	15.1466	13.4295	NA	NA
Q9JII6	AK1A1_MOUSE	Akr1a1	17.7243	17.2687	17.1055	NA	NA	NA	NA	6.22915	NA
P45376	ALDR_MOUSE	Akr1b1	17.5429	17.5696	17.5684	15.9313	16.4869	17.9377	17.9096	4.15624	3.45469
P70694	DHB5_MOUSE	Akr1c6	NA	15.7767	16.3037	NA	NA	NA	NA	5.15026	NA
Q9DCT1	AKCL2_MOUSE	Akr1e2	17.0543	16.7135	16.7253	17.7846	17.487	17.3734	17.6366	5.95349	3.18078
P10518	HEM2_MOUSE	Alad	15.3922	15.6777	15.0719	16.9719	16.8877	18.1245	16.924	4.88629	3.1109
Q61490	CD166_MOUSE	Alcam	20.9701	21.5396	20.7002	21.3936	23.0418	22.5452	22.776	248.399	238.286
Q9JHW9	AL1A3_MOUSE	Aldh1a3	NA	NA	NA	17.1881	16.3609	16.8736	15.1677	NA	4.63648
O35945	AL1A7_MOUSE	Aldh1a7	18.7094	17.5957	19.29	NA	NA	NA	NA	7.67791	NA
P47739	AL3A1_MOUSE	Aldh3a1	16.4256	16.2464	17.0113	NA	NA	NA	NA	11.7882	NA
P47740	AL3A2_MOUSE	Aldh3a2	NA	NA	16.5285	18.3913	NA	15.7687	16.1044	NA	4.48825
Q91Y97	ALDOB_MOUSE	Aldob	NA	NA	NA	17.0187	15.8288	16.9685	15.6939	NA	3.32301
P05063	ALDOC_MOUSE	Aldoc	15.9974	14.7864	15.7397	NA	NA	NA	NA	NA	NA
Q9D8C3-2	ALG13_MOUSE	Alg13	19.1261	17.3448	NA	NA	NA	NA	NA	15.0991	NA
O70582	LX12B_MOUSE	Alox12b	NA	NA	NA	18.357	NA	14.8967	NA	NA	3.30577
F8VPQ6	F8VPQ6_MOUSE	Alpi	NA	NA	NA	NA	16.9014	NA	NA	NA	NA
O55189	AMBN_MOUSE	Ambn	13.9164	12.6104	NA	NA	NA	NA	NA	NA	NA	Core matrisome	ECM Glycoproteins
Q9R182	ANGL3_MOUSE	Angptl3	NA	NA	NA	14.6596	14.1179	13.1928	13.4951	NA	NA	Matrisome-associated	Secreted Factors
Q9Z1P8	ANGL4_MOUSE	Angptl4	18.9167	18.246	16.6971	16.6422	17.4543	16.9177	17.0353	NA	16.0532	Matrisome-associated	Secreted Factors
Q8R1L8	ANGL8_MOUSE	Angptl8	15.0626	16.0056	15.0086	15.8309	14.9121	14.8254	16.0109	NA	NA
G5E8K5;G5E8K5-2;G5E8K5-3	ANK3_MOUSE	Ank3	NA	NA	NA	16.7592	16.0491	17.2793	NA	NA	NA
O35381;Q64G17	AN32A_MOUSE;AN32C_MOUSE	Anp32a;Anp32c	NA	NA	14.4671	NA	NA	NA	NA	NA	NA
Q9EST5;Q9EST5-2	AN32B_MOUSE	Anp32b	15.4464	15.7551	NA	NA	NA	17.8276	17.0185	4.56202	3.05028
P97449	AMPN_MOUSE	Anpep	19.0813	19.656	18.6978	NA	NA	NA	NA	43.6862	NA
P97384	ANX11_MOUSE	Anxa11	NA	NA	NA	16.5585	14.1826	14.3403	14.7774	NA	NA	Matrisome-associated	ECM-affiliated Proteins
P07356	ANXA2_MOUSE	Anxa2	19.1546	18.1498	18.4349	NA	NA	NA	NA	3.00789	NA	Matrisome-associated	ECM-affiliated Proteins
P14824	ANXA6_MOUSE	Anxa6	NA	NA	NA	15.7844	NA	NA	NA	NA	NA	Matrisome-associated	ECM-affiliated Proteins
O54754	AOXA_MOUSE	Aox1	NA	14.7743	NA	NA	NA	NA	NA	NA	NA
G3X982	AOXC_MOUSE	Aox3	19.8463	NA	19.92	NA	NA	NA	NA	10.9142	NA
O35643	AP1B1_MOUSE	Ap1b1	NA	NA	NA	18.2225	NA	13.6496	12.325	NA	NA
P22892	AP1G1_MOUSE	Ap1g1	NA	NA	15.122	17.9045	15.7554	15.5636	15.1208	NA	5.24377
O54774	AP3D1_MOUSE	Ap3d1	NA	NA	NA	16.5536	NA	NA	NA	NA	NA
Q8R146;Q8R146-2	APEH_MOUSE	Apeh	16.3079	NA	16.0409	NA	NA	NA	NA	4.1948	NA
Q06335;Q06335-2	APLP2_MOUSE	Aplp2	16.7917	18.2728	NA	NA	NA	NA	NA	NA	NA
P51910	APOD_MOUSE	Apod	27.7502	28.5476	27.6305	NA	NA	NA	NA	107.748	NA
P12023	A4_MOUSE	App	19.1194	18.7317	18.6342	19.6415	17.6074	18.2616	18.643	81.1016	26.6509
P08030	APT_MOUSE	Aprt	NA	NA	NA	17.2291	NA	NA	NA	NA	NA
P31955	AREG_MOUSE	Areg	NA	16.461	NA	NA	NA	NA	14.25	NA	NA	Matrisome-associated	Secreted Factors
P61205;P84078	ARF1_MOUSE;ARF3_MOUSE	Arf1;Arf3	16.3866	15.7634	15.3388	NA	NA	NA	NA	3.37255	NA
P84084	ARF5_MOUSE	Arf5	NA	13.7677	14.7517	18.4862	16.9198	16.8315	16.9286	3.19292	10.5004
P62331	ARF6_MOUSE	Arf6	NA	NA	NA	16.9738	NA	NA	NA	NA	NA
A2A5R2;G3X9K3	BIG1_MOUSE;BIG2_MOUSE	Arfgef1;Arfgef2	NA	NA	NA	16.0032	NA	NA	NA	NA	NA
G5E8V9;G5E8V9-2;G5E8V9-3	ARFP1_MOUSE	Arfip1	NA	NA	NA	15.9758	NA	NA	NA	NA	NA
Q5FWK3	RHG01_MOUSE	Arhgap1	13.1878	15.2622	13.0503	17.7742	15.1345	16.0009	15.4121	NA	16.6672
Q99PT1	GDIR1_MOUSE	Arhgdia	NA	NA	NA	17.6477	18.7461	19.5484	18.9776	NA	5.16535
A2AWP8;A2AWP8-2;A2AWP8-3;A2AWP8-4	ARGAL_MOUSE	Arhgef10l	NA	NA	NA	17.0308	NA	NA	NA	NA	NA
P61211	ARL1_MOUSE	Arl1	NA	NA	NA	18.4937	NA	NA	NA	NA	15.1217
Q6P068;Q80ZU0;Q9D4P0	ARL5A_MOUSE;ARL5B_MOUSE;ARL5C_MOUSE	Arl5a;Arl5b;Arl5c	NA	NA	NA	14.0432	NA	NA	NA	NA	NA
Q9CQW2	ARL8B_MOUSE	Arl8b	NA	NA	NA	18.856	NA	NA	NA	NA	41.2
Q9R0Q6	ARC1A_MOUSE	Arpc1a	NA	NA	NA	18.5202	NA	NA	NA	NA	NA
Q9WV32	ARC1B_MOUSE	Arpc1b	18.4051	19.4389	17.7479	19.0329	18.77	19.2955	18.9036	3.51877	3.52175
Q9CVB6	ARPC2_MOUSE	Arpc2	15.9162	17.1461	15.2998	NA	NA	NA	NA	NA	NA
Q9JM76	ARPC3_MOUSE	Arpc3	18.9082	19.6877	18.5624	19.2017	19.0241	19.5713	18.8676	11.1352	8.12709
P59999	ARPC4_MOUSE	Arpc4	NA	NA	NA	20.4121	18.37	18.9723	18.5639	NA	7.92384
Q9WV54	ASAH1_MOUSE	Asah1	18.7404	16.903	16.5874	NA	NA	NA	NA	3.40154	NA
Q9JHE3	ASAH2_MOUSE	Asah2	17.1146	17.5946	16.366	15.9259	15.8609	16.4742	16.1158	NA	NA
Q8R3P0	ACY2_MOUSE	Aspa	16.6419	17.4659	15.631	16.3088	16.0185	17.0268	15.9862	NA	NA
Q99MQ4	ASPN_MOUSE	Aspn	19.4415	20.3551	19.488	NA	NA	NA	NA	41.8818	NA	Core matrisome	Proteoglycans
F6VAN0	ATF6A_MOUSE	Atf6	18.6399	18.4337	17.4762	14.3764	15.5813	16.6733	16.6733	NA	NA
O35451	ATF6B_MOUSE	Atf6b	19.8281	19.2236	18.4611	17.3253	18.6758	18.0943	19.1295	NA	NA
Q9D906	ATG7_MOUSE	Atg7	NA	NA	NA	16.0692	13.7055	NA	NA	NA	NA
Q9CWJ9	PUR9_MOUSE	Atic	18.7469	18.6891	18.0691	NA	NA	NA	NA	5.25919	NA
Q6PA06;Q6PA06-2	ATLA2_MOUSE	Atl2	NA	NA	NA	17.0018	NA	NA	NA	NA	NA
Q62388	ATM_MOUSE	Atm	19.7258	18.5548	17.755	NA	NA	NA	NA	6.16306	NA
O08997	ATOX1_MOUSE	Atox1	NA	NA	NA	15.708	17.4118	18.0525	19.0527	NA	4.67891
Q6PIE5	AT1A2_MOUSE	Atp1a2	15.9782	NA	NA	NA	NA	NA	NA	NA	NA
Q6PIC6	AT1A3_MOUSE	Atp1a3	NA	NA	NA	17.7489	NA	NA	NA	NA	NA
Q9WV27	AT1A4_MOUSE	Atp1a4	NA	NA	NA	17.2196	NA	NA	NA	NA	NA
P14094	AT1B1_MOUSE	Atp1b1	16.4567	15.6639	NA	17.5213	16.9013	16.13	16.614	NA	NA
P97370	AT1B3_MOUSE	Atp1b3	19.3922	18.9122	17.6119	NA	16.2809	NA	16.2071	NA	NA
Q8R429	AT2A1_MOUSE	Atp2a1	NA	NA	NA	18.2321	NA	NA	NA	NA	NA
O55143;O55143-2	AT2A2_MOUSE	Atp2a2	NA	NA	NA	19.1647	NA	NA	NA	NA	NA
Q03265	ATPA_MOUSE	Atp5f1a	NA	NA	NA	21.9641	19.4653	16.601	17.7284	NA	3.48851
Q91VR2	ATPG_MOUSE	Atp5f1c	NA	NA	NA	18.0434	NA	NA	NA	NA	NA
P56383;P56384;Q9CR84	AT5G1_MOUSE;AT5G2_MOUSE;AT5G3_MOUSE	Atp5mc1;Atp5mc2;Atp5mc3	NA	NA	NA	16.9623	NA	NA	NA	NA	8.69599
Q9DB20	ATPO_MOUSE	Atp5po	NA	NA	NA	18.2772	NA	NA	NA	NA	NA
Q9R1Q9	VAS1_MOUSE	Atp6ap1	18.8468	20.508	19.672	16.707	17.3136	16.6337	17.3035	NA	4.62551
Q9CYN9	RENR_MOUSE	Atp6ap2	NA	15.2168	NA	NA	NA	NA	NA	NA	NA
Q9Z1G4;Q9Z1G4-2;Q9Z1G4-3	VPP1_MOUSE	Atp6v0a1	NA	NA	NA	18.543	NA	NA	NA	NA	32.6068
P51863	VA0D1_MOUSE	Atp6v0d1	NA	NA	NA	18.2113	NA	NA	NA	NA	30.9746
P50516	VATA_MOUSE	Atp6v1a	NA	NA	NA	19.6953	17.6748	15.9279	14.3802	NA	5.10626
P62814	VATB2_MOUSE	Atp6v1b2	NA	15.1494	NA	NA	NA	NA	NA	8.8959	NA
Q99L60;Q99L60-2	VATC2_MOUSE	Atp6v1c2	NA	NA	NA	17.678	NA	NA	NA	NA	NA
P50518	VATE1_MOUSE	Atp6v1e1	13.8316	16.5187	15.2087	18.467	15.7118	15.7385	14.9366	NA	NA
Q9CR51	VATG1_MOUSE	Atp6v1g1	NA	NA	NA	17.6479	NA	12.5255	NA	NA	9.25766
Q8BVE3	VATH_MOUSE	Atp6v1h	NA	NA	NA	16.338	NA	NA	NA	NA	NA
Q6PGD0	ARAID_MOUSE	Atraid	16.3983	16.371	15.5793	NA	NA	NA	12.9192	NA	NA
Q9WU60	ATRN_MOUSE	Atrn	15.816	16.0467	NA	NA	17.1051	15.8723	16.2175	NA	NA
Q00993	UFO_MOUSE	Axl	21.8871	22.1928	20.7463	21.7638	22.7646	22.1603	22.9894	158.751	133.741
P01887	B2MG_MOUSE	B2m	30.487	30.7501	30.3615	27.9025	29.1723	26.8317	28.4802	22.7434	75.0958
Q9Z222	B3GN2_MOUSE	B3GNT2	18.5742	18.7633	17.3349	17.5248	17.947	16.5611	18.4084	NA	23.5573
Q09200	B4GN1_MOUSE	B4galnt1	17.1215	16.8698	15.4408	15.5788	15.8472	16.1333	16.2009	NA	NA
P15535;P15535-2	B4GT1_MOUSE	B4galt1	22.5634	22.7864	21.9365	21.9388	22.4738	22.1688	22.6193	41.6743	55.3723
Q9Z1R2	BAG6_MOUSE	Bag6	16.9593	16.4753	16.5225	18.961	18.8796	17.4035	15.9549	NA	NA
Q8BKX1;Q8BKX1-2;Q8BKX1-3;Q8BKX1-4	BAIP2_MOUSE	Baiap2	NA	NA	NA	16.8388	NA	NA	NA	NA	NA
Q91XV3	BASP1_MOUSE	Basp1	15.3177	14.4873	14.788	15.7533	16.0557	16.289	16.2011	NA	3.16991
Q9R069	BCAM_MOUSE	Bcam	NA	NA	NA	19.7418	20.6954	20.5148	20.2813	NA	NA
P24288	BCAT1_MOUSE	Bcat1	14.8325	16.0469	NA	NA	NA	NA	NA	NA	NA
Q03311	CHLE_MOUSE	Bche	NA	NA	NA	18.3995	20.0443	20.0136	19.9444	NA	4.96392
P21237;P21237-2	BDNF_MOUSE	Bdnf	17.5677	19.7171	18.4585	NA	NA	NA	NA	NA	NA	Matrisome-associated	Secreted Factors
Q921C5;Q921C5-2	BICD2_MOUSE	Bicd2	NA	NA	NA	15.8179	NA	NA	NA	NA	NA
O08539;O08539-2	BIN1_MOUSE	Bin1	15.5176	16.541	14.2588	NA	15.501	NA	NA	NA	NA
D3Z6Q9	BIN2_MOUSE	Bin2	17.5195	17.462	17.9598	15.6754	16.4816	16.5522	16.6649	4.16944	3.13942
Q8R016	BLMH_MOUSE	Blmh	21.095	21.296	20.6281	NA	NA	NA	NA	19.2992	NA
P98063	BMP1_MOUSE	Bmp1	14.511	16.0492	NA	15.6373	16.6102	16.6313	17.5954	NA	NA	Matrisome-associated	ECM Regulators
P21274	BMP2_MOUSE	Bmp2	20.1377	21.0373	20.2535	NA	NA	NA	NA	NA	NA	Matrisome-associated	Secreted Factors
Q6AZB0;Q6AZB0-3;Q6AZB0-4	BOC_MOUSE	Boc	16.7899	18.5528	17.7175	NA	NA	NA	NA	NA	NA
Q80XI7	VOME_MOUSE	Bpifb9a	23.4921	22.8553	24.4789	21.3392	23.576	22.2309	23.1996	364.276	488.946
A2AJD1	A2AJD1_MOUSE	Bpifb9b	19.4204	19.0249	20.5902	17.0904	19.4485	18.073	18.9528	17.7535	5.56526
Q80V26	IMPA3_MOUSE	Bpnt2	20.6984	20.5786	19.7567	19.115	20.5073	19.8671	20.5576	NA	154.612
P18572;P18572-2	BASI_MOUSE	Bsg	16.9745	16.8315	16.5907	16.4848	17.0422	16.6264	16.6058	NA	NA
Q8CIF4	BTD_MOUSE	Btd	22.4772	22.1988	21.5321	19.6586	20.6724	20.3015	20.9217	20.3462	8.82771
Q9WVA3	BUB3_MOUSE	Bub3	NA	NA	NA	16.2257	NA	NA	NA	NA	NA
Q9CQC6	BZW1_MOUSE	Bzw1	NA	NA	NA	17.5082	16.3512	14.9924	14.587	NA	NA
Q91VK1	BZW2_MOUSE	Bzw2	NA	NA	NA	15.6382	NA	NA	NA	NA	NA
Q8CG16	C1RA_MOUSE	C1ra	NA	NA	NA	20.2655	20.6381	20.2915	20.5624	NA	5.10722
E9Q6C2	E9Q6C2_MOUSE	C1s1	NA	NA	NA	18.1348	17.5159	17.3937	16.7958	NA	NA
Q8CG14	CS1A_MOUSE	C1sa	NA	NA	NA	22.5011	22.6272	22.2004	22.2306	NA	17.2385
Q8CFG8	CS1B_MOUSE	C1sb	NA	NA	NA	16.9264	16.8929	16.7451	NA	NA	NA
H3BKW9	H3BKW9_MOUSE	C3	16.3951	15.2276	NA	NA	NA	NA	NA	NA	NA
P01029	CO4B_MOUSE	C4b	26.1217	25.8891	25.6013	NA	NA	NA	NA	5.93363	NA
P18761	CAH6_MOUSE	Ca6	19.1689	18.7152	20.2442	NA	NA	NA	NA	5.8078	NA
B2RQC6;B2RQC6-2	PYR1_MOUSE	Cad	NA	NA	NA	16.3623	NA	NA	NA	NA	NA
Q8R5M8;Q8R5M8-2;Q8R5M8-3;Q8R5M8-4;Q8R5M8-5	CADM1_MOUSE	Cadm1	21.1168	20.6226	20.091	21.3382	22.9186	22.3427	22.5945	NA	692.493
D3Z6I7;E9Q0M9;E9QA15;E9QA16;Q8VCQ8	D3Z6I7_MOUSE;E9Q0M9_MOUSE;E9QA15_MOUSE;E9QA16_MOUSE;Q8VCQ8_MOUSE	Cald1	16.1051	16.6724	16.7122	NA	NA	NA	NA	5.57728	NA
P0DP26;P0DP27;P0DP28	CALM1_MOUSE;CALM2_MOUSE;CALM3_MOUSE	Calm1;Calm2;Calm3	17.3683	15.6227	16.9161	19.7666	17.2672	17.4762	17.5441	NA	3.88137
Q9JM83	CALM4_MOUSE	Calm4	14.6112	14.0474	15.9812	NA	NA	NA	NA	NA	NA
P14211	CALR_MOUSE	Calr	22.104	21.6368	21.0481	19.5489	21.0568	20.4752	20.5137	33.5377	4.58195
O35887	CALU_MOUSE	Calu	20.5083	19.4195	19.1288	NA	NA	NA	NA	7.03233	NA
Q6PHZ2;Q6PHZ2-2;Q6PHZ2-4;Q6PHZ2-5	KCC2D_MOUSE	Camk2d	15.462	16.1485	16.0659	17.4458	16.5265	16.2203	15.9765	10.6729	4.56755
P51437	CAMP_MOUSE	Camp	19.9678	19.0371	19.7583	NA	NA	NA	NA	5.71187	NA
Q6ZQ38	CAND1_MOUSE	Cand1	16.4663	17.3931	15.9829	18.2809	17.9152	18.995	17.919	4.0162	6.53379
P35564	CALX_MOUSE	Canx	20.3862	19.7894	18.8237	19.642	19.561	19.0444	19.5537	9.43911	15.1752
D3YTL5;Q99LB4	D3YTL5_MOUSE;Q99LB4_MOUSE	Capg	NA	14.8457	NA	NA	NA	15.662	15.4061	NA	NA
P24452	CAPG_MOUSE	Capg	16.6271	17.2519	16.5785	16.6481	16.4693	17.2219	17.1022	NA	11.8446
O35350	CAN1_MOUSE	Capn1	18.2713	17.4411	16.7319	NA	NA	NA	NA	6.16241	NA
O08529	CAN2_MOUSE	Capn2	15.9441	17.9795	15.9886	NA	NA	NA	NA	19.2658	NA
O88456	CPNS1_MOUSE	Capns1	19.4702	20.6797	19.5957	NA	NA	NA	NA	8.65586	NA
Q60865	CAPR1_MOUSE	Caprin1	NA	13.0867	NA	15.6323	NA	14.9076	13.5122	NA	NA
P47753	CAZA1_MOUSE	Capza1	NA	NA	NA	19.0953	17.0834	17.4868	17.5962	NA	3.28197
Q9CR86	CHSP1_MOUSE	Carhsp1	17.8771	17.5798	17.9972	NA	NA	NA	NA	3.95182	NA
Q6EDY6;Q6EDY6-3	CARL1_MOUSE	Carmil1	14.1316	NA	11.5622	NA	NA	NA	NA	NA	NA
Q9ER72;Q9ER72-2	SYCC_MOUSE	Cars1	15.9191	15.0809	14.3349	NA	NA	NA	NA	NA	NA
P70677	CASP3_MOUSE	Casp3	15.3649	16.2205	16.1357	16.6103	16.9901	18.2298	18.2374	NA	8.69591
P51125;P51125-2;P51125-3;P51125-6;P51125-7	ICAL_MOUSE	Cast	17.6827	17.5833	17.7857	NA	NA	NA	NA	13.4666	NA
P48758	CBR1_MOUSE	Cbr1	20.1961	19.598	20.7924	NA	NA	NA	NA	9.78591	NA
Q91WT9;Q91WT9-2	CBS_MOUSE	Cbs	NA	13.5516	NA	NA	NA	NA	NA	NA	NA
Q8BIS8	CC126_MOUSE	Ccdc126	19.4766	19.1344	NA	NA	NA	NA	15.5655	NA	NA
P10148	CCL2_MOUSE	Ccl2	18.5295	19.9768	17.4214	NA	NA	NA	NA	NA	NA	Matrisome-associated	Secreted Factors
Q9Z121	CCL8_MOUSE	Ccl8	20.9076	21.5477	21.2994	NA	NA	NA	NA	7.47843	NA	Matrisome-associated	Secreted Factors
P51670	CCL9_MOUSE	Ccl9	18.6236	18.8674	18.306	NA	NA	NA	NA	NA	NA	Matrisome-associated	Secreted Factors
P29268	CCN2_MOUSE	Ccn2	21.5595	23.4767	21.8707	16.2747	18.113	17.7318	18.0938	412.32	16.9742
Q64299	CCN3_MOUSE	Ccn3	16.4756	17.5012	16.8829	NA	NA	NA	NA	NA	NA
O54775	CCN4_MOUSE	Ccn4	12.9967	15.7925	NA	NA	NA	NA	NA	NA	NA
P80318	TCPG_MOUSE	Cct3	20.0181	19.4837	19.0481	NA	NA	NA	NA	3.7739	NA
P80317	TCPZ_MOUSE	Cct6a	NA	NA	NA	18.8076	NA	15.2684	15.3382	NA	NA
P80313	TCPH_MOUSE	Cct7	NA	NA	15.6478	NA	NA	NA	NA	NA	NA
Q8R422	CD109_MOUSE	Cd109	21.1762	21.7566	19.939	18.2661	19.1193	19.149	19.386	59.8296	NA	Matrisome-associated	ECM Regulators
P10810	CD14_MOUSE	Cd14	20.9622	21.6706	21.7639	NA	NA	NA	NA	16.2065	NA
Q91V98	CD248_MOUSE	Cd248	19.0539	19.0061	18.1768	NA	NA	NA	NA	NA	NA
Q64314-2	CD34_MOUSE	Cd34	19.4049	19.312	18.7999	16.0098	16.9262	15.9703	16.9681	NA	NA
P15379;P15379-10;P15379-11;P15379-2;P15379-3;P15379-4;P15379-5;P15379-6;P15379-7;P15379-8;P15379-9	CD44_MOUSE	Cd44	24.8806	24.2336	23.8766	24.1741	25.8965	24.7166	25.5652	26.1845	88.318
Q61735;Q61735-2	CD47_MOUSE	Cd47	17.6882	17.4022	16.1857	16.1699	15.7084	14.7335	16.0253	NA	NA
P04441	HG2A_MOUSE	Cd74	16.3929	17.4663	17.9552	NA	NA	NA	NA	NA	NA
P04441-2	HG2A_MOUSE	Cd74	19.5749	20.8956	21.1852	16.9142	17.3412	NA	18.0021	NA	NA
Q8VCN6	CD99_MOUSE	Cd99	21.4091	20.9521	20.1231	NA	NA	NA	NA	31.4882	NA
Q61081	CDC37_MOUSE	Cdc37	NA	12.8534	NA	16.1312	NA	16.7779	15.193	NA	NA
P09803	CADH1_MOUSE	Cdh1	20.555	20.8677	20.795	22.439	23.0328	22.6709	22.9506	4.76234	65.0152
Q9WTR5	CAD13_MOUSE	Cdh13	22.7848	21.9572	21.0372	20.1992	21.2163	20.6423	21.0533	164.048	539.814
Q9R100	CAD17_MOUSE	Cdh17	21.6463	21.6516	21.7062	25.4513	26.2377	25.9496	26.2437	61.5107	186.649
P15116	CADH2_MOUSE	Cdh2	23.0751	23.1023	22.114	19.1706	19.9008	19.5112	20.0972	45.9124	16.9618
P97326	CADH6_MOUSE	Cdh6	20.0453	20.2323	20.2318	23.5203	24.2376	23.8754	24.8015	34.2265	274.649
Q4VAA2;Q4VAA2-2	CDV3_MOUSE	Cdv3	13.6975	13.9536	NA	NA	NA	NA	NA	NA	NA
P31809;P31809-2	CEAM1_MOUSE	Ceacam1	NA	NA	NA	18.7286	19.2589	19.524	19.5424	NA	40.117
A0A286YDK4;E9Q4Y4	A0A286YDK4_MOUSE;E9Q4Y4_MOUSE	Cep192	21.3991	21.1791	20.1906	NA	19.5959	NA	20.026	27.2221	5.46003
D3Z5G7	D3Z5G7_MOUSE	Ces1b	23.022	22.983	23.238	NA	NA	NA	NA	3.76875	NA
Q8BK48	EST2E_MOUSE	Ces2e	NA	NA	NA	17.77	18.7172	19.5093	19.7825	NA	5.22703
E9PV38	E9PV38_MOUSE	Ces2g	16.6651	16.9225	14.7515	NA	16.7696	18.0614	17.192	NA	NA
H3BK95	H3BK95_MOUSE	Cfb	NA	16.2709	NA	15.0545	16.3297	NA	16.5839	NA	NA
P04186	CFAB_MOUSE	Cfb	25.6464	26.2859	25.5349	25.3371	26.426	25.6096	26.4742	3.2617	5.75749
P18760	COF1_MOUSE	Cfl1	NA	NA	NA	20.3273	19.3432	20.2798	20.8678	NA	3.73459
P59242;P59242-2	CING_MOUSE	Cgn	NA	NA	NA	17.0258	NA	NA	NA	NA	NA
Q8R1U2	CGRE1_MOUSE	Cgref1	20.1841	19.6144	18.7573	17.3484	19.1955	18.4519	19.3005	18.7188	14.1172
Q9CRB9	MIC19_MOUSE	Chchd3	15.8524	NA	NA	16.5965	NA	NA	NA	NA	NA
Q9D7Q1	CHIT1_MOUSE	Chit1	15.0853	15.3267	15.1081	NA	14.9394	14.063	NA	NA	NA
P61022	CHP1_MOUSE	Chp1	NA	NA	NA	16.7999	13.362	NA	NA	NA	NA
P30275	KCRU_MOUSE	Ckmt1	NA	NA	NA	21.1794	NA	15.6463	NA	NA	19.5509
Q9D7Z6	CLCA1_MOUSE	Clca1	18.4364	16.7266	18.3742	21.2573	22.5505	23.4348	22.2999	NA	NA
Q9QX15	CA3A1_MOUSE	Clca3a1	17.5396	17.2474	15.4912	NA	NA	NA	NA	NA	NA
Q9D7P7	CLIC3_MOUSE	Clic3	NA	NA	NA	18.9175	NA	NA	NA	NA	NA
Q9QYB1	CLIC4_MOUSE	Clic4	16.1326	17.7601	16.1382	NA	NA	NA	NA	12.3836	NA
Q99KN9	EPN4_MOUSE	Clint1	NA	NA	15.2786	NA	NA	NA	NA	NA	NA
Q9EPL2-2	CSTN1_MOUSE	Clstn1	20.0289	20.089	18.7327	17.435	17.5414	17.3629	18.2373	NA	NA
Q68FD5	CLH1_MOUSE	Cltc	NA	NA	NA	20.4355	16.6045	16.7806	16.4081	NA	4.52396
Q06890	CLUS_MOUSE	Clu	27.4225	27.7992	27.2987	28.1498	28.7874	28.9106	29.4145	6.65059	59.0174
Q5SW19-3	CLU_MOUSE	Cluh	NA	NA	NA	18.8002	NA	NA	NA	NA	4.98664
Q9D1A2	CNDP2_MOUSE	Cndp2	17.0773	17.7116	17.3903	16.7654	16.9595	18.2641	17.5618	4.36253	5.94252
Q6ZQ08;Q6ZQ08-2;Q6ZQ08-4	CNOT1_MOUSE	Cnot1	NA	NA	NA	16.3144	15.8871	16.0729	14.8788	NA	NA
P16330;P16330-2	CN37_MOUSE	Cnp	17.2244	NA	NA	NA	NA	NA	NA	NA	NA
P12960	CNTN1_MOUSE	Cntn1	NA	NA	NA	19.0275	17.9949	18.2036	15.954	NA	NA
Q60847;Q60847-2;Q60847-5	COCA1_MOUSE	Col12a1	18.7704	19.683	18.7655	15.9405	17.878	17.2293	17.7903	20.2699	17.0386	Core matrisome	Collagens
O35206	COFA1_MOUSE	Col15a1	18.1742	19.3619	18.7823	NA	NA	NA	NA	NA	NA	Core matrisome	Collagens
P39061;P39061-1	COIA1_MOUSE	Col18a1	22.7932	22.7777	21.4148	20.7463	22.2489	21.4689	22.1246	25.5893	13.7219	Core matrisome	Collagens
P11087	CO1A1_MOUSE	Col1a1	21.2945	21.4393	21.1268	18.8671	17.2446	18.4497	17.9394	26.5905	4.44904	Core matrisome	Collagens
Q01149	CO1A2_MOUSE	Col1a2	18.9697	18.2237	18.7417	NA	NA	NA	NA	4.02779	NA	Core matrisome	Collagens
P08121	CO3A1_MOUSE	Col3a1	24.8608	26.2729	25.0476	NA	NA	16.5478	NA	31.3333	NA	Core matrisome	Collagens
P08122	CO4A2_MOUSE	Col4a2	17.3537	19.1736	17.9426	17.221	17.0434	16.8818	17.6462	NA	NA	Core matrisome	Collagens
O88207;O88207-2	CO5A1_MOUSE	Col5a1	19.322	20.99	20.6273	NA	NA	NA	NA	NA	NA	Core matrisome	Collagens
Q04857	CO6A1_MOUSE	Col6a1	18.6879	19.9293	19.2516	16.1022	16.7077	11.8363	15.5811	46.5451	NA	Core matrisome	Collagens
Q02788	CO6A2_MOUSE	Col6a2	17.0691	17.6268	15.4501	NA	NA	NA	NA	NA	NA	Core matrisome	Collagens
E9PWQ3	E9PWQ3_MOUSE	Col6a3	19.804	20.6896	19.9292	NA	NA	NA	NA	310.225	NA	Core matrisome	Collagens
Q00780	CO8A1_MOUSE	Col8a1	19.9087	20.381	19.2163	13.5235	15.0591	NA	NA	NA	NA	Core matrisome	Collagens
Q3SXB8;Q3SXB8-2	COL11_MOUSE	Colec11	NA	NA	NA	NA	NA	12.7713	NA	NA	NA	Matrisome-associated	ECM-affiliated Proteins
Q9R0G6	COMP_MOUSE	Comp	16.9202	18.6209	18.1534	15.7266	14.8787	15.2803	15.8006	12.2766	5.23491	Core matrisome	ECM Glycoproteins
Q8CIE6	COPA_MOUSE	Copa	NA	15.0655	NA	19.1464	15.3627	15.382	14.2018	4.25567	3.82623
Q9JIF7	COPB_MOUSE	Copb1	NA	NA	NA	17.8994	NA	NA	NA	NA	16.4953
O89079	COPE_MOUSE	Cope	NA	NA	NA	17.6913	NA	15.2666	NA	NA	NA
Q9QZE5	COPG1_MOUSE	Copg1	NA	NA	NA	17.2784	16.0324	NA	NA	NA	NA
P61202;P61202-2	CSN2_MOUSE	Cops2	13.5996	16.0395	15.5443	NA	NA	NA	NA	7.97793	NA
O88543	CSN3_MOUSE	Cops3	NA	15.2296	13.0215	NA	NA	NA	NA	NA	NA
O88544	CSN4_MOUSE	Cops4	16.1525	17.3716	15.7789	16.2514	15.1516	16.894	15.1872	NA	3.79292
O35864	CSN5_MOUSE	Cops5	16.1642	17.1919	16.1103	17.2998	15.3405	17.3158	15.4862	NA	12.3918
P61924	COPZ1_MOUSE	Copz1	NA	NA	NA	16.9006	NA	NA	NA	NA	NA
O89053	COR1A_MOUSE	Coro1a	NA	NA	NA	16.0367	16.3847	16.641	16.2709	NA	4.92865
P17665	COX7C_MOUSE	Cox7c	NA	NA	NA	17.922	NA	NA	NA	NA	NA
G3X8Q5;G3X9T8	G3X8Q5_MOUSE;G3X9T8_MOUSE	Cp	22.4936	23.5035	20.6674	22.1001	23.1884	22.9548	22.8604	5.98507	3.13356
Q61147	CERU_MOUSE	Cp	26.8861	27.4141	26.5668	NA	NA	NA	NA	6.00357	NA
O89001	CBPD_MOUSE	Cpd	19.7391	18.9073	18.596	18.1942	19.1133	18.8966	19.4841	NA	NA
Q00493	CBPE_MOUSE	Cpe	18.9794	19.9414	18.7283	17.4212	17.5658	17.8843	18.8718	14.1096	4.86939
Q80V42	CBPM_MOUSE	Cpm	NA	NA	NA	18.1491	NA	11.3673	NA	NA	6.67663
Q9JJN5	CBPN_MOUSE	Cpn1	23.6591	23.1171	23.7476	NA	NA	NA	NA	3.43162	NA
Q8C166	CPNE1_MOUSE	Cpne1	NA	NA	NA	15.9485	NA	NA	NA	NA	NA
Q9WVJ3	CBPQ_MOUSE	Cpq	20.1213	20.8084	19.6806	NA	NA	NA	NA	5.96044	NA
P22935	RABP2_MOUSE	Crabp2	NA	14.5434	NA	18.9321	NA	NA	14.284	4.14386	9.21468
Q9CYA0	CREL2_MOUSE	Creld2	20.8565	20.1287	18.6011	19.2708	15.7472	16.0448	15.9333	192.218	NA	Core matrisome	ECM Glycoproteins
Q03401	CRIS1_MOUSE	Crisp1	22.883	23.8806	24.1061	26.5635	27.0419	26.4874	26.5142	16.0203	356.734
Q03402	CRIS3_MOUSE	Crisp3	NA	NA	14.2248	18.7485	19.0581	18.5839	18.5382	NA	NA
P47941	CRKL_MOUSE	Crkl	13.4962	13.7661	13.024	14.6956	NA	14.7114	13.0417	NA	NA
D3YUU6	D3YUU6_MOUSE	Crnn	NA	NA	NA	17.1501	NA	NA	NA	NA	51.2273	Matrisome-associated	Secreted Factors
Q9CZU6	CISY_MOUSE	Cs	NA	NA	NA	17.5257	15.4576	NA	NA	NA	NA
Q91W50	CSDE1_MOUSE	Csde1	NA	NA	NA	17.7153	NA	NA	13.9775	NA	NA
Q9ERK4	XPO2_MOUSE	Cse1l	NA	NA	NA	19.0853	17.0874	17.5865	17.1114	NA	37.3058
P07141	CSF1_MOUSE	Csf1	20.2174	20.718	20.2015	17.384	18.7964	17.5819	18.1793	491.069	12.891	Matrisome-associated	Secreted Factors
Q8BK63;Q8BK63-2	KC1A_MOUSE	Csnk1a1	NA	NA	NA	16.8029	NA	NA	NA	NA	NA
O54833	CSK22_MOUSE	Csnk2a2	NA	NA	NA	15.2809	NA	NA	NA	NA	NA
P67871	CSK2B_MOUSE	Csnk2b	NA	NA	NA	16.2572	NA	NA	NA	NA	NA
P21460	CYTC_MOUSE	Cst3	23.9767	25.5382	24.3849	18.7617	20.1049	19.1532	19.7601	62.8425	4.96185	Matrisome-associated	ECM Regulators
Q9D1B1	Q9D1B1_MOUSE	Cst6	17.6682	17.9756	16.6531	NA	NA	NA	NA	6.55176	NA	Matrisome-associated	ECM Regulators
Q62426	CYTB_MOUSE	Cstb	19.8553	20.4304	19.8716	17.4389	18.3224	19.5218	19.9679	13.4221	8.34298	Matrisome-associated	ECM Regulators
Q8BIQ5	CSTF2_MOUSE	Cstf2	14.9441	14.575	NA	NA	14.8785	15.7132	14.496	NA	NA
O88712;O88712-2	CTBP1_MOUSE	Ctbp1	14.9415	NA	NA	15.1602	NA	14.5256	NA	NA	NA
Q8R242	DIAC_MOUSE	Ctbs	20.5609	20.6371	19.3982	17.9019	18.6859	18.4476	18.8222	9.02748	3.33247
Q9D1D6	CTHR1_MOUSE	Cthrc1	17.717	18.2968	16.7902	NA	NA	NA	NA	NA	NA	Core matrisome	ECM Glycoproteins
P12399	CTL2A_MOUSE	Ctla2a	22.9132	22.4275	23.1633	NA	NA	NA	NA	29.4515	NA
P26231	CTNA1_MOUSE	Ctnna1	NA	NA	NA	17.8479	16.2368	15.8891	15.7909	NA	NA
Q61301;Q61301-2;Q61301-3	CTNA2_MOUSE	Ctnna2	NA	NA	NA	17.5415	NA	NA	NA	NA	NA
Q02248	CTNB1_MOUSE	Ctnnb1	NA	18.619	NA	NA	NA	NA	NA	NA	NA
P30999;P30999-2;P30999-3	CTND1_MOUSE	Ctnnd1	NA	NA	NA	18.7597	NA	NA	NA	NA	NA
P16675	PPGB_MOUSE	Ctsa	NA	NA	NA	17.009	17.0019	17.0465	17.5282	NA	3.49745	Matrisome-associated	ECM Regulators
P10605	CATB_MOUSE	Ctsb	23.2413	24.3347	23.4587	22.5996	23.4528	22.8795	23.5305	5.84443	4.00152	Matrisome-associated	ECM Regulators
P97821	CATC_MOUSE	Ctsc	15.4505	14.1763	14.4457	16.0713	17.1645	16.9509	17.2198	3.3916	4.56503	Matrisome-associated	ECM Regulators
P18242	CATD_MOUSE	Ctsd	22.257	22.2772	21.1384	20.954	23.6114	22.8287	23.5871	34.3941	51.7749	Matrisome-associated	ECM Regulators
P70269	CATE_MOUSE	Ctse	20.2695	20.8887	20.6059	22.5698	22.97	22.6504	23.321	12.1567	196.232	Matrisome-associated	ECM Regulators
P55097	CATK_MOUSE	Ctsk	NA	NA	NA	16.5227	NA	NA	NA	NA	3.38841	Matrisome-associated	ECM Regulators
P06797	CATL1_MOUSE	Ctsl	21.241	22.0254	21.8001	20.4798	21.5005	21.075	21.5232	76.8443	8.12047	Matrisome-associated	ECM Regulators
Q8BM88	CATO_MOUSE	Ctso	19.5057	19.6296	18.6061	NA	NA	NA	NA	13.3323	NA	Matrisome-associated	ECM Regulators
O70370	CATS_MOUSE	Ctss	NA	NA	NA	20.4284	20.6378	20.7794	20.2958	NA	3.77808	Matrisome-associated	ECM Regulators
Q9WUU7	CATZ_MOUSE	Ctsz	20.0764	21.0734	20.1954	19.0224	19.7577	19.6053	19.5523	6.4503	5.34371	Matrisome-associated	ECM Regulators
Q60598	SRC8_MOUSE	Cttn	NA	NA	NA	17.7924	NA	15.6549	NA	NA	NA
Q9JLV5	CUL3_MOUSE	Cul3	NA	NA	NA	16.5172	NA	NA	NA	NA	NA
Q9CQ89	CUTA_MOUSE	Cuta	20.9251	20.4346	19.8701	16.8453	17.0792	18.078	15.7302	NA	NA
O35188	X3CL1_MOUSE	Cx3cl1	21.7917	21.47	20.8471	20.9789	22.2328	21.7481	21.7957	NA	NA	Matrisome-associated	Secreted Factors
P97792;P97792-2	CXAR_MOUSE	Cxadr	NA	NA	NA	17.0308	17.7648	17.9459	17.3942	NA	NA
P17515	CXL10_MOUSE	Cxcl10	22.3766	22.4884	20.324	18.4639	17.1707	17.1237	16.7447	NA	NA	Matrisome-associated	Secreted Factors
Q9WVL7	CXL15_MOUSE	Cxcl15	NA	17.3848	16.6554	NA	NA	NA	NA	NA	NA	Matrisome-associated	Secreted Factors
P18340	CXCL9_MOUSE	Cxcl9	NA	17.0955	15.4654	NA	NA	NA	NA	NA	NA	Matrisome-associated	Secreted Factors
Q9D0M3;Q9D0M3-2	CY1_MOUSE	Cyc1	NA	NA	NA	15.4386	NA	NA	NA	NA	NA
P62897	CYC_MOUSE	Cycs	21.5044	21.0298	21.39	20.7548	21.4022	20.7612	21.058	3.47184	9.17763
Q7TMB8	CYFP1_MOUSE	Cyfip1	NA	NA	NA	18.8857	NA	NA	NA	NA	NA
Q8BGU0	Q8BGU0_MOUSE	Cyp4f39	NA	NA	NA	17.4871	NA	NA	NA	NA	NA
Q8K0C4	CP51A_MOUSE	Cyp51a1	NA	NA	NA	17.683	NA	NA	NA	NA	NA
P61804	DAD1_MOUSE	Dad1	NA	NA	NA	17.0009	NA	NA	NA	NA	NA
Q62165	DAG1_MOUSE	Dag1	24.1287	25.3996	24.949	21.0749	21.5947	21.2388	21.8549	58.2645	15.2507
Q91XC8	DAP1_MOUSE	Dap	15.9809	15.991	16.5816	NA	NA	NA	14.5203	NA	NA
P31786	ACBP_MOUSE	Dbi	17.2772	18.5319	18.2856	NA	NA	NA	NA	5.57166	NA
Q62418;Q62418-2;Q62418-3	DBNL_MOUSE	Dbnl	NA	NA	16.4384	15.944	NA	NA	NA	NA	NA
Q9DAR7	DCPS_MOUSE	Dcps	18.2203	17.636	16.2391	17.2418	17.1751	17.624	17.2981	NA	7.85854
O08788;O08788-2	DCTN1_MOUSE	Dctn1	NA	NA	NA	16.1267	NA	NA	NA	NA	NA
Q99KJ8	DCTN2_MOUSE	Dctn2	NA	15.26	NA	18.0484	NA	15.4548	NA	NA	NA
Q03146;Q03146-2	DDR1_MOUSE	Ddr1	NA	NA	NA	20.7241	21.2563	20.8645	21.3065	NA	19.3444
Q91VR5	DDX1_MOUSE	Ddx1	NA	NA	NA	16.836	NA	NA	NA	NA	40.8449
Q61656	DDX5_MOUSE	Ddx5	NA	NA	NA	17.3861	NA	NA	15.3812	NA	8.47928
P54823	DDX6_MOUSE	Ddx6	NA	NA	NA	18.4885	NA	NA	NA	NA	5.68591
Q9D8N2	DEN10_MOUSE	Dennd10	NA	NA	NA	14.8104	NA	NA	NA	NA	NA
Q8VCH6	DHC24_MOUSE	Dhcr24	NA	NA	NA	18.5148	NA	NA	NA	NA	NA
Q61488	DHH_MOUSE	Dhh	15.8946	16.9615	NA	15.643	17.0309	16.9753	16.8492	NA	NA	Matrisome-associated	Secreted Factors
Q3U0B3	DHR11_MOUSE	Dhrs11	17.469	16.0888	17.4631	NA	NA	NA	NA	3.56042	NA
O35286	DHX15_MOUSE	Dhx15	NA	NA	NA	16.9397	NA	12.5631	NA	NA	NA
A0A087WPL5;E9QNN1	A0A087WPL5_MOUSE;E9QNN1_MOUSE	Dhx9	NA	NA	NA	17.5887	NA	NA	NA	NA	NA
O70133;O70133-2	DHX9_MOUSE	Dhx9	NA	NA	NA	17.5098	14.9347	NA	NA	NA	3.74186
O08808	DIAP1_MOUSE	Diaph1	NA	NA	NA	16.4031	NA	NA	NA	NA	NA
Q9QUN9	DKK3_MOUSE	Dkk3	23.2365	23.6685	23.3817	NA	NA	NA	NA	32.972	NA
Q8BMF4	ODP2_MOUSE	Dlat	NA	NA	NA	18.2281	14.1905	14.8226	NA	NA	NA
O08749	DLDH_MOUSE	Dld	17.6894	17.0781	17.4106	17.5928	18.4051	18.1454	17.8215	3.30693	7.82952
Q09163;Q09163-2;Q09163-3;Q09163-4;Q09163-5;Q09163-6	DLK1_MOUSE	Dlk1	NA	NA	NA	16.9672	16.3927	17.0556	16.7178	NA	3.31454
Q6P253-2;Q6P253-4	DMKN_MOUSE	Dmkn	NA	NA	NA	16.8954	18.3612	17.6218	18.6934	NA	41.7291
O55188	DMP1_MOUSE	Dmp1	16.1153	17.9701	17.274	NA	NA	NA	NA	NA	NA	Core matrisome	ECM Glycoproteins
P0C6F1	DYH2_MOUSE	Dnah2	NA	NA	NA	NA	21.7268	21.2219	21.6476	NA	5.0537
P63037	DNJA1_MOUSE	Dnaja1	NA	13.873	NA	15.4884	NA	13.6664	13.3317	NA	NA
Q9QYJ3	DNJB1_MOUSE	Dnajb1	NA	NA	NA	17.8956	NA	15.3055	NA	NA	NA
Q99KV1	DJB11_MOUSE	Dnajb11	19.3841	18.1829	17.6263	17.8777	16.4892	16.6567	17.1002	6.73088	NA
Q91YW3	DNJC3_MOUSE	Dnajc3	NA	14.8278	NA	18.8839	NA	18.35	18.3679	NA	NA
Q9QYI3	DNJC7_MOUSE	Dnajc7	NA	NA	NA	16.5147	NA	NA	NA	NA	NA
Q8K1M6;Q8K1M6-2;Q8K1M6-3;Q8K1M6-4	DNM1L_MOUSE	Dnm1l	14.742	14.1493	NA	NA	NA	NA	NA	NA	NA
P39054	DYN2_MOUSE	Dnm2	NA	NA	NA	23.2476	19.3283	21.9795	22.0769	NA	NA
Q8BZ98;Q8BZ98-2	DYN3_MOUSE	Dnm3	NA	NA	NA	17.8312	NA	NA	15.203	NA	NA
P13864;P13864-2	DNMT1_MOUSE	Dnmt1	14.8691	11.1236	16.9276	NA	NA	NA	NA	NA	NA
Q9Z2W0	DNPEP_MOUSE	Dnpep	20.9273	21.0401	20.4105	21.1553	21.2284	21.7025	21.2777	31.2448	11.5716
Q8BIK4;Q8BIK4-2	DOCK9_MOUSE	Dock9	NA	NA	NA	14.0207	NA	NA	NA	NA	NA
Q8C255	DPEP2_MOUSE	Dpep2	23.6154	23.4495	22.0198	17.8058	18.4469	17.2676	18.1417	168.096	3.52594
Q9QZZ6	DERM_MOUSE	Dpt	22.4931	24.1371	23.1091	NA	NA	NA	NA	303.771	NA	Core matrisome	ECM Glycoproteins
O08553	DPYL2_MOUSE	Dpysl2	17.7923	18.1666	16.6091	NA	NA	NA	NA	29.1803	NA
Q62188	DPYL3_MOUSE	Dpysl3	17.0104	17.9716	16.7639	NA	NA	14.2638	NA	NA	NA
P32233	DRG1_MOUSE	Drg1	NA	NA	NA	14.8266	NA	NA	NA	NA	NA
P55292;P55292-2	DSC2_MOUSE	Dsc2	16.8133	16.7354	17.5537	15.8016	16.0397	15.9881	12.7547	10.4076	4.76455
O55111	DSG2_MOUSE	Dsg2	19.5519	19.8961	19.4059	NA	NA	NA	NA	5.51938	NA
Q7TMD7	DSG4_MOUSE	Dsg4	NA	NA	16.2073	NA	NA	18.3082	16.02	7.74125	12.7868
Q9R0P5	DEST_MOUSE	Dstn	18.1036	18.5278	18.6113	18.2894	17.7554	18.9209	19.336	6.46348	7.83962
Q9JHU4	DYHC1_MOUSE	Dync1h1	NA	NA	NA	18.4513	NA	NA	NA	NA	116.016
O88487	DC1I2_MOUSE	Dync1i2	NA	NA	NA	16.5533	NA	NA	NA	NA	NA
Q8R1Q8	DC1L1_MOUSE	Dync1li1	NA	13.7989	NA	17.1198	NA	NA	NA	NA	NA
Q4PZA2;Q4PZA2-2;Q4PZA2-3;Q4PZA2-4	ECE1_MOUSE	Ece1	16.8863	16.1546	15.2986	NA	16.6797	15.6783	15.8674	NA	NA
D3YV64	D3YV64_MOUSE	Ecm1	23.4189	24.0798	22.8217	21.5164	23.0531	22.981	23.3767	22.0438	34.2153	Core matrisome	ECM Glycoproteins
Q61508	ECM1_MOUSE	Ecm1	25.6266	25.9009	24.8327	24.1246	25.0795	24.7897	25.2641	8.20822	17.9644	Core matrisome	ECM Glycoproteins
Q61508-2	ECM1_MOUSE	Ecm1	19.4298	19.815	18.5449	16.2844	17.1333	16.7571	18.0056	NA	NA	Core matrisome	ECM Glycoproteins
Q8BX35	TNR27_MOUSE	Eda2r	12.7282	15.1867	NA	NA	NA	NA	NA	NA	NA
P10126	EF1A1_MOUSE	Eef1a1	NA	NA	NA	22.7672	20.868	21.2931	21.3634	NA	3.11016
A0A0R4J1E2;A0A0R4J1L2;D3YY68;F6ZFU0;Q80T06;Q91VK2	A0A0R4J1E2_MOUSE;A0A0R4J1L2_MOUSE;D3YY68_MOUSE;F6ZFU0_MOUSE;Q80T06_MOUSE;Q91VK2_MOUSE	Eef1d	15.401	15.3027	14.412	NA	NA	NA	NA	3.76217	NA
P57776;P57776-3	EF1D_MOUSE	Eef1d	NA	NA	NA	18.9128	19.0655	19.6522	19.375	NA	3.31438
Q9D8N0	EF1G_MOUSE	Eef1g	15.846	16.5167	16.0432	NA	NA	NA	NA	3.24084	NA
Q8BGQ6	EFC14_MOUSE	Efcab14	17.8769	18.9237	17.5933	16.595	17.3053	17.0765	16.8885	NA	NA
F6ZFS0	F6ZFS0_MOUSE	Efemp1	16.1438	15.7915	NA	15.8062	17.0162	17.5693	17.4945	NA	NA	Core matrisome	ECM Glycoproteins
Q8BPB5	FBLN3_MOUSE	Efemp1	23.3742	22.9794	21.5008	22.719	24.0795	23.7105	23.9407	109.061	47.3199	Core matrisome	ECM Glycoproteins
Q9WVJ9	FBLN4_MOUSE	Efemp2	19.4352	19.6147	18.453	20.0939	21.9026	21.3357	21.6739	NA	116.791	Core matrisome	ECM Glycoproteins
Q9D8Y0	EFHD2_MOUSE	Efhd2	15.1911	16.2811	15.3779	NA	NA	NA	NA	NA	NA
P52793	EFNA1_MOUSE	Efna1	15.8104	16.4075	15.9355	NA	NA	NA	NA	NA	NA
O08542	EFNA4_MOUSE	Efna4	NA	15.9626	14.2211	17.3447	17.4632	NA	16.4771	NA	NA
P52795	EFNB1_MOUSE	Efnb1	16.7553	17.3517	16.0327	17.3079	18.0481	17.8455	18.0088	NA	NA
P52800	EFNB2_MOUSE	Efnb2	17.9441	18.0213	16.3488	15.263	15.6735	15.6652	15.9795	NA	NA
Q9EQP2	EHD4_MOUSE	Ehd4	NA	NA	NA	17.5522	14.3473	NA	NA	NA	NA
P48024;Q9CXU9	EIF1B_MOUSE;EIF1_MOUSE	Eif1;Eif1b	13.6119	NA	NA	15.5422	NA	NA	NA	NA	NA
Q61749;Q61749-2	EI2BD_MOUSE	Eif2b4	NA	NA	NA	15.7112	NA	NA	NA	NA	NA
Q6ZWX6	IF2A_MOUSE	Eif2s1	NA	NA	NA	18.9175	15.3232	16.4342	15.3379	NA	3.50067
Q99L45	IF2B_MOUSE	Eif2s2	NA	NA	NA	14.1865	14.9815	15.8657	15.3534	NA	3.72372
Q9Z0N1;Q9Z0N2	IF2G_MOUSE;IF2H_MOUSE	Eif2s3x;Eif2s3y	NA	NA	NA	16.5793	19.7451	18.814	20.3845	NA	NA
Q8JZQ9	EIF3B_MOUSE	Eif3b	NA	NA	NA	18.3753	NA	14.2539	NA	NA	NA
O70194	EIF3D_MOUSE	Eif3d	NA	NA	NA	18.4193	NA	14.391	NA	NA	44.0958
P60229	EIF3E_MOUSE	Eif3e	NA	NA	NA	16.8678	13.2876	NA	NA	NA	NA
Q9DCH4	EIF3F_MOUSE	Eif3f	15.1145	NA	NA	17.9756	NA	14.4978	NA	NA	11.2821
Q9Z1D1	EIF3G_MOUSE	Eif3g	NA	NA	NA	15.2738	13.226	NA	NA	NA	NA
Q9QZD9	EIF3I_MOUSE	Eif3i	NA	14.4096	NA	17.0639	NA	13.328	NA	NA	12.7598
Q8QZY1	EIF3L_MOUSE	Eif3l	NA	NA	NA	18.2727	NA	NA	NA	NA	NA
Q99JX4	EIF3M_MOUSE	Eif3m	NA	NA	NA	13.8565	NA	NA	NA	NA	NA
P60843	IF4A1_MOUSE	Eif4a1	17.9549	17.4263	17.1767	22.4806	18.978	18.8431	19.1873	36.5482	4.29039
Q91VC3	IF4A3_MOUSE	Eif4a3	NA	NA	NA	16.6781	16.1584	NA	NA	NA	NA
Q8BGD9	IF4B_MOUSE	Eif4b	NA	NA	NA	15.4178	16.2021	16.7534	15.2784	NA	3.08348
P63073	IF4E_MOUSE	Eif4e	NA	15.304	NA	NA	NA	15.58	14.5503	NA	NA
Q6NZJ6;Q6NZJ6-2	IF4G1_MOUSE	Eif4g1	16.5094	15.5654	15.0766	17.5788	12.6924	16.5908	13.2985	NA	NA
Q62448;Q62448-2	IF4G2_MOUSE	Eif4g2	NA	NA	NA	16.6198	NA	NA	12.7446	NA	NA
P63242	IF5A1_MOUSE	Eif5a	20.1555	19.8466	20.0281	19.9396	18.3244	18.9402	20.0935	3.2605	4.1242
Q05D44	IF2P_MOUSE	Eif5b	NA	NA	NA	14.8219	NA	11.9947	NA	NA	NA
P70372	ELAV1_MOUSE	Elavl1	14.9584	15.0423	14.0793	NA	NA	NA	NA	NA	NA
P62869	ELOB_MOUSE	Elob	17.2684	17.8407	16.1514	17.2942	16.8216	17.6901	17.4158	NA	NA
Q8C7X2;Q8C7X2-2	EMC1_MOUSE	Emc1	NA	NA	NA	16.2084	NA	NA	NA	NA	NA
Q9CRD2	EMC2_MOUSE	Emc2	NA	NA	NA	16.3829	NA	NA	NA	NA	NA
Q99KI3	EMC3_MOUSE	Emc3	NA	NA	NA	16.9445	NA	NA	NA	NA	NA
Q99K41	EMIL1_MOUSE	Emilin1	NA	16.5276	NA	NA	NA	15.9734	16.0571	4.17588	NA	Core matrisome	ECM Glycoproteins
Q7TNG5;Q7TNG5-2	EMAL2_MOUSE	Eml2	NA	15.8311	NA	NA	16.265	16.7826	NA	NA	NA
P17182	ENOA_MOUSE	Eno1	22.2192	21.9401	22.284	22.6135	21.8435	23.2428	22.67	6.71086	5.9454
P17183	ENOG_MOUSE	Eno2	18.7451	NA	NA	NA	NA	NA	NA	16.6511	NA
Q9EQG7	ENPP5_MOUSE	Enpp5	16.1863	16.4907	15.6584	NA	15.9127	NA	15.5572	NA	NA
P48193	EPB41_MOUSE	Epb41	15.621	15.9274	16.04	NA	NA	NA	NA	14.5295	NA
O70318	E41L2_MOUSE	Epb41l2	17.2273	16.5139	16.4917	NA	16.3734	15.7488	16.0971	NA	NA
Q99JW5	EPCAM_MOUSE	Epcam	NA	NA	NA	16.5769	16.0066	16.5092	16.4985	NA	NA
Q99M71	EPDR1_MOUSE	Epdr1	15.6877	17.2976	NA	NA	NA	NA	NA	NA	NA
Q03145	EPHA2_MOUSE	Epha2	15.7361	16.1044	NA	17.5058	18.5565	18.3924	18.217	NA	NA
Q03137;Q03137-2	EPHA4_MOUSE	Epha4	19.1598	18.1774	16.1597	19.4517	20.9012	20.3852	20.788	6.6823	NA
Q61772;Q61772-3;Q61772-4;Q61772-5	EPHA7_MOUSE	Epha7	NA	NA	NA	16.7334	18.0741	17.9135	18.2384	NA	NA
P54763;P54763-2;P54763-4	EPHB2_MOUSE	Ephb2	12.4406	14.5061	13.3778	14.6532	15.7801	15.4274	15.0861	NA	NA
P54761	EPHB4_MOUSE	Ephb4	16.8078	17.1939	15.36	17.5182	18.2563	18.4344	18.7176	NA	NA
O08644;O08644-3	EPHB6_MOUSE	Ephb6	16.788	16.7094	16.6206	NA	NA	NA	NA	NA	NA
P34914	HYES_MOUSE	Ephx2	15.9696	15.8056	15.327	NA	NA	NA	NA	NA	NA
Q8R0W0	EPIPL_MOUSE	Eppk1	NA	NA	NA	21.5861	16.6206	15.3499	14.9488	NA	NA
Q8CGC7	SYEP_MOUSE	Eprs1	NA	NA	NA	17.5678	NA	14.6576	NA	NA	49.3156
P42567;P42567-2	EPS15_MOUSE	Eps15	NA	NA	NA	15.1673	NA	NA	NA	NA	NA
Q8R5F8	ES8L1_MOUSE	Eps8l1	NA	NA	NA	18.4326	NA	NA	NA	NA	12.4605
Q99K30	ES8L2_MOUSE	Eps8l2	NA	NA	NA	17.2274	14.9769	14.5192	13.9031	NA	NA
Q9EQH2	ERAP1_MOUSE	Erap1	15.6906	16.5057	NA	16.0189	17.0015	17.3393	16.9216	NA	20.5032
Q8BFZ9	ERLN2_MOUSE	Erlin2	NA	NA	NA	17.883	NA	NA	NA	NA	11.0514
Q3UVK0	ERMP1_MOUSE	Ermp1	NA	NA	NA	16.9236	NA	NA	NA	NA	NA
P57759	ERP29_MOUSE	Erp29	17.561	16.1051	16.011	18.0619	16.333	16.495	16.5519	5.64264	7.50671
Q9D1Q6	ERP44_MOUSE	Erp44	21.4752	21.0684	20.1935	16.9369	17.0022	17.0959	17.336	62.7121	6.74331
Q9R0P3	ESTD_MOUSE	Esd	18.7004	18.2467	18.6124	NA	NA	NA	NA	3.6861	NA
Q9QYY7	ESM1_MOUSE	Esm1	14.3887	16.606	15.4529	NA	NA	NA	NA	NA	NA	Core matrisome	Proteoglycans
A8R0V1	A8R0V1_MOUSE	Esp18	NA	NA	NA	NA	NA	NA	17.4485	NA	NA
A0A3B2WD20;A8R0U0	A0A3B2WD20_MOUSE;A8R0U0_MOUSE	Esp6	NA	NA	15.7486	NA	15.8859	NA	16.4861	19.0029	8.87121
Q3US41;Q3US41-2;Q3US41-3;Q3US41-4;Q3US41-5	ESRP1_MOUSE	Esrp1	NA	NA	NA	17.8496	NA	NA	NA	NA	NA
Q3U7R1;Q3U7R1-2	ESYT1_MOUSE	Esyt1	NA	NA	NA	16.8505	15.3406	NA	NA	NA	NA
Q8BWY3	ERF1_MOUSE	Etf1	15.5646	15.3581	15.2074	17.4157	16.5165	16.4398	15.784	3.45755	NA
Q99LC5	ETFA_MOUSE	Etfa	NA	NA	NA	NA	NA	12.8257	NA	NA	NA
Q9DCW4	ETFB_MOUSE	Etfb	NA	NA	NA	17.1632	NA	NA	NA	NA	NA
Q9D952	EVPL_MOUSE	Evpl	NA	19.7456	NA	19.8342	NA	NA	NA	3.87371	27.0895
Q61545	EWS_MOUSE	Ewsr1	15.3951	14.7371	14.2872	17.6137	15.415	15.7092	15.4047	NA	4.23885
P97464	EXT1_MOUSE	Ext1	16.1302	17.0467	14.5673	16.8445	17.7776	17.4598	17.5698	NA	24.4058
P70428	EXT2_MOUSE	Ext2	17.3431	17.5759	15.2233	17.0968	17.7501	17.6171	17.7985	NA	NA
Q9ES89	EXTL2_MOUSE	Extl2	20.6191	20.4813	19.4257	18.4501	19.5857	19.0456	19.5981	26.7608	NA
P26040	EZRI_MOUSE	Ezr	19.8914	19.9472	19.2077	20.5578	20.3948	21.4048	20.6537	28.5773	20.65
O88792	JAM1_MOUSE	F11r	16.8668	17.4953	17.2837	18.8331	19.4628	18.5486	19.0846	NA	NA
P04117	FABP4_MOUSE	Fabp4	NA	NA	NA	NA	NA	17.7496	NA	NA	3.59359
Q8VCS3	XYLK_MOUSE	Fam20b	NA	NA	NA	NA	NA	14.7209	15.1178	NA	NA
Q5MJS3	FA20C_MOUSE	Fam20c	NA	NA	NA	15.9603	16.4286	16.755	16.8785	NA	NA
Q91VU0	FAM3C_MOUSE	Fam3c	19.8586	20.1576	18.6227	15.1243	17.0597	16.3139	17.0268	NA	NA
Q148V8	FA83H_MOUSE	Fam83h	NA	NA	NA	17.1607	NA	NA	NA	NA	NA
P97321;P97321-2;P97321-3	SEPR_MOUSE	Fap	17.4023	18.5158	17.1884	NA	NA	NA	NA	7.74607	NA
Q9WUA2	SYFB_MOUSE	Farsb	NA	NA	NA	17.1418	NA	NA	NA	NA	NA
A0A087WRT4;A0A1L1SQU7;F2Z4A3	A0A087WRT4_MOUSE;A0A1L1SQU7_MOUSE;F2Z4A3_MOUSE	Fat1	17.1035	17.3236	15.5101	17.4756	19.5122	18.9842	18.9741	11.0471	10.3103
P62862	RS30_MOUSE	Fau	16.063	13.4597	16.276	17.7989	NA	14.8766	NA	3.30419	5.45927
P35550	FBRL_MOUSE	Fbl	22.4213	NA	NA	NA	NA	NA	NA	NA	NA
Q80WS3	FBLL1_MOUSE	Fbll1	NA	NA	NA	18.8233	NA	16.1826	NA	NA	NA
Q08879	FBLN1_MOUSE	Fbln1	NA	NA	NA	19.8176	21.0245	20.5415	21.4039	NA	3.93055	Core matrisome	ECM Glycoproteins
P37889;P37889-2	FBLN2_MOUSE	Fbln2	21.4908	22.0857	20.7327	23.2169	24.2144	24.1762	24.155	123.492	60.3806	Core matrisome	ECM Glycoproteins
Q9WVH9	FBLN5_MOUSE	Fbln5	17.5813	18.2931	16.7618	NA	NA	NA	NA	31.7506	NA	Core matrisome	ECM Glycoproteins
Q61554	FBN1_MOUSE	Fbn1	18.3662	19.3775	17.8416	NA	NA	NA	NA	25.7811	NA	Core matrisome	ECM Glycoproteins
Q61559	FCGRN_MOUSE	Fcgrt	19.4444	19.0377	18.6524	NA	NA	NA	NA	47.0898	NA
Q8K1B8	URP2_MOUSE	Fermt3	15.9894	16.8431	NA	18.7242	16.8217	17.3092	16.1846	4.03826	6.74658
E9PV24	FIBA_MOUSE	Fga	23.9997	23.725	24.446	22.0395	22.7958	23.7302	22.5679	15.9681	5.5456	Core matrisome	ECM Glycoproteins
Q8K0E8	FIBB_MOUSE	Fgb	NA	NA	NA	18.9533	19.1699	18.6219	16.5591	NA	4.93608	Core matrisome	ECM Glycoproteins
Q9JJN1	FGF21_MOUSE	Fgf21	15.949	17.6055	16.0363	NA	NA	NA	NA	NA	NA	Matrisome-associated	Secreted Factors
P16092	FGFR1_MOUSE	Fgfr1	22.343	21.7335	20.9693	NA	NA	NA	NA	295.854	NA
P16092-5	FGFR1_MOUSE	Fgfr1	20.4784	20.1077	19.1283	NA	NA	NA	NA	NA	NA
P26883	FKB1A_MOUSE	Fkbp1a	18.1053	18.0925	18.0199	16.419	17.8125	18.0208	18.9963	5.70897	3.23689
P45878	FKBP2_MOUSE	Fkbp2	18.8171	NA	NA	NA	NA	NA	NA	13.2364	NA
P30416	FKBP4_MOUSE	Fkbp4	17.1027	17.0712	16.5099	18.3084	17.547	18.5237	17.9936	NA	5.16285
Q9Z247	FKBP9_MOUSE	Fkbp9	14.3879	15.2805	NA	16.7262	NA	NA	NA	NA	NA
Q2VIS4	FILA2_MOUSE	Flg2	NA	NA	NA	18.2991	17.4058	16.2851	18.4927	NA	3.13457	Matrisome-associated	Secreted Factors
Q9JJ28	FLII_MOUSE	Flii	NA	NA	NA	15.9906	NA	NA	NA	NA	NA
Q80X90	FLNB_MOUSE	Flnb	17.5291	18.4701	17.7811	NA	NA	NA	NA	19.7572	NA
Q8VHX6;Q8VHX6-2	FLNC_MOUSE	Flnc	17.2345	18.0879	16.5384	NA	NA	NA	NA	NA	NA
Q8BLU0	FLRT2_MOUSE	Flrt2	16.7673	17.5474	15.3149	NA	NA	NA	NA	NA	NA
Q8BGT1	FLRT3_MOUSE	Flrt3	15.9044	16.7433	NA	16.6498	18.8411	18.3595	18.8116	NA	NA
P11276	FINC_MOUSE	Fn1	25.2145	25.6652	24.783	24.0194	25.9386	25.3053	25.8446	4.77027	4.5116	Core matrisome	ECM Glycoproteins
Q6ZQ03;Q6ZQ03-2;Q6ZQ03-3	FNBP4_MOUSE	Fnbp4	16.3106	14.614	NA	13.8674	14.244	14.4171	13.3724	NA	NA
Q8K385	FRRS1_MOUSE	FRRS1	NA	NA	NA	NA	17.2011	16.8748	17.5303	NA	NA
Q61553	FSCN1_MOUSE	Fscn1	17.1046	17.4748	16.1816	NA	NA	NA	NA	124.229	NA
P47931;P47931-2	FST_MOUSE	Fst	NA	NA	NA	14.1697	15.9125	15.1479	14.5235	NA	NA	Matrisome-associated	Secreted Factors
Q62356	FSTL1_MOUSE	Fstl1	20.9254	22.3515	21.1865	NA	NA	NA	NA	16.2953	NA	Matrisome-associated	Secreted Factors
Q9EQC7	FSTL3_MOUSE	Fstl3	18.1725	19.8982	18.7942	NA	NA	NA	15.9889	NA	NA	Matrisome-associated	Secreted Factors
P09528	FRIH_MOUSE	Fth1	19.0423	18.9459	18.3804	NA	NA	NA	NA	5.96628	NA
P29391	FRIL1_MOUSE	Ftl1	18.7286	18.252	18.2864	NA	NA	NA	NA	3.25119	NA
Q91WJ8;Q91WJ8-2	FUBP1_MOUSE	Fubp1	16.8661	16.6624	16.1719	17.5225	17.4504	17.6479	17.9714	NA	9.57764
P11370	ENV2_MOUSE	Fv4	17.3046	18.2015	16.8935	NA	NA	NA	NA	NA	NA
Q04646	ATNG_MOUSE	Fxyd2	19.5492	18.5167	19.0799	NA	NA	NA	NA	NA	NA
Q00612	G6PD1_MOUSE	G6pdx	NA	NA	NA	18.0598	15.8777	16.3531	16.0742	NA	3.60601
Q571E4	GALNS_MOUSE	Galns	16.2733	17.0186	NA	NA	15.1951	15.1154	15.3399	NA	NA
O08912	GALT1_MOUSE	Galnt1	16.4974	17.0742	14.8164	18.7638	18.2894	18.3766	18.8627	3.0948	NA
Q6PB93;Q6PB93-2	GALT2_MOUSE	Galnt2	16.831	17.461	16.1414	17.6445	18.1245	17.7594	18.6044	NA	NA
O08832	GALT4_MOUSE	Galnt4	15.2432	15.9429	14.8471	16.8273	17.0705	17.693	17.575	NA	NA
Q80VA0	GALT7_MOUSE	Galnt7	19.6793	19.3905	18.2135	19.6803	21.3378	21.167	21.0823	68.7337	95.6941
Q8CA72	GAN_MOUSE	Gan	NA	NA	NA	19.8671	NA	NA	NA	NA	19.1149
Q8BHN3;Q8BHN3-2	GANAB_MOUSE	Ganab	17.9666	17.769	16.1964	18.0673	17.7324	17.2267	17.3077	3.60415	3.91905
Q64467	G3PT_MOUSE	Gapdhs	15.8352	NA	NA	NA	19.9121	13.2528	NA	NA	16.9654
Q6PAR5;Q6PAR5-2;Q6PAR5-4;Q6PAR5-5;Q6PAR5-6	GAPD1_MOUSE	Gapvd1	NA	NA	NA	16.289	NA	NA	NA	NA	NA
Q9CZD3	GARS_MOUSE	Gars1	NA	NA	NA	18.0175	NA	16.5195	16.5534	NA	NA
Q9Z0E6	GBP2_MOUSE	Gbp2	NA	14.4215	12.9236	14.88	NA	15.6316	15.3072	NA	NA
Q61107	GBP4_MOUSE	Gbp4	15.9737	17.1132	16.0494	17.0628	16.1242	16.7774	14.8531	NA	NA
P97494	GSH1_MOUSE	Gclc	NA	NA	NA	16.5297	17.3798	18.3762	17.4082	NA	4.67887
E9PVA8	GCN1_MOUSE	Gcn1	NA	NA	NA	17.8539	NA	NA	NA	NA	NA
Q09324	GCNT1_MOUSE	Gcnt1	18.8703	18.6424	16.912	19.8429	19.5971	19.741	20.1452	NA	126.701
P97402	GCNT2_MOUSE	Gcnt2	17.2886	17.1174	15.8877	16.2774	17.3881	15.6006	16.4937	NA	NA
Q6T5E4	Q6T5E4_MOUSE	Gcnt2	18.9494	18.2314	15.8042	16.3902	17.7565	16.769	17.6724	248.808	NA
Q7TPQ8;Q9D2A8	Q7TPQ8_MOUSE;Q9D2A8_MOUSE	Gcnt2	20.4854	19.5348	17.8385	19.226	20.5547	19.6309	20.6047	NA	18.4125
Q5JCT0	GCNT3_MOUSE	Gcnt3	16.9294	NA	NA	17.8856	17.6891	18.1921	18.0749	3.08873	NA
Q9Z0J7	GDF15_MOUSE	Gdf15	17.6633	18.8057	17.9771	NA	NA	14.1388	15.597	NA	NA	Matrisome-associated	Secreted Factors
P50396	GDIA_MOUSE	Gdi1	NA	NA	NA	17.1531	16.8957	17.4439	16.626	NA	3.3624
Q61598;Q61598-2	GDIB_MOUSE	Gdi2	18.2996	18.6555	18.6504	20.1326	18.6336	19.309	19.1681	3.84542	4.3696
O54984	GET3_MOUSE	Get3	NA	NA	NA	18.3165	19.6002	15.6148	19.2768	NA	100.876
P03995;P03995-2	GFAP_MOUSE	Gfap	17.631	NA	NA	NA	NA	NA	NA	NA	NA
O08842	GFRA2_MOUSE	Gfra2	21.9686	21.4161	19.0552	17.4551	17.7918	16.8009	17.9425	82.706	NA
Q9Z0L8;Q9Z0L8-2	GGH_MOUSE	Ggh	21.14	21.6797	20.5468	20.0726	20.8049	20.2409	21.1374	17.8996	5.59014
P16882-2	GHR_MOUSE	Ghr	18.8554	18.6394	18.5159	15.7497	16.7383	15.4798	16.462	3.31977	3.00304
Q9CR36	GKN1_MOUSE	Gkn1	NA	14.6116	14.5882	NA	16.5438	18.3016	15.8986	NA	NA
Q9CQS6	GKN2_MOUSE	Gkn2	NA	NA	NA	NA	15.7395	17.3155	17.2854	NA	NA
Q9CPV4;Q9CPV4-2;Q9CPV4-3	GLOD4_MOUSE	Glod4	NA	16.0106	14.8955	17.1819	16.1506	16.7236	16.1067	NA	6.65041
Q9QUH0	GLRX1_MOUSE	Glrx	14.7982	15.3876	15.1466	NA	NA	NA	NA	NA	NA
Q9CQM9	GLRX3_MOUSE	Glrx3	NA	NA	NA	NA	NA	14.6475	14.2545	NA	NA
Q6NSU3	GL8D1_MOUSE	Glt8d1	NA	NA	NA	15.9099	17.0432	17.1952	17.4213	NA	NA
Q9JL62	GLTP_MOUSE	Gltp	NA	NA	NA	18.3488	NA	NA	NA	NA	72.5213
P15105	GLNA_MOUSE	Glul	NA	NA	NA	19.368	15.5663	15.7401	15.3971	NA	4.01356
Q922P9	GLYR1_MOUSE	Glyr1	NA	NA	NA	18.7547	19.9209	20.1393	20.0538	NA	13.7371
B1AZM5;Q3UW77	B1AZM5_MOUSE;Q3UW77_MOUSE	Gm12886;Gm12888	NA	NA	NA	NA	14.198	NA	NA	NA	3.02229
A2BHD2	A2BHD2_MOUSE	Gm14743	22.8777	21.2235	23.3979	NA	NA	NA	NA	5.06511	NA
Q66VB7	Q66VB7_MOUSE	Gm1553	NA	NA	NA	18.3516	19.1931	18.9445	18.9431	NA	9.3703
A0A075B5J6	A0A075B5J6_MOUSE	Gm20730	17.8384	19.692	17.0717	NA	NA	NA	NA	4.50297	NA
A0A2R8VHP3;Q6IFZ8	A0A2R8VHP3_MOUSE;Q6IFZ8_MOUSE	Gm5414;Gm5478	NA	NA	NA	23.3985	19.7675	20.6852	19.6792	NA	3.07747
A2AEN9	A2AEN9_MOUSE	Gm5938	20.7523	20.2316	21.2492	NA	NA	NA	NA	6.6646	NA
F6URP1	F6URP1_MOUSE	Gm6619	17.5079	16.098	17.9941	NA	NA	NA	NA	6.81475	NA
P27601	GNA13_MOUSE	Gna13	15.1142	NA	NA	15.0653	NA	14.0261	NA	NA	NA
B2RSH2	GNAI1_MOUSE	Gnai1	NA	NA	NA	18.5156	NA	NA	NA	NA	7.25182
Q9DAS9	GBG12_MOUSE	Gng12	14.2651	14.9259	12.9356	NA	NA	13.4933	14.2627	NA	NA
Q9CRC9;Q9CRC9-2	GNPI2_MOUSE	Gnpda2	15.5407	15.7709	NA	NA	NA	NA	NA	NA	NA
Q6S5C2;Q6S5C2-2	GNPTG_MOUSE	Gnptg	18.8191	19.2849	18.2835	17.4092	18.3257	17.9267	18.1916	9.80928	10.1016
Q921M4;Q921M4-2	GOGA2_MOUSE	Golga2	NA	NA	NA	16.3474	NA	NA	NA	NA	NA
Q8BXA1	GOLI4_MOUSE	Golim4	17.5055	17.578	16.2849	16.148	17.2741	16.717	17.24	NA	23.8572
Q91XA2	GOLM1_MOUSE	Golm1	17.559	19.115	18.82	20.6378	20.0406	21.0857	20.7245	22.346	42.2814
Q99JX3;Q99JX3-2	GORS2_MOUSE	Gorasp2	17.3827	17.865	16.4504	NA	NA	NA	NA	NA	NA
P05201	AATC_MOUSE	Got1	17.3276	16.351	15.4421	19.1289	17.8519	18.3406	17.0841	3.06741	5.65888
P0C191	GPVI_MOUSE	Gp6	16.1681	14.409	16.3221	NA	NA	NA	NA	NA	NA
Q9QZF2	GPC1_MOUSE	Gpc1	20.3817	19.9386	18.8741	18.3941	19.5462	18.8874	19.3262	NA	8.26527	Matrisome-associated	ECM-affiliated Proteins
Q64521	GPDM_MOUSE	Gpd2	NA	NA	NA	17.109	NA	NA	NA	NA	NA
P06745	G6PI_MOUSE	Gpi	18.1931	18.72	18.5657	18.9593	18.2259	19.3399	18.3186	3.7632	3.37974
Q99LD4;Q99LD4-2	CSN1_MOUSE	Gps1	15.2135	16.7466	15.0891	16.9817	15.9519	16.773	15.795	3.85301	4.17403
Q91Z53	GRHPR_MOUSE	Grhpr	15.9646	16.5345	15.9346	NA	NA	NA	NA	5.6259	NA
Q9Z2W8	GRIA4_MOUSE	Gria4	16.6409	16.1684	14.4738	14.1709	16.1381	15.695	16.4309	5.76379	4.86575
H3BJE0	H3BJE0_MOUSE	Grn	NA	16.0023	15.0321	NA	16.5936	14.5974	13.7914	NA	NA
P28798	GRN_MOUSE	Grn	26.1893	26.9304	26.5015	24.7056	26.0701	25.2129	25.8394	16.9594	5.95265
Q9EST1	GSDMA_MOUSE	Gsdma	20.1322	17.5322	14.6244	NA	NA	NA	NA	3.08426	NA
Q9D8T2	GSDMD_MOUSE	Gsdmd	16.1943	16.4959	14.1896	13.9331	14.6628	17.207	16.6418	NA	NA
P13020-2	GELS_MOUSE	Gsn	18.6746	19.5084	17.7047	NA	NA	NA	NA	NA	NA
P47791;P47791-2	GSHR_MOUSE	Gsr	20.8802	20.5185	19.7066	20.6672	21.2118	20.9509	20.8891	22.1716	15.0597
P51855	GSHB_MOUSE	Gss	17.988	18.0891	16.9936	NA	NA	NA	NA	15.556	NA
P24472	GSTA4_MOUSE	Gsta4	NA	NA	NA	20.0113	19.8397	22.1505	20.5281	NA	41.364
P10649	GSTM1_MOUSE	Gstm1	NA	NA	NA	16.6921	15.7456	18.1403	17.4802	NA	3.38663
O09131	GSTO1_MOUSE	Gsto1	20.9867	20.9327	19.9941	19.9597	20.4625	21.3256	20.6779	44.6597	4.79683
Q3UHH8;Q3UHH8-2	GXLT1_MOUSE	Gxylt1	NA	NA	NA	15.0412	13.8624	NA	NA	NA	NA
P01899	HA11_MOUSE	H2-D1	23.0064	23.6638	23.04	22.5387	22.6647	21.9986	22.8133	24.1704	48.0547
P14426	HA13_MOUSE	H2-D1	17.2677	17.4261	16.5015	15.1815	16.52	14.6046	16.489	NA	NA
P04231;P18468	HB23_MOUSE;HB2I_MOUSE	H2-Eb1	NA	NA	NA	15.8555	NA	NA	NA	NA	4.64395
P01901	HA1B_MOUSE	H2-K1	20.6808	21.8307	20.4207	21.998	22.3834	22.0406	22.6216	50.9318	194.26
P01902	HA1D_MOUSE	H2-K1	16.4524	15.0286	NA	15.1531	16.8006	NA	NA	NA	NA
P03991	HA1W_MOUSE	H2-K1	17.0525	18.0389	NA	NA	17.2058	15.9821	17.3913	NA	NA
P04223;P04223-2	HA1K_MOUSE	H2-K1	23.7686	23.7183	22.4351	21.4744	22.7968	22.3341	23.3542	60.6494	67.9736
P01898	HA10_MOUSE	H2-Q10	23.3082	23.1146	23.4091	22.7928	23.2351	22.2797	23.442	12.0219	9.43498
Q8HWB2	Q8HWB2_MOUSE	H2-Q4	25.2189	25.4435	24.4518	24.1395	25.0213	24.6184	25.0256	128.177	81.6101
P79568	P79568_MOUSE	H2-Q6	14.8509	16.165	NA	NA	NA	NA	NA	NA	NA
P14429	HA17_MOUSE	H2-Q7	18.3815	19.155	18.4952	17.3079	17.3153	17.5316	17.2815	NA	NA
P14430	HA18_MOUSE	H2-Q8	21.3414	21.4997	20.4441	18.9018	18.9262	18.9462	18.6034	71.6737	NA
B1B212	H60B_MOUSE	H60b	21.3849	21.7652	20.705	NA	NA	14.5921	NA	NA	NA
Q78JT3	3HAO_MOUSE	Haao	14.4763	NA	NA	NA	NA	NA	NA	NA	NA
Q8K0D2;Q8K0D2-2	HABP2_MOUSE	Habp2	NA	NA	NA	21.163	22.6249	22.2054	22.8003	NA	7.25681	Matrisome-associated	ECM Regulators
Q9QXE0	HACL1_MOUSE	Hacl1	NA	15.1955	NA	NA	NA	NA	NA	NA	NA
Q8BMS1	ECHA_MOUSE	Hadha	NA	NA	NA	17.4728	NA	NA	NA	NA	NA
Q99JY0	ECHB_MOUSE	Hadhb	NA	NA	NA	18.2916	14.6523	NA	14.2891	NA	NA
P35492	HUTH_MOUSE	Hal	19.2295	17.211	16.9665	NA	NA	NA	NA	7.4301	NA
Q61647	HYAS1_MOUSE	Has1	NA	NA	NA	17.8152	NA	14.7155	NA	NA	13.2997
Q8VIM0;Q8VIM0-2	HAVR2_MOUSE	Havcr2	19.2383	17.7556	16.2966	17.5257	17.7807	17.0603	18.5676	NA	NA
Q91VB8	Q91VB8_MOUSE	Hba-a1	NA	NA	NA	23.0838	23.4507	19.3316	23.0314	NA	4.0458
P02104	HBE_MOUSE	Hbb-y	16.6942	15.8191	16.6955	NA	NA	NA	NA	3.71512	NA
Q61191	HCFC1_MOUSE	Hcfc1	NA	NA	NA	15.2571	NA	13.8667	NA	NA	NA	Matrisome-associated	Secreted Factors
P51859	HDGF_MOUSE	Hdgf	16.3999	15.3528	15.2243	NA	NA	NA	NA	NA	NA
Q8VDJ3	VIGLN_MOUSE	Hdlbp	NA	NA	NA	17.432	NA	NA	NA	NA	NA
Q69ZR2	HECD1_MOUSE	Hectd1	NA	NA	NA	16.7087	NA	NA	NA	NA	NA
A0A338P6D4	A0A338P6D4_MOUSE	Heg1	16.6422	16.7503	15.8504	NA	NA	NA	NA	NA	NA
E9Q7X6-2;E9Q7X6-3	HEG1_MOUSE	Heg1	20.2497	20.6511	19.7223	14.7906	16.342	16.3254	16.6638	333.097	12.2771
Q9DD02	HIKES_MOUSE	Hikeshi	NA	NA	NA	15.0932	NA	NA	NA	NA	NA
P70349	HINT1_MOUSE	Hint1	19.7175	19.2904	19.6022	NA	NA	NA	NA	4.16348	NA
Q9JKY5	HIP1R_MOUSE	Hip1r	NA	NA	NA	17.7173	NA	NA	NA	NA	NA
Q9D8V0;Q9D8V0-3;Q9D8V0-4	HM13_MOUSE	Hm13	NA	NA	NA	18.9269	NA	13.9631	NA	NA	13.8013
P22907;P22907-2	HEM3_MOUSE	Hmbs	14.0647	NA	NA	NA	NA	NA	NA	NA	NA
Q9JL35	HMGN5_MOUSE	Hmgn5	15.2049	NA	NA	NA	NA	NA	NA	NA	NA
Q8BG05;Q8BG05-2	ROA3_MOUSE	Hnrnpa3	17.5579	17.2277	16.1411	18.8278	17.5205	17.2239	17.5857	7.50108	3.8966
Q99020	ROAA_MOUSE	Hnrnpab	16.3452	16.9651	16.0262	NA	NA	NA	NA	17.5778	NA
Q9Z204;Q9Z204-2;Q9Z204-3;Q9Z204-4;Q9Z204-5	HNRPC_MOUSE	Hnrnpc	16.977	17.385	16.6988	18.603	17.1873	17.9354	17.5825	20.4293	4.35518
Q9Z2X1;Q9Z2X1-2	HNRPF_MOUSE	Hnrnpf	NA	14.5172	NA	NA	NA	NA	NA	NA	NA
O35737	HNRH1_MOUSE	Hnrnph1	NA	NA	NA	19.2598	17.0498	17.5309	17.8002	NA	4.51948
D3YWT1;D3Z3N4	D3YWT1_MOUSE;D3Z3N4_MOUSE	Hnrnph3	NA	NA	NA	15.7208	NA	NA	NA	NA	NA
P61979;P61979-2;P61979-3	HNRPK_MOUSE	Hnrnpk	17.5938	17.5	17.0057	NA	NA	NA	NA	4.49842	NA
Q8R081	HNRPL_MOUSE	Hnrnpl	16.8905	15.7192	15.003	NA	NA	NA	NA	NA	NA
Q9D0E1;Q9D0E1-2	HNRPM_MOUSE	Hnrnpm	NA	14.9742	NA	NA	NA	NA	NA	NA	NA
F7B5B5;Q8VHM5	F7B5B5_MOUSE;Q8VHM5_MOUSE	Hnrnpr	NA	NA	NA	17.6734	NA	12.8787	NA	NA	NA
Q8VEK3;Q8VEK3-2	HNRPU_MOUSE	Hnrnpu	17.8098	17.742	16.2375	18.3731	19.813	18.8167	14.7503	NA	NA
Q00PI9	HNRL2_MOUSE	Hnrnpul2	NA	NA	NA	16.9808	NA	NA	NA	NA	NA
Q3TEA8;Q3TEA8-2;Q3TEA8-3	HP1B3_MOUSE	Hp1bp3	NA	NA	NA	16.5591	NA	NA	NA	NA	NA
P62748	HPCL1_MOUSE	Hpcal1	15.5272	16.3222	13.8074	14.7711	16.2134	14.1464	16.1266	NA	6.61007
Q8VCC1	PGDH_MOUSE	Hpgd	NA	NA	13.7409	16.9724	NA	NA	NA	NA	NA
P00493	HPRT_MOUSE	Hprt1	15.8539	16.6975	16.3158	17.6941	17.7906	17.7457	17.3281	NA	5.20961
P08556;P32883;P32883-2;Q61411;Q61411-2	RASH_MOUSE;RASK_MOUSE;RASN_MOUSE	Hras;Kras;Nras	NA	NA	NA	17.209	13.9629	NA	NA	NA	NA
P50171;P50171-2	DHB8_MOUSE	Hsd17b8	NA	NA	NA	15.7313	NA	NA	NA	NA	10.453
P07901	HS90A_MOUSE	Hsp90aa1	20.7767	21.2524	19.9595	20.9782	20.746	21.2354	20.5396	10.5874	6.60243
P11499	HS90B_MOUSE	Hsp90ab1	20.8219	21.4273	20.2818	22.5292	21.126	22.1558	21.4303	16.9776	6.37424
P08113	ENPL_MOUSE	Hsp90b1	23.6903	22.8309	21.3299	20.7507	21.3366	21.0799	20.9251	28.6903	3.5854
Q8BM72	HSP13_MOUSE	Hspa13	17.3102	17.0614	15.7711	17.6861	17.3192	18.3562	18.164	16.7276	5.84047
P17879	HS71B_MOUSE	Hspa1b	19.1852	18.4109	18.1997	20.5408	19.4856	19.7297	19.9115	5.45057	3.01586
P17156	HSP72_MOUSE	Hspa2	NA	NA	NA	17.1565	NA	NA	NA	NA	NA
Q3U2G2	Q3U2G2_MOUSE	Hspa4	16.9181	17.6641	14.8025	NA	NA	NA	NA	NA	NA
Q61316	HSP74_MOUSE	Hspa4	21.0851	21.0517	19.9321	NA	NA	NA	NA	28.9458	NA
P48722	HS74L_MOUSE	Hspa4l	NA	NA	NA	18.1565	16.0516	17.5172	16.8937	NA	12.9094
P20029	BIP_MOUSE	Hspa5	25.9466	24.1244	23.0636	22.8048	23.5149	23.0023	22.8553	20.7059	5.0204
P63017	HSP7C_MOUSE	Hspa8	23.9549	23.7359	22.6293	22.8384	22.9624	23.1591	22.7377	22.0522	3.69889
Q9JK92	HSPB8_MOUSE	Hspb8	NA	NA	NA	19.6873	NA	NA	NA	NA	NA
Q99P31	HPBP1_MOUSE	Hspbp1	NA	14.2582	NA	NA	NA	NA	NA	NA	NA
P63038	CH60_MOUSE	Hspd1	NA	NA	NA	20.0655	19.4047	19.598	19.2585	NA	5.60038
Q64433	CH10_MOUSE	Hspe1	NA	NA	NA	19.8096	18.6518	18.8723	18.5526	NA	4.37172
E9PZ16	E9PZ16_MOUSE	Hspg2	18.9895	19.4897	18.6449	18.1488	19.596	19.1173	19.6832	8.56559	6.36135	Core matrisome	Proteoglycans
Q05793	PGBM_MOUSE	Hspg2	20.9594	21.3707	20.3383	19.7962	21.1547	20.8098	21.2075	187.525	13.3153	Core matrisome	Proteoglycans
Q61699;Q61699-2	HS105_MOUSE	Hsph1	17.3663	16.6052	14.6981	NA	NA	NA	NA	NA	NA
Q9Z2G9	HTAI2_MOUSE	Htatip2	13.9247	13.7532	NA	15.8891	NA	NA	NA	NA	NA
Q9R118	HTRA1_MOUSE	Htra1	18.5392	19.7662	18.3621	16.4818	15.2065	16.3531	16.9862	19.7925	3.7326	Matrisome-associated	ECM Regulators
Q9JKR6	HYOU1_MOUSE	Hyou1	22.1781	21.24	19.72	18.8955	19.9167	20.1499	20.2412	96.5256	52.17
Q8BU30	SYIC_MOUSE	Iars1	NA	NA	NA	17.1092	14.2078	13.5684	NA	NA	NA
P13597;P13597-2	ICAM1_MOUSE	Icam1	22.7802	22.5942	22.0288	22.1365	23.4321	22.9373	23.2309	20.0466	54.5842
P35330	ICAM2_MOUSE	Icam2	18.2527	18.3013	18.0878	NA	12.9722	NA	NA	NA	NA
Q9JHJ8;Q9JHJ8-2	ICOSL_MOUSE	Icoslg	17.5741	17.1983	16.5483	NA	NA	NA	NA	NA	NA
Q9JHR7	IDE_MOUSE	Ide	18.0271	17.9255	17.7292	NA	NA	NA	NA	4.08727	NA
O88844	IDHC_MOUSE	Idh1	18.5464	19.1056	19.1948	19.8309	19.4406	20.6624	19.7433	3.98731	6.67961
P54071	IDHP_MOUSE	Idh2	NA	NA	NA	16.831	16.1648	NA	NA	NA	NA
Q9D6R2	IDH3A_MOUSE	Idh3a	NA	NA	NA	17.51	NA	14.5257	NA	NA	NA
Q9ESY9	GILT_MOUSE	Ifi30	19.0595	19.495	18.538	18.9325	19.5983	19.2805	19.6817	17.4922	15.8007
O35664-3	INAR2_MOUSE	Ifnar2	24.0358	24.4146	24.3638	NA	NA	NA	NA	45.0732	NA
Q07113	MPRI_MOUSE	Igf2r	20.1222	20.1527	18.3473	18.9398	20.4387	20.0845	20.2621	37.6172	45.5975
P47878	IBP3_MOUSE	Igfbp3	21.8002	21.8684	21.724	21.7298	22.8966	21.5087	23.0218	5.91944	30.6157	Core matrisome	ECM Glycoproteins
P47879	IBP4_MOUSE	Igfbp4	25.5229	26.4867	25.6276	21.5628	22.5972	21.6611	22.6783	30.6101	10.7205	Core matrisome	ECM Glycoproteins
Q07079	IBP5_MOUSE	Igfbp5	NA	NA	NA	18.8772	21.401	19.8528	21.2796	NA	26.29	Core matrisome	ECM Glycoproteins
P47880	IBP6_MOUSE	Igfbp6	17.8964	18.008	16.6294	NA	NA	NA	NA	5.458	NA	Core matrisome	ECM Glycoproteins
Q61581	IBP7_MOUSE	Igfbp7	17.4347	17.7501	16.8399	16.4406	15.6765	14.7893	16.2543	37.869	4.48876	Core matrisome	ECM Glycoproteins
P01867;P01867-2	IGG2B_MOUSE	Igh-3	NA	NA	NA	19.8076	NA	NA	NA	NA	5.42755
A0A075B5U0	A0A075B5U0_MOUSE	Ighv1-12	NA	18.0022	NA	NA	15.1308	NA	NA	NA	NA
A0A0A6YXN4	A0A0A6YXN4_MOUSE	Ighv1-18	17.5557	18.3789	20.3599	NA	NA	NA	NA	3.22122	NA
A0A075B5V5	A0A075B5V5_MOUSE	Ighv1-39	NA	NA	NA	16.81	NA	14.7858	16.7159	NA	9.35414
A0A075B5R4	A0A075B5R4_MOUSE	Ighv14-1	NA	NA	NA	16.0154	17.0811	NA	NA	NA	4.3659
A0A075B5V7;A0A0A6YXN5	A0A075B5V7_MOUSE;A0A0A6YXN5_MOUSE	Ighv1-43	13.6609	19.8284	16.6212	NA	NA	NA	NA	4.49873	NA
A0A075B5S3;A0A0A6YVR1	A0A075B5S3_MOUSE;A0A0A6YVR1_MOUSE	Ighv14-4	NA	NA	NA	NA	16.3293	NA	NA	NA	NA
A0A075B5T5	A0A075B5T5_MOUSE	Ighv1-5	NA	NA	NA	16.4174	17.5809	NA	NA	NA	5.03344
A0A075B5W6	A0A075B5W6_MOUSE	Ighv1-55	NA	NA	NA	17.0013	17.541	15.5985	16.9805	NA	6.17018
A0A075B5W9	A0A075B5W9_MOUSE	Ighv1-58	NA	NA	NA	15.4697	16.1246	NA	NA	NA	NA
A0A075B684	A0A075B684_MOUSE	Ighv1-62-1	NA	NA	NA	NA	20.5477	NA	NA	NA	26.5974
A0A075B5Y1;A0A0G2JGK2	A0A075B5Y1_MOUSE;A0A0G2JGK2_MOUSE	Ighv1-74	NA	NA	NA	15.9032	17.2867	17.8467	15.1454	NA	3.39739
A0A0B4J1M0;A0A0G2JGS9	A0A0B4J1M0_MOUSE;A0A0G2JGS9_MOUSE	Ighv1-77	16.903	17.0596	16.5998	15.906	NA	NA	13.3148	4.99005	10.7933
A0A075B674;A0A0G2JGN3	A0A075B674_MOUSE;A0A0G2JGN3_MOUSE	Ighv1-78	NA	NA	NA	13.9259	NA	NA	13.963	NA	NA
A0A075B5Y6	A0A075B5Y6_MOUSE	Ighv1-85	18.4952	18.4657	NA	15.1837	NA	NA	NA	3.80324	NA
A0A075B5P8	A0A075B5P8_MOUSE	Ighv2-2	NA	NA	NA	12.7961	19.0134	NA	NA	NA	12.5959
A0A075B5P9	A0A075B5P9_MOUSE	Ighv5-4	NA	NA	NA	NA	16.3719	NA	NA	NA	NA
A0A075B5R3;A0A0A6YX91	A0A075B5R3_MOUSE;A0A0A6YX91_MOUSE	Ighv7-2	14.4276	NA	NA	NA	NA	15.7292	NA	NA	NA
A0A075B5S5;A0A0A6YXL5	A0A075B5S5_MOUSE;A0A0A6YXL5_MOUSE	Ighv7-4	NA	NA	NA	NA	NA	NA	15.9414	NA	NA
A0A075B693;A0A0A6YW26	A0A075B693_MOUSE;A0A0A6YW26_MOUSE	Ighv8-4	NA	NA	NA	NA	18.2838	NA	16.6013	NA	NA
A0A0A6YXQ0	A0A0A6YXQ0_MOUSE	Ighv8-8	18.1247	18.7134	19.1859	NA	NA	NA	NA	3.69214	NA
A0A075B5S1;A0A0B4J1P3	A0A075B5S1_MOUSE;A0A0B4J1P3_MOUSE	Ighv9-1	NA	NA	NA	18.9695	NA	NA	NA	NA	NA
A0A075B5L1	A0A075B5L1_MOUSE	Igkv10-94	NA	NA	NA	NA	NA	NA	12.0053	NA	NA
A0A140T8P6	A0A140T8P6_MOUSE	Igkv12-46	NA	NA	NA	18.1454	19.999	16.8811	18.2457	NA	3.47854
A0A140T8N3	A0A140T8N3_MOUSE	Igkv13-84	NA	NA	NA	17.2367	18.1003	17.0664	16.6005	NA	3.21047
A0A140T8P3	A0A140T8P3_MOUSE	Igkv15-103	NA	NA	NA	16.1806	18.6305	NA	NA	NA	NA
A0A075B5P1	A0A075B5P1_MOUSE	Igkv3-1	NA	NA	NA	16.64	NA	NA	NA	NA	NA
A0A0B4J1I9	A0A0B4J1I9_MOUSE	Igkv4-55	21.244	21.4501	21.2084	17.2258	18.2634	16.8987	17.0684	4.86238	3.00773
A0A075B5M4	A0A075B5M4_MOUSE	Igkv4-57-1	17.4802	NA	15.7674	NA	NA	NA	NA	6.04285	NA
A0A140T8P1	A0A140T8P1_MOUSE	Igkv6-14	NA	NA	NA	15.5673	13.9027	NA	16.1084	NA	NA
A0A140T8N7;A0A140T8Q3	A0A140T8N7_MOUSE;A0A140T8Q3_MOUSE	Igkv6-17;Igkv6-25	NA	NA	NA	16.4585	18.5314	NA	16.3866	NA	5.11368
A0A140T8N5	A0A140T8N5_MOUSE	Igkv6-23	19.9997	18.7111	19.7368	17.1421	17.1631	14.8282	NA	5.31277	9.49975
A0A140T8N9	A0A140T8N9_MOUSE	Igkv6-32	NA	NA	NA	18.8234	19.9077	18.182	19.1316	NA	3.4937
A0A075B5N3	A0A075B5N3_MOUSE	Igkv8-28	NA	NA	NA	19.279	17.4884	18.3111	18.3254	NA	12.8971
P01844	LAC2_MOUSE	Iglc2	NA	NA	NA	NA	16.642	NA	NA	NA	7.69874
Q8R366	IGSF8_MOUSE	Igsf8	16.44	16.1121	NA	NA	15.0715	15.0904	15.3147	NA	NA
Q61730;Q61730-2;Q61730-3	IL1AP_MOUSE	Il1rap	23.8095	23.3669	23.8343	NA	NA	NA	NA	6.29382	NA
P14719-2	ILRL1_MOUSE	Il1rl1	21.0862	19.771	18.7053	NA	NA	NA	NA	NA	NA
Q925S4	IL24_MOUSE	Il24	NA	NA	NA	14.3532	15.955	NA	14.9558	NA	NA	Matrisome-associated	Secreted Factors
P34902	IL2RG_MOUSE	Il2rg	22.7307	22.4834	21.6007	19.4687	20.6346	20.2591	20.7848	150.078	68.2465
P16382;P16382-2;P16382-3	IL4RA_MOUSE	Il4r	18.9399	19.4266	17.8517	18.3937	18.0651	18.6598	18.7278	NA	NA
Q00560	IL6RB_MOUSE	Il6st	20.7714	20.6021	19.9094	17.9542	19.2725	18.8928	19.4163	NA	NA
Q9CXY6	ILF2_MOUSE	Ilf2	14.5995	15.4598	13.8622	18.095	16.1872	17.0206	15.6085	NA	5.88872
Q9Z1X4;Q9Z1X4-2;Q9Z1X4-3	ILF3_MOUSE	Ilf3	18.1882	17.7741	17.1754	18.2891	17.7914	18.4629	17.7907	NA	NA
O55023	IMPA1_MOUSE	Impa1	NA	NA	NA	17.591	17.0928	18.2305	17.7094	NA	3.03098
P24547	IMDH2_MOUSE	Impdh2	NA	NA	NA	19.2228	17.5122	16.917	17.0151	NA	5.2981
P46660	AINX_MOUSE	Ina	14.8636	NA	NA	NA	NA	NA	NA	NA	NA
Q04998	INHBA_MOUSE	Inhba	19.0111	21.1535	19.8582	18.0462	18.409	18.195	19.7501	NA	7.02378	Matrisome-associated	Secreted Factors
Q04999	INHBB_MOUSE	Inhbb	17.645	19.0353	17.8334	NA	NA	NA	NA	NA	NA	Matrisome-associated	Secreted Factors
Q9EPL8	IPO7_MOUSE	Ipo7	NA	NA	NA	14.2827	NA	NA	NA	NA	3.94729
Q9JKF1	IQGA1_MOUSE	Iqgap1	16.6448	16.7741	17.0556	18.4952	16.8994	17.7318	17.0375	NA	3.91909
Q64339	ISG15_MOUSE	Isg15	21.6022	20.6331	21.7941	NA	NA	NA	NA	3.0187	NA
Q6GU68	ISLR_MOUSE	Islr	17.3568	18.7258	18.1303	NA	NA	NA	NA	10.4479	NA
Q91V64	ISOC1_MOUSE	Isoc1	NA	NA	NA	17.0531	15.2137	17.1507	16.0012	NA	4.74096
Q9CX00	IST1_MOUSE	Ist1	NA	NA	12.5145	NA	NA	NA	NA	NA	NA
Q9JHU9	INO1_MOUSE	Isyna1	NA	15.4057	NA	NA	NA	NA	NA	NA	NA
Q62469	ITA2_MOUSE	Itga2	18.4912	18.8218	17.6186	17.9023	19.444	18.985	18.7761	20.6787	113.499
Q62470;Q62470-2	ITA3_MOUSE	Itga3	16.6125	16.5851	15.415	16.2873	17.9443	17.2561	17.9796	NA	NA
P11688	ITA5_MOUSE	Itga5	18.2229	18.0814	16.7819	NA	14.7402	14.4608	15.0726	NA	NA
Q61739;Q61739-2	ITA6_MOUSE	Itga6	20.6984	20.5635	19.6158	19.0882	20.2039	19.6013	19.8934	NA	NA
P09055;P09055-2	ITB1_MOUSE	Itgb1	19.6244	19.9929	18.5674	18.542	20.3545	19.5407	19.7721	69.6974	69.8712
A2A863;A2A863-2;A2A863-3	ITB4_MOUSE	Itgb4	18.6128	17.9567	17.2354	19.3041	19.2425	19.9125	19.914	NA	NA
O89051	ITM2B_MOUSE	Itm2b	21.4528	21.3963	20.4188	17.3856	18.4339	17.7671	17.9371	527.521	NA
Q91VK4	ITM2C_MOUSE	Itm2c	16.8073	16.7414	14.2821	NA	12.9951	NA	13.7694	NA	NA
Q9QXX0	JAG1_MOUSE	Jag1	21.6629	21.0403	19.2187	23.0505	24.5101	24.3409	24.8503	NA	NA
Q99MN1	SYK_MOUSE	Kars1	NA	NA	NA	16.5798	NA	13.5068	NA	NA	NA
Q8K201	KCT2_MOUSE	Kct2	NA	NA	NA	21.7245	22.0753	22.0301	21.6626	NA	5.7695
Q9Z2X8	KEAP1_MOUSE	Keap1	NA	NA	NA	15.8782	NA	NA	NA	NA	NA
Q3U0V1	FUBP2_MOUSE	Khsrp	17.6309	17.8813	16.3277	17.4577	17.7318	17.9253	17.2837	31.3404	11.5069
Q8K135;Q8K135-2	K319L_MOUSE	Kiaa0319l	19.8152	19.2287	18.815	16.2563	17.4692	16.5	16.6708	NA	NA
A0A286YCV9;E9Q4K7	A0A286YCV9_MOUSE;E9Q4K7_MOUSE	Kif13b	NA	NA	NA	17.1541	NA	NA	NA	NA	NA
Q60575;Q60575-2;Q60575-3	KIF1B_MOUSE	Kif1b	NA	NA	NA	16.106	NA	NA	NA	NA	NA
Q61768	KINH_MOUSE	Kif5b	17.2129	17.2588	NA	NA	NA	NA	NA	NA	NA
Q80W68;Q80W68-2	KIRR1_MOUSE	Kirrel1	16.8651	17.6261	16.0136	16.2242	17.3574	17.4886	17.2562	NA	NA
Q8BR86;Q8BR86-2;Q8BR86-3;Q8BR86-4	KIRR3_MOUSE	Kirrel3	NA	NA	NA	NA	14.7018	14.912	14.6309	NA	NA
P20826;P20826-2	SCF_MOUSE	Kitlg	20.2619	19.4336	18.4582	17.7292	19.4637	18.8325	19.3425	5.97645	NA
A0A0R4J038;D3YTY9	A0A0R4J038_MOUSE;D3YTY9_MOUSE	Kng1	NA	NA	NA	21.1704	20.9075	21.6013	21.2227	NA	3.36194	Matrisome-associated	ECM Regulators
P70168	IMB1_MOUSE	Kpnb1	NA	NA	NA	18.4067	16.0987	16.3625	15.8991	NA	3.21873
B2RUR4	KPRP_MOUSE	Kprp	NA	NA	NA	15.2573	NA	NA	NA	NA	NA
Q64291	K1C12_MOUSE	Krt12	NA	24.7272	NA	NA	NA	NA	NA	9.4196	NA
Q8VCW2	K1C25_MOUSE	Krt25	NA	NA	NA	18.4202	NA	NA	NA	NA	NA
Q3TRJ4	K1C26_MOUSE	Krt26	14.1186	17.5743	19.1466	NA	NA	NA	NA	4.13572	NA
Q61765	K1H1_MOUSE	Krt31	NA	NA	NA	19.1051	NA	22.1397	19.5436	NA	6.12392
Q497I4	KRT35_MOUSE	Krt35	NA	NA	NA	21.2816	19.2944	22.351	20.449	NA	3.95805
Q9Z331	K2C6B_MOUSE	Krt6b	17.1978	16.6055	16.4259	22.3949	20.0762	19.0464	18.9191	NA	4.19594
Q9R0H5	K2C71_MOUSE	Krt71	NA	NA	NA	18.6674	NA	NA	NA	NA	NA
Q6IME9	K2C72_MOUSE	Krt72	20.3291	19.7742	19.9054	NA	NA	NA	NA	3.27398	NA
Q3UV17	K22O_MOUSE	Krt76	26.7187	25.8092	26.0113	NA	NA	NA	NA	3.46671	NA
Q6IFZ6	K2C1B_MOUSE	Krt77	20.826	19.3876	18.0854	NA	NA	NA	NA	6.93921	NA
E9Q0F0	E9Q0F0_MOUSE	Krt78	19.8506	19.2728	19.584	NA	NA	NA	NA	3.01344	NA
Q8VED5	K2C79_MOUSE	Krt79	18.6519	17.4419	17.6595	NA	NA	NA	NA	3.67696	NA
P97861;Q9ERE2	KRT81_MOUSE;KRT86_MOUSE	Krt81;Krt86	NA	NA	NA	17.8007	NA	21.728	18.5568	NA	3.16173
Q925H3	KRA65_MOUSE	Krtap6-5	NA	13.2137	NA	NA	NA	NA	NA	NA	NA
P11627	L1CAM_MOUSE	L1cam	NA	NA	NA	NA	NA	16.3712	16.1734	NA	NA
Q61789;Q61789-2	LAMA3_MOUSE	Lama3	NA	NA	NA	19.2873	19.9193	19.6733	19.5024	NA	NA	Core matrisome	ECM Glycoproteins
Q61001	LAMA5_MOUSE	Lama5	13.7014	13.2912	12.6855	15.8807	16.0778	16.1264	16.5	NA	NA	Core matrisome	ECM Glycoproteins
P02469	LAMB1_MOUSE	Lamb1	22.4399	22.1767	20.566	20.0887	21.1582	21.2157	21.4895	NA	394.911
Q61087	LAMB3_MOUSE	Lamb3	NA	15.5675	NA	19.8138	20.8398	20.7186	20.9877	NA	NA	Core matrisome	ECM Glycoproteins
F8VQJ3	F8VQJ3_MOUSE	Lamc1	18.0489	17.8985	16.8496	16.3867	17.398	17.1055	17.2962	NA	NA	Core matrisome	ECM Glycoproteins
P02468	LAMC1_MOUSE	Lamc1	19.206	18.9612	17.7021	17.4648	18.3787	18.3344	18.4409	71.1671	NA	Core matrisome	ECM Glycoproteins
G5E874	G5E874_MOUSE	Lamc2	NA	16.1467	NA	20.0724	20.9591	20.8723	20.909	18.3577	NA	Core matrisome	ECM Glycoproteins
Q61092	LAMC2_MOUSE	Lamc2	NA	15.9275	NA	20.4412	21.2969	21.1766	21.4392	NA	43.118	Core matrisome	ECM Glycoproteins
P11438	LAMP1_MOUSE	Lamp1	18.8313	18.3386	17.6145	19.2443	19.0803	18.3221	18.7813	34.4542	3.02925
P17047;P17047-2;P17047-3	LAMP2_MOUSE	Lamp2	19.974	19.8532	19.9602	NA	NA	NA	NA	28.6875	NA
Q9CPY7;Q9CPY7-2	AMPL_MOUSE	Lap3	20.5738	21.1358	20.628	19.2726	18.6402	19.087	18.3862	17.3943	3.30385
Q8BMJ2	SYLC_MOUSE	Lars1	NA	NA	NA	16.8474	NA	NA	NA	NA	NA
Q61792	LASP1_MOUSE	Lasp1	18.1515	18.6464	18.0971	17.6623	18.6275	19.2961	19.8104	4.381	6.89014
Q8C351;Q8C351-2	LAYN_MOUSE	Layn	17.3402	NA	NA	NA	NA	NA	NA	NA	NA
Q61805	LBP_MOUSE	Lbp	NA	NA	NA	19.2502	20.6774	20.1244	20.5995	NA	3.80189
A2BHR2	A2BHR2_MOUSE	Lcn11	15.0016	NA	16.532	NA	NA	NA	NA	4.15591	NA
A0A571BEC4	A0A571BEC4_MOUSE	Lcorl	22.3639	NA	21.7012	NA	17.2851	NA	NA	193.393	NA
P06151	LDHA_MOUSE	Ldha	NA	NA	NA	21.0826	20.7053	22.1948	20.8752	NA	5.02696
P35951	LDLR_MOUSE	Ldlr	20.831	19.7543	18.0144	17.0351	18.0947	18.0054	18.2498	650.503	NA
Q8C6C9	LEG1H_MOUSE	Leg1	NA	NA	NA	16.2217	15.5463	15.5912	17.3742	NA	NA
P48356;P48356-2;P48356-3;P48356-4;P48356-5	LEPR_MOUSE	Lepr	17.5691	17.9903	16.6713	NA	NA	NA	NA	NA	NA
O09010	LFNG_MOUSE	Lfng	17.4444	16.1382	16.6666	16.5772	17.0221	17.5531	17.8583	NA	4.41151
P16045	LEG1_MOUSE	Lgals1	22.9427	22.8212	21.5451	19.5172	20.7614	20.5322	21.1259	57.8298	11.8356	Matrisome-associated	ECM-affiliated Proteins
P16110	LEG3_MOUSE	Lgals3	20.6885	20.5232	19.1068	18.9059	19.5219	18.1706	19.4053	26.8486	4.21404	Matrisome-associated	ECM-affiliated Proteins
Q07797	LG3BP_MOUSE	Lgals3bp	17.2333	16.9676	16.4843	17.1723	17.4495	17.5562	17.284	42.9026	5.69213
O08573;O08573-2;O08573-3	LEG9_MOUSE	Lgals9	17.1537	16.5282	14.5759	NA	NA	NA	NA	NA	NA	Matrisome-associated	ECM-affiliated Proteins
P27656	LIPC_MOUSE	Lipc	15.9878	NA	NA	NA	NA	NA	NA	3.49795	NA
Q9WVG5	LIPE_MOUSE	Lipg	15.6764	15.9525	16.2337	NA	NA	NA	NA	4.04927	NA
Q3UT41	Q3UT41_MOUSE	Lipo3	18.9511	18.6883	17.5114	18.0367	19.3007	18.4507	19.3768	NA	NA
Q9D0F3	LMAN1_MOUSE	Lman1	22.6161	23.0584	22.1914	19.7142	21.5327	21.3531	21.7001	NA	43.9173
Q9DBH5	LMAN2_MOUSE	Lman2	19.7468	19.0253	18.1072	18.6865	18.714	17.9514	18.2859	NA	6.85954
P59481	LMA2L_MOUSE	Lman2l	NA	NA	NA	14.4723	14.3007	15.5262	15.4616	NA	NA
P48678	LMNA_MOUSE	Lmna	18.6895	19.5015	18.8064	23.1633	19.4874	19.898	19.4341	11.4942	4.88057
P14733	LMNB1_MOUSE	Lmnb1	16.7453	16.4902	15.5063	18.0069	17.2227	16.129	16.4957	11.573	3.57928
P21619	LMNB2_MOUSE	Lmnb2	NA	NA	NA	17.0805	NA	NA	NA	NA	NA
F6VG99	F6VG99_MOUSE	Lmo7	NA	NA	NA	17.9168	NA	NA	NA	NA	NA
P97873	LOXL1_MOUSE	Loxl1	20.7542	21.0418	20.8478	NA	NA	NA	NA	7.36194	NA	Matrisome-associated	ECM Regulators
Q5SW46	Q5SW46_MOUSE	Lpo	NA	NA	13.8387	NA	NA	NA	NA	NA	NA
A0A0A6YXL6;A0A0A6YXX3;A0A1D5RM41;E9Q3Y4	A0A0A6YXL6_MOUSE;A0A0A6YXX3_MOUSE;A0A1D5RM41_MOUSE;E9Q3Y4_MOUSE	Lrba	NA	NA	NA	16.6051	NA	NA	NA	NA	NA
Q9ESE1;Q9ESE1-2;Q9ESE1-3	LRBA_MOUSE	Lrba	NA	NA	NA	15.5147	NA	NA	NA	NA	NA
Q52KR2	LRIG2_MOUSE	Lrig2	NA	15.1251	NA	14.1736	16.6307	15.9516	16.1745	NA	NA
Q91ZX7	LRP1_MOUSE	Lrp1	20.4906	20.8389	19.3659	17.206	17.032	16.665	17.2914	5.61758	11.0411
Q924X6;Q924X6-2	LRP8_MOUSE	Lrp8	NA	15.4581	15.5587	17.097	18.4602	18.1442	17.9218	NA	NA
P55302	AMRP_MOUSE	Lrpap1	20.4124	18.9156	17.9314	NA	NA	NA	NA	NA	NA
Q80X72	LRC15_MOUSE	Lrrc15	NA	NA	NA	NA	NA	18.5607	16.4481	NA	20.2496
Q922Q8	LRC59_MOUSE	Lrrc59	NA	NA	NA	17.6753	NA	NA	NA	NA	15.2192
Q3UZ39	LRRF1_MOUSE	Lrrfip1	15.9025	16.8174	NA	14.8044	15.8842	16.4468	15.5353	NA	NA
O35900	LSM2_MOUSE	Lsm2	15.681	15.9438	15.1395	NA	NA	NA	NA	NA	NA
P62311	LSM3_MOUSE	Lsm3	16.9742	17.0777	16.7419	16.7762	16.5742	17.5684	17.294	NA	NA
Q9QXA5	LSM4_MOUSE	Lsm4	NA	NA	NA	14.5985	15.9172	16.6282	16.6013	NA	NA
P62313	LSM6_MOUSE	Lsm6	NA	14.621	NA	16.3414	15.5263	16.0657	15.8319	NA	NA
Q99KG5;Q99KG5-2;Q99KG5-3	LSR_MOUSE	Lsr	NA	15.7392	14.0964	18.6466	19.1147	19.3468	19.0405	NA	NA
P24527	LKHA4_MOUSE	Lta4h	17.1787	17.0968	16.8059	18.0953	17.3369	18.6612	17.6	4.40234	3.72131
Q8CG19	LTBP1_MOUSE	Ltbp1	21.1532	20.8272	20.4211	20.097	20.4638	20.1189	20.5485	51.9565	19.7193	Core matrisome	ECM Glycoproteins
O08999	LTBP2_MOUSE	Ltbp2	17.2229	18.0943	17.5428	NA	NA	NA	NA	NA	NA	Core matrisome	ECM Glycoproteins
A0A494BA04;A0A494BBP4	A0A494BA04_MOUSE;A0A494BBP4_MOUSE	Ltbp3	NA	NA	NA	NA	15.3885	14.4204	14.4246	NA	NA	Core matrisome	ECM Glycoproteins
Q61810	LTBP3_MOUSE	Ltbp3	17.6765	17.1637	16.9745	16.9048	18.8132	17.9114	18.6273	NA	NA	Core matrisome	ECM Glycoproteins
Q8K4G1-2	LTBP4_MOUSE	Ltbp4	22.215	22.4811	21.777	NA	NA	NA	NA	212.359	NA	Core matrisome	ECM Glycoproteins
P08071	TRFL_MOUSE	Ltf	NA	NA	NA	25.9667	26.1331	24.9944	25.9064	NA	9.8599
Q7TNC4;Q7TNC4-2;Q7TNC4-3;Q7TNC4-4	LC7L2_MOUSE	Luc7l2	NA	NA	NA	14.4967	12.0224	14.7422	14.4893	NA	NA
Q5SUF2;Q5SUF2-2;Q5SUF2-3	LC7L3_MOUSE	Luc7l3	NA	NA	NA	15.446	15.7126	15.1027	14.152	NA	NA
P51885	LUM_MOUSE	Lum	25.4547	25.8826	25.4485	NA	NA	NA	NA	19.2286	NA	Core matrisome	Proteoglycans
Q64253	LY6E_MOUSE	Ly6e	20.385	21.8536	20.9082	20.1864	21.0268	19.2273	20.9969	43.1857	NA
Q91YK8	LYPD3_MOUSE	Lypd3	13.4687	NA	12.7067	15.4955	14.7732	15.2447	14.2752	NA	NA
P97823;P97823-2	LYPA1_MOUSE	Lypla1	16.589	17.4126	NA	NA	NA	NA	NA	7.41365	NA
P08905	LYZ2_MOUSE	Lyz2	NA	NA	NA	19.0138	19.2242	17.6331	18.7068	NA	4.36121
Q8CEZ4	MB214_MOUSE	Mab21l4	NA	NA	NA	17.0342	NA	NA	NA	NA	NA
Q9QXZ0	MACF1_MOUSE	Macf1	14.3552	14.2864	14.2958	16.9515	NA	NA	NA	NA	NA
Q9QZQ8;Q9QZQ8-2	H2AY_MOUSE	Macroh2a1	NA	NA	NA	17.6922	NA	NA	NA	NA	NA
P61327;Q9CQL1	MGN2_MOUSE;MGN_MOUSE	Magoh;Magohb	NA	NA	NA	17.4686	15.3194	16.3305	15.7176	NA	NA
P45700	MA1A1_MOUSE	Man1a1	19.2585	18.8127	18.1854	18.6028	19.7526	19.7192	19.6422	5.45946	5.58254
P39098;P39098-2	MA1A2_MOUSE	Man1a2	NA	NA	NA	16.3578	16.7631	17.1177	17.0041	NA	NA
A2AJ15	MA1B1_MOUSE	Man1b1	14.6853	14.7542	13.8202	NA	16.457	16.5923	16.8951	NA	NA
P27046	MA2A1_MOUSE	Man2a1	15.7415	16.8396	15.4071	NA	NA	NA	NA	NA	NA
O09159	MA2B1_MOUSE	Man2b1	NA	NA	NA	17.5899	18.8266	18.8564	19.0656	NA	5.27281
O54782	MA2B2_MOUSE	Man2b2	15.1031	14.7895	NA	NA	15.5863	15.0487	15.5117	3.27703	NA
Q3TMX5;Q80ZP8	Q3TMX5_MOUSE;Q80ZP8_MOUSE	Manf	16.1133	15.2976	13.9188	NA	11.8213	NA	NA	NA	NA
Q9CXI5	MANF_MOUSE	Manf	16.7094	15.8727	15.4738	NA	NA	NA	NA	NA	NA
P14873	MAP1B_MOUSE	Map1b	19.5204	19.5429	18.7279	NA	NA	NA	NA	NA	NA
Q91VR7;Q9CQV6	MLP3A_MOUSE;MLP3B_MOUSE	Map1lc3a;Map1lc3b	16.4487	16.1262	15.9953	16.9235	16.1143	16.2781	16.4481	NA	3.56896
P31938	MP2K1_MOUSE	Map2k1	16.2859	17.0589	15.9814	16.8717	16.8122	16.4855	16.3652	NA	4.19358
O09110;O09110-2	MP2K3_MOUSE	Map2k3	NA	NA	NA	18.0676	NA	NA	NA	NA	NA
P27546;P27546-2;P27546-3	MAP4_MOUSE	Map4	19.3714	19.5305	18.2011	16.2271	16.5222	17.3674	16.7639	NA	NA
P63085	MK01_MOUSE	Mapk1	NA	NA	14.0682	17.5805	15.9	16.3597	15.9548	NA	NA
P47811;P47811-2;P47811-4	MK14_MOUSE	Mapk14	NA	NA	NA	16.0246	NA	NA	NA	NA	NA
Q61166	MARE1_MOUSE	Mapre1	15.5726	16.3069	16.9046	16.7726	16.1845	15.819	16.6425	8.91806	3.83358
P26645	MARCS_MOUSE	Marcks	16.5607	16.8959	16.8454	NA	NA	NA	NA	3.88488	NA
P28667	MRP_MOUSE	Marcksl1	15.6981	14.6281	13.4499	13.5673	15.3504	15.2297	15.3897	NA	6.7895
P98064	MASP1_MOUSE	Masp1	22.6545	22.3729	21.3689	NA	NA	NA	NA	6.25203	NA	Matrisome-associated	ECM Regulators
P98064-2	MASP1_MOUSE	Masp1	22.3861	21.8583	20.7109	NA	NA	NA	NA	22.7045	NA	Matrisome-associated	ECM Regulators
Q91WP0-2	MASP2_MOUSE	Masp2	NA	NA	NA	12.4793	14.3954	13.5117	14.8242	NA	3.40278	Matrisome-associated	ECM Regulators
Q3THS6	METK2_MOUSE	Mat2a	14.8723	15.337	NA	17.7593	15.6246	16.2129	15.5945	NA	NA
Q99LB6;Q99LB6-2	MAT2B_MOUSE	Mat2b	15.854	14.9896	13.1522	NA	NA	NA	NA	NA	NA
P04247	MYG_MOUSE	Mb	20.8536	20.4637	21.946	NA	NA	NA	NA	3.7157	NA
Q8R3I2;Q8R3I2-2;Q8R3I2-3	MBOA2_MOUSE	Mboat2	NA	NA	NA	16.2185	NA	NA	NA	NA	NA
P04370-4	MBP_MOUSE	Mbp	NA	NA	NA	NA	NA	NA	21.3489	NA	NA
Q8R2Y2;Q8R2Y2-2	MUC18_MOUSE	Mcam	NA	NA	NA	17.3376	19.5412	18.7634	19.1951	NA	10.4593
Q8K5B2	MCFD2_MOUSE	Mcfd2	19.0428	17.9649	17.2626	16.0669	17.3769	16.6287	17.812	5.44771	3.03833
P11034	MCPT1_MOUSE	Mcpt1	NA	16.4781	16.2006	NA	NA	NA	NA	NA	NA
P43430	MCPT8_MOUSE	Mcpt8	15.7615	16.61	14.9169	15.2788	15.578	14.1075	15.7865	NA	NA
P14152	MDHC_MOUSE	Mdh1	NA	NA	NA	19.4376	19.4404	20.4329	19.5158	NA	4.54456
P06801	MAOX_MOUSE	Me1	20.0139	20.2957	20.0317	21.46	21.6749	21.9182	21.4583	5.73927	4.87507
Q60805	MERTK_MOUSE	Mertk	19.6935	19.7037	19.1271	NA	NA	NA	NA	7.15145	NA
P16056	MET_MOUSE	Met	19.0443	18.8556	17.3909	18.1821	19.2041	18.8525	19.4854	30.8054	20.0618
Q8VE43	METRL_MOUSE	Metrnl	15.7069	18.7803	16.9852	NA	15.0213	NA	12.4973	NA	NA
P21956;P21956-2	MFGM_MOUSE	Mfge8	15.3371	17.1114	14.7766	16.4595	17.3982	18.3028	18.2036	NA	NA	Core matrisome	ECM Glycoproteins
Q921V5	MGAT2_MOUSE	Mgat2	16.6705	16.6886	NA	15.6256	17.979	17.6237	18.0489	NA	NA
Q8R4G6	MGT5A_MOUSE	Mgat5	16.137	16.1984	15.3405	18.1071	18.558	18.1895	19.2127	9.57658	14.8161
P19788	MGP_MOUSE	Mgp	21.4087	23.2366	21.8017	NA	13.3473	NA	NA	114.468	NA	Core matrisome	ECM Glycoproteins
Q8BI84;Q8BI84-2	TGO1_MOUSE	Mia3	17.3864	16.9959	15.3303	15.6599	19.0393	18.3054	18.4196	NA	NA
P34884	MIF_MOUSE	Mif	20.1105	19.9704	19.6047	19.2605	19.7168	20.0805	20.2026	6.07386	3.47595
Q9Z2L6	MINP1_MOUSE	Minpp1	19.4623	19.719	18.6632	19.0443	20.1347	19.7293	19.9313	7.20284	10.4004
Q08874-6	MITF_MOUSE	Mitf	NA	NA	NA	19.2467	NA	15.7498	NA	NA	12.7242
A0A0G2JF39	A0A0G2JF39_MOUSE	Mmp14	15.4424	17.0418	15.3136	NA	NA	NA	NA	NA	NA	Matrisome-associated	ECM Regulators
P53690	MMP14_MOUSE	Mmp14	21.9461	23.6777	22.0012	18.3269	19.6449	18.7292	19.7	NA	19.8995	Matrisome-associated	ECM Regulators
Q9JHI0	MMP19_MOUSE	Mmp19	16.3977	16.6057	15.7432	NA	NA	NA	NA	NA	NA	Matrisome-associated	ECM Regulators
P33434	MMP2_MOUSE	Mmp2	17.1513	18.3181	17.2579	NA	NA	NA	NA	3.90158	NA	Matrisome-associated	ECM Regulators
P28862	MMP3_MOUSE	Mmp3	16.106	15.8428	15.5424	19.0068	19.4165	20.6209	20.2484	NA	NA	Matrisome-associated	ECM Regulators
A0A0N4SVL8;G3UVV6	A0A0N4SVL8_MOUSE;G3UVV6_MOUSE	Mmrn1	19.2956	19.3336	19.9877	NA	20.4594	20.0804	NA	NA	6.43147	Core matrisome	ECM Glycoproteins
B2RPV6	MMRN1_MOUSE	Mmrn1	17.7008	16.4771	18.2315	NA	NA	NA	NA	24.5563	NA	Core matrisome	ECM Glycoproteins
P0DOV1	IFI5B_MOUSE	Mnda	15.5545	15.8403	14.7927	16.065	15.6431	14.6165	15.6561	NA	NA
Q61885	MOG_MOUSE	Mog	16.4462	NA	NA	NA	NA	NA	NA	NA	NA
P11247	PERM_MOUSE	Mpo	NA	NA	NA	18.0366	18.9265	NA	NA	NA	17.3358
P70290	EM55_MOUSE	Mpp1	NA	NA	NA	NA	NA	21.3488	NA	NA	NA
Q61830	MRC1_MOUSE	Mrc1	14.2701	NA	NA	NA	NA	NA	NA	3.84503	NA
Q64449	MRC2_MOUSE	Mrc2	18.0663	18.1457	15.9013	NA	NA	NA	NA	NA	NA
Q9JIK9	RT34_MOUSE	Mrps34	NA	NA	NA	15.173	NA	NA	NA	NA	NA
Q61468	MSLN_MOUSE	Msln	24.6394	24.7984	22.9917	22.1355	22.786	22.216	22.8555	70.3107	21.6227
P26041	MOES_MOUSE	Msn	21.5104	21.6959	21.4951	21.4522	21.1886	22.0199	21.6964	16.9204	16.4484
Q62190	RON_MOUSE	Mst1r	NA	NA	NA	12.9348	14.7747	15.3251	14.7534	NA	NA
O08689	GDF8_MOUSE	Mstn	NA	NA	NA	15.9051	NA	NA	NA	NA	NA	Matrisome-associated	Secreted Factors
P02798	MT2_MOUSE	Mt2	15.0494	16.4808	15.3857	12.022	14.563	15.4429	16.9287	5.23963	3.175
Q9CQ65	MTAP_MOUSE	Mtap	19.6198	19.7781	19.121	17.3242	16.9622	17.9941	17.3698	51.0258	4.73108
P00405	COX2_MOUSE	Mtco2	NA	NA	NA	NA	18.2297	NA	NA	NA	11.3799
P62774	MTPN_MOUSE	Mtpn	NA	NA	NA	NA	15.8037	16.6718	16.7063	NA	5.67747
Q9EQK5	MVP_MOUSE	Mvp	NA	NA	NA	15.6054	NA	NA	NA	NA	NA
Q9DBV4	MXRA8_MOUSE	Mxra8	19.5696	20.8646	19.8605	NA	NA	NA	NA	NA	NA
Q9CPT4	MYDGF_MOUSE	Mydgf	15.0788	16.3088	NA	16.1679	16.9219	17.1256	17.511	NA	NA
Q9JK81	MYG1_MOUSE	Myg1	16.4999	15.2165	14.3987	NA	NA	NA	NA	NA	NA
Q5SX40	MYH1_MOUSE	Myh1	NA	NA	NA	16.6397	NA	17.1252	NA	NA	NA
Q6URW6;Q6URW6-2;Q6URW6-3	MYH14_MOUSE	Myh14	NA	NA	NA	19.121	NA	17.3847	NA	NA	5.54922
Q8VDD5	MYH9_MOUSE	Myh9	18.5697	18.9084	19.189	21.2572	18.8214	19.175	18.6511	14.2222	3.44285
Q3THE2	ML12B_MOUSE	Myl12b	NA	NA	NA	19.7782	17.9903	18.417	18.2321	NA	4.02315
Q60605;Q60605-2	MYL6_MOUSE	Myl6	18.1049	18.8344	18.6877	20.3481	18.5384	19.0275	18.7942	3.1271	3.50149
P97457	MLRS_MOUSE	Mylpf	NA	NA	NA	14.0655	NA	NA	NA	NA	NA
Q9JMH9;Q9JMH9-1;Q9JMH9-2;Q9JMH9-4;Q9JMH9-5;Q9JMH9-6;Q9JMH9-7	MY18A_MOUSE	Myo18a	NA	NA	NA	15.0487	NA	NA	NA	NA	NA
O88329;P46735;P46735-2	MYO1A_MOUSE;MYO1B_MOUSE	Myo1a;Myo1b	NA	NA	NA	16.1367	NA	NA	NA	NA	NA
Q9WTI7-2	MYO1C_MOUSE	Myo1c	NA	NA	NA	17.375	NA	NA	NA	NA	NA
Q5SYD0	MYO1D_MOUSE	Myo1d	NA	NA	NA	16.9305	NA	NA	NA	NA	NA
E9Q634	MYO1E_MOUSE	Myo1e	NA	NA	NA	17.0386	NA	NA	NA	NA	NA
Q99104	MYO5A_MOUSE	Myo5a	NA	NA	NA	14.6561	NA	NA	NA	NA	NA
E9PVU0;E9Q174;E9Q175;E9Q3L1;V9GX76;V9GXM4	E9PVU0_MOUSE;E9Q174_MOUSE;E9Q175_MOUSE;E9Q3L1_MOUSE;V9GX76_MOUSE;V9GXM4_MOUSE	Myo6	NA	NA	NA	15.6127	NA	NA	NA	NA	NA
Q64331	MYO6_MOUSE	Myo6	NA	NA	NA	18.2305	NA	NA	NA	NA	NA
Q3UR85-3	MYRF_MOUSE	Myrf	18.3132	18.2087	17.3988	18.7916	20.0203	19.8392	20.0456	88.2746	NA
Q3UX61;Q9QY36	NAA10_MOUSE;NAA11_MOUSE	Naa10;Naa11	NA	NA	NA	14.1258	13.1777	NA	NA	NA	NA
Q80UM3	NAA15_MOUSE	Naa15	NA	NA	NA	16.9108	NA	NA	NA	NA	NA
P70670	NACAM_MOUSE	Naca	NA	NA	NA	18.0582	15.1092	16.5175	16.6296	NA	4.11162
O88325	O88325_MOUSE	Naglu	15.7221	15.2017	NA	NA	16.8178	NA	NA	NA	NA
Q8BJ48	NAGPA_MOUSE	Nagpa	16.3198	15.6506	15.166	NA	16.3764	15.9194	16.3576	NA	NA
Q99J77	SIAS_MOUSE	Nans	14.8993	NA	14.5259	NA	NA	NA	NA	NA	NA
Q9DB05	SNAA_MOUSE	Napa	NA	NA	NA	18.8623	NA	17.0116	15.3582	NA	NA
Q8CC86	PNCB_MOUSE	Naprt	15.0743	15.5329	NA	NA	NA	NA	NA	36.8896	NA
O09043	NAPSA_MOUSE	Napsa	21.0736	21.3335	21.7546	NA	NA	NA	NA	33.4051	NA
Q8BP47	SYNC_MOUSE	NARS1	15.3294	15.3671	14.8688	NA	NA	NA	NA	NA	NA
Q99MD9	NASP_MOUSE	Nasp	17.3674	17.3044	16.8242	16.7933	16.2739	17.4806	16.4682	NA	14.3259
Q9CZ42;Q9CZ42-2;Q9CZ42-3	NNRD_MOUSE	Naxd	11.3323	13.6926	12.9023	NA	13.7572	13.5693	14.668	NA	NA
Q61477	NBL1_MOUSE	Nbl1	21.9754	24.1539	23.3864	17.8114	18.1343	17.519	18.229	104.247	6.21313
E9QB01	E9QB01_MOUSE	Ncam1	19.8337	19.9869	19.4016	NA	16.5066	14.2959	15.3822	NA	NA
P13595;P13595-2;P13595-3	NCAM1_MOUSE	Ncam1	24.226	24.5383	23.8842	20.4925	21.1403	20.3413	21.1146	123.308	22.2616
P28660;P28660-2	NCKP1_MOUSE	Nckap1	NA	NA	NA	17.3477	NA	NA	NA	NA	NA
P57716	NICA_MOUSE	Ncstn	NA	NA	NA	16.0249	NA	NA	NA	NA	NA
Q62433	NDRG1_MOUSE	Ndrg1	NA	13.3049	NA	NA	NA	12.7567	NA	NA	NA
Q91VD9	NDUS1_MOUSE	Ndufs1	NA	NA	NA	18.1428	NA	NA	NA	NA	NA
Q9D1J1	NECP2_MOUSE	Necap2	NA	NA	NA	NA	12.3111	NA	NA	NA	NA
Q9JKF6	NECT1_MOUSE	Nectin1	19.5764	19.1048	17.4244	17.0457	18.9779	18.0642	18.7236	NA	4.35544
P29595	NEDD8_MOUSE	Nedd8	15.1895	16.5958	15.328	14.8557	13.8039	16.0436	15.8186	11.6964	NA
P19246	NFH_MOUSE	Nefh	16.0995	NA	NA	NA	NA	NA	NA	NA	NA
P08551	NFL_MOUSE	Nefl	17.9077	NA	15.2886	NA	NA	NA	NA	3.0369	NA
P08553	NFM_MOUSE	Nefm	17.2304	NA	NA	NA	NA	NA	NA	30.2311	NA
Q9CQ45	NENF_MOUSE	Nenf	17.8986	16.5386	10.615	NA	14.6019	14.0675	NA	NA	NA
E9QK04;Q7TQG5	E9QK04_MOUSE;Q7TQG5_MOUSE	Neo1	21.4623	21.1917	19.8214	21.9862	23.3178	23.5313	23.4821	NA	818.943
P97798-4	NEO1_MOUSE	Neo1	22.53	22.0509	20.7393	23.109	24.3382	24.2542	24.5477	306.61	657.567
P01139	NGF_MOUSE	Ngf	NA	15.9247	15.4393	15.0163	17.1729	15.9762	17.142	NA	NA	Matrisome-associated	Secreted Factors
Q8CCH2	NHLC3_MOUSE	Nhlrc3	NA	16.6684	NA	NA	NA	NA	NA	NA	NA
Q8R1F1	NIBA2_MOUSE	Niban2	NA	14.7987	NA	19.1159	15.9803	16.8212	16.6427	NA	NA
P10493	NID1_MOUSE	Nid1	17.6061	18.3413	16.8432	14.9754	16.5986	15.7404	16.6991	8.21771	3.63134	Core matrisome	ECM Glycoproteins
Q9EQ80	NIF3L_MOUSE	Nif3l1	15.4903	17.0359	15.4809	17.1436	18.0094	18.2694	17.3312	NA	8.21319
Q8VDK1;Q8VDK1-2	NIT1_MOUSE	Nit1	NA	15.1903	NA	NA	NA	NA	NA	NA	NA
Q9JHW2	NIT2_MOUSE	Nit2	NA	14.2332	NA	NA	NA	NA	NA	NA	NA
P15532	NDKA_MOUSE	Nme1	23.4312	22.7638	22.4267	21.8431	21.9081	22.655	22.1441	22.2109	7.55283
Q01768	NDKB_MOUSE	Nme2	22.7045	22.1756	21.6583	20.5114	20.5235	21.0518	20.8121	28.1919	7.02779
O35309	NMI_MOUSE	Nmi	14.9671	16.0031	14.6248	15.6435	NA	14.9191	NA	NA	NA
Q6GQT9	NOMO1_MOUSE	Nomo1	NA	14.5121	NA	16.4896	NA	13.0353	NA	NA	NA
Q99K48;Q99K48-2	NONO_MOUSE	Nono	NA	NA	14.8445	NA	NA	NA	NA	NA	NA
Q01705;Q01705-3	NOTC1_MOUSE	Notch1	17.0084	16.263	15.7317	16.334	17.9177	17.6112	17.8399	NA	NA
O35516	NOTC2_MOUSE	Notch2	20.3707	19.7935	19.1047	19.2505	20.6119	20.3244	20.4813	9.41075	161.401
Q61982	NOTC3_MOUSE	Notch3	NA	NA	NA	NA	14.7646	14.0698	15.0599	NA	9.39866
Q9Z0J0	NPC2_MOUSE	Npc2	16.407	15.6138	17.2266	NA	NA	NA	NA	3.36027	NA
Q61937	NPM_MOUSE	Npm1	NA	NA	NA	19.4414	16.5747	18.113	17.5859	NA	7.70449
Q91V88;Q91V88-2;Q91V88-3;Q91V88-4	NPNT_MOUSE	Npnt	NA	NA	NA	16.2036	18.1765	16.8262	18.2933	NA	NA	Core matrisome	ECM Glycoproteins
H3BIX4	H3BIX4_MOUSE	Nptn	17.7143	17.8517	16.3748	NA	16.543	15.1922	16.0754	NA	NA
P97300;P97300-1;P97300-3	NPTN_MOUSE	Nptn	23.7749	23.776	22.8465	20.8036	22.2311	21.6796	22.2251	NA	57.0595
Q62443	NPTX1_MOUSE	Nptx1	18.4425	17.8702	15.4121	18.9594	20.5679	20.3636	20.5948	NA	NA
Q99J85	NPTXR_MOUSE	Nptxr	16.798	16.6397	14.1714	16.1238	17.9752	17.4641	17.8406	NA	NA
Q9JI75	NQO2_MOUSE	Nqo2	16.2276	16.4418	15.4785	NA	NA	NA	NA	NA	NA
Q810U4-2	NRCAM_MOUSE	Nrcam	24.6616	23.7561	22.2134	19.0634	19.7799	19.7633	20.0571	91.6592	54.6559
Q8BHG1	NRDC_MOUSE	Nrdc	NA	NA	NA	16.1566	NA	NA	NA	NA	28.1466
P60761	NEUG_MOUSE	Nrgn	18.4895	18.6086	17.8247	16.221	18.2091	18.3344	18.3656	11.6126	3.07085
P97333	NRP1_MOUSE	Nrp1	NA	NA	NA	17.0087	17.8403	17.5235	18	NA	3.25879
O35375;O35375-2;O35375-3;O35375-4;O35375-5;O35375-6	NRP2_MOUSE	Nrp2	19.6713	19.4598	17.8563	19.7643	20.7481	20.3312	20.7144	19.7013	179.679
P46460	NSF_MOUSE	Nsf	14.8715	14.7532	NA	NA	NA	NA	NA	NA	NA
Q9CZ44;Q9CZ44-3	NSF1C_MOUSE	Nsfl1c	16.7781	16.4659	16.5693	16.3479	16.5481	16.5868	16.5245	7.71218	10.6831
Q61503	5NTD_MOUSE	Nt5e	15.8997	14.2477	NA	17.4535	17.2332	17.4667	17.484	NA	NA
Q02819	NUCB1_MOUSE	Nucb1	22.573	23.3288	23.0861	21.4576	21.3683	21.5039	21.6684	45.8924	31.1824
P81117	NUCB2_MOUSE	Nucb2	17.8124	17.3021	16.7189	NA	13.3912	14.4448	14.7258	NA	NA
O35685	NUDC_MOUSE	Nudc	18.2602	18.5117	18.3903	17.7894	17.9224	19.4538	19.1904	NA	75.8183
Q9CQF3	CPSF5_MOUSE	Nudt21	NA	NA	NA	16.4061	NA	13.6399	NA	NA	9.63697
Q8QZR4	OAF_MOUSE	Oaf	21.4526	22.5532	21.2065	19.2268	19.6243	19.2834	19.8113	64.2543	NA
Q9D3H2	OBP1A_MOUSE	Obp1a	22.3434	21.6852	22.7784	NA	NA	NA	NA	5.25283	NA
A2AEP0	OBP1B_MOUSE	Obp1b	24.674	23.4091	24.9492	NA	NA	NA	NA	3.88748	NA
Q8K1H9	OBP2A_MOUSE	Obp2a	18.757	17.2482	19.0137	NA	NA	NA	NA	7.47513	NA
A2BHR0	A2BHR0_MOUSE	Obp2b	16.831	15.6982	17.324	NA	NA	NA	NA	NA	NA
Q60597;Q60597-2;Q60597-3;Q60597-4	ODO1_MOUSE	Ogdh	16.5565	NA	NA	18.7304	16.8028	NA	NA	8.12875	9.40664
Q62000	MIME_MOUSE	Ogn	15.4069	16.3897	15.4498	NA	NA	NA	NA	NA	NA	Core matrisome	Proteoglycans
Q9CZ30	OLA1_MOUSE	Ola1	NA	NA	NA	16.675	15.5842	15.8688	14.9373	NA	3.16644
O88998;O88998-3	NOE1_MOUSE	Olfm1	20.189	19.8907	18.9757	18.5207	20.0146	19.4036	20.1679	36.6341	NA
Q3V1G4	OLM2B_MOUSE	Olfml2b	15.7589	16.37	14.6419	16.1682	16.7383	16.734	16.3076	NA	NA
Q9EQ09	OLR1_MOUSE	Olr1	16.259	16.571	13.3849	NA	14.6357	15.5556	NA	NA	NA
Q8K010	OPLA_MOUSE	Oplah	NA	NA	NA	16.7461	NA	NA	NA	NA	8.19724
Q8K2C7;Q8K2C7-2	OS9_MOUSE	Os9	NA	15.5128	13.7333	13.6606	NA	13.775	NA	NA	NA
O70458;O70458-2	OSMR_MOUSE	Osmr	20.0669	20.1535	18.9182	17.6968	19.0774	18.4942	18.9384	NA	9.1621
Q62422	OSTF1_MOUSE	Ostf1	16.2071	15.7043	15.2441	NA	NA	NA	NA	NA	NA
Q7TQI3	OTUB1_MOUSE	Otub1	14.4554	NA	NA	18.2447	NA	15.8549	15.2923	NA	3.97596
Q6P9R2	OXSR1_MOUSE	Oxsr1	16.4941	15.1201	16.6148	NA	NA	NA	NA	3.13504	NA
Q60715-2	P4HA1_MOUSE	P4ha1	20.0746	18.4065	16.6889	NA	NA	NA	NA	NA	NA	Matrisome-associated	ECM Regulators
Q60716-2	P4HA2_MOUSE	P4ha2	19.3532	17.7486	16.5028	NA	NA	NA	NA	7.40893	NA	Matrisome-associated	ECM Regulators
P09103	PDIA1_MOUSE	P4hb	20.6595	20.036	19.1885	NA	NA	NA	NA	7.51699	NA
P29341	PABP1_MOUSE	Pabpc1	19.1725	19.696	18.2441	19.7218	18.2955	19.4572	18.6129	17.7762	14.4448
A3KFU5;A3KFU8;Q6PHQ9;Q91YZ8	A3KFU5_MOUSE;A3KFU8_MOUSE;Q6PHQ9_MOUSE;Q91YZ8_MOUSE	Pabpc4	14.5938	16.1957	NA	16.8388	14.2341	15.8073	15.2144	NA	3.52684
Q61206	PA1B2_MOUSE	Pafah1b2	16.991	17.1864	17.2305	18.0612	16.9061	17.0489	18.0716	3.93069	4.055
Q8VE62	PAIP1_MOUSE	Paip1	17.0774	16.7596	15.3315	16.3687	16.3947	17.4536	16.0773	NA	4.86382
G5E884	G5E884_MOUSE	Pak1	15.0486	16.376	14.5799	15.4129	14.8301	17.0851	16.373	NA	NA
O88643	PAK1_MOUSE	Pak1	17.3492	18.4843	17.151	17.2386	17.1626	18.1487	17.4348	NA	8.21092
Q8CIN4	PAK2_MOUSE	Pak2	14.4451	15.9815	NA	NA	15.1522	16.8835	16.0678	NA	6.59138
P97467	AMD_MOUSE	Pam	20.5212	21.5919	20.8287	21.1484	21.2806	21.1216	21.1297	40.2768	58.4932
P61458	PHS_MOUSE	Pcbd1	NA	NA	15.036	NA	NA	NA	NA	NA	NA
P60335	PCBP1_MOUSE	Pcbp1	18.1539	18.2201	17.4174	19.4167	18.136	19.0652	19.2538	6.58953	3.48556
Q61990;Q61990-3	PCBP2_MOUSE	Pcbp2	15.3102	15.7025	14.4741	20.2684	15.8	16.621	17.443	NA	4.39829
Q8CFX3	Q8CFX3_MOUSE	Pcdh1	18.2378	17.8394	16.8134	18.7756	19.4956	19.3706	19.5616	NA	NA
Q8VHR0	PCD18_MOUSE	Pcdh18	18.9305	19.4589	18.1417	16.9633	NA	NA	NA	NA	NA
Q80TF3	PCD19_MOUSE	Pcdh19	NA	NA	NA	19.2271	18.2073	NA	21.0197	NA	3.37052
A0A0A6YY83;A2RS43;E9Q2S0	A0A0A6YY83_MOUSE;A2RS43_MOUSE;E9Q2S0_MOUSE	Pcdh7	20.6187	20.3477	19.0064	17.7486	18.645	18.4322	18.7324	NA	NA
Q91XY2	Q91XY2_MOUSE	Pcdhga6	13.5427	14.0973	NA	NA	NA	NA	NA	NA	NA
A0A0A6YXT1;Q6DD96	A0A0A6YXT1_MOUSE;Q6DD96_MOUSE	Pcdhga7	17.8002	17.7945	17	NA	16.2676	15.1859	15.251	NA	NA
Q91XX1	Q91XX1_MOUSE	Pcdhgc3	19.461	18.8369	17.0525	16.0935	16.9305	16.9949	16.4047	NA	15.458
Q91XW9	Q91XW9_MOUSE	Pcdhgc5	16.7882	16.7061	15.7774	NA	NA	NA	NA	NA	NA
P23506;P23506-2	PIMT_MOUSE	Pcmt1	18.4218	18.7031	18.1769	NA	NA	NA	NA	11.0299	NA
P17918	PCNA_MOUSE	Pcna	NA	15.7284	14.5411	16.5944	15.6859	17.4979	16.6149	NA	NA
Q61398	PCOC1_MOUSE	Pcolce	22.0144	23.1274	21.6567	18.9089	18.5618	19.0041	19.5188	24.7179	5.0615	Core matrisome	ECM Glycoproteins
Q8R4W6	PCOC2_MOUSE	Pcolce2	17.9773	18.9315	16.7919	16.2107	16.1525	16.9557	17.5232	NA	NA	Core matrisome	ECM Glycoproteins
Q80W65	PCSK9_MOUSE	Pcsk9	19.6282	20.9226	19.3395	19.8751	20.6876	20.9452	20.9675	8.25769	16.6324
Q9CQF9	PCYOX_MOUSE	Pcyox1	NA	NA	NA	17.7796	19.3302	18.9259	20.1123	NA	10.1085
Q3UHX2	HAP28_MOUSE	Pdap1	NA	NA	NA	16.4863	15.6465	15.9182	15.2456	NA	NA
Q8VE70	PDC10_MOUSE	Pdcd10	15.4021	15.2829	16.2335	17.5859	16.4772	17.7809	17.5004	NA	NA
P56812	PDCD5_MOUSE	Pdcd5	16.2482	16.6274	16.9064	NA	NA	16.3637	17.0073	NA	NA
P12815;P12815-2	PDCD6_MOUSE	Pdcd6	NA	NA	NA	17.0721	14.6257	NA	NA	NA	NA
Q9WU78;Q9WU78-3	PDC6I_MOUSE	Pdcd6ip	15.3303	16.0725	NA	NA	NA	NA	NA	4.68521	NA
P31240	PDGFB_MOUSE	Pdgfb	16.2915	17.6899	17.4579	NA	14.3646	NA	14.5026	NA	NA	Matrisome-associated	Secreted Factors
Q8CI19	PDGFC_MOUSE	Pdgfc	17.1292	18.7541	17.9785	NA	17.4287	16.4205	17.4145	NA	12.6233	Matrisome-associated	Secreted Factors
P26618	PGFRA_MOUSE	Pdgfra	18.9662	18.5671	18.1706	14.4522	14.527	15.1951	13.7328	131.932	3.07243
P05622;P05622-2	PGFRB_MOUSE	Pdgfrb	19.8585	20.2667	19.1612	NA	NA	NA	NA	NA	NA
P35486	ODPA_MOUSE	Pdha1	NA	NA	NA	20.1469	12.63	NA	NA	NA	NA
Q9D051	ODPB_MOUSE	Pdhb	NA	NA	NA	17.6696	NA	NA	NA	NA	NA
P27773	PDIA3_MOUSE	Pdia3	22.5732	21.2797	20.5637	20.0789	20.5614	20.8255	20.9018	14.1893	10.5777
P08003	PDIA4_MOUSE	Pdia4	18.3508	18.5402	17.7497	NA	NA	NA	NA	10.5105	NA
Q922R8	PDIA6_MOUSE	Pdia6	16.8732	17.0756	16.6985	19.1344	17.3876	17.4661	16.7716	3.15703	3.51935
O70400	PDLI1_MOUSE	Pdlim1	NA	NA	NA	17.5745	15.8761	15.7011	16.3257	NA	4.12097
Q8CI51	PDLI5_MOUSE	Pdlim5	NA	NA	NA	17.7821	NA	14.0687	14.3342	NA	3.33024
Q3TJD7	PDLI7_MOUSE	Pdlim7	14.4579	NA	NA	NA	15.713	NA	NA	NA	NA
Q8K183	PDXK_MOUSE	Pdxk	16.534	16.5713	16.1357	19.5201	19.1747	20.0927	19.116	NA	11.1082
Q8VIK5;Q8VIK5-2;Q8VIK5-3	PEAR1_MOUSE	Pear1	19.2168	18.6483	17.8017	18.4616	19.9249	19.273	19.7543	NA	NA
Q08481;Q08481-2;Q08481-3;Q08481-4	PECA1_MOUSE	Pecam1	NA	NA	15.0104	NA	NA	NA	NA	NA	NA
Q8BFY6	PEF1_MOUSE	Pef1	16.9905	18.3124	16.8997	18.322	17.302	17.4721	16.8759	NA	39.2723
P22005	PENK_MOUSE	Penk	18.0844	19.8258	17.8232	NA	17.8719	NA	NA	NA	NA
Q11136	PEPD_MOUSE	Pepd	17.4516	17.8857	16.887	NA	NA	NA	NA	16.6972	NA
Q9CWM4	PFD1_MOUSE	Pfdn1	16.578	16.9588	16.3748	17.5251	16.9725	17.7541	17.2286	NA	NA
O70591	PFD2_MOUSE	Pfdn2	NA	14.5437	NA	NA	NA	14.8993	13.7819	NA	NA
E9Q6U4;Q3UWL8	E9Q6U4_MOUSE;Q3UWL8_MOUSE	Pfdn4	13.7254	16.2547	14.5552	14.2492	14.2493	15.827	14.9724	NA	NA
Q03958	PFD6_MOUSE	Pfdn6	NA	NA	NA	16.4964	NA	15.5893	NA	NA	NA
P12382	PFKAL_MOUSE	Pfkl	16.5302	17.534	17.0784	18.1288	16.3385	15.6597	15.9104	6.82723	10.4488
P62962	PROF1_MOUSE	Pfn1	19.2382	20.0649	19.1933	NA	NA	NA	NA	3.5507	NA
Q9DBJ1	PGAM1_MOUSE	Pgam1	22.0699	22.9248	22.143	20.9683	20.8112	21.0911	20.9196	12.2835	7.48618
Q9DCD0	6PGD_MOUSE	Pgd	17.6874	18.0573	16.9845	NA	NA	NA	NA	8.90443	NA
P09411	PGK1_MOUSE	Pgk1	19.7603	20.2611	19.8128	20.1451	19.6467	20.7773	20.2853	3.58458	3.44775
O88593	PGRP1_MOUSE	Pglyrp1	NA	16.3712	17.0069	17.9776	19.388	18.1112	18.4164	11.5098	14.0499
Q9D0F9	PGM1_MOUSE	Pgm1	15.7385	15.9853	14.5588	NA	NA	NA	NA	4.16719	NA
Q9CYR6	AGM1_MOUSE	Pgm3	15.6591	16.51	15.3517	NA	NA	NA	NA	NA	NA
Q8CHP8	PGP_MOUSE	Pgp	18.9192	19.5091	19.1261	NA	NA	NA	NA	6.15506	NA
O55022	PGRC1_MOUSE	Pgrmc1	NA	NA	NA	19.2938	NA	NA	NA	NA	3.29393
Q80UU9	PGRC2_MOUSE	Pgrmc2	NA	NA	NA	16.948	NA	NA	NA	NA	NA
P67778	PHB_MOUSE	Phb	NA	NA	NA	19.2447	15.2986	NA	NA	NA	35.9309
Q61753	SERA_MOUSE	Phgdh	17.1085	17.6201	16.4272	19.4678	17.2152	17.7912	18.4855	NA	3.78651
Q9ET66	PI16_MOUSE	Pi16	22.6842	22.2249	22.0588	NA	NA	NA	NA	4.01793	NA
Q2TBE6	P4K2A_MOUSE	Pi4k2a	NA	NA	NA	16.2746	NA	NA	NA	NA	NA
O70570	PIGR_MOUSE	Pigr	NA	NA	NA	22.3426	21.1116	21.328	19.9786	NA	86.3069
Q7TMJ8;Q7TMJ8-2	P3IP1_MOUSE	Pik3ip1	19.2999	20.4384	19.549	NA	NA	NA	NA	10.4418	NA	Matrisome-associated	Secreted Factors
P02816	PIP_MOUSE	Pip	NA	14.7396	NA	NA	NA	NA	NA	NA	NA
Q3UHE1;Q3UHE1-2	PITM3_MOUSE	Pitpnm3	NA	NA	NA	17.1839	18.9675	17.3081	19.3503	NA	NA
P53657	KPYR_MOUSE	Pklr	16.7457	17.1384	NA	16.4859	16.3719	16.9425	16.5445	7.7645	4.6147
P52480	KPYM_MOUSE	Pkm	26.3252	26.7933	25.9841	24.0954	24.2804	24.6167	24.2126	60.535	6.51555
P52480-2	KPYM_MOUSE	Pkm	23.9822	24.8204	23.7783	21.5647	20.7642	20.8134	21.2829	30.7172	5.07424
Q60963	PAFA_MOUSE	Pla2g7	28.5246	28.6757	27.5388	24.7325	25.5702	25.5248	25.836	490.4	63.4062
P27612	PLAP_MOUSE	Plaa	NA	NA	NA	16.1297	NA	NA	NA	NA	NA
P11214	TPA_MOUSE	Plat	NA	NA	NA	16.7009	NA	11.0148	14.9305	NA	NA	Matrisome-associated	ECM Regulators
P06869	UROK_MOUSE	Plau	17.0441	16.326	NA	17.2509	18.6599	17.4797	18.4973	NA	NA	Matrisome-associated	ECM Regulators
P35456	UPAR_MOUSE	Plaur	23.9453	22.6591	21.2244	20.9498	22.69	21.7337	22.1678	NA	NA
Q8VCI0	PLBL1_MOUSE	Plbd1	NA	NA	NA	17.7095	16.1733	NA	14.6939	NA	17.7763
Q9QXS1;Q9QXS1-10;Q9QXS1-11;Q9QXS1-12;Q9QXS1-13;Q9QXS1-14;Q9QXS1-16;Q9QXS1-2;Q9QXS1-3;Q9QXS1-4;Q9QXS1-5;Q9QXS1-6;Q9QXS1-7;Q9QXS1-8;Q9QXS1-9	PLEC_MOUSE	Plec	19.3531	19.7991	18.8612	21.9757	19.5116	19.7342	19.1126	5.39929	3.18461
Q8VEN2;Q8VEN2-2	PLET1_MOUSE	Plet1	19.7864	19.7255	18.1501	NA	NA	15.7985	16.1253	NA	NA
Q9DBG5	PLIN3_MOUSE	Plin3	15.2234	15.4304	13.2178	NA	14.7956	15.0602	14.1416	NA	NA
Q9R0E2	PLOD1_MOUSE	Plod1	16.6393	15.8886	15.3077	15.6559	15.9393	14.7615	15.1738	8.58402	4.06412	Matrisome-associated	ECM Regulators
Q9R0B9	PLOD2_MOUSE	Plod2	19.624	19.4742	17.2458	19.1666	20.49	20.1644	20.6213	NA	NA	Matrisome-associated	ECM Regulators
Q9R0E1	PLOD3_MOUSE	Plod3	14.0277	14.8435	NA	NA	NA	NA	NA	NA	NA	Matrisome-associated	ECM Regulators
P60202	MYPR_MOUSE	Plp1	19.6765	NA	NA	NA	NA	NA	NA	14.9521	NA
Q99K51	PLST_MOUSE	Pls3	17.7528	18.8237	18.2043	19.9965	18.8683	19.8963	19.0239	9.5559	4.38377
P55065	PLTP_MOUSE	Pltp	21.1679	21.5864	20.9217	NA	NA	NA	NA	7.81757	NA
P70206	PLXA1_MOUSE	Plxna1	16.8693	16.6928	14.6295	15.1761	16.9145	16.8077	16.8672	NA	NA	Matrisome-associated	ECM-affiliated Proteins
Q8CJH3	PLXB1_MOUSE	Plxnb1	15.1523	15.2262	14.8474	17.5245	18.472	18.6423	18.4452	NA	NA	Matrisome-associated	ECM-affiliated Proteins
B2RXS4	PLXB2_MOUSE	Plxnb2	19.7821	19.3614	18.5554	20.4056	21.0185	21.1958	21.3375	12.1107	23.2708	Matrisome-associated	ECM-affiliated Proteins
Q9D1G2	PMVK_MOUSE	Pmvk	NA	NA	NA	15.5824	NA	NA	NA	NA	NA
Q9R0M4	PODXL_MOUSE	Podxl	14.3734	15.0002	NA	16.0271	18.1136	17.1045	17.019	NA	NA
O35134	RPA1_MOUSE	Polr1a	20.6038	21.8409	20.3981	19.0374	19.7231	18.4225	18.9144	NA	NA
Q62009;Q62009-3	POSTN_MOUSE	Postn	20.3593	21.6712	21.8583	18.246	18.0738	18.1034	18.3304	7.84516	3.28967	Core matrisome	ECM Glycoproteins
Q9D819	IPYR_MOUSE	Ppa1	NA	NA	NA	14.9788	16.0734	17.5027	17.8334	NA	3.95013
P17742	PPIA_MOUSE	Ppia	21.559	22.0698	21.4528	20.9894	20.9022	21.7542	22.0616	3.61532	3.93033
P24369	PPIB_MOUSE	Ppib	21.6111	20.2691	19.2451	18.891	18.8483	19.1475	19.9118	19.7015	28.4086
P30412	PPIC_MOUSE	Ppic	22.7134	23.064	21.6688	18.8677	20.2288	20.0488	20.1461	135.715	13.2099
Q9CR16	PPID_MOUSE	Ppid	15.4807	NA	15.9303	NA	NA	NA	NA	3.72403	NA
P49443	PPM1A_MOUSE	Ppm1a	15.6911	15.671	NA	NA	NA	NA	NA	NA	NA
P62137	PP1A_MOUSE	Ppp1ca	16.9998	17.0288	16.3533	NA	NA	NA	NA	15.8467	NA
P62141	PP1B_MOUSE	Ppp1cb	NA	14.7014	NA	17.8577	NA	NA	13.5026	NA	4.83269
Q5I1X5	IASPP_MOUSE	Ppp1r13l	NA	NA	NA	16.0318	NA	NA	NA	NA	NA
Q3UM45	PP1R7_MOUSE	Ppp1r7	20.4464	19.9839	19.3902	17.5763	18.5825	19.2894	18.8347	4.06357	12.478
Q76MZ3	2AAA_MOUSE	Ppp2r1a	16.3445	16.8016	16.1292	NA	NA	NA	NA	4.38151	NA
Q6P1F6	2ABA_MOUSE	Ppp2r2a	NA	NA	NA	18.4773	NA	NA	NA	NA	NA
P63328;P63328-2	PP2BA_MOUSE	Ppp3ca	15.6868	16.1478	15.4755	17.1442	15.1489	14.8979	14.8231	NA	NA
Q63810;Q63810-2	CANB1_MOUSE	Ppp3r1	NA	15.148	13.3023	14.1171	NA	NA	NA	NA	NA
Q60676	PPP5_MOUSE	Ppp5c	NA	14.1952	NA	NA	NA	NA	NA	NA	NA
O88531	PPT1_MOUSE	Ppt1	NA	12.5836	NA	NA	13.1741	15.3846	15.0867	NA	NA
Q80XD8	PRAP1_MOUSE	Prap1	16.0741	14.1672	16.6217	NA	NA	NA	NA	3.0542	NA
P99029;P99029-2	PRDX5_MOUSE	Prdx5	NA	NA	NA	18.8781	17.8795	18.8737	19.136	NA	3.33085
O08709	PRDX6_MOUSE	Prdx6	NA	NA	NA	20.0496	21.116	21.9277	21.6701	NA	6.2243
Q9JK53	PRELP_MOUSE	Prelp	14.958	15.4816	14.5681	NA	13.71	15.3914	16.2115	NA	NA	Core matrisome	Proteoglycans
Q9QUR6	PPCE_MOUSE	Prep	15.8721	16.1311	NA	NA	NA	NA	NA	NA	NA
P05132;P05132-2	KAPCA_MOUSE	Prkaca	NA	NA	NA	16.7354	NA	NA	NA	NA	NA
Q9DBC7	KAP0_MOUSE	Prkar1a	15.115	15.7939	15.2041	NA	NA	NA	12.1792	NA	NA
P12367	KAP2_MOUSE	Prkar2a	NA	NA	NA	15.2285	NA	NA	NA	NA	NA
O08795;O08795-2	GLU2B_MOUSE	Prkcsh	21.0092	20.1177	18.7827	17.7209	19.9119	19.6922	19.377	29.593	15.2176
P97313	PRKDC_MOUSE	Prkdc	NA	NA	NA	17.0465	NA	NA	NA	NA	NA
P04095	PR2C2_MOUSE	Prl2c2	21.5467	20.4324	18.5332	15.799	NA	NA	16.5908	NA	NA	Matrisome-associated	Secreted Factors
P04768	PR2C3_MOUSE	Prl2c3	25.2889	23.9253	22.2396	20.3665	19.801	19.6896	20.6377	204.489	NA	Matrisome-associated	Secreted Factors
Q9JIF0;Q9JIF0-2;Q9JIF0-3	ANM1_MOUSE	Prmt1	NA	NA	NA	16.8748	NA	15.1508	NA	NA	8.71651
P04925	PRIO_MOUSE	Prnp	19.0216	19.1478	17.7575	19.3527	NA	15.4932	16.1396	129.321	NA
Q64695	EPCR_MOUSE	Procr	24.5692	23.2393	23.3477	19.5538	20.9072	20.4166	21.4226	227.739	59.2022
E9PYQ4	E9PYQ4_MOUSE	Prol1	18.5363	17.4288	19.8035	NA	NA	NA	NA	30.9936	NA	Matrisome-associated	ECM-affiliated Proteins
Q08761	PROS_MOUSE	Pros1	22.106	23.5596	22.2102	22.7401	23.4768	23.334	23.6494	16.673	31.4699
Q8BGN6	TMG4_MOUSE	Prrg4	NA	16.7447	15.0753	NA	NA	NA	NA	NA	NA
Q9ER10	BSSP4_MOUSE	Prss22	17.1021	19.0433	17.867	NA	NA	NA	NA	NA	NA
Q9ESD1	PRSS8_MOUSE	Prss8	NA	NA	NA	18.0741	NA	NA	NA	NA	NA
Q61207	SAP_MOUSE	Psap	23.9431	24.5898	23.762	22.5424	25.4309	24.0197	25.1611	6.48713	34.2665
Q99K85	SERC_MOUSE	Psat1	17.4129	18.2088	17.2132	16.0678	15.1772	16.2792	16.6396	65.7324	7.9468
Q9R1P4	PSA1_MOUSE	Psma1	24.7923	24.2761	24.103	22.8344	23.4281	22.829	23.1485	46.4428	4.38658
P49722	PSA2_MOUSE	Psma2	21.79	21.7607	21.045	20.3937	20.5887	20.6659	20.3897	25.9449	4.53334
E0CX62	E0CX62_MOUSE	Psma3	13.8324	14.2779	NA	17.5964	17.5429	17.4923	17.4651	NA	4.23619
O70435	PSA3_MOUSE	Psma3	22.2319	22.5622	21.5328	21.3471	21.4463	21.3332	21.0879	26.3192	3.43191
Q9R1P0	PSA4_MOUSE	Psma4	21.1732	21.31	20.5424	NA	NA	NA	NA	9.71651	NA
Q9Z2U1	PSA5_MOUSE	Psma5	21.0016	20.9893	20.3115	20.1383	20.5477	20.5267	20.3372	24.4276	4.4615
Q9QUM9	PSA6_MOUSE	Psma6	21.9386	22.2696	21.3641	NA	NA	NA	NA	18.6643	NA
Q9Z2U0	PSA7_MOUSE	Psma7	21.8808	21.6443	21.0704	21.2987	21.3517	21.0234	21.0633	12.8001	3.81434
O09061	PSB1_MOUSE	Psmb1	23.5271	23.4614	23.0253	21.9398	22.4753	22.1827	22.0708	28.3042	6.40814
O35955	PSB10_MOUSE	Psmb10	20.8806	21.0903	20.8511	19.1255	18.7788	18.6739	18.3147	42.4938	3.78502
Q9R1P3	PSB2_MOUSE	Psmb2	21.3777	21.2428	20.6429	21.2283	21.3715	21.4519	21.1367	22.8299	6.79234
Q9R1P1	PSB3_MOUSE	Psmb3	19.9641	20.3824	19.4735	20.1232	20.3172	20.4347	20.0493	25.8084	5.57266
P99026	PSB4_MOUSE	Psmb4	21.5589	21.2666	21.0328	21.5852	21.9913	22.0181	21.6724	29.651	14.9313
Q60692	PSB6_MOUSE	Psmb6	21.3408	21.3075	20.3519	20.468	21.4271	21.3653	21.0303	14.9838	4.76845
P70195	PSB7_MOUSE	Psmb7	22.5317	22.357	21.6075	21.5413	22.3428	21.7897	21.9686	31.6491	5.64423
P28063	PSB8_MOUSE	Psmb8	22.2491	22.7174	21.9183	21.4391	21.5237	21.632	21.2521	187.049	33.6266
A0A0R4J256	A0A0R4J256_MOUSE	Psmb9	17.7775	18.4654	17.8319	17.6789	17.7658	17.8773	17.6437	NA	NA
P28076	PSB9_MOUSE	Psmb9	19.8236	20.4114	19.4966	19.3821	19.1698	19.5017	18.4981	120.514	67.3008
P46471	PRS7_MOUSE	Psmc2	14.928	15.2031	14.5555	NA	NA	NA	NA	6.70759	NA
O88685	PRS6A_MOUSE	Psmc3	15.5714	15.636	15.4342	NA	NA	NA	NA	5.23405	NA
P54775	PRS6B_MOUSE	Psmc4	NA	NA	NA	15.6073	15.5229	NA	NA	NA	6.10556
P62196	PRS8_MOUSE	Psmc5	15.6606	16.1488	13.7744	NA	NA	NA	NA	NA	NA
P62334	PRS10_MOUSE	Psmc6	15.6833	NA	16.8961	17.9781	15.833	14.8976	NA	18.168	3.11373
Q3TXS7	PSMD1_MOUSE	Psmd1	NA	NA	NA	17.5126	NA	14.5867	NA	NA	NA
Q8BG32	PSD11_MOUSE	Psmd11	NA	NA	NA	18.4682	NA	14.5304	NA	NA	62.4131
Q9WVJ2	PSD13_MOUSE	Psmd13	13.9502	14.2003	NA	NA	NA	NA	NA	NA	NA
Q8VDM4	PSMD2_MOUSE	Psmd2	NA	13.5601	13.8651	18.1248	NA	14.0918	NA	NA	33.517
P14685	PSMD3_MOUSE	Psmd3	14.9848	NA	NA	17.2672	NA	NA	NA	NA	NA
Q99JI4	PSMD6_MOUSE	Psmd6	NA	NA	NA	18.0146	NA	NA	NA	NA	NA
Q9CX56	PSMD8_MOUSE	Psmd8	NA	NA	NA	17.4865	NA	NA	NA	NA	16.209
Q9CR00	PSMD9_MOUSE	Psmd9	16.7401	15.6679	16.4019	NA	NA	NA	NA	4.23212	NA
P97371	PSME1_MOUSE	Psme1	19.7578	20.1186	19.6353	19.6605	18.7264	19.6358	18.8796	6.33061	7.25403
P97372	PSME2_MOUSE	Psme2	19.5193	19.6274	19.1465	19.3154	18.8387	18.935	18.4112	12.3158	4.91891
P61290	PSME3_MOUSE	Psme3	NA	NA	NA	16.9617	NA	15.6725	14.9514	NA	NA
P17225	PTBP1_MOUSE	Ptbp1	NA	NA	NA	18.0276	14.6744	14.6771	15.3423	NA	8.03743
Q9R0Q7	TEBP_MOUSE	Ptges3	17.7166	17.1902	17.5354	NA	NA	NA	NA	5.27722	NA
Q9WV91	FPRP_MOUSE	Ptgfrn	19.1767	17.9544	17.2826	18.131	18.7548	18.9274	18.7541	44.6432	NA
P22437	PGH1_MOUSE	Ptgs1	12.8743	NA	NA	NA	NA	NA	NA	NA	NA
Q8BKG3	PTK7_MOUSE	Ptk7	19.0035	18.9905	17.8429	20.8892	21.4931	21.4772	21.7628	34.4221	80.8813
P26350	PTMA_MOUSE	Ptma	15.8693	NA	NA	NA	NA	NA	NA	3.82761	NA
P58389	PTPA_MOUSE	Ptpa	16.4204	15.9237	16.6335	NA	NA	NA	NA	4.94372	NA
A2A8L5	PTPRF_MOUSE	Ptprf	NA	NA	NA	20.1769	20.8491	21.3433	21.0563	NA	795.261
Q05909	PTPRG_MOUSE	Ptprg	22.2682	22.3816	20.9625	20.3604	22.0517	21.254	21.8195	60.2495	35.5451
P35822	PTPRK_MOUSE	Ptprk	15.9761	16.039	13.7776	NA	NA	NA	NA	NA	NA
P28828	PTPRM_MOUSE	Ptprm	20.7896	20.8991	19.3571	NA	NA	NA	NA	NA	NA
Q60673	PTPRN_MOUSE	Ptprn	18.1091	18.8245	16.6227	16.7036	17.3161	17.1295	17.4216	16.2042	8.82176
B0V2N1;B0V2N1-2	PTPRS_MOUSE	Ptprs	17.8879	18.5772	16.7992	17.9007	18.2913	18.6715	18.6247	NA	NA
B9EKR1	PTPRZ_MOUSE	Ptprz1	14.6562	14.8525	NA	18.696	19.4971	19.118	18.8685	NA	NA
Q3UEB3;Q3UEB3-2;Q3UEB3-3	PUF60_MOUSE	Puf60	16.8087	16.4597	15.9022	16.6418	15.4331	16.6254	15.5943	NA	NA
P42669	PURA_MOUSE	Pura	NA	12.4124	NA	NA	NA	NA	NA	NA	NA
P32848	PRVA_MOUSE	Pvalb	21.6719	20.7756	22.287	NA	NA	NA	NA	3.18355	NA
Q8K094	Q8K094_MOUSE	Pvr	21.1662	20.8082	19.6741	18.5392	19.6148	18.9172	19.6893	NA	NA
Q3UQ28	PXDN_MOUSE	Pxdn	19.644	17.9986	20.0224	17.3537	18.7144	18.0099	19.0163	NA	NA	Core matrisome	ECM Glycoproteins
Q8BML9	SYQ_MOUSE	Qars1	NA	NA	NA	17.6114	NA	NA	NA	NA	NA
Q8BVI4	DHPR_MOUSE	Qdpr	15.0807	14.419	14.3597	NA	NA	NA	NA	NA	NA
Q9CZN8	GATA_MOUSE	Qrsl1	19.6359	19.72	19.7327	20.752	22.3181	21.6499	22.212	4.28932	13.2313
Q8BND5	QSOX1_MOUSE	Qsox1	26.8857	26.8603	25.9912	25.1117	26.3265	26.0019	26.4135	60.1007	16.8983
Q8BND5-3	QSOX1_MOUSE	Qsox1	19.9298	20.4488	20.1798	18.5833	19.9236	19.5304	19.84	4.60877	4.80038
Q3TMX7-2	QSOX2_MOUSE	Qsox2	18.6846	18.1081	16.2636	16.5878	18.9652	18.2594	18.6866	NA	94.415
P61027	RAB10_MOUSE	Rab10	NA	NA	NA	17.3668	NA	NA	NA	NA	NA
P46638;P62492	RB11A_MOUSE;RB11B_MOUSE	Rab11a;Rab11b	17.177	16.8921	15.722	NA	NA	NA	NA	6.23583	NA
Q91V41	RAB14_MOUSE	Rab14	12.0913	NA	NA	NA	NA	NA	NA	NA	NA
P35293	RAB18_MOUSE	Rab18	NA	NA	NA	17.7364	NA	11.9616	NA	NA	NA
P62821	RAB1A_MOUSE	Rab1A	NA	14.4168	NA	NA	NA	NA	NA	NA	NA
Q9D1G1	RAB1B_MOUSE	Rab1b	16.8613	16.8785	NA	NA	NA	NA	NA	5.72663	NA
Q9WTL2	RAB25_MOUSE	Rab25	NA	NA	NA	17.9777	NA	NA	NA	NA	NA
P53994	RAB2A_MOUSE	Rab2a	14.9309	NA	14.174	17.9011	15.8031	15.6711	NA	NA	3.76677
Q8QZZ8	RAB38_MOUSE	Rab38	NA	NA	NA	15.9745	NA	NA	NA	NA	NA
P35276	RAB3D_MOUSE	Rab3d	NA	NA	NA	18.7319	NA	NA	NA	NA	12.015
Q9CQD1	RAB5A_MOUSE	Rab5a	NA	NA	NA	17.2279	NA	12.5681	13.3369	NA	NA
P61021	RAB5B_MOUSE	Rab5b	NA	NA	NA	16.0338	NA	NA	NA	NA	NA
P35278	RAB5C_MOUSE	Rab5c	16.0732	17.1066	NA	19.8103	17.0609	17.5817	16.9832	4.17521	3.04315
P35279;P35279-2;P61294	RAB6A_MOUSE;RAB6B_MOUSE	Rab6a;Rab6b	13.712	14.1261	NA	18.3833	NA	16.4329	14.8542	NA	NA
P63001	RAC1_MOUSE	Rac1	20.1234	19.786	19.1279	18.7285	18.1214	18.9406	19.5687	4.93662	3.96976
P54728	RD23B_MOUSE	Rad23b	19.337	19.2449	18.4572	18.275	18.8747	18.8773	18.8035	NA	19.5235
Q9JI58	RAE1D_MOUSE	Raet1d	14.1481	14.6742	NA	NA	NA	NA	NA	NA	NA
P63321	RALA_MOUSE	Rala	NA	NA	NA	17.3627	NA	NA	NA	NA	6.06834
P34022	RANG_MOUSE	Ranbp1	18.8953	17.6185	19.2207	NA	NA	NA	NA	3.94861	NA
Q9CT10	RANB3_MOUSE	Ranbp3	16.0764	16.187	NA	NA	14.6801	14.8127	14.7393	NA	NA
P69566;P69566-2	RANB9_MOUSE	Ranbp9	NA	NA	NA	14.6564	NA	NA	NA	NA	NA
Q9D0I9	SYRC_MOUSE	Rars1	14.6186	15.0798	NA	NA	NA	NA	NA	NA	NA
Q60972	RBBP4_MOUSE	Rbbp4	NA	12.738	NA	18.0113	15.2437	15.976	15.137	NA	12.6533
O89086	RBM3_MOUSE	Rbm3	15.4264	14.6244	NA	14.6612	NA	NA	NA	NA	NA
Q00915	RET1_MOUSE	Rbp1	15.7401	16.3958	16.8071	16.6359	15.3517	17.3213	17.2823	NA	6.05124
Q8VE37	RCC1_MOUSE	Rcc1	NA	NA	NA	16.1401	NA	NA	NA	NA	NA
Q8BH97	RCN3_MOUSE	Rcn3	18.0525	16.2753	14.9482	NA	NA	NA	NA	NA	NA
Q8BYK4	RDH12_MOUSE	Rdh12	NA	NA	NA	18.7635	NA	NA	NA	NA	78.4686
P26043	RADI_MOUSE	Rdx	17.8462	17.9215	17.633	NA	NA	NA	NA	10.4842	NA
Q9Z0J1	RECK_MOUSE	Reck	18.1209	18.2729	16.8488	NA	13.4817	13.8618	NA	NA	NA
P35230	REG3B_MOUSE	Reg3b	17.8358	19.2161	19.4711	NA	NA	NA	NA	6.40865	NA	Matrisome-associated	ECM-affiliated Proteins
O09049	REG3G_MOUSE	Reg3g	NA	16.4705	16.0896	NA	NA	NA	14.4571	NA	NA	Matrisome-associated	ECM-affiliated Proteins
Q6PCX7;Q6PCX7-2	RGMA_MOUSE	Rgma	17.7886	16.9243	16.4583	NA	NA	NA	NA	NA	NA
Q7TQ33	RGMB_MOUSE	Rgmb	NA	15.7238	NA	NA	17.3587	16.6616	16.5879	NA	NA
Q62159;Q9QUI0	RHOA_MOUSE;RHOC_MOUSE	Rhoa;Rhoc	17.2073	17.7411	16.1153	NA	NA	NA	NA	6.59952	NA
O35292	RNS2B_MOUSE	Rnase2b	19.5497	19.278	20.7061	20.145	21.632	20.5233	22.0002	7.36332	7.63236
Q8C7E4	Q8C7E4_MOUSE	Rnase4	17.1778	17.6966	17.0054	NA	NA	NA	NA	14.1191	NA
Q9JJH1	RNAS4_MOUSE	Rnase4	21.7908	22.5928	21.787	18.3034	18.6997	17.9421	18.8879	12.3058	5.23337
Q91VI7	RINI_MOUSE	Rnh1	17.7066	19.3027	17.5902	16.5031	16.9249	17.4967	16.8873	8.95832	6.59445
Q8VCT3	AMPB_MOUSE	Rnpep	16.1784	16.1979	13.9416	17.3186	17.1906	18.473	17.6671	NA	4.03678
Q8VEE4	RFA1_MOUSE	Rpa1	NA	NA	NA	15.5818	NA	NA	NA	NA	NA
P53026	RL10A_MOUSE	Rpl10a	NA	NA	NA	20.4296	NA	NA	NA	NA	NA
Q9CXW4	RL11_MOUSE	Rpl11	NA	NA	NA	20.2275	NA	15.1479	NA	NA	9.0129
P19253	RL13A_MOUSE	Rpl13a	NA	NA	NA	16.7169	NA	14.6725	NA	NA	25.4478
Q9CR57	RL14_MOUSE	Rpl14	NA	NA	NA	20.2015	16.3739	19.402	18.4533	NA	7.09648
P35980	RL18_MOUSE	Rpl18	NA	NA	NA	18.1197	NA	12.5417	NA	NA	NA
P62717	RL18A_MOUSE	Rpl18a	NA	NA	NA	17.4017	NA	NA	NA	NA	NA
P62830	RL23_MOUSE	Rpl23	NA	NA	NA	19.3415	17.1727	NA	NA	NA	23.7899
P62751	RL23A_MOUSE	Rpl23a	NA	NA	15.6062	16.878	15.7149	14.3009	NA	3.92852	11.7228
Q8BP67	RL24_MOUSE	Rpl24	NA	NA	NA	17.7125	NA	NA	NA	NA	NA
P61255	RL26_MOUSE	Rpl26	NA	NA	NA	18.7064	16.0539	14.6661	NA	NA	3.33524
P27659	RL3_MOUSE	Rpl3	NA	NA	NA	19.2805	16.4117	14.2122	NA	NA	NA
P62900	RL31_MOUSE	Rpl31	NA	NA	NA	19.7167	16.5035	15.2873	NA	NA	NA
Q9D1R9	RL34_MOUSE	Rpl34	NA	NA	NA	17.7439	NA	NA	NA	NA	30.554
Q6ZWV7	RL35_MOUSE	Rpl35	NA	NA	NA	16.9997	NA	NA	NA	NA	NA
O55142	RL35A_MOUSE	Rpl35a	NA	NA	NA	18.4358	NA	NA	NA	NA	NA
P83882	RL36A_MOUSE	Rpl36a	NA	NA	NA	16.5444	NA	15.7298	NA	NA	8.02351
Q9D823	RL37_MOUSE	Rpl37	NA	NA	NA	16.688	14.8344	NA	NA	NA	NA
Q9JJI8	RL38_MOUSE	Rpl38	NA	NA	NA	15.7057	NA	NA	NA	NA	NA
Q9D8E6	RL4_MOUSE	Rpl4	NA	NA	14.7109	NA	NA	NA	NA	3.7191	NA
P12970	RL7A_MOUSE	Rpl7a	NA	NA	NA	23.456	NA	20.2925	22.8743	NA	23.6361
P51410	RL9_MOUSE	Rpl9	NA	NA	NA	18.8305	16.2023	13.1327	NA	NA	NA
P14869	RLA0_MOUSE	Rplp0	13.6064	15.4663	15.3061	19.3858	16.1494	17.0037	15.7028	7.761	34.4303
P99027	RLA2_MOUSE	Rplp2	17.5665	17.879	17.1948	NA	NA	NA	NA	4.25695	NA
Q9DBG6	RPN2_MOUSE	Rpn2	NA	NA	NA	17.4571	NA	NA	NA	NA	NA
P63325	RS10_MOUSE	Rps10	NA	NA	NA	16.8418	15.7916	14.2213	16.6837	NA	3.97112
P62281	RS11_MOUSE	Rps11	NA	NA	NA	20.9028	NA	NA	NA	NA	21.5248
P62264	RS14_MOUSE	Rps14	NA	NA	NA	20.1083	17.9834	16.2676	16.0534	NA	4.91955
P60867	RS20_MOUSE	Rps20	NA	NA	NA	19.2584	NA	NA	14.2491	NA	43.7485
P62267	RS23_MOUSE	Rps23	NA	NA	13.4159	17.9075	NA	13.0654	NA	NA	15.4994
P62849;P62849-2;P62849-3	RS24_MOUSE	Rps24	NA	NA	NA	15.4644	14.1984	14.8715	15.4954	NA	NA
P62855	RS26_MOUSE	Rps26	NA	NA	NA	21.2087	17.383	NA	NA	NA	14.7288
P62858	RS28_MOUSE	Rps28	NA	NA	NA	18.2107	18.7648	17.8838	18.3442	NA	3.37082
P97461	RS5_MOUSE	Rps5	NA	NA	NA	18.3372	16.1858	NA	NA	NA	9.25987
P62754	RS6_MOUSE	Rps6	NA	NA	NA	20.1994	NA	NA	NA	NA	NA
P62082	RS7_MOUSE	Rps7	NA	NA	NA	19.2014	NA	NA	14.2365	NA	NA
Q6ZWN5	RS9_MOUSE	Rps9	NA	NA	NA	22.0101	17.122	16.5657	NA	NA	3.54973
P14206	RSSA_MOUSE	Rpsa	NA	NA	NA	20.584	17.1463	17.6745	17.1468	NA	4.91673
Q99LF4	RTCB_MOUSE	Rtcb	NA	NA	NA	17.7358	NA	NA	NA	NA	8.71012
P60122	RUVB1_MOUSE	Ruvbl1	NA	NA	15.8331	17.9807	13.1169	14.9588	NA	NA	4.6585
Q9WTM5	RUVB2_MOUSE	Ruvbl2	NA	13.2893	NA	17.255	14.442	15.9827	15.588	NA	4.24495
P08207	S10AA_MOUSE	S100a10	19.3884	20.0286	19.3099	21.3114	18.9647	18.5633	19.951	8.92835	4.18327	Matrisome-associated	Secreted Factors
P50543	S10AB_MOUSE	S100a11	20.5899	20.6972	19.9512	20.8702	20.8962	20.4549	21.2637	7.40106	39.0474	Matrisome-associated	Secreted Factors
P07091	S10A4_MOUSE	S100a4	22.7477	22.7864	21.7804	19.5317	19.0217	17.6598	19.2668	124.592	5.85762	Matrisome-associated	Secreted Factors
P14069	S10A6_MOUSE	S100a6	19.1635	19.9021	19.8408	21.1971	20.5667	21.3535	21.6425	4.82235	8.93149	Matrisome-associated	Secreted Factors
P04918	SAA3_MOUSE	Saa3	15.3743	NA	NA	NA	NA	NA	NA	3.0402	NA
Q9R1T2;Q9R1T2-2	SAE1_MOUSE	Sae1	14.1969	15.62	NA	NA	13.6297	15.2276	14.7644	NA	NA
D3YXK2;Q80YR5	SAFB1_MOUSE;SAFB2_MOUSE	Safb;Safb2	NA	NA	NA	NA	NA	13.683	NA	NA	NA
P36536;Q9CQC9	SAR1A_MOUSE;SAR1B_MOUSE	Sar1a;Sar1b	16.576	17.092	15.1874	NA	NA	NA	NA	19.3245	NA
P26638	SYSC_MOUSE	Sars1	NA	NA	NA	17.6152	NA	15.2665	NA	NA	NA
P70122	SBDS_MOUSE	Sbds	NA	NA	NA	16.3899	NA	15.0961	NA	NA	NA
E9QPB2	E9QPB2_MOUSE	Sbsn	15.9485	15.545	17.6106	14.4769	NA	15.4284	16.2701	3.76494	NA
Q8CIT9	SBSN_MOUSE	Sbsn	19.3376	18.1743	19.7349	NA	NA	NA	NA	6.52456	NA
P59222	SREC2_MOUSE	Scarf2	20.0349	19.227	17.9953	16.3887	19.2775	18.2419	18.702	219.301	NA
Q9EQG3	SCEL_MOUSE	Scel	NA	NA	NA	17.5595	NA	NA	NA	NA	NA
Q8BRF7;Q8BRF7-3	SCFD1_MOUSE	Scfd1	NA	NA	NA	16.3876	NA	NA	NA	NA	NA
O35176	O35176_MOUSE	Scgb1b2	20.3338	19.4398	20.8097	18.8268	20.5913	19.2297	20.4858	6.56696	3.41441
E9PWZ2	E9PWZ2_MOUSE	Scgb1b20	NA	NA	NA	19.5605	20.7996	19.9453	21.1572	NA	3.60976
Q91WB5	Q91WB5_MOUSE	Scgb1b27	20.2465	18.7556	21.2649	17.5758	19.3512	18.1593	19.6597	12.2839	6.93708
Q6UGQ3	SG2B2_MOUSE	Scgb2b2	21.3258	20.2506	22.0334	21.2467	22.6917	21.1475	22.793	45.1979	4.89814
J3QK77	J3QK77_MOUSE	Scgb2b20	NA	NA	NA	18.5023	19.8783	19.1288	20.5768	NA	4.83102
Q9JI02	S2B20_MOUSE	Scgb2b20	NA	NA	NA	19.8927	21.228	19.3543	21.3844	NA	3.80665
Q8JZX1	Q8JZX1_MOUSE	Scgb2b26	18.9562	17.9182	19.8561	NA	NA	NA	NA	24.1935	NA
Q8R1E9	Q8R1E9_MOUSE	Scgb2b27	20.7638	19.672	21.6612	20.1296	21.3309	20.7063	21.9146	29.667	3.51912
D3YYY1	D3YYY1_MOUSE	Scgb2b7	NA	NA	NA	19.1127	20.2808	19.6876	20.611	NA	6.71311
Q920A5	RISC_MOUSE	Scpep1	NA	NA	NA	17.4668	18.0193	17.4071	17.3971	NA	46.6679
P18828;P18828-2	SDC1_MOUSE	Sdc1	20.5956	18.9022	17.673	19.5657	21.877	20.8649	21.4609	NA	69.6173	Matrisome-associated	ECM-affiliated Proteins
O35988	SDC4_MOUSE	Sdc4	NA	17.7519	NA	NA	16.3315	15.1466	14.6696	NA	NA	Matrisome-associated	ECM-affiliated Proteins
Q9DCT5	SDF2_MOUSE	Sdf2	18.3383	16.515	16.0303	NA	12.9795	13.9744	15.0323	26.6254	NA
Q9ESP1	SDF2L_MOUSE	Sdf2l1	19.388	17.2788	16.0752	NA	NA	NA	NA	11.0087	NA
Q61112	CAB45_MOUSE	Sdf4	17.9274	19.4347	19.0187	16.9495	17.2254	17.4383	17.6195	43.4086	14.7064
Q7TQA3	RDHE2_MOUSE	Sdr16c5	NA	NA	NA	20.7892	NA	NA	NA	NA	88.9133
Q9D8V7	SC11C_MOUSE	Sec11c	NA	NA	NA	14.453	NA	NA	NA	NA	NA
O08547	SC22B_MOUSE	Sec22b	NA	NA	NA	16.9243	NA	NA	NA	NA	NA
Q01405	SC23A_MOUSE	Sec23a	13.6595	16.0086	NA	16.7852	NA	15.5939	15.0199	NA	NA
Q9D662	SC23B_MOUSE	Sec23b	NA	14.3633	NA	17.4615	14.3893	14.5679	15.0806	NA	NA
A0A286YDI8;G3X972	A0A286YDI8_MOUSE;G3X972_MOUSE	Sec24c	18.5221	15.4538	NA	18.1598	15.8176	16.5637	15.5135	NA	8.06099
Q9CQS8	SC61B_MOUSE	Sec61b	NA	NA	NA	17.143	NA	NA	NA	NA	NA
Q00690	LYAM2_MOUSE	Sele	17.8831	16.9224	16.1686	NA	NA	12.7422	14.6357	31.3557	NA
P18337	LYAM1_MOUSE	Sell	NA	NA	NA	16.5256	16.6384	15.943	16.2968	NA	3.05116
Q01102	LYAM3_MOUSE	Selp	18.8315	17.8499	16.4431	NA	NA	NA	NA	32.4603	NA
O08665	SEM3A_MOUSE	Sema3a	15.7504	17.0313	14.8437	NA	NA	NA	NA	3.10434	NA	Matrisome-associated	ECM-affiliated Proteins
Q62181	SEM3C_MOUSE	Sema3c	NA	15.7972	NA	16.9948	16.7493	17.5522	17.6815	NA	NA	Matrisome-associated	ECM-affiliated Proteins
O88632;O88632-2	SEM3F_MOUSE	Sema3f	15.0128	16.1662	11.7646	13.5898	14.9624	14.9255	14.4849	NA	NA	Matrisome-associated	ECM-affiliated Proteins
Q62179	SEM4B_MOUSE	Sema4b	NA	NA	NA	15.4663	13.2763	15.4659	14.9093	NA	3.17129	Matrisome-associated	ECM-affiliated Proteins
Q76KF0;Q76KF0-2;Q76KF0-3;Q76KF0-4;Q76KF0-5;Q76KF0-6	SEM6D_MOUSE	Sema6d	19.0226	18.8743	16.946	18.1354	18.8428	18.4206	18.7594	NA	140.229	Matrisome-associated	ECM-affiliated Proteins
Q9QUR8	SEM7A_MOUSE	Sema7a	19.9314	20.8718	19.4139	19.6923	19.5845	19.1445	19.5005	64.2977	NA	Matrisome-associated	ECM-affiliated Proteins
Q8BH69	SPS1_MOUSE	Sephs1	15.9703	16.1376	15.6131	17.0426	16.7013	17.5835	16.5581	NA	3.11699
Q8C1B7;Q8C1B7-2;Q8C1B7-3	SEP11_MOUSE	Septin11	NA	14.6863	14.7155	17.8761	16.3702	17.1816	16.6125	6.8885	4.64931
Q9Z2Q6	SEPT5_MOUSE	Septin5	NA	NA	NA	16.9284	NA	NA	NA	NA	NA
Q9R1T4;Q9R1T4-2;Q9R1T4-3	SEPT6_MOUSE	Septin6	NA	NA	NA	16.0379	NA	13.1109	NA	NA	NA
O55131	SEPT7_MOUSE	Septin7	15.4686	16.2972	15.9842	NA	NA	NA	NA	4.62371	NA
P61939	THBG_MOUSE	Serpina7	NA	NA	NA	17.0396	18.0851	18.0591	18.6282	NA	5.92677	Matrisome-associated	ECM Regulators
Q8CDC0	SPB13_MOUSE	Serpinb13	NA	NA	NA	17.6172	NA	NA	NA	NA	7.41383	Matrisome-associated	ECM Regulators
Q9D154	ILEUA_MOUSE	Serpinb1a	NA	NA	NA	16.8656	15.8962	16.4874	16.149	NA	5.20597	Matrisome-associated	ECM Regulators
P12388	PAI2_MOUSE	Serpinb2	22.8059	21.9212	20.1143	NA	NA	NA	NA	NA	NA	Matrisome-associated	ECM Regulators
Q60854	SPB6_MOUSE	Serpinb6	19.2128	19.6486	18.7205	17.944	18.2252	19.6133	19.1554	46.0321	8.52662
F7B9A0;O08804	F7B9A0_MOUSE;O08804_MOUSE	Serpinb6b	14.1803	16.2552	15.0638	NA	NA	NA	NA	NA	NA	Matrisome-associated	ECM Regulators
Q3UWK8	Q3UWK8_MOUSE	Serpinb6d	18.3548	18.0967	19.7715	19.2129	20.7511	20.1013	21.2922	18.7738	7.1645	Matrisome-associated	ECM Regulators
O08797	O08797_MOUSE	Serpinb9	NA	14.0224	NA	15.9378	16.336	17.042	16.4217	NA	5.43803	Matrisome-associated	ECM Regulators
P22777	PAI1_MOUSE	Serpine1	16.5244	17.9733	16.5324	14.7841	13.1462	NA	15.6832	10.7787	NA	Matrisome-associated	ECM Regulators
P97298	PEDF_MOUSE	Serpinf1	23.6755	24.8596	23.7273	NA	NA	NA	NA	23.0403	NA	Matrisome-associated	ECM Regulators
P97290	IC1_MOUSE	Serping1	24.3506	24.3045	23.9751	NA	NA	NA	NA	5.04827	NA	Matrisome-associated	ECM Regulators
Q9EQU5;Q9EQU5-2	SET_MOUSE	Set	NA	NA	NA	18.7271	16.5671	NA	NA	NA	5.88433
Q99NB9	SF3B1_MOUSE	Sf3b1	16.2265	15.7543	15.5759	16.263	NA	16.8568	NA	NA	NA
A0A494B9S9;Q3UJB0	A0A494B9S9_MOUSE;Q3UJB0_MOUSE	Sf3b2	18.83	18.0096	17.6797	17.2552	17.7949	18.3436	17.4137	NA	NA
Q921M3;Q921M3-2	SF3B3_MOUSE	Sf3b3	NA	NA	NA	17.5594	NA	NA	NA	NA	NA
O70456	1433S_MOUSE	Sfn	NA	NA	NA	19.5347	17.0893	18.1056	18.1877	NA	3.53363
Q8VIJ6	SFPQ_MOUSE	Sfpq	18.0062	18.0848	17.0838	NA	NA	NA	NA	3.82669	NA
P50404	SFTPD_MOUSE	Sftpd	18.2417	16.4356	17.6212	22.4069	24.8156	24.1104	23.2483	NA	3111.47	Matrisome-associated	ECM-affiliated Proteins
Q8BJU0;Q8BJU0-2	SGTA_MOUSE	Sgta	NA	15.9526	NA	NA	15.4795	16.5	16.5293	NA	NA
Q9JJU8	SH3L1_MOUSE	Sh3bgrl	15.3354	16.0361	14.1281	NA	NA	NA	NA	3.32702	NA
P55194	3BP1_MOUSE	Sh3bp1	NA	NA	NA	14.1486	NA	NA	NA	NA	NA
Q9EPK6	SIL1_MOUSE	Sil1	NA	NA	NA	16.1021	16.3837	16.7384	17.4152	NA	20.4778
P97797;P97797-2	SHPS1_MOUSE	Sirpa	17.1552	17.6291	17.748	NA	NA	NA	NA	6.3085	NA
Q8VDQ8;Q8VDQ8-2;Q8VDQ8-3	SIR2_MOUSE	Sirt2	15.725	NA	NA	NA	NA	NA	15.4368	NA	NA
Q9WTX5	SKP1_MOUSE	Skp1	15.2031	15.8034	14.0641	NA	NA	NA	NA	5.06852	NA
Q9CR62	M2OM_MOUSE	Slc25a11	NA	NA	NA	17.0136	NA	NA	NA	NA	NA
Q9QXX4	CMC2_MOUSE	Slc25a13	NA	NA	NA	16.9252	NA	NA	NA	NA	NA
P48962	ADT1_MOUSE	Slc25a4	NA	NA	NA	NA	13.6496	NA	14.3925	NA	NA
P51881	ADT2_MOUSE	Slc25a5	NA	NA	NA	22.3557	17.7021	16.4772	16.9811	NA	8.84546
Q91VE0	S27A4_MOUSE	Slc27a4	NA	NA	NA	18.3038	NA	NA	NA	NA	NA
P17809	GTR1_MOUSE	Slc2a1	NA	NA	NA	17.3255	19.0358	NA	NA	NA	NA
P32037	GTR3_MOUSE	Slc2a3	NA	NA	NA	NA	15.8073	NA	NA	NA	NA
Q5I012;Q5I012-3	S38AA_MOUSE	Slc38a10	21.5675	20.8141	20.2178	18.5286	20.2192	19.7613	20.1222	8.23242	142.346
Q5I012-2;Q5I012-4	S38AA_MOUSE	Slc38a10	18.1384	17.084	17.1236	NA	16.2432	16.0462	15.8134	NA	NA
Q6P5F6	S39AA_MOUSE	Slc39a10	NA	NA	NA	17.1428	17.9947	16.6368	18.2974	NA	9.04033
Q8C145	S39A6_MOUSE	Slc39a6	16.7426	15.2766	NA	NA	15.7279	14.2384	15.2501	NA	NA
P10852;P10852-2	4F2_MOUSE	Slc3a2	18.7972	18.9723	18.2014	16.4865	17.6126	17.4928	18.0072	39.9447	17.1633
Q8BSM7	LAT3_MOUSE	Slc43a1	NA	15.1282	NA	NA	NA	NA	NA	NA	NA
Q8C3K6	SC5A1_MOUSE	Slc5a1	NA	NA	NA	17.0413	NA	NA	NA	NA	NA
Q91VZ6	SMAP1_MOUSE	Smap1	NA	NA	NA	16.725	NA	15.6943	NA	NA	NA
P97496;P97496-2;Q6PDG5;Q6PDG5-2	SMRC1_MOUSE;SMRC2_MOUSE	Smarcc1;Smarcc2	NA	NA	NA	15.803	NA	13.9244	NA	NA	NA
Q9JJY3	NSMA2_MOUSE	Smpd3	NA	NA	NA	16.5504	NA	NA	NA	NA	NA
Q78PY7	SND1_MOUSE	Snd1	NA	NA	NA	18.7146	NA	13.8879	NA	NA	8.48964
Q6P4T2	U520_MOUSE	Snrnp200	NA	NA	NA	16.1512	NA	NA	16.1465	NA	NA
Q9D384	U1SBP_MOUSE	Snrnp35	15.178	14.6853	NA	15.7791	16.2774	16.1987	15.4096	NA	NA
Q62189	SNRPA_MOUSE	Snrpa	15.8646	16.6009	15.2934	15.3585	15.0063	15.3637	15.7109	8.82492	NA
P27048;P63163	RSMB_MOUSE;RSMN_MOUSE	Snrpb;Snrpn	16.5403	16.3474	16.5322	NA	NA	NA	NA	NA	NA
P62317	SMD2_MOUSE	Snrpd2	NA	11.0873	NA	NA	NA	NA	NA	NA	NA
P62320	SMD3_MOUSE	Snrpd3	15.7477	15.3611	15.2286	NA	NA	NA	NA	15.937	NA
Q9D0T1	NH2L1_MOUSE	Snu13	NA	NA	NA	18.1363	NA	NA	NA	NA	NA
Q9CWK8	SNX2_MOUSE	Snx2	15.8319	NA	NA	NA	NA	NA	NA	NA	NA
Q3UHD6;Q3UHD6-2	SNX27_MOUSE	Snx27	NA	NA	NA	12.8955	NA	NA	NA	NA	NA
Q9D3S3	SNX29_MOUSE	Snx29	NA	NA	NA	NA	19.8418	NA	NA	NA	NA
Q9QX47;Q9QX47-2;Q9QX47-3;Q9QX47-4	SON_MOUSE	Son	NA	14.6889	NA	NA	15.6857	15.992	14.5753	NA	NA
P07214	SPRC_MOUSE	Sparc	17.4039	18.4973	17.1416	NA	NA	NA	NA	NA	NA	Core matrisome	ECM Glycoproteins
Q148R4	Q148R4_MOUSE	Spink5	NA	NA	12.4094	NA	NA	NA	NA	NA	NA
Q9R097	SPIT1_MOUSE	Spint1	16.6957	13.366	NA	18.1178	18.1962	17.8779	17.3493	3.77182	16.4358
Q9WU03;Q9WU03-2	SPIT2_MOUSE	Spint2	14.5159	16.7209	14.3602	NA	NA	NA	NA	NA	NA
Q8BMS2	SPON2_MOUSE	Spon2	15.6937	17.4914	16.4447	NA	NA	NA	NA	7.56515	NA	Core matrisome	ECM Glycoproteins
D3Z513	D3Z513_MOUSE	Spp1	21.8129	21.7138	20.5031	16.7338	16.8541	18.3447	18.1495	176.989	3.33365	Core matrisome	ECM Glycoproteins
P10923	OSTP_MOUSE	Spp1	27.7763	28.236	28.2594	24.0731	24.7126	23.9627	24.6848	88.9999	3.86332	Core matrisome	ECM Glycoproteins
Q64105	SPRE_MOUSE	Spr	16.0734	16.3614	16.7994	15.3746	17.058	17.4801	17.0294	NA	3.09085
O70554;O70555;O70558;O70559;O70562	SPR2B_MOUSE;SPR2D_MOUSE;SPR2G_MOUSE;SPR2H_MOUSE;SPR2K_MOUSE	Sprr2b;Sprr2d;Sprr2g;Sprr2h;Sprr2k	NA	NA	NA	16.3959	NA	NA	NA	NA	NA
P08032	SPTA1_MOUSE	Spta1	NA	NA	NA	20.5115	20.7816	18.4486	20.9354	NA	19.6468
P16546;P16546-2	SPTN1_MOUSE	Sptan1	15.6274	16.5844	15.8499	19.0771	16.9853	17.9432	16.7876	3.95722	4.51951
P15508	SPTB1_MOUSE	Sptb	NA	NA	NA	NA	18.4424	15.1192	NA	NA	NA
Q62261	SPTB2_MOUSE	Sptbn1	14.2913	12.9417	NA	16.8153	13.9234	15.8022	14.2843	NA	5.42524
Q68FG2	Q68FG2_MOUSE	Sptbn2	NA	NA	NA	18.4278	NA	NA	NA	NA	NA
Q9R112	SQOR_MOUSE	Sqor	NA	NA	NA	18.1361	NA	NA	NA	NA	NA
P13609	SRGN_MOUSE	Srgn	18.636	17.237	18.0888	NA	NA	NA	NA	3.58724	NA	Core matrisome	Proteoglycans
Q6P069;Q6P069-2	SORCN_MOUSE	Sri	19.9541	20.4365	19.2092	18.4256	19.3416	19.3707	18.6168	15.8046	3.18493
Q64674	SPEE_MOUSE	Srm	NA	NA	NA	17.0693	NA	15.6639	15.2673	NA	4.00053
Q8BMA6	SRP68_MOUSE	Srp68	NA	NA	NA	16.0644	NA	NA	NA	NA	NA
O54781;O70551;Q9Z0G2	SRPK1_MOUSE;SRPK2_MOUSE;SRPK3_MOUSE	Srpk1;Srpk2;Srpk3	NA	NA	NA	15.3218	NA	NA	NA	NA	NA
Q8BTI8;Q8BTI8-2;Q8BTI8-3	SRRM2_MOUSE	Srrm2	NA	NA	NA	NA	16.4405	16.4862	16.6376	NA	NA
Q8BV57	SRCRL_MOUSE	Ssc5d	13.7422	14.8376	NA	NA	NA	NA	NA	NA	NA
Q9CY50	SSRA_MOUSE	Ssr1	NA	NA	NA	19.0895	16.5774	NA	NA	NA	6.44427
Q99L47	F10A1_MOUSE	St13	18.8542	18.8187	18.2613	18.7021	19.2945	20.3782	19.8226	25.1923	3.06984
P56677	ST14_MOUSE	St14	17.4887	NA	NA	19.4204	20.0029	19.8218	19.7421	NA	29.9736	Matrisome-associated	ECM Regulators
P54751	SIA4A_MOUSE	St3gal1	15.5787	15.5306	NA	15.3609	14.4425	15.7971	15.8458	NA	NA
Q91Y74	SIA4C_MOUSE	St3gal4	18.0181	18.249	17.0998	19.0282	20.0831	20.2101	20.4821	NA	NA
Q8VIB3	SIA10_MOUSE	St3gal6	16.7625	16.9836	NA	15.4021	15.2409	15.8104	15.6609	NA	NA
Q8R0L1;Q8R0L1-2	STAP2_MOUSE	Stap2	NA	NA	NA	16.328	NA	NA	NA	NA	NA
P42225	STAT1_MOUSE	Stat1	NA	NA	NA	17.3135	NA	NA	NA	NA	NA
P42227;P42227-2;P42227-3	STAT3_MOUSE	Stat3	NA	NA	NA	15.5694	NA	NA	NA	NA	NA
O55183	STC1_MOUSE	Stc1	16.6857	18.1957	17.7156	19.6229	20.4017	19.6055	20.4836	NA	NA
Q99MW1	STK31_MOUSE	Stk31	NA	NA	NA	15.4348	16.0387	17.1575	16.0452	NA	NA
P54227	STMN1_MOUSE	Stmn1	NA	NA	NA	NA	16.5757	17.095	18.0724	NA	NA
P54116	STOM_MOUSE	Stom	15.6982	15.8242	14.6884	16.6073	17.7616	16.9046	17.0876	NA	137.939
Q99JB2	STML2_MOUSE	Stoml2	NA	NA	NA	17.8109	NA	NA	NA	NA	NA
Q9Z1Z2	STRAP_MOUSE	Strap	NA	NA	13.4107	17.3727	13.9721	13.7308	NA	NA	NA
Q9ERG2	STRN3_MOUSE	Strn3	NA	NA	NA	15.1993	NA	10.9591	NA	NA	NA
P46978	STT3A_MOUSE	Stt3a	NA	NA	NA	18.4115	NA	NA	NA	NA	15.0248
O08599;O08599-2	STXB1_MOUSE	Stxbp1	15.1633	NA	NA	NA	NA	NA	NA	NA	NA
Q8K400;Q8K400-2	STXB5_MOUSE	Stxbp5	NA	NA	NA	19.2954	18.9888	15.2954	16.0712	NA	3.38687
Q9Z2I9	SUCB1_MOUSE	Sucla2	NA	15.9652	NA	15.9442	NA	NA	NA	NA	NA
Q8C341;Q8C341-2	SUCO_MOUSE	Suco	NA	NA	NA	17.7362	18.2006	18.5961	18.6363	NA	6.98307
P61957;Q9Z172;Q9Z172-2	SUMO2_MOUSE;SUMO3_MOUSE	Sumo2;Sumo3	17.8918	17.9164	17.5845	16.5271	16.9741	17.7159	17.5764	20.6784	6.87029
D3Z4E7;D3Z617;Q99N75	D3Z4E7_MOUSE;D3Z617_MOUSE;Q99N75_MOUSE	Sval2	15.1484	14.3305	15.3129	14.848	16.5548	14.7737	16.643	NA	5.47578
Q7TMK9;Q7TMK9-2	HNRPQ_MOUSE	Syncrip	NA	NA	NA	18.5097	NA	15.3735	NA	NA	23.6919
Q6ZWR6;Q6ZWR6-4	SYNE1_MOUSE	Syne1	NA	NA	NA	NA	18.757	NA	NA	NA	24.3947
O55100;O55100-2	SNG1_MOUSE	Syngr1	NA	NA	NA	16.179	NA	NA	NA	NA	NA
Q9JJG0;Q9JJG0-2;Q9JJG0-3;Q9JJG0-4	TACC2_MOUSE	Tacc2	NA	NA	NA	17.0902	NA	NA	NA	NA	NA
Q9WVA4	TAGL2_MOUSE	Tagln2	19.8925	20.6555	19.9535	19.7703	20.7434	21.2956	21.9241	5.53382	6.45316
Q93092	TALDO_MOUSE	Taldo1	20.16	20.0131	18.9194	19.3848	19.8297	20.1892	19.6745	10.6853	3.54849
Q921F2	TADBP_MOUSE	Tardbp	14.9204	15.7458	NA	18.0266	15.6043	15.1438	16.4776	5.40515	11.922
Q8CGF7;Q8CGF7-2;Q8CGF7-3	TCRG1_MOUSE	Tcerg1	NA	NA	NA	16.4476	NA	12.9536	NA	NA	NA
P11983;P11983-2	TCPA_MOUSE	Tcp1	NA	NA	NA	18.9814	NA	17.1595	NA	NA	8.36119
P47226;P47226-2	TES_MOUSE	Tes	15.1237	16.7271	15.9579	15.268	15.9759	16.836	16.8819	9.72607	NA
Q921I1	TRFE_MOUSE	Tf	NA	NA	NA	31.3719	32.2048	31.8974	32.413	NA	11.7633
Q08423	TFF1_MOUSE	Tff1	14.7693	16.3417	17.1879	17.5839	18.7823	19.0564	17.7952	NA	10.5466
Q62395	TFF3_MOUSE	Tff3	NA	NA	NA	15.7304	15.1878	17.9649	14.7223	NA	NA
Q9Z1A1	Q9Z1A1_MOUSE	Tfg	18.2687	19.1871	17.2304	19.3758	18.543	19.1676	18.8424	NA	8.62719
O54819;O54819-2	TFPI1_MOUSE	Tfpi	22.7468	22.3289	21.3374	17.4693	18.6629	16.8533	18.2771	52.367	7.39963
Q8BSB7	Q8BSB7_MOUSE	Tfpi	18.4329	19.4357	17.6055	NA	NA	NA	NA	48.9265	NA
Q62351	TFR1_MOUSE	Tfrc	NA	NA	NA	18.1869	19.687	19.6757	19.1967	NA	14.7866
P04202	TGFB1_MOUSE	Tgfb1	18.4021	18.0074	17.9766	18.0984	19.0512	18.3205	19.0759	10.1475	NA	Matrisome-associated	Secreted Factors
Q62219;Q62219-2;Q62219-3	TGFI1_MOUSE	Tgfb1i1	NA	NA	NA	12.8562	NA	NA	NA	NA	NA
P82198	BGH3_MOUSE	Tgfbi	20.7534	21.8492	20.5074	NA	NA	NA	NA	7.74931	NA	Core matrisome	ECM Glycoproteins
Q62312	TGFR2_MOUSE	Tgfbr2	15.2978	15.334	14.8282	NA	NA	NA	NA	NA	NA
Q62312-2	TGFR2_MOUSE	Tgfbr2	17.9065	18.7063	18.5586	NA	NA	NA	NA	NA	NA
O88393	TGBR3_MOUSE	Tgfbr3	17.1707	18.8264	18.0504	NA	NA	NA	NA	NA	NA
P21981	TGM2_MOUSE	Tgm2	NA	NA	NA	NA	NA	15.4094	NA	NA	NA	Matrisome-associated	ECM Regulators
Q62313	TGON1_MOUSE	Tgoln1	18.476	18.8472	17.495	15.8191	17.0832	17.4799	17.1979	17.9556	3.35246
Q9Z1T2	TSP4_MOUSE	Thbs4	17.9418	17.6678	17.592	NA	NA	NA	NA	3.36345	NA	Core matrisome	ECM Glycoproteins
Q8C1A5	THOP1_MOUSE	Thop1	14.7265	15.3063	NA	NA	NA	NA	NA	NA	NA
P70318	TIAR_MOUSE	Tial1	NA	NA	NA	15.9898	NA	NA	NA	NA	NA
P62075	TIM13_MOUSE	Timm13	NA	NA	NA	13.6903	NA	15.3715	13.201	NA	NA
P12032	TIMP1_MOUSE	Timp1	21.1878	21.714	19.8583	NA	NA	NA	NA	289.373	NA	Matrisome-associated	ECM Regulators
P25785	TIMP2_MOUSE	Timp2	23.8656	25.3788	24.1296	20.6873	21.9868	21.3401	21.6958	17.2024	19.0306	Matrisome-associated	ECM Regulators
Q99JR5	TINAL_MOUSE	Tinagl1	17.4503	17.2636	16.7494	18.9525	19.9488	20.1351	20.3414	NA	37.6017	Core matrisome	ECM Glycoproteins
P39447	ZO1_MOUSE	Tjp1	14.4208	NA	NA	14.7648	14.3713	14.599	14.039	NA	NA
Q9Z0U1	ZO2_MOUSE	Tjp2	NA	NA	NA	16.827	15.6923	NA	NA	NA	NA
P40142	TKT_MOUSE	Tkt	19.2066	19.5769	18.9459	NA	NA	NA	NA	3.58152	NA
P58021	TM9S2_MOUSE	Tm9sf2	NA	NA	NA	18.0696	15.2702	NA	NA	NA	NA
Q9ET30	TM9S3_MOUSE	Tm9sf3	NA	NA	NA	17.0684	NA	NA	NA	NA	NA
Q8BH24	TM9S4_MOUSE	Tm9sf4	NA	NA	NA	18.9529	15.273	NA	NA	NA	7.30761
Q9D1D4	TMEDA_MOUSE	Tmed10	15.4964	NA	NA	NA	NA	NA	NA	4.53277	NA
Q9CXE7	TMED5_MOUSE	Tmed5	NA	NA	NA	16.9072	NA	NA	NA	NA	NA
Q922P8	T132A_MOUSE	Tmem132a	16.7837	16.4694	14.4595	18.6796	19.4018	19.5549	19.1661	NA	NA
P52875	TM165_MOUSE	Tmem165	NA	NA	NA	15.8273	NA	NA	NA	NA	NA
A2A8U2;A2A8U2-3	TM201_MOUSE	Tmem201	20.1011	19.7075	19.6777	NA	NA	NA	NA	7.62649	NA
Q9CR67	TMM33_MOUSE	Tmem33	NA	NA	NA	18.3274	15.2407	NA	NA	NA	15.5324
A0A0N4SWE5	A0A0N4SWE5_MOUSE	Tmem52b	NA	NA	NA	26.0284	26.7146	26.7527	26.9381	NA	9.47588
Q9QY73	TMM59_MOUSE	Tmem59	13.8593	14.1731	NA	NA	16.2703	14.7256	15.1096	NA	NA
P20065;P20065-2	TYB4_MOUSE	Tmsb4x	20.7429	22.4047	21.5079	18.9679	20.8431	21.4727	22.631	3.51315	12.6028
Q80YX1-2	TENA_MOUSE	Tnc	NA	NA	NA	17.9757	21.4473	19.4356	20.3927	NA	11.1357	Core matrisome	ECM Glycoproteins
Q9CR75	TNR12_MOUSE	Tnfrsf12a	21.1526	22.7221	21.5382	NA	NA	NA	NA	143.999	NA
P25118	TNR1A_MOUSE	Tnfrsf1a	17.962	19.3115	17.9695	14.845	16.3907	13.7776	14.211	NA	NA
P25119	TNR1B_MOUSE	Tnfrsf1b	20.9329	21.6863	20.4679	16.5605	18.7864	18.2446	17.9266	223.406	NA
Q9EPU5	TNR21_MOUSE	Tnfrsf21	20.2111	20.0465	19.139	18.9835	19.7266	19.8371	19.9385	NA	NA
Q9ER63	TNR23_MOUSE	Tnfrsf23	16.956	17.9016	NA	16.9221	18.1466	18.0429	18.0447	NA	NA
P41274	TNFL9_MOUSE	Tnfsf9	16.3151	16.0421	NA	16.2946	17.869	16.767	17.6215	NA	8.89524	Matrisome-associated	Secreted Factors
P58871	TB182_MOUSE	Tnks1bp1	NA	NA	NA	17.0414	NA	NA	NA	NA	NA
Q9QZ47;Q9QZ47-10;Q9QZ47-12;Q9QZ47-2;Q9QZ47-3;Q9QZ47-4;Q9QZ47-5;Q9QZ47-6;Q9QZ47-8	TNNT3_MOUSE	Tnnt3	NA	NA	NA	19.3589	15.4164	NA	NA	NA	5.14113
Q8BFY9;Q8BFY9-2;Q99LG2	TNPO1_MOUSE;TNPO2_MOUSE	Tnpo1;Tnpo2	NA	NA	NA	17.0327	NA	NA	NA	NA	NA
Q9QZ06	TOLIP_MOUSE	Tollip	14.1824	NA	NA	17.1717	NA	15.4551	NA	NA	5.2069
Q5SRX1;Q5SRX1-2;Q5SRX1-3;Q5SRX1-4;Q5SRX1-5	TM1L2_MOUSE	Tom1l2	NA	NA	NA	16.2134	NA	NA	NA	NA	NA
Q9CPQ3	TOM22_MOUSE	Tomm22	NA	15.1238	NA	NA	NA	NA	NA	NA	NA
Q9ER38	TOR3A_MOUSE	Tor3a	14.8091	15.7437	NA	12.88	13.8062	13.0899	12.9196	NA	NA
Q9Z0L0	TPBG_MOUSE	Tpbg	16.3644	15.8997	14.3474	15.658	14.7942	15.3243	15.4427	NA	NA
Q62393;Q62393-2;Q62393-3	TPD52_MOUSE	Tpd52	15.387	16.1007	15.7785	16.7544	14.5407	18.4984	17.196	NA	4.63729
Q9CYZ2	TPD54_MOUSE	Tpd52l2	15.1011	16.0916	15.559	NA	NA	NA	NA	NA	NA
E9Q453;E9Q456;G5E8R2	E9Q453_MOUSE;E9Q456_MOUSE;G5E8R2_MOUSE	Tpm1	NA	NA	NA	18.0092	17.5059	18.6825	17.4636	NA	9.06381
P58771	TPM1_MOUSE	Tpm1	17.5103	18.5004	18.7534	19.4536	18.1436	18.575	18.5392	3.73484	4.06091
P58774	TPM2_MOUSE	Tpm2	NA	NA	NA	17.6399	NA	NA	NA	NA	NA
P58774-2	TPM2_MOUSE	Tpm2	NA	NA	NA	20.8196	16.3298	NA	17.1534	NA	5.22346
P21107	TPM3_MOUSE	Tpm3	17.317	17.8563	17.7583	20.7767	18.447	19.4592	18.6057	3.15488	4.91977
P21107-2	TPM3_MOUSE	Tpm3	NA	NA	NA	22.4665	20.7157	21.2675	20.6968	NA	4.14148
Q6IRU2	TPM4_MOUSE	Tpm4	18.5712	19.0048	19.2415	17.8918	18.6273	18.8839	18.7563	3.13192	7.54474
Q64514;Q64514-2	TPP2_MOUSE	Tpp2	NA	NA	NA	17.2937	NA	15.7842	NA	NA	3.63415
Q9CRB6	TPPP3_MOUSE	Tppp3	NA	NA	NA	18.0678	NA	NA	NA	NA	14.047
P63028	TCTP_MOUSE	Tpt1	17.8942	18.7458	18.0561	NA	NA	NA	NA	5.65705	NA
Q91V04	TRAM1_MOUSE	Tram1	NA	NA	NA	16.1835	NA	13.7679	16.5904	NA	4.1244
Q8K558;Q8K558-2	TRML1_MOUSE	Treml1	21.728	21.0026	21.4918	NA	NA	NA	NA	5.72055	NA
F7BAE9	F7BAE9_MOUSE	Trf	NA	NA	NA	23.5567	24.3573	24.2038	24.3538	NA	11.3171
Q99PP9;Q99PP9-3	TRI16_MOUSE	Trim16	13.7919	12.0852	NA	16.1631	NA	NA	NA	NA	NA
Q62318	TIF1B_MOUSE	Trim28	15.8967	15.7659	NA	18.4472	17.0299	17.2802	16.8458	NA	8.32518
Q8R2Q0	TRI29_MOUSE	Trim29	NA	NA	NA	21.4765	NA	NA	NA	NA	169.849
P62500;P62500-2;P62500-3	T22D1_MOUSE	Tsc22d1	16.407	17.2719	16.8717	15.0633	16.3185	16.2591	17.9306	NA	NA
P68369	TBA1A_MOUSE	Tuba1a	21.6754	21.7445	22.1909	23.0781	22.3702	21.9185	21.5575	6.11967	3.31599
P68368	TBA4A_MOUSE	Tuba4a	21.5252	21.8071	22.0665	NA	NA	NA	NA	11.0088	NA
Q9JJZ2	TBA8_MOUSE	Tuba8	17.9877	17.9163	18.5898	NA	NA	NA	NA	6.91842	NA
Q3UX10	TBAL3_MOUSE	Tubal3	15.7081	16.3788	16.9209	NA	15.6333	14.3833	NA	NA	NA
A2AQ07	TBB1_MOUSE	Tubb1	16.2611	16.291	16.6014	NA	NA	NA	NA	3.40319	NA
Q7TMM9	TBB2A_MOUSE	Tubb2a	NA	NA	NA	19.8057	15.0517	15.6502	15.3943	NA	9.45083
Q9ERD7	TBB3_MOUSE	Tubb3	15.5722	NA	NA	18.5604	NA	NA	12.9297	NA	NA
Q9D6F9	TBB4A_MOUSE	Tubb4a	14.7839	NA	NA	NA	NA	NA	NA	NA	NA
P68372	TBB4B_MOUSE	Tubb4b	NA	NA	NA	19.3431	17.5185	17.9763	17.8374	NA	3.75226
Q8BFR5	EFTU_MOUSE	Tufm	NA	NA	NA	19.4269	15.5267	NA	NA	NA	7.7992
O08970;O08970-2;O08970-3	TUFT1_MOUSE	Tuft1	NA	NA	NA	16.9511	NA	NA	NA	NA	NA
Q5BLK4	TUT7_MOUSE	Tut7	NA	NA	NA	15.2203	NA	NA	NA	NA	NA
Q9EP52	TWSG1_MOUSE	Twsg1	18.3232	19.8576	18.8786	14.2211	16.4222	14.8165	16.1989	NA	NA
P10639	THIO_MOUSE	Txn	22.4258	22.8169	22.2204	NA	NA	NA	NA	3.12358	NA
Q9CQU0	TXD12_MOUSE	Txndc12	17.402	NA	NA	14.4252	NA	NA	NA	NA	NA
Q9CQM5	TXD17_MOUSE	Txndc17	17.9523	18.797	18.4206	NA	NA	NA	NA	3.85324	NA
Q91W90	TXND5_MOUSE	Txndc5	18.5221	17.6624	16.386	16.5348	15.4677	14.6157	14.8232	17.5563	5.68634
Q8CDN6	TXNL1_MOUSE	Txnl1	NA	NA	NA	19.0377	16.9676	17.6443	17.6754	NA	5.22265
Q9R117	TYK2_MOUSE	Tyk2	NA	NA	NA	21.2403	22.0884	21.6725	22.197	NA	15.8558
P55144;P55144-2;P55144-3	TYRO3_MOUSE	Tyro3	18.1855	17.4524	15.5232	NA	NA	NA	NA	NA	NA
Q6NV83;Q6NV83-2;Q6NV83-3	SR140_MOUSE	U2surp	NA	NA	NA	14.8862	NA	NA	NA	NA	NA
Q91YN5;Q91YN5-2;Q91YN5-3	UAP1_MOUSE	Uap1	14.6354	15.9501	14.7061	15.1973	14.684	16.5275	15.3976	NA	NA
Q02053	UBA1_MOUSE	Uba1	16.7868	16.0729	16.6339	NA	NA	NA	NA	4.52858	NA
P31254	UBA1Y_MOUSE	Uba1y	NA	NA	NA	18.0619	NA	NA	NA	NA	NA
Q8C7R4	UBA6_MOUSE	Uba6	NA	NA	NA	15.236	NA	NA	NA	NA	NA
Q80X50;Q80X50-2;Q80X50-4;Q80X50-5	UBP2L_MOUSE	Ubap2l	NA	NA	NA	15.236	NA	NA	NA	NA	NA
P61079;P62838;Q6ZWY6	U2D2B_MOUSE;UB2D2_MOUSE;UB2D3_MOUSE	Ube2d2;Ube2d2b;Ube2d3	13.3822	NA	NA	17.5699	NA	14.5659	13.3272	NA	4.94583
P68037	UB2L3_MOUSE	Ube2l3	16.5349	16.3191	16.9554	NA	NA	NA	NA	4.43245	NA
P61082	UBC12_MOUSE	Ube2m	NA	NA	NA	16.2209	NA	NA	NA	NA	NA
P61089	UBE2N_MOUSE	Ube2n	17.6575	16.9035	17.5455	18.4286	16.8795	18.0885	18.3084	5.06854	5.3025
Q9CZY3;Q9D2M8	UB2V1_MOUSE;UB2V2_MOUSE	Ube2v1;Ube2v2	17.9021	18.9417	17.7033	17.4411	17.8831	18.8695	18.3033	12.2148	6.27351
Q8R317;Q8R317-2	UBQL1_MOUSE	Ubqln1	19.8921	20.2724	19.258	18.2331	19.3377	19.6216	19.2809	NA	52.4534
Q9QZM0	UBQL2_MOUSE	Ubqln2	19.0238	19.1458	17.8032	18.0618	18.1872	18.869	18.3547	NA	NA
A2AN08;A2AN08-3;A2AN08-5	UBR4_MOUSE	Ubr4	NA	NA	NA	16.0594	NA	NA	NA	NA	NA
Q8CCJ3	UFL1_MOUSE	Ufl1	NA	NA	NA	18.2467	NA	NA	NA	NA	NA
O70475	UGDH_MOUSE	Ugdh	18.1286	17.8311	16.8324	NA	NA	NA	NA	24.7997	NA
P13439	UMPS_MOUSE	Umps	NA	NA	NA	15.4512	NA	NA	NA	NA	NA
B2RUP2;B2RUP2-2	UN13D_MOUSE	Unc13d	NA	NA	NA	NA	19.3165	NA	15.8296	NA	NA
Q99KD5	UN45A_MOUSE	Unc45a	NA	NA	NA	17.545	NA	NA	NA	NA	NA
Q9EPU0;Q9EPU0-2	RENT1_MOUSE	Upf1	NA	NA	NA	15.9685	14.2473	12.7532	NA	NA	NA
P52624	UPP1_MOUSE	Upp1	15.9828	16.8392	NA	16.5056	16.4966	17.4147	16.3201	NA	NA
P51163	HEM4_MOUSE	Uros	NA	NA	NA	NA	NA	14.6209	NA	NA	9.7221
Q9Z1Z0;Q9Z1Z0-2	USO1_MOUSE	Uso1	NA	NA	NA	17.9099	NA	NA	NA	NA	NA
Q9JMA1	UBP14_MOUSE	Usp14	NA	NA	NA	18.1723	16.4248	18.2942	16.7616	NA	4.2265
P56399	UBP5_MOUSE	Usp5	16.2444	15.8054	15.8436	NA	NA	NA	NA	3.66114	NA
Q6A4J8;Q6A4J8-2	UBP7_MOUSE	Usp7	NA	NA	NA	18.1244	NA	14.8767	NA	NA	4.31451
P70398	USP9X_MOUSE	Usp9x	NA	NA	NA	15.7725	NA	NA	NA	NA	NA
Q91XL3	UXS1_MOUSE	Uxs1	16.7875	16.2586	16.5823	15.2755	14.6071	14.8917	16.0662	NA	NA
P63024;P63044	VAMP2_MOUSE;VAMP3_MOUSE	Vamp2;Vamp3	18.2428	16.5912	18.015	NA	NA	NA	NA	7.68724	NA
O70404	VAMP8_MOUSE	Vamp8	NA	NA	NA	15.6125	NA	NA	NA	NA	NA
Q9WV55	VAPA_MOUSE	Vapa	15.675	16.7331	15.2079	NA	NA	NA	NA	NA	NA
Q9Z1Q9	SYVC_MOUSE	Vars1	NA	NA	NA	17.5563	NA	NA	NA	NA	22.7901
Q9CZT5	VASN_MOUSE	Vasn	24.4767	23.8576	22.8176	19.8719	20.8569	20.5615	20.9248	286.624	36.4616
P70460	VASP_MOUSE	Vasp	14.5611	16.0706	14.7102	NA	NA	NA	NA	NA	NA
Q62465	VAT1_MOUSE	Vat1	19.7121	20.5615	18.5051	19.1233	18.7231	19.4656	18.6578	10.6965	4.34831
P29533	VCAM1_MOUSE	Vcam1	26.4469	26.4084	25.2439	24.8443	26.0672	25.9201	26.2685	309.997	201.92
P29533-2	VCAM1_MOUSE	Vcam1	22.2109	22.8967	22.1284	19.1246	18.525	18.8577	18.6351	NA	NA
E9PYH0;G3XA35	E9PYH0_MOUSE;G3XA35_MOUSE	Vcan	19.3688	19.1625	17.3231	13.2814	17.2104	15.2367	15.9955	NA	NA	Core matrisome	Proteoglycans
Q62059;Q62059-2	CSPG2_MOUSE	Vcan	18.7687	19.1591	17.5717	14.8307	17.3559	15.9524	16.4142	NA	7.94773	Core matrisome	Proteoglycans
Q64727	VINC_MOUSE	Vcl	24.0089	23.9274	23.1239	22.0589	22.6458	22.7807	22.2864	68.3797	7.47268
P97953	VEGFC_MOUSE	Vegfc	17.3802	18.6736	17.505	NA	NA	NA	NA	NA	NA	Matrisome-associated	Secreted Factors
P97946	VEGFD_MOUSE	Vegfd	13.2655	16.3595	14.6968	NA	NA	NA	NA	NA	NA
Q62468	VILI_MOUSE	Vil1	NA	NA	NA	13.4601	13.5664	15.7525	13.6557	NA	NA
P20152	VIME_MOUSE	Vim	21.0417	21.5479	20.883	20.7441	20.3062	20.2787	20.3613	7.25508	4.51301
Q9Z0K8	VNN1_MOUSE	Vnn1	NA	NA	NA	20.9463	21.4615	21.7874	21.6833	NA	392.581
Q9EQH3	VPS35_MOUSE	Vps35	NA	NA	NA	18.3785	NA	13.3418	NA	NA	5.39472
P46467	VPS4B_MOUSE	Vps4b	NA	NA	NA	17.9706	16.6626	14.0508	NA	NA	4.52718
D3YX43	VSI10_MOUSE	Vsig10	16.2468	15.339	NA	NA	14.985	15.3198	15.6047	NA	NA
Q8CIZ8	VWF_MOUSE	Vwf	20.6808	19.3332	20.5227	NA	NA	NA	NA	28.6849	NA	Core matrisome	ECM Glycoproteins
P32921;P32921-2	SYWC_MOUSE	Wars1	15.8496	15.3171	NA	15.4849	16.7184	17.2133	16.5977	NA	NA
P97765;P97765-2	WBP2_MOUSE	Wbp2	NA	16.2318	NA	17.1218	NA	NA	NA	NA	NA
Q8C6G8	WDR26_MOUSE	Wdr26	NA	NA	NA	16.802	NA	NA	NA	NA	NA
Q9CR39	WIPI3_MOUSE	Wdr45b	NA	NA	16.6284	16.8772	16.9617	17.1774	17.5692	NA	3.8259
P62810	WFD18_MOUSE	Wfdc18	16.6509	NA	17.4915	NA	NA	NA	NA	8.06457	NA
Q9DAU7	WFDC2_MOUSE	Wfdc2	19.1563	20.8032	20.5064	20.4139	20.71	20.7973	20.7118	59.9223	44.9004
Q14AE4	WFDC3_MOUSE	Wfdc3	17.5035	NA	NA	NA	NA	NA	NA	NA	NA
P83741;P83741-2;P83741-3;P83741-4;P83741-5	WNK1_MOUSE	Wnk1	NA	NA	NA	14.847	NA	NA	NA	NA	NA
Q00519	XDH_MOUSE	Xdh	18.0763	18.9426	17.9743	NA	NA	NA	NA	3.31639	NA
Q6P5F9	XPO1_MOUSE	Xpo1	NA	NA	NA	16.9585	NA	13.9936	14.2341	NA	NA
P23475	XRCC6_MOUSE	Xrcc6	NA	NA	NA	17.3851	NA	NA	NA	NA	NA
Q91WQ3	SYYC_MOUSE	Yars1	NA	NA	NA	16.0244	NA	NA	NA	NA	NA
P62960;Q9JKB3;Q9JKB3-2;Q9Z2C8;Q9Z2C8-2	YBOX1_MOUSE;YBOX2_MOUSE;YBOX3_MOUSE	Ybx1;Ybx2;Ybx3	NA	NA	NA	15.955	NA	NA	NA	NA	NA
Q8CB27	OTU1_MOUSE	Yod1	NA	NA	NA	17.2283	NA	NA	NA	NA	5.8767
Q9CQV8;Q9CQV8-2	1433B_MOUSE	Ywhab	15.1619	16.4835	16.0524	16.6803	NA	16.5988	16.5234	3.45125	4.80339
P62259	1433E_MOUSE	Ywhae	19.0612	20.4551	19.4879	21.3731	20.683	22.097	21.1014	11.8897	4.98386
P61982	1433G_MOUSE	Ywhag	19.1694	20.2412	18.8031	20.1604	19.4346	20.629	19.6285	16.3664	7.17142
P68510	1433F_MOUSE	Ywhah	16.9308	17.4981	17.2213	17.4137	16.2366	17.6939	16.8488	5.0517	6.75272
P68254;P68254-2	1433T_MOUSE	Ywhaq	17.2257	18	17.4343	19.3446	18.1185	19.3165	18.5776	11.0552	3.69627
P63101	1433Z_MOUSE	Ywhaz	21.3791	22.1882	21.3887	22.9921	21.8068	22.866	22.1065	4.31297	3.94246
D3Z3C6	ZFAN4_MOUSE	Zfand4	NA	NA	NA	15.9137	NA	NA	NA	NA	NA
O88532	ZFR_MOUSE	Zfr	16.3741	15.6098	13.6106	15.5823	15.3506	16.3075	14.8092	NA	NA
Q9JMD0-3;Q9JMD0-4	ZN207_MOUSE	Znf207	NA	NA	NA	16.8735	16.3095	17.4052	17.1276	NA	7.15583
Q8BI67	ZN473_MOUSE	Znf473	NA	15.1144	16.2528	NA	14.707	NA	NA	13.9865	7.46799
Q62523	ZYX_MOUSE	Zyx	NA	NA	NA	14.0411	15.8822	15.8153	15.8629	NA	3.1959
P01786	HVM17_MOUSE		NA	NA	NA	17.9115	NA	NA	NA	NA	6.9361
P10404	ENV1_MOUSE		17.709	18.8075	18.0135	15.9961	16.8798	15.765	16.2665	30.5216	32.5161
Q5EBG8	CA050_MOUSE		NA	NA	16.5861	NA	NA	NA	NA	NA	NA
Q9D9H8	CB069_MOUSE		14.0312	14.8891	NA	NA	NA	11.8373	NA	NA	NA

## Sheet: 3_PDAC_secretomes_serum_noNA
Protein Group	Protein Names	Genes	log2_MaxLFQ_MetRS*_8513_serum	log2_MaxLFQ_MetRS*_8513_serum	log2_MaxLFQ_MetRS*_8513_serum	log2_MaxLFQ_MetRS*_8661_serum	log2_MaxLFQ_MetRS*_8661_serum	log2_MaxLFQ_MetRS*_8661_serum	log2_MaxLFQ_MetRS*_8661_serum	Divided into (1) ""Core matrisome"" and (2) ""Matrisome-associated"" genes	Categories within groups - (1) Core matrisome: ECM Glycoproteins, Collagens, Proteoglycans; (2) Matrisome-associated: ECM-affiliated, ECM Regulators, Secreted Factors	GOBP name	GOMF name	GOCC name	Keywords	Student's T-test Significant mesenchymal_classical	-Log Student's T-test p-value mesenchymal_classical	Student's T-test q-value mesenchymal_classical	Student's T-test Difference mesenchymal_classical	Student's T-test Test statistic mesenchymal_classical
A0A7N9VR94	A0A7N9VR94_MOUSE	Ahnak2	23.6392	22.5449	21.5537	18.7656	20.3431	20.1651	19.9716							+	2.07562	0.00489474	2.76794	3.65478
E9Q6U4;Q3UWL8	E9Q6U4_MOUSE;Q3UWL8_MOUSE	Pfdn4	13.7254	16.2547	14.5552	14.2492	14.2493	15.827	14.9724			cellular macromolecule metabolic process;cellular metabolic process;cellular process;cellular protein metabolic process;macromolecule metabolic process;metabolic process;primary metabolic process;protein folding;protein metabolic process		cell part;cytoplasm;cytoplasmic part;cytosolic part;intracellular membrane-bounded organelle;intracellular organelle;intracellular part;macromolecular complex;membrane-bounded organelle;mitochondrion;nucleus;organelle;prefoldin complex;protein complex	Chaperone;Completeproteome;Proteomicsidentification;Referenceproteome		0.00898087	0.987295	0.0206201	0.0238442
Q9QUR8	SEM7A_MOUSE	Sema7a	19.9314	20.8718	19.4139	19.6923	19.5845	19.1445	19.5005	Matrisome-associated	ECM-affiliated Proteins	anatomical structure development;axon extension;biological regulation;cell differentiation;cell growth;cell projection organization;cell surface receptor linked signaling pathway;cellular component organization;cellular component organization at cellular level;cellular component organization or biogenesis;cellular component organization or biogenesis at cellular level;cellular developmental proce…	binding;integrin binding;protein binding;protein complex binding;receptor activity;receptor binding	anchored to membrane;cell part;external side of plasma membrane;intrinsic to membrane;membrane;membrane part;plasma membrane;plasma membrane part	Cellmembrane;Completeproteome;Developmentalprotein;Differentiation;Disulfidebond;Glycoprotein;GPI-anchor;Immunoglobulindomain;Inflammatoryresponse;Lipoprotein;Membrane;Neurogenesis;Referenceproteome;Signal		0.736453	0.234929	0.59196	1.224
Q62009;Q62009-3	POSTN_MOUSE	Postn	20.3593	21.6712	21.8583	18.246	18.0738	18.1034	18.3304	Core matrisome	ECM Glycoproteins	anatomical structure development;biological adhesion;biological regulation;cell adhesion;cellular component organization;cellular component organization at cellular level;cellular component organization or biogenesis;cellular component organization or biogenesis at cellular level;cellular process;developmental process;extracellular matrix organization;extracellular structure organization;regulati…	binding;carbohydrate binding;cell adhesion molecule binding;glycosaminoglycan binding;heparin binding;pattern binding;polysaccharide binding;protein binding	cell part;cytoplasmic part;extracellular matrix;extracellular region part;extracellular space;Golgi apparatus part;intracellular organelle part;intracellular part;organelle part;proteinaceous extracellular matrix;trans-Golgi network	Alternativesplicing;Celladhesion;Completeproteome;Disulfidebond;Extracellularmatrix;Gamma-carboxyglutamicacid;Glycoprotein;Golgiapparatus;Heparin-binding;Referenceproteome;Repeat;Secreted;Signal	+	3.24285	0.000210526	3.10789	6.20348
P28667	MRP_MOUSE	Marcksl1	15.6981	14.6281	13.4499	13.5673	15.3504	15.2297	15.3897			biological regulation;positive regulation of biological process;positive regulation of cell proliferation;positive regulation of cellular process;regulation of biological process;regulation of cell proliferation;regulation of cellular process		cell part;cytoplasm;extracellular membrane-bounded organelle;extracellular organelle;extracellular region part;extracellular vesicular exosome;intracellular part;membrane;membrane-bounded organelle;membrane-bounded vesicle;organelle;plasma membrane;vesicle	Actin-binding;Calmodulin-binding;Cellmembrane;Completeproteome;Cytoplasm;Lipoprotein;Membrane;Myristate;Phosphoprotein;Referenceproteome		0.146419	0.785674	-0.292231	-0.342722
Q64727	VINC_MOUSE	Vcl	24.0089	23.9274	23.1239	22.0589	22.6458	22.7807	22.2864			adherens junction assembly;adherens junction organization;anatomical structure morphogenesis;apical junction assembly;axon extension;biological adhesion;biological regulation;cell adhesion;cell growth;cell junction assembly;cell junction organization;cell projection assembly;cell projection organization;cell-cell adhesion;cell-cell junction assembly;cell-cell junction organization;cell-matrix adh…	alpha-catenin binding;binding;dystroglycan binding;glycoprotein binding;protein binding;structural molecule activity	actin cytoskeleton;adherens junction;anchoring junction;cell junction;cell part;cell-cell adherens junction;cell-cell junction;cell-substrate adherens junction;cell-substrate junction;contractile fiber part;costamere;cytoplasm;cytoplasmic part;cytoskeleton;extracellular membrane-bounded organelle;extracellular organelle;extracellular region part;extracellular vesicular exosome;fascia adherens;foc…	Acetylation;Actin-binding;Celladhesion;Celljunction;Cellmembrane;Completeproteome;Cytoplasm;Cytoskeleton;Directproteinsequencing;Lipoprotein;Membrane;Palmitate;Phosphoprotein;Referenceproteome;Repeat	+	2.01053	0.0107372	1.24376	3.05899
Q9CR00	PSMD9_MOUSE	Psmd9	16.7401	15.6679	16.4019	13.324	14.8065	12.0465	12.742			biological regulation;cellular component assembly;cellular component assembly at cellular level;cellular component organization;cellular component organization at cellular level;cellular component organization or biogenesis;cellular component organization or biogenesis at cellular level;cellular macromolecular complex assembly;cellular macromolecular complex subunit organization;cellular process;…	bHLH transcription factor binding;binding;protein binding;protein binding transcription factor activity;transcription coactivator activity;transcription cofactor activity;transcription factor binding;transcription factor binding transcription factor activity	cell part;cytoplasm;intracellular membrane-bounded organelle;intracellular organelle;intracellular part;macromolecular complex;membrane-bounded organelle;nucleus;organelle;proteasome regulatory particle, base subcomplex;protein complex	Chaperone;Completeproteome;Phosphoprotein;Referenceproteome	+	2.02511	0.00501927	3.04019	3.60574
P01029	CO4B_MOUSE	C4b	26.1217	25.8891	25.6013	13.7495	12.7339	12.9457	14.248			activation of immune response;biological regulation;complement activation;complement activation, classical pathway;defense response;humoral immune response;immune effector process;immune response;immune system process;inflammatory response;innate immune response;macromolecule metabolic process;metabolic process;positive regulation of biological process;positive regulation of immune response;posit…	endopeptidase inhibitor activity;endopeptidase regulator activity;enzyme inhibitor activity;enzyme regulator activity;peptidase inhibitor activity;peptidase regulator activity	extracellular region part;extracellular space	Cleavageonpairofbasicresidues;Complementpathway;Completeproteome;Disulfidebond;Glycoprotein;Immunity;Inflammatoryresponse;Innateimmunity;Referenceproteome;Secreted;Signal;Sulfation;Thioesterbond	+	6.00841	0	12.4514	23.251
Q91V98	CD248_MOUSE	Cd248	19.0539	19.0061	18.1768	13.0851	12.2524	13.1742	13.361			anatomical structure development;anatomical structure regression;biological regulation;cell migration;cell motility;cellular component movement;cellular process;developmental process;hemopoietic or lymphoid organ development;locomotion;lymph node development;organ development;positive regulation of apoptosis;positive regulation of biological process;positive regulation of cell death;positive regu…	binding;calcium ion binding;carbohydrate binding;cation binding;extracellular matrix binding;ion binding;metal ion binding	cell part;cytoplasm;extracellular membrane-bounded organelle;extracellular organelle;extracellular region part;extracellular vesicular exosome;integral to membrane;intracellular part;intrinsic to membrane;membrane;membrane part;membrane-bounded organelle;membrane-bounded vesicle;organelle;plasma membrane;vesicle	Calcium;Completeproteome;Disulfidebond;EGF-likedomain;Glycoprotein;Lectin;Membrane;Phosphoprotein;Referenceproteome;Signal;Transmembrane;Transmembranehelix	+	4.67618	0	5.77742	12.1475
P21107	TPM3_MOUSE	Tpm3	17.317	17.8563	17.7583	20.7767	18.447	19.4592	18.6057					actin filament bundle;actomyosin;cell cortex part;cell part;cell projection;cell projection part;cortical cytoskeleton;cytoplasm;cytoplasmic part;cytoskeletal part;cytoskeleton;extracellular membrane-bounded organelle;extracellular organelle;extracellular region part;extracellular vesicular exosome;growth cone;intracellular non-membrane-bounded organelle;intracellular organelle;intracellular orga…	Acetylation;Actin-binding;Alternativesplicing;Coiledcoil;Completeproteome;Cytoplasm;Cytoskeleton;Muscleprotein;Phosphoprotein;Referenceproteome	+	1.3151	0.0380092	-1.67825	-2.24923
Q6ZQ38	CAND1_MOUSE	Cand1	16.4662	17.3931	15.9829	18.2809	17.9152	18.995	17.919			biological regulation;cell differentiation;cellular component assembly;cellular component assembly at cellular level;cellular component organization;cellular component organization at cellular level;cellular component organization or biogenesis;cellular component organization or biogenesis at cellular level;cellular developmental process;cellular macromolecular complex assembly;cellular macromole…		cell part;cullin-RING ubiquitin ligase complex;cytoplasm;extracellular membrane-bounded organelle;extracellular organelle;extracellular region part;extracellular vesicular exosome;intracellular membrane-bounded organelle;intracellular organelle;intracellular organelle part;intracellular part;macromolecular complex;membrane;membrane-bounded organelle;membrane-bounded vesicle;nuclear part;nucleopla…	Acetylation;Completeproteome;Cytoplasm;Nucleus;Phosphoprotein;Referenceproteome;Repeat;Ublconjugationpathway	+	1.82127	0.0121558	-1.66341	-2.97842
Q80YX1-2	TENA_MOUSE	Tnc	14.138	14.3437	13.7261	17.9757	21.4473	19.4356	20.3927	Core matrisome	ECM Glycoproteins	anatomical structure morphogenesis;axis elongation;axon regeneration;axonogenesis;biological adhesion;biological regulation;branch elongation of an epithelium;bud outgrowth involved in lung branching;cell adhesion;cell communication;cell differentiation;cell part morphogenesis;cell projection morphogenesis;cell projection organization;cell-cell signaling;cellular component morphogenesis;cellular …	binding;fibronectin binding;protein binding;syndecan binding	adherens junction;anchoring junction;basement membrane;cell junction;cell part;cell-substrate adherens junction;cell-substrate junction;extracellular matrix;extracellular matrix part;extracellular region;extracellular region part;extracellular space;focal adhesion;interstitial matrix;membrane;proteinaceous extracellular matrix	Alternativesplicing;Celladhesion;Coiledcoil;Completeproteome;Disulfidebond;EGF-likedomain;Extracellularmatrix;Glycoprotein;Phosphoprotein;Referenceproteome;Repeat;Secreted;Signal	+	2.88604	0.000450909	-5.74356	-5.82724
P52480	KPYM_MOUSE	Pkm	26.3252	26.7933	25.9841	24.0954	24.2804	24.6167	24.2126			alcohol catabolic process;alcohol metabolic process;carbohydrate catabolic process;carbohydrate metabolic process;catabolic process;cell death;cellular carbohydrate catabolic process;cellular carbohydrate metabolic process;cellular metabolic process;cellular process;death;generation of precursor metabolites and energy;glucose catabolic process;glucose metabolic process;glycolysis;hexose catabolic…	adenyl nucleotide binding;adenyl ribonucleotide binding;alkali metal ion binding;antigen binding;ATP binding;binding;catalytic activity;cation binding;ion binding;kinase activity;magnesium ion binding;metal ion binding;MHC class II protein complex binding;MHC protein complex binding;nucleotide binding;phosphotransferase activity, alcohol group as acceptor;potassium ion binding;purine nucleotide b…	cell part;cell projection;cilium;cytoplasm;cytoplasmic part;extracellular matrix;extracellular membrane-bounded organelle;extracellular organelle;extracellular region part;extracellular vesicular exosome;intracellular membrane-bounded organelle;intracellular organelle;intracellular part;membrane;membrane-bounded organelle;membrane-bounded vesicle;mitochondrion;myelin sheath;nucleus;organelle;plas…	Acetylation;Allostericenzyme;Alternativesplicing;ATP-binding;Completeproteome;Cytoplasm;Directproteinsequencing;Glycolysis;Hydroxylation;Kinase;Magnesium;Metal-binding;Nucleotide-binding;Nucleus;Phosphoprotein;Potassium;Pyruvate;Referenceproteome;Transferase;Ublconjugation	+	3.48583	0.000206349	2.0663	6.13683
Q9QXS1;Q9QXS1-10;Q9QXS1-11;Q9QXS1-12;Q9QXS1-13;Q9QXS1-14;Q9QXS1-16;Q9QXS1-2;Q9QXS1-3;Q9QXS1-4;Q9QXS1-5;Q9QXS1-6;Q9QXS1-7;Q9QXS1-8;Q9QXS1-9	PLEC_MOUSE	Plec	19.3531	19.7991	18.8612	21.9757	19.5116	19.7342	19.1126			cell junction assembly;cell junction organization;cell-substrate junction assembly;cellular component assembly;cellular component assembly at cellular level;cellular component organization;cellular component organization at cellular level;cellular component organization or biogenesis;cellular component organization or biogenesis at cellular level;cellular process;hemidesmosome assembly	ankyrin binding;binding;cytoskeletal protein binding;protein binding;structural constituent of muscle;structural molecule activity	adherens junction;anchoring junction;brush border;cell junction;cell part;cell projection;cell-substrate adherens junction;cell-substrate junction;contractile fiber;cytoplasm;cytoplasmic part;cytoskeleton;extracellular membrane-bounded organelle;extracellular organelle;extracellular region part;extracellular vesicular exosome;focal adhesion;hemidesmosome;intermediate filament cytoskeleton;intrace…	3D-structure;Acetylation;Actin-binding;Alternativesplicing;Celljunction;Coiledcoil;Completeproteome;Cytoplasm;Cytoskeleton;Directproteinsequencing;Phosphoprotein;Referenceproteome;Repeat		0.407721	0.459691	-0.745737	-0.833563
O88393	TGBR3_MOUSE	Tgfbr3	17.1707	18.8264	18.0504	14.8038	12.0713	11.9987	13.3894			anatomical structure development;anatomical structure formation involved in morphogenesis;anatomical structure morphogenesis;biological regulation;blastocyst development;blood vessel development;blood vessel morphogenesis;blood vessel remodeling;BMP signaling pathway;cardiac epithelial to mesenchymal transition;cardiac muscle cell proliferation;cardiac muscle tissue morphogenesis;cell differentia…	binding;carbohydrate binding;catalytic activity;coreceptor activity;cytokine binding;cytokine receptor binding;glycosaminoglycan binding;growth factor binding;heparin binding;kinase activity;molecular transducer activity;pattern binding;PDZ domain binding;phosphotransferase activity, alcohol group as acceptor;polysaccharide binding;protein binding;protein domain specific binding;protein kinase ac…	cell part;cell surface;cytoplasm;cytoplasmic part;endoplasmic reticulum;external side of plasma membrane;extracellular matrix;extracellular membrane-bounded organelle;extracellular organelle;extracellular region part;extracellular space;extracellular vesicular exosome;inhibin-betaglycan-ActRII complex;integral to membrane;integral to plasma membrane;intracellular membrane-bounded organelle;intrac…	3D-structure;Cellmembrane;Completeproteome;Disulfidebond;Extracellularmatrix;Glycoprotein;Membrane;Proteoglycan;Receptor;Referenceproteome;Secreted;Signal;Transmembrane;Transmembranehelix	+	2.61092	0.00110638	4.95003	5.05518
P15508	SPTB1_MOUSE	Sptb	13.0657	14.4396	14.6032	12.6076	18.4424	15.1192	13.4189			actin filament capping;anatomical structure development;biological regulation;biosynthetic process;cellular biosynthetic process;cellular component organization;cellular component organization or biogenesis;cellular membrane organization;cellular metabolic process;cellular nitrogen compound biosynthetic process;cellular nitrogen compound metabolic process;cellular process;cofactor biosynthetic pr…	actin binding;actin filament binding;ankyrin binding;binding;cytoskeletal protein binding;protein binding;protein dimerization activity;protein heterodimerization activity;structural constituent of cytoskeleton;structural molecule activity	cell cortex part;cell part;cell surface;cortical cytoskeleton;cytoplasm;cytoplasmic part;cytoskeletal part;cytoskeleton;intracellular non-membrane-bounded organelle;intracellular organelle;intracellular organelle part;intracellular part;macromolecular complex;membrane;non-membrane-bounded organelle;organelle;organelle part;plasma membrane;protein complex;spectrin;spectrin-associated cytoskeleton	Actin-binding;Actincapping;Completeproteome;Cytoplasm;Cytoskeleton;Phosphoprotein;Referenceproteome;Repeat		0.214764	0.671696	-0.860855	-0.511588
P27046	MA2A1_MOUSE	Man2a1	15.7415	16.8396	15.4071	13.1966	12.9975	14.0927	12.4739			alcohol metabolic process;anatomical structure development;anatomical structure morphogenesis;biological regulation;carbohydrate metabolic process;cellular carbohydrate metabolic process;cellular component organization;cellular component organization at cellular level;cellular component organization or biogenesis;cellular component organization or biogenesis at cellular level;cellular metabolic p…	binding;carbohydrate binding;catalytic activity;cation binding;hydrolase activity;hydrolase activity, acting on glycosyl bonds;hydrolase activity, hydrolyzing N-glycosyl compounds;hydrolase activity, hydrolyzing O-glycosyl compounds;ion binding;mannosidase activity;mannosyl-oligosaccharide 1,3-1,6-alpha-mannosidase activity;mannosyl-oligosaccharide mannosidase activity;metal ion binding;transitio…	cell part;cis-Golgi network;cytoplasmic part;extracellular membrane-bounded organelle;extracellular organelle;extracellular region part;extracellular vesicular exosome;Golgi apparatus;Golgi apparatus part;Golgi membrane;integral to membrane;intracellular membrane-bounded organelle;intracellular organelle;intracellular organelle part;intracellular part;intrinsic to membrane;membrane;membrane part;…	Completeproteome;Directproteinsequencing;Disulfidebond;Glycoprotein;Glycosidase;Golgiapparatus;Hydrolase;Membrane;Metal-binding;Phosphoprotein;Referenceproteome;Signal-anchor;Transmembrane;Transmembranehelix;Zinc	+	2.46293	0.00189147	2.80591	4.39269
Q810U4-2	NRCAM_MOUSE	Nrcam	24.6616	23.7561	22.2134	19.0634	19.7799	19.7633	20.0571			anatomical structure development;anatomical structure formation involved in morphogenesis;angiogenesis;axon guidance;biological adhesion;biological regulation;cell adhesion;cell-cell adhesion;cellular component organization;cellular component organization or biogenesis;cellular membrane organization;cellular process;central nervous system development;chemotaxis;clustering of voltage-gated sodium …	ankyrin binding;binding;cytoskeletal protein binding;protein binding	axon;cell part;cell projection;integral to membrane;intrinsic to membrane;membrane;membrane part;neuron projection;plasma membrane;synapse	Alternativesplicing;Celladhesion;Cellmembrane;Completeproteome;Directproteinsequencing;Disulfidebond;Glycoprotein;Immunoglobulindomain;Membrane;Phosphoprotein;Referenceproteome;Repeat;Signal;Transmembrane;Transmembranehelix	+	2.7276	0.000779874	3.87779	5.18184
P27546;P27546-2;P27546-3	MAP4_MOUSE	Map4	19.3714	19.5305	18.2011	16.2271	16.5222	17.3674	16.7639			cell cycle process;cell division;cellular component movement;cellular component organization;cellular component organization at cellular level;cellular component organization or biogenesis;cellular component organization or biogenesis at cellular level;cellular process;cytoskeleton organization;establishment of localization;establishment of localization in cell;establishment of organelle localiza…	binding;cytoskeletal protein binding;microtubule binding;protein binding;tubulin binding	cell part;cytoplasm;cytoskeletal part;cytoskeleton;extracellular membrane-bounded organelle;extracellular organelle;extracellular region part;extracellular vesicular exosome;intracellular non-membrane-bounded organelle;intracellular organelle;intracellular organelle part;intracellular part;macromolecular complex;membrane;membrane-bounded organelle;membrane-bounded vesicle;microtubule;microtubule …	Acetylation;Alternativesplicing;Completeproteome;Cytoplasm;Cytoskeleton;Microtubule;Phosphoprotein;Referenceproteome;Repeat	+	2.42769	0.00248756	2.3142	4.18645
P62259	1433E_MOUSE	Ywhae	19.0612	20.4551	19.4879	21.3731	20.683	22.097	21.1014			anatomical structure development;biological regulation;cell migration;cell motility;cellular chemical homeostasis;cellular component movement;cellular homeostasis;cellular ion homeostasis;cellular process;cerebral cortex development;chemical homeostasis;developmental process;establishment of localization;establishment of localization in cell;establishment of protein localization;hippocampus devel…	amine binding;amino acid binding;antigen binding;binding;carboxylic acid binding;channel regulator activity;enzyme binding;histone deacetylase binding;ion channel binding;MHC class II protein complex binding;MHC protein complex binding;phosphoprotein binding;phosphoserine binding;potassium channel regulator activity;protein binding;protein dimerization activity;protein domain specific binding;pro…	adherens junction;anchoring junction;axon;cell junction;cell part;cell projection;cell-substrate adherens junction;cell-substrate junction;cytoplasmic membrane-bounded vesicle;cytoplasmic part;cytoplasmic vesicle;cytoplasmic vesicle membrane;cytoplasmic vesicle part;cytoskeletal part;cytosol;extracellular membrane-bounded organelle;extracellular organelle;extracellular region part;extracellular v…	Acetylation;Completeproteome;Cytoplasm;Directproteinsequencing;Phosphoprotein;Referenceproteome	+	1.6873	0.0161119	-1.64556	-2.7767
Q99J85	NPTXR_MOUSE	Nptxr	16.798	16.6397	14.1714	16.1238	17.9752	17.4641	17.8406			cell projection organization;cellular component organization;cellular component organization at cellular level;cellular component organization or biogenesis;cellular component organization or biogenesis at cellular level;cellular process;neuron projection development	binding;cation binding;enzyme binding;ion binding;metal ion binding;phosphatase binding;protein binding;protein phosphatase binding	cell part;integral to membrane;intrinsic to membrane;membrane;membrane part;plasma membrane	Calcium;Completeproteome;Glycoprotein;Membrane;Metal-binding;Receptor;Referenceproteome;Signal-anchor;Transmembrane;Transmembranehelix;Ublconjugation		0.825749	0.132569	-1.48123	-1.52711
Q9D0F3	LMAN1_MOUSE	Lman1	22.6161	23.0584	22.1914	19.7142	21.5327	21.3531	21.7001			biological regulation;cellular component organization;cellular component organization at cellular level;cellular component organization or biogenesis;cellular component organization or biogenesis at cellular level;cellular process;endoplasmic reticulum organization;ER to Golgi vesicle-mediated transport;establishment of localization;establishment of localization in cell;establishment of protein l…	binding;carbohydrate binding;cation binding;ion binding;metal ion binding	cell part;coated vesicle;contractile fiber part;cytoplasmic membrane-bounded vesicle;cytoplasmic part;cytoplasmic vesicle;endoplasmic reticulum membrane;endoplasmic reticulum part;endoplasmic reticulum-Golgi intermediate compartment;endoplasmic reticulum-Golgi intermediate compartment membrane;ER to Golgi transport vesicle;extracellular membrane-bounded organelle;extracellular organelle;extracell…	Completeproteome;Disulfidebond;Endoplasmicreticulum;ER-Golgitransport;Golgiapparatus;Lectin;Membrane;Metal-binding;Phosphoprotein;Proteintransport;Referenceproteome;Signal;Transmembrane;Transmembranehelix;Transport	+	1.3464	0.0371963	1.54693	2.26761
P97298	PEDF_MOUSE	Serpinf1	23.6755	24.8596	23.7273	13.8206	12.2773	14.0011	13.1035	Matrisome-associated	ECM Regulators	aging;anatomical structure development;behavior;biological regulation;carbohydrate homeostasis;cell communication;cellular chemical homeostasis;cellular glucose homeostasis;cellular homeostasis;cellular process;cellular response to carbohydrate stimulus;cellular response to chemical stimulus;cellular response to cobalt ion;cellular response to corticosteroid stimulus;cellular response to dexameth…	endopeptidase inhibitor activity;endopeptidase regulator activity;enzyme inhibitor activity;enzyme regulator activity;peptidase inhibitor activity;peptidase regulator activity;serine-type endopeptidase inhibitor activity	axon hillock;axon part;basement membrane;cell part;cell projection part;cytoplasmic membrane-bounded vesicle;cytoplasmic part;cytoplasmic vesicle;extracellular matrix part;extracellular membrane-bounded organelle;extracellular organelle;extracellular region;extracellular region part;extracellular space;extracellular vesicular exosome;intracellular membrane-bounded organelle;intracellular organell…	Completeproteome;Directproteinsequencing;Glycoprotein;Phosphoprotein;Pyrrolidonecarboxylicacid;Referenceproteome;Secreted;Signal	+	5.13611	0	10.7869	16.2048
P50404	SFTPD_MOUSE	Sftpd	18.2417	16.4356	17.6212	22.4069	24.8156	24.1104	23.2483	Matrisome-associated	ECM-affiliated Proteins	anatomical structure development;anatomical structure homeostasis;biological regulation;chemical homeostasis;chemical homeostasis within a tissue;defense response;developmental process;homeostatic process;immune response;immune system process;innate immune response;lung alveolus development;multicellular organismal process;regulation of biological quality;respiratory gaseous exchange;response to …	binding;carbohydrate binding	cell part;collagen;cytoplasm;extracellular matrix;extracellular matrix part;extracellular region part;extracellular space;intracellular part;proteinaceous extracellular matrix	Calcium;Coiledcoil;Collagen;Completeproteome;Disulfidebond;Extracellularmatrix;Gaseousexchange;Glycoprotein;Hydroxylation;Immunity;Innateimmunity;Lectin;Referenceproteome;Repeat;Secreted;Signal;S-nitrosylation;Surfacefilm	+	3.349	0	-6.21251	-7.217
P16675	PPGB_MOUSE	Ctsa	12.9641	14.1419	14.6602	17.009	17.0019	17.0465	17.5282	Matrisome-associated	ECM Regulators		carboxypeptidase activity;catalytic activity;exopeptidase activity;hydrolase activity;peptidase activity;peptidase activity, acting on L-amino acid peptides;serine hydrolase activity;serine-type carboxypeptidase activity;serine-type exopeptidase activity;serine-type peptidase activity	cell part;cytoplasmic part;extracellular membrane-bounded organelle;extracellular organelle;extracellular region part;extracellular vesicular exosome;intracellular membrane-bounded organelle;intracellular organelle;intracellular organelle part;intracellular part;lysosome;lytic vacuole;membrane;membrane-bounded organelle;membrane-bounded vesicle;mitochondrion;nuclear part;nucleoplasm;organelle;org…	Carboxypeptidase;Completeproteome;Disulfidebond;Glycoprotein;Hydrolase;Lysosome;Protease;Referenceproteome;Signal;Zymogen	+	3.10155	0.000464419	-3.22431	-5.90339
Q8CC86	PNCB_MOUSE	Naprt	15.0743	15.5329	11.9517	14.2711	12.7494	12.749	14.1691			biosynthetic process;cellular biosynthetic process;cellular metabolic compound salvage;cellular metabolic process;cellular nitrogen compound biosynthetic process;cellular nitrogen compound metabolic process;cellular process;coenzyme biosynthetic process;coenzyme metabolic process;cofactor biosynthetic process;cofactor metabolic process;heterocycle biosynthetic process;heterocycle metabolic proces…	catalytic activity;ligase activity;nicotinate phosphoribosyltransferase activity;nicotinate-nucleotide diphosphorylase (carboxylating) activity;transferase activity;transferase activity, transferring glycosyl groups;transferase activity, transferring pentosyl groups	cell part;cytoplasm;cytoplasmic part;cytosol;extracellular membrane-bounded organelle;extracellular organelle;extracellular region part;extracellular vesicular exosome;Golgi apparatus;intracellular membrane-bounded organelle;intracellular organelle;intracellular organelle part;intracellular part;membrane-bounded organelle;membrane-bounded vesicle;nuclear part;nucleoplasm;nucleus;organelle;organel…	Completeproteome;Cytoplasm;Ligase;Pyridinenucleotidebiosynthesis;Referenceproteome;Transferase		0.26764	0.609869	0.701676	0.601111
P09470	ACE_MOUSE	Ace	22.8749	23.4143	21.7497	19.1954	18.7943	19.0765	19.0962			acid secretion;anatomical structure development;arachidonic acid secretion;beta-amyloid metabolic process;biological regulation;carboxylic acid transport;catabolic process;cell proliferation;cell proliferation in bone marrow;cellular catabolic process;cellular macromolecule metabolic process;cellular metabolic process;cellular process;circulatory system process;developmental process;endocrine pro…	actin binding;anion binding;binding;bradykinin receptor binding;carboxypeptidase activity;catalytic activity;cation binding;chloride ion binding;cytoskeletal protein binding;drug binding;endopeptidase activity;enzyme binding;exopeptidase activity;G-protein-coupled receptor binding;hydrolase activity;ion binding;kinase binding;metal ion binding;metallopeptidase activity;mitogen-activated protein k…	cell part;cytoplasm;cytoplasmic part;endosome;external side of plasma membrane;extracellular membrane-bounded organelle;extracellular organelle;extracellular region part;extracellular space;extracellular vesicular exosome;integral to membrane;intracellular membrane-bounded organelle;intracellular organelle;intracellular part;intrinsic to membrane;lysosome;lytic vacuole;membrane;membrane part;memb…	Alternativesplicing;Carboxypeptidase;Cellmembrane;Completeproteome;Cytoplasm;Directproteinsequencing;Disulfidebond;Glycoprotein;Hydrolase;Membrane;Metal-binding;Metalloprotease;Phosphoprotein;Protease;Referenceproteome;Repeat;Secreted;Signal;Transmembrane;Transmembranehelix;Zinc	+	3.4572	0.000248804	3.63909	6.96177
O35206	COFA1_MOUSE	Col15a1	18.1742	19.3619	18.7823	13.5133	13.8697	11.749	12.9982	Core matrisome	Collagens	biological adhesion;cell adhesion;cellular process	structural molecule activity	basement membrane;collagen;extracellular matrix part;extracellular membrane-bounded organelle;extracellular organelle;extracellular region part;extracellular space;extracellular vesicular exosome;membrane-bounded organelle;membrane-bounded vesicle;organelle;vesicle	3D-structure;Celladhesion;Collagen;Completeproteome;Disulfidebond;Extracellularmatrix;Glycoprotein;Hydroxylation;Referenceproteome;Repeat;Secreted;Signal	+	3.60992	0	5.74025	7.9816
Q80X90	FLNB_MOUSE	Flnb	17.5291	18.4701	17.7811	14.098	12.0019	14.1294	11.4503			actin cytoskeleton organization;actin filament-based process;anatomical structure development;anatomical structure morphogenesis;cell development;cell morphogenesis;cell morphogenesis involved in differentiation;cellular component morphogenesis;cellular component organization;cellular component organization at cellular level;cellular component organization or biogenesis;cellular component organiz…	binding;identical protein binding;protein binding	actin filament bundle;actomyosin;adherens junction;anchoring junction;brush border;cell cortex;cell junction;cell part;cell projection;cell-substrate adherens junction;cell-substrate junction;contractile fiber part;cytoplasm;cytoplasmic part;cytoskeletal part;extracellular membrane-bounded organelle;extracellular organelle;extracellular region part;extracellular vesicular exosome;focal adhesion;i…	Acetylation;Actin-binding;Completeproteome;Cytoplasm;Cytoskeleton;Isopeptidebond;Phosphoprotein;Referenceproteome;Repeat;Ublconjugation	+	2.67711	0.000666667	5.00684	5.21969
A2A8L5	PTPRF_MOUSE	Ptprf	13.451	12.9346	12.3412	20.1769	20.8491	21.3433	21.0563			anatomical structure morphogenesis;biological adhesion;biological regulation;cell adhesion;cell migration;cell motility;cell part morphogenesis;cell projection morphogenesis;cell projection organization;cellular component morphogenesis;cellular component movement;cellular component organization;cellular component organization at cellular level;cellular component organization or biogenesis;cellula…	binding;carbohydrate binding;catalytic activity;chondroitin sulfate proteoglycan binding;glycoprotein binding;glycosaminoglycan binding;heparin binding;hydrolase activity;hydrolase activity, acting on ester bonds;pattern binding;phosphatase activity;phosphoprotein phosphatase activity;phosphoric ester hydrolase activity;polysaccharide binding;protein binding;protein complex binding;protein tyrosi…	cell body;cell part;cell projection;extracellular membrane-bounded organelle;extracellular organelle;extracellular region part;extracellular vesicular exosome;integral to membrane;intrinsic to membrane;membrane part;membrane-bounded organelle;membrane-bounded vesicle;neuron projection;neuronal cell body;organelle;vesicle	3D-structure;Celladhesion;Completeproteome;Disulfidebond;Glycoprotein;Heparin-binding;Hydrolase;Immunoglobulindomain;Membrane;Phosphoprotein;Proteinphosphatase;Receptor;Referenceproteome;Repeat;Signal;Transmembrane;Transmembranehelix	+	5.23662	0	-7.94744	-15.9682
Q05793	PGBM_MOUSE	Hspg2	20.9594	21.3707	20.3383	19.7962	21.1547	20.8098	21.2075	Core matrisome	Proteoglycans	anatomical structure development;anatomical structure formation involved in morphogenesis;anatomical structure morphogenesis;angiogenesis;brain development;cardiac muscle tissue development;cartilage development;cartilage development involved in endochondral bone morphogenesis;cell differentiation;cellular component organization;cellular component organization at cellular level;cellular component…	binding;cation binding;enzyme binding;ion binding;metal ion binding;protease binding;protein binding;protein C-terminus binding	adherens junction;anchoring junction;basal lamina;basement membrane;cell junction;cell part;cell-substrate adherens junction;cell-substrate junction;cytoplasmic part;extracellular matrix;extracellular matrix part;extracellular membrane-bounded organelle;extracellular organelle;extracellular region;extracellular region part;extracellular space;extracellular vesicular exosome;focal adhesion;Golgi a…	3D-structure;Angiogenesis;Basementmembrane;Calcium;Completeproteome;Directproteinsequencing;Disulfidebond;EGF-likedomain;Extracellularmatrix;Glycoprotein;Heparansulfate;Immunoglobulindomain;LamininEGF-likedomain;Metal-binding;Proteoglycan;Referenceproteome;Repeat;Secreted;Signal		0.117866	0.841719	0.147456	0.262555
P13595;P13595-2;P13595-3	NCAM1_MOUSE	Ncam1	24.226	24.5383	23.8842	20.4925	21.1403	20.3413	21.1146			biological adhesion;biological regulation;cell adhesion;cell projection organization;cell surface receptor linked signaling pathway;cell-cell adhesion;cellular component organization;cellular component organization at cellular level;cellular component organization or biogenesis;cellular component organization or biogenesis at cellular level;cellular process;cellular response to stimulus;homotypic…	binding;carbohydrate binding;glycosaminoglycan binding;heparin binding;identical protein binding;pattern binding;polysaccharide binding;protein binding	anchored to membrane;axon;cell body;cell junction;cell part;cell projection;cell projection part;cell surface;cell-cell junction;external side of plasma membrane;extracellular membrane-bounded organelle;extracellular organelle;extracellular region part;extracellular vesicular exosome;growth cone;integral to membrane;intrinsic to membrane;membrane;membrane part;membrane-bounded organelle;membrane-…	3D-structure;Alternativesplicing;Celladhesion;Cellmembrane;Completeproteome;Directproteinsequencing;Disulfidebond;Glycoprotein;GPI-anchor;Heparin-binding;Immunoglobulindomain;Lipoprotein;Membrane;Phosphoprotein;Referenceproteome;Repeat;Signal;Transmembrane;Transmembranehelix	+	4.11308	0	3.44401	8.78605
Q9CR57	RL14_MOUSE	Rpl14	14.5521	13.6145	13.5883	20.2015	16.3739	19.402	18.4533			biosynthetic process;cellular biosynthetic process;cellular component biogenesis;cellular component biogenesis at cellular level;cellular component organization or biogenesis;cellular component organization or biogenesis at cellular level;cellular macromolecule biosynthetic process;cellular macromolecule metabolic process;cellular metabolic process;cellular nitrogen compound metabolic process;cel…	structural constituent of ribosome;structural molecule activity	cell part;cytoplasm;cytosolic large ribosomal subunit;extracellular membrane-bounded organelle;extracellular organelle;extracellular region part;extracellular vesicular exosome;intracellular organelle part;intracellular part;large ribosomal subunit;macromolecular complex;membrane;membrane-bounded organelle;membrane-bounded vesicle;organelle;organelle part;ribonucleoprotein complex;vesicle	Acetylation;Completeproteome;Phosphoprotein;Referenceproteome;Repeat;Ribonucleoprotein;Ribosomalprotein	+	2.24589	0.00239	-4.68939	-4.21505
P67778	PHB_MOUSE	Phb	12.3899	13.864	12.8434	19.2447	15.2986	11.0716	13.4167			anatomical structure morphogenesis;apoptosis;biological regulation;biosynthetic process;cell death;cell differentiation;cellular biosynthetic process;cellular component organization;cellular component organization at cellular level;cellular component organization or biogenesis;cellular component organization or biogenesis at cellular level;cellular developmental process;cellular macromolecule bio…	binding;DNA binding;enzyme binding;histone deacetylase binding;nucleic acid binding;nucleic acid binding transcription factor activity;protein binding;regulatory region DNA binding;regulatory region nucleic acid binding;sequence-specific DNA binding RNA polymerase II transcription factor activity;sequence-specific DNA binding transcription factor activity;transcription regulatory region DNA bindi…	cell part;cell surface;cytoplasm;cytoplasmic part;extracellular membrane-bounded organelle;extracellular organelle;extracellular region part;extracellular vesicular exosome;extrinsic to membrane;extrinsic to mitochondrial outer membrane;extrinsic to organelle membrane;integral to membrane;integral to plasma membrane;intracellular membrane-bounded organelle;intracellular organelle;intracellular or…	Acetylation;Coiledcoil;Completeproteome;Directproteinsequencing;DNAsynthesis;Membrane;Mitochondrion;Mitochondrioninnermembrane;Phosphoprotein;Referenceproteome		0.352807	0.48179	-1.7255	-0.792864
Q04998	INHBA_MOUSE	Inhba	19.0111	21.1535	19.8582	18.0462	18.409	18.195	19.7501	Matrisome-associated	Secreted Factors	activin receptor signaling pathway;anatomical structure development;anatomical structure formation involved in morphogenesis;anatomical structure morphogenesis;biological regulation;biosynthetic process;cell cycle arrest;cell cycle process;cell development;cell differentiation;cell surface receptor linked signaling pathway;cellular biosynthetic process;cellular developmental process;cellular macr…	activin receptor binding;binding;cytokine activity;cytokine receptor binding;hormone binding;identical protein binding;peptide binding;peptide hormone binding;protein binding;receptor binding;receptor serine/threonine kinase binding;transforming growth factor beta receptor binding;transmembrane receptor protein serine/threonine kinase binding;type II activin receptor binding	activin A complex;activin complex;extracellular region;extracellular region part;extracellular space;inhibin A complex;inhibin complex;macromolecular complex;protein complex	Cleavageonpairofbasicresidues;Completeproteome;Directproteinsequencing;Disulfidebond;Glycoprotein;Growthfactor;Hormone;Referenceproteome;Secreted;Signal		1.00315	0.0872371	1.40749	1.76704
O88593	PGRP1_MOUSE	Pglyrp1	13.4572	16.3712	17.0069	17.9776	19.388	18.1112	18.4164			activation of immune response;activation of innate immune response;amine metabolic process;aminoglycan catabolic process;aminoglycan metabolic process;apoptosis;biological regulation;carbohydrate catabolic process;carbohydrate metabolic process;catabolic process;cell death;cellular process;cellular response to stimulus;death;defense response;defense response to bacterium;defense response to Gram-…	binding;carbohydrate binding;catalytic activity;cation binding;glycosaminoglycan binding;hydrolase activity;hydrolase activity, acting on carbon-nitrogen (but not peptide) bonds;hydrolase activity, acting on carbon-nitrogen (but not peptide) bonds, in linear amides;ion binding;metal ion binding;molecular transducer activity;N-acetylmuramoyl-L-alanine amidase activity;pattern binding;pattern recog…	cell part;cytoplasm;extracellular membrane-bounded organelle;extracellular organelle;extracellular region part;extracellular space;extracellular vesicular exosome;intracellular part;membrane-bounded organelle;membrane-bounded vesicle;organelle;vesicle	Antibiotic;Antimicrobial;Apoptosis;Completeproteome;Cytokine;Cytoplasm;Disulfidebond;Immunity;Innateimmunity;Referenceproteome;Secreted;Signal	+	1.46804	0.0197639	-2.86158	-2.62799
Q91YW3	DNJC3_MOUSE	Dnajc3	13.4528	14.8278	12.3276	18.8839	14.6013	18.35	18.3679			biological regulation;cellular process;cellular response to chemical stimulus;cellular response to organic substance;cellular response to stimulus;cellular response to stress;cellular response to topologically incorrect protein;cellular response to unfolded protein;endoplasmic reticulum unfolded protein response;ER-nucleus signaling pathway;macromolecule metabolic process;metabolic process;negati…	binding;chaperone binding;enzyme inhibitor activity;enzyme regulator activity;kinase inhibitor activity;kinase regulator activity;misfolded protein binding;protein binding;protein kinase inhibitor activity;protein kinase regulator activity	cell part;cytoplasm;cytoplasmic part;cytosol;endoplasmic reticulum;endoplasmic reticulum lumen;endoplasmic reticulum part;extracellular membrane-bounded organelle;extracellular organelle;extracellular region part;extracellular vesicular exosome;intracellular membrane-bounded organelle;intracellular organelle;intracellular organelle lumen;intracellular organelle part;intracellular part;membrane;me…	3D-structure;Chaperone;Completeproteome;Disulfidebond;Endoplasmicreticulum;Referenceproteome;Repeat;Signal;TPRrepeat;Unfoldedproteinresponse	+	1.54288	0.0145933	-4.0147	-2.82866
Q91ZX7	LRP1_MOUSE	Lrp1	20.4906	20.8389	19.3659	17.206	17.032	16.665	17.2914			activation of protein kinase activity;activation of protein kinase C activity by G-protein coupled receptor protein signaling pathway;aging;alcohol metabolic process;anatomical structure morphogenesis;aorta morphogenesis;apoptotic cell clearance;artery morphogenesis;biological regulation;blood vessel morphogenesis;cell proliferation;cell surface receptor linked signaling pathway;cellular componen…	apolipoprotein binding;binding;calcium ion binding;cation binding;ion binding;metal ion binding;protein binding;protein complex binding	adherens junction;anchoring junction;cell body;cell junction;cell part;cell projection;cell-substrate adherens junction;cell-substrate junction;clathrin-coated vesicle;coated pit;coated vesicle;cytoplasm;cytoplasmic membrane-bounded vesicle;cytoplasmic part;cytoplasmic vesicle;dendrite;endosome;focal adhesion;integral to membrane;integral to plasma membrane;intracellular membrane-bounded organell…	Acetylation;Calcium;Cellmembrane;Coatedpit;Completeproteome;Cytoplasm;Developmentalprotein;Disulfidebond;EGF-likedomain;Endocytosis;Glycoprotein;Membrane;Metal-binding;Nucleus;Phosphoprotein;Receptor;Referenceproteome;Repeat;Signal;Transmembrane;Transmembranehelix	+	3.26362	0.000212245	3.1832	6.28436
P61202;P61202-2	CSN2_MOUSE	Cops2	13.5996	16.0395	15.5443	14.2506	13.7542	13.8439	12.9999			biological regulation;cell differentiation;cell proliferation;cellular developmental process;cellular macromolecule metabolic process;cellular metabolic process;cellular process;cellular protein metabolic process;cullin deneddylation;developmental process;macromolecule metabolic process;macromolecule modification;metabolic process;muscle cell differentiation;negative regulation of biological proc…	protein binding transcription factor activity;transcription cofactor activity;transcription corepressor activity;transcription factor binding transcription factor activity	cell part;cytoplasm;intracellular membrane-bounded organelle;intracellular organelle;intracellular organelle part;intracellular part;macromolecular complex;membrane-bounded organelle;nuclear part;nucleus;organelle;organelle part;protein complex;signalosome	Alternativesplicing;Completeproteome;Cytoplasm;Nucleus;Phosphoprotein;Referenceproteome;Signalosome		0.95849	0.1	1.349	1.69631
Q8BSB7	Q8BSB7_MOUSE	Tfpi	18.4329	19.4357	17.6055	13.6169	13.6658	13.0257	11.1265			biological regulation;blood coagulation;coagulation;hemostasis;multicellular organismal process;regulation of biological quality;regulation of body fluid levels	endopeptidase inhibitor activity;endopeptidase regulator activity;enzyme inhibitor activity;enzyme regulator activity;peptidase inhibitor activity;peptidase regulator activity;serine-type endopeptidase inhibitor activity	cell part;cell surface;extracellular region part;extracellular space	Completeproteome;Proteomicsidentification;Referenceproteome	+	2.97098	0.00020155	5.63261	6.04311
Q4VAA2;Q4VAA2-2	CDV3_MOUSE	Cdv3	13.6975	13.9536	13.2449	14.1262	14.7866	11.8812	14.245					cell part;cytoplasm;intracellular non-membrane-bounded organelle;intracellular organelle;intracellular organelle part;intracellular part;membrane;non-membrane-bounded organelle;nuclear part;nucleolus;organelle;organelle part;plasma membrane	Acetylation;Alternativesplicing;Completeproteome;Cytoplasm;Phosphoprotein;Referenceproteome		0.0573799	0.92123	-0.127785	-0.145263
P49722	PSA2_MOUSE	Psma2	21.79	21.7607	21.045	20.3937	20.5887	20.6659	20.3897			catabolic process;cellular catabolic process;cellular macromolecule catabolic process;cellular macromolecule metabolic process;cellular metabolic process;cellular process;macromolecule catabolic process;macromolecule metabolic process;metabolic process;modification-dependent macromolecule catabolic process;modification-dependent protein catabolic process;multi-organism process;primary metabolic p…	catalytic activity;endopeptidase activity;hydrolase activity;peptidase activity;peptidase activity, acting on L-amino acid peptides;threonine-type endopeptidase activity;threonine-type peptidase activity	cell part;cytoplasmic mRNA processing body;cytoplasmic part;cytosol;extracellular membrane-bounded organelle;extracellular organelle;extracellular region part;extracellular vesicular exosome;intracellular membrane-bounded organelle;intracellular non-membrane-bounded organelle;intracellular organelle;intracellular part;macromolecular complex;membrane-bounded organelle;membrane-bounded vesicle;non-…	3D-structure;Acetylation;Completeproteome;Cytoplasm;Directproteinsequencing;Hydrolase;Nucleus;Phosphoprotein;Protease;Proteasome;Referenceproteome;Threonineprotease	+	2.25281	0.00918835	1.02241	3.19583
Q9JKR6	HYOU1_MOUSE	Hyou1	22.1781	21.24	19.72	18.8955	19.9167	20.1499	20.2412			biological regulation;cellular process;cellular response to chemical stimulus;cellular response to hypoxia;cellular response to oxygen levels;cellular response to stimulus;cellular response to stress;negative regulation of apoptosis;negative regulation of biological process;negative regulation of cell death;negative regulation of cellular process;negative regulation of programmed cell death;regul…	adenyl nucleotide binding;adenyl ribonucleotide binding;ATP binding;binding;nucleotide binding;purine nucleotide binding;purine ribonucleoside triphosphate binding;purine ribonucleotide binding;ribonucleotide binding	adherens junction;anchoring junction;cell junction;cell part;cell-substrate adherens junction;cell-substrate junction;cytoplasmic part;endoplasmic reticulum chaperone complex;endoplasmic reticulum lumen;endoplasmic reticulum part;extracellular membrane-bounded organelle;extracellular organelle;extracellular region;extracellular region part;extracellular vesicular exosome;focal adhesion;intracellu…	Acetylation;ATP-binding;Chaperone;Completeproteome;Directproteinsequencing;Endoplasmicreticulum;Glycoprotein;Nucleotide-binding;Phosphoprotein;Referenceproteome;Signal;Stressresponse		0.865248	0.126367	1.24515	1.55218
P97300;P97300-1;P97300-3	NPTN_MOUSE	Nptn	23.7749	23.776	22.8465	20.8036	22.2311	21.6796	22.2251			biological adhesion;biological regulation;calcium ion homeostasis;cation homeostasis;cell adhesion;cell surface receptor linked signaling pathway;cell-cell adhesion;cellular calcium ion homeostasis;cellular cation homeostasis;cellular chemical homeostasis;cellular divalent inorganic cation homeostasis;cellular homeostasis;cellular ion homeostasis;cellular metal ion homeostasis;cellular process;ce…	binding;catalytic activity;cell adhesion molecule binding;fibroblast growth factor receptor binding;growth factor receptor binding;kinase activity;molecular transducer activity;phosphotransferase activity, alcohol group as acceptor;protein binding;protein kinase activity;protein tyrosine kinase activity;receptor activity;receptor binding;signal transducer activity;signaling receptor activity;tran…	cell part;cell surface;integral to membrane;intrinsic to membrane;membrane;membrane part;presynaptic membrane;synapse part;synaptic membrane	Alternativesplicing;Celladhesion;Cellmembrane;Completeproteome;Directproteinsequencing;Disulfidebond;Glycoprotein;Immunoglobulindomain;Membrane;Neurogenesis;Referenceproteome;Repeat;Signal;Transmembrane;Transmembranehelix	+	1.82924	0.0116119	1.73094	3.01134
Q9D819	IPYR_MOUSE	Ppa1	13.9538	13.5503	12.9079	14.9788	16.0734	17.5027	17.8334			cellular metabolic process;cellular process;metabolic process;phosphate-containing compound metabolic process;phosphorus metabolic process	binding;catalytic activity;cation binding;hydrolase activity;hydrolase activity, acting on acid anhydrides;hydrolase activity, acting on acid anhydrides, in phosphorus-containing anhydrides;inorganic diphosphatase activity;ion binding;magnesium ion binding;metal ion binding;pyrophosphatase activity	cell part;cytoplasm;extracellular membrane-bounded organelle;extracellular organelle;extracellular region part;extracellular vesicular exosome;intracellular part;membrane-bounded organelle;membrane-bounded vesicle;organelle;vesicle	Acetylation;Completeproteome;Cytoplasm;Directproteinsequencing;Hydrolase;Magnesium;Metal-binding;Phosphoprotein;Referenceproteome	+	1.89916	0.00698785	-3.12641	-3.3891
Q5I012;Q5I012-3	S38AA_MOUSE	Slc38a10	21.5675	20.8141	20.2178	18.5286	20.2192	19.7613	20.1222			amine transport;amino acid transmembrane transport;amino acid transport;anatomical structure development;bone development;carboxylic acid transport;cation transport;cellular process;developmental process;establishment of localization;ion transport;metal ion transport;monovalent inorganic cation transport;nitrogen compound transport;organic acid transport;organic substance transport;sodium ion tra…	active transmembrane transporter activity;amine transmembrane transporter activity;amino acid transmembrane transporter activity;carboxylic acid transmembrane transporter activity;organic acid transmembrane transporter activity;substrate-specific transmembrane transporter activity;substrate-specific transporter activity;transmembrane transporter activity;transporter activity	cell part;cytoplasmic part;Golgi apparatus;integral to membrane;intracellular membrane-bounded organelle;intracellular organelle;intracellular part;intrinsic to membrane;membrane part;membrane-bounded organelle;organelle	Alternativesplicing;Amino-acidtransport;Completeproteome;Iontransport;Membrane;Phosphoprotein;Referenceproteome;Sodium;Sodiumtransport;Transmembrane;Transmembranehelix;Transport		1.0695	0.0789987	1.20863	1.8188
Q9D1B1	Q9D1B1_MOUSE	Cst6	17.6682	17.9756	16.6531	15.3545	13.6369	12.6267	11.5412	Matrisome-associated	ECM Regulators	anatomical structure development;developmental process;epidermis development;tissue development	cysteine-type endopeptidase inhibitor activity;endopeptidase inhibitor activity;endopeptidase regulator activity;enzyme inhibitor activity;enzyme regulator activity;peptidase inhibitor activity;peptidase regulator activity	cell part;cornified envelope;cytoskeleton;extracellular membrane-bounded organelle;extracellular organelle;extracellular region part;extracellular vesicular exosome;intracellular non-membrane-bounded organelle;intracellular organelle;intracellular part;membrane-bounded organelle;membrane-bounded vesicle;non-membrane-bounded organelle;organelle;vesicle	Completeproteome;Proteaseinhibitor;Proteomicsidentification;Referenceproteome;Thiolproteaseinhibitor	+	2.02016	0.00442857	4.14241	3.7136
P02469	LAMB1_MOUSE	Lamb1	22.4399	22.1767	20.566	20.0887	21.1582	21.2157	21.4895			anatomical structure morphogenesis;behavior;biological adhesion;biological regulation;cell adhesion;cell migration;cell morphogenesis;cell morphogenesis involved in differentiation;cell motility;cell projection organization;cell-cell adhesion;cell-substrate adhesion;cellular component morphogenesis;cellular component movement;cellular component organization;cellular component organization at cell…	binding;enzyme binding;extracellular matrix structural constituent;glycolipid binding;glycosphingolipid binding;integrin binding;lipid binding;protein binding;protein complex binding;receptor binding;sphingolipid binding;structural molecule activity	basal lamina;basement membrane;cell part;cytoplasmic part;extracellular matrix;extracellular matrix part;extracellular membrane-bounded organelle;extracellular organelle;extracellular region;extracellular region part;extracellular space;extracellular vesicular exosome;intracellular part;laminin complex;laminin-1 complex;laminin-10 complex;laminin-2 complex;laminin-8 complex;macromolecular complex…	3D-structure;Basementmembrane;Celladhesion;Coiledcoil;Completeproteome;Directproteinsequencing;Disulfidebond;Extracellularmatrix;Glycoprotein;LamininEGF-likedomain;Referenceproteome;Repeat;Secreted;Signal		0.552511	0.332291	0.739488	1.04016
Q61087	LAMB3_MOUSE	Lamb3	13.2478	15.5675	11.9435	19.8138	20.8398	20.7186	20.9877	Core matrisome	ECM Glycoproteins	biological adhesion;brown fat cell differentiation;cell adhesion;cell differentiation;cellular developmental process;cellular process;developmental process;fat cell differentiation		basement membrane;extracellular matrix part;extracellular region;extracellular region part;laminin complex;laminin-5 complex;macromolecular complex;protein complex	Basementmembrane;Celladhesion;Coiledcoil;Completeproteome;Disulfidebond;Extracellularmatrix;Glycoprotein;LamininEGF-likedomain;Referenceproteome;Repeat;Secreted;Signal	+	3.16245	0.000236364	-7.00371	-6.73249
Q9EPL2-2	CSTN1_MOUSE	Clstn1	20.0289	20.089	18.7327	17.435	17.5414	17.3629	18.2373			biological adhesion;biological regulation;calcium ion homeostasis;cation homeostasis;cell adhesion;cell communication;cell-cell adhesion;cell-cell signaling;cellular calcium ion homeostasis;cellular cation homeostasis;cellular chemical homeostasis;cellular divalent inorganic cation homeostasis;cellular homeostasis;cellular ion homeostasis;cellular metal ion homeostasis;cellular process;chemical h…	beta-amyloid binding;binding;calcium ion binding;cation binding;cytoskeletal protein binding;ion binding;kinesin binding;metal ion binding;protein binding;X11-like protein binding	cell junction;cell part;cell surface;cytoplasmic part;endoplasmic reticulum membrane;endoplasmic reticulum part;extracellular membrane-bounded organelle;extracellular organelle;extracellular region;extracellular region part;extracellular vesicular exosome;Golgi apparatus part;Golgi membrane;integral to membrane;intracellular membrane-bounded organelle;intracellular organelle;intracellular organel…	Alternativesplicing;Calcium;Celladhesion;Celljunction;Cellmembrane;Cellprojection;Completeproteome;Directproteinsequencing;Endoplasmicreticulum;Glycoprotein;Golgiapparatus;Membrane;Nucleus;Postsynapticcellmembrane;Referenceproteome;Repeat;Signal;Synapse;Transmembrane;Transmembranehelix	+	2.18713	0.00488403	1.9727	3.65302
O54819;O54819-2	TFPI1_MOUSE	Tfpi	22.7468	22.3289	21.3374	17.4693	18.6629	16.8533	18.2771			biological regulation;blood coagulation;coagulation;hemostasis;multicellular organismal process;regulation of biological quality;regulation of body fluid levels	endopeptidase inhibitor activity;endopeptidase regulator activity;enzyme inhibitor activity;enzyme regulator activity;peptidase inhibitor activity;peptidase regulator activity;serine-type endopeptidase inhibitor activity	cell part;cell surface;extracellular region part;extracellular space	Alternativesplicing;Bloodcoagulation;Completeproteome;Disulfidebond;Glycoprotein;Hemostasis;Proteaseinhibitor;Referenceproteome;Repeat;Secreted;Serineproteaseinhibitor;Signal	+	3.11512	0.000211382	4.32207	6.22721
P81117	NUCB2_MOUSE	Nucb2	17.8124	17.3021	16.7189	15.0026	13.3912	14.4448	14.7258			biological regulation;calcium ion homeostasis;cation homeostasis;cellular calcium ion homeostasis;cellular cation homeostasis;cellular chemical homeostasis;cellular divalent inorganic cation homeostasis;cellular homeostasis;cellular ion homeostasis;cellular metal ion homeostasis;cellular process;chemical homeostasis;divalent inorganic cation homeostasis;homeostatic process;ion homeostasis;metal i…	binding;calcium ion binding;cation binding;DNA binding;ion binding;metal ion binding;nucleic acid binding	cell part;cytoplasm;cytoplasmic part;endoplasmic reticulum;endoplasmic reticulum-Golgi intermediate compartment;extracellular membrane-bounded organelle;extracellular organelle;extracellular region part;extracellular space;extracellular vesicular exosome;Golgi apparatus;intracellular membrane-bounded organelle;intracellular organelle;intracellular organelle part;intracellular part;membrane;membra…	Calcium;Cleavageonpairofbasicresidues;Completeproteome;Cytoplasm;DNA-binding;Endoplasmicreticulum;Golgiapparatus;Membrane;Metal-binding;Nucleus;Phosphoprotein;Referenceproteome;Repeat;Secreted;Signal	+	2.6845	0.00146087	2.88667	4.86391
Q3UZ39	LRRF1_MOUSE	Lrrfip1	15.9025	16.8174	13.762	14.8044	15.8842	16.4468	15.5353			biological regulation;biosynthetic process;cellular biosynthetic process;cellular macromolecule biosynthetic process;cellular macromolecule metabolic process;cellular metabolic process;cellular nitrogen compound metabolic process;cellular process;macromolecule biosynthetic process;macromolecule metabolic process;metabolic process;nitrogen compound metabolic process;nucleic acid metabolic process;…	binding;DNA binding;identical protein binding;nucleic acid binding;protein binding;protein dimerization activity;protein homodimerization activity	cell part;cytoplasm;intracellular membrane-bounded organelle;intracellular organelle;intracellular part;membrane;membrane-bounded organelle;nucleus;organelle;plasma membrane	Acetylation;Alternativesplicing;Coiledcoil;Completeproteome;Cytoplasm;DNA-binding;Nucleus;Phosphoprotein;Referenceproteome;Repressor;Transcription;Transcriptionregulation		0.0716985	0.900784	-0.17373	-0.181027
Q9D823	RL37_MOUSE	Rpl37	12.4906	13.072	11.6215	16.688	14.8344	12.5275	12.4221			biosynthetic process;cellular biosynthetic process;cellular macromolecule biosynthetic process;cellular macromolecule metabolic process;cellular metabolic process;cellular process;cellular protein metabolic process;macromolecule biosynthetic process;macromolecule metabolic process;metabolic process;primary metabolic process;protein metabolic process;translation	binding;cation binding;ion binding;metal ion binding;nucleic acid binding;RNA binding;rRNA binding;structural constituent of ribosome;structural molecule activity	cell part;cytosolic large ribosomal subunit;intracellular organelle part;intracellular part;large ribosomal subunit;macromolecular complex;organelle part;ribonucleoprotein complex	Acetylation;Completeproteome;Metal-binding;Phosphoprotein;Referenceproteome;Ribonucleoprotein;Ribosomalprotein;RNA-binding;rRNA-binding;Zinc;Zinc-finger		0.639413	0.216567	-1.72333	-1.26795
Q02053	UBA1_MOUSE	Uba1	16.7868	16.0729	16.6339	14.9516	13.0868	12.2514	12.7169			catabolic process;cellular catabolic process;cellular macromolecule catabolic process;cellular macromolecule metabolic process;cellular metabolic process;cellular process;cellular response to stimulus;cellular response to stress;macromolecule catabolic process;macromolecule metabolic process;metabolic process;modification-dependent macromolecule catabolic process;modification-dependent protein ca…	acid-amino acid ligase activity;adenyl nucleotide binding;adenyl ribonucleotide binding;ATP binding;binding;catalytic activity;ligase activity;ligase activity, forming carbon-nitrogen bonds;nucleotide binding;purine nucleotide binding;purine ribonucleoside triphosphate binding;purine ribonucleotide binding;ribonucleotide binding;small conjugating protein ligase activity;small protein activating e…	anchoring junction;cell junction;cell part;cell-cell junction;chromatin;chromosomal part;cytoplasm;cytoplasmic part;cytosol;desmosome;endoplasmic reticulum membrane;endoplasmic reticulum part;endosomal part;endosome membrane;extracellular membrane-bounded organelle;extracellular organelle;extracellular region part;extracellular vesicular exosome;heterochromatin;intracellular membrane-bounded orga…	3D-structure;Acetylation;ATP-binding;Completeproteome;Cytoplasm;Directproteinsequencing;Ligase;Mitochondrion;Nucleotide-binding;Nucleus;Phosphoprotein;Referenceproteome;Repeat;Ublconjugation;Ublconjugationpathway	+	2.1887	0.00353991	3.24617	3.9422
O09010	LFNG_MOUSE	Lfng	17.4444	16.1382	16.6666	16.5772	17.0221	17.5531	17.8583			anatomical structure formation involved in morphogenesis;anterior/posterior pattern specification;biological regulation;cell cycle phase;cell cycle process;cellular process;compartment pattern specification;developmental process;female meiosis;meiosis;metabolic process;ovarian follicle development;ovulation cycle process;pattern specification process;positive regulation of binding;positive regula…	acetylglucosaminyltransferase activity;binding;catalytic activity;cation binding;ion binding;metal ion binding;O-fucosylpeptide 3-beta-N-acetylglucosaminyltransferase activity;transferase activity;transferase activity, transferring glycosyl groups;transferase activity, transferring hexosyl groups;UDP-glycosyltransferase activity	cell part;cytoplasmic part;Golgi apparatus part;Golgi membrane;integral to Golgi membrane;integral to membrane;integral to organelle membrane;intracellular organelle part;intracellular part;intrinsic to Golgi membrane;intrinsic to membrane;intrinsic to organelle membrane;membrane;membrane part;organelle;organelle membrane;organelle part;vesicle	Completeproteome;Developmentalprotein;Disulfidebond;Glycoprotein;Glycosyltransferase;Golgiapparatus;Manganese;Membrane;Metal-binding;Referenceproteome;Signal-anchor;Transferase;Transmembrane;Transmembranehelix		0.486749	0.42137	-0.502949	-0.894854
Q8BXA1	GOLI4_MOUSE	Golim4	17.5055	17.578	16.2849	16.1481	17.2741	16.717	17.24			establishment of localization;transport		cell part;cytoplasmic part;endosomal part;endosome membrane;Golgi apparatus;Golgi apparatus part;Golgi cisterna membrane;Golgi membrane;integral to membrane;intracellular membrane-bounded organelle;intracellular organelle;intracellular organelle part;intracellular part;intrinsic to membrane;membrane;membrane part;membrane-bounded organelle;nuclear part;nucleoplasm;organelle;organelle membrane;org…	Coiledcoil;Completeproteome;Endosome;Glycoprotein;Golgiapparatus;Membrane;Phosphoprotein;Referenceproteome;Signal-anchor;Transmembrane;Transmembranehelix;Transport		0.236323	0.690285	0.278016	0.487271
P63038	CH60_MOUSE	Hspd1	13.2042	13.268	12.7808	20.0655	19.4047	19.598	19.2585			activation of caspase activity;activation of immune response;activation of innate immune response;adaptive immune response;adaptive immune response based on somatic recombination of immune receptors built from immunoglobulin superfamily domains;B cell activation;B cell activation involved in immune response;B cell cytokine production;B cell mediated immunity;B cell proliferation;biological regula…	adenyl nucleotide binding;adenyl ribonucleotide binding;ATP binding;binding;chaperone binding;double-stranded RNA binding;enzyme binding;lipopolysaccharide binding;nucleic acid binding;nucleotide binding;p53 binding;protein binding;purine nucleotide binding;purine ribonucleoside triphosphate binding;purine ribonucleotide binding;ribonucleotide binding;RNA binding;ubiquitin protein ligase binding	cell part;cell surface;coated pit;coated vesicle;cyclin-dependent protein kinase activating kinase holoenzyme complex;cytoplasm;cytoplasmic membrane-bounded vesicle;cytoplasmic part;cytoplasmic vesicle;cytosol;early endosome;endosome;extracellular membrane-bounded organelle;extracellular organelle;extracellular region part;extracellular space;extracellular vesicular exosome;intracellular membrane…	Acetylation;Alternativesplicing;ATP-binding;Chaperone;Completeproteome;Directproteinsequencing;Mitochondrion;Nucleotide-binding;Phosphoprotein;Referenceproteome;Transitpeptide	+	5.85486	0	-6.49735	-18.887
P70168	IMB1_MOUSE	Kpnb1	13.1154	14.1423	13.1664	18.4067	16.0987	16.3625	15.8991			establishment of localization;establishment of localization in cell;establishment of protein localization;intracellular protein transport;intracellular transport;nuclear import;nuclear transport;nucleocytoplasmic transport;protein import;protein import into nucleus;protein targeting;protein transport;ribosomal protein import into nucleus;transport	binding;enzyme binding;protein binding;protein domain specific binding;protein transporter activity;substrate-specific transporter activity;transporter activity	cell part;cytoplasm;cytoplasmic part;endoplasmic reticulum part;endoplasmic reticulum tubular network;envelope;extracellular membrane-bounded organelle;extracellular organelle;extracellular region part;extracellular vesicular exosome;intracellular organelle part;intracellular part;macromolecular complex;membrane;membrane-bounded organelle;membrane-bounded vesicle;nuclear envelope;nuclear membrane…	3D-structure;Acetylation;ADP-ribosylation;Completeproteome;Cytoplasm;Directproteinsequencing;Isopeptidebond;Nucleus;Phosphoprotein;Proteintransport;Referenceproteome;Repeat;Transport;Ublconjugation	+	2.13102	0.00375342	-3.21701	-3.82779
P17182	ENOA_MOUSE	Eno1	22.2192	21.9401	22.284	22.6135	21.8435	23.2428	22.67			alcohol catabolic process;alcohol metabolic process;carbohydrate catabolic process;carbohydrate metabolic process;catabolic process;cellular carbohydrate catabolic process;cellular carbohydrate metabolic process;cellular metabolic process;cellular process;generation of precursor metabolites and energy;glucose catabolic process;glucose metabolic process;glycolysis;hexose catabolic process;hexose m…	binding;carbon-oxygen lyase activity;catalytic activity;cation binding;hydro-lyase activity;ion binding;lyase activity;magnesium ion binding;metal ion binding;phosphopyruvate hydratase activity	cell part;cytoplasmic part;cytosolic part;intracellular part;macromolecular complex;membrane;myelin sheath;phosphopyruvate hydratase complex;plasma membrane;protein complex	Acetylation;Cellmembrane;Completeproteome;Cytoplasm;Directproteinsequencing;Glycolysis;Lyase;Magnesium;Membrane;Metal-binding;Phosphoprotein;Referenceproteome;Ublconjugation		0.582979	0.366207	-0.444677	-0.98556
A2AJD1	A2AJD1_MOUSE	Bpifb9b	19.4204	19.0249	20.5902	17.0904	19.4485	18.073	18.9528				binding;lipid binding		Completeproteome;Proteomicsidentification;Referenceproteome		0.86153	0.126141	1.28734	1.55341
P48678	LMNA_MOUSE	Lmna	18.6895	19.5015	18.8064	23.1633	19.4874	19.898	19.4341			anatomical structure development;biological regulation;cardiac cell development;cardiac muscle cell development;cell development;cellular component organization;cellular component organization at cellular level;cellular component organization or biogenesis;cellular component organization or biogenesis at cellular level;cellular developmental process;cellular localization;cellular macromolecule lo…	structural molecule activity	cell part;cytoplasm;cytoplasmic part;cytoskeletal part;envelope;intermediate filament;intracellular membrane-bounded organelle;intracellular organelle;intracellular organelle part;intracellular part;lamin filament;macromolecular complex;membrane;membrane-bounded organelle;nuclear envelope;nuclear membrane;nuclear part;nucleoplasm;nucleus;organelle;organelle envelope;organelle membrane;organelle p…	3D-structure;Acetylation;Alternativesplicing;Coiledcoil;Completeproteome;Directproteinsequencing;Intermediatefilament;Isopeptidebond;Lipoprotein;Methylation;Nucleus;Phosphoprotein;Prenylation;Referenceproteome;Ublconjugation		0.648654	0.216763	-1.49653	-1.26796
P51881	ADT2_MOUSE	Slc25a5	14.1286	14.8897	13.4615	22.3557	17.7021	16.4772	16.9811			biological regulation;cellular process;chromosome segregation;establishment of localization;positive regulation of biological process;positive regulation of cell proliferation;positive regulation of cellular process;regulation of biological process;regulation of cell proliferation;regulation of cellular process;transmembrane transport;transport	transporter activity	cell part;cytoplasmic part;cytoskeletal part;extracellular membrane-bounded organelle;extracellular organelle;extracellular region part;extracellular vesicular exosome;integral to membrane;intracellular membrane-bounded organelle;intracellular non-membrane-bounded organelle;intracellular organelle;intracellular organelle part;intracellular part;intrinsic to membrane;macromolecular complex;membran…	Acetylation;Chromosomepartition;Completeproteome;Directproteinsequencing;Membrane;Methylation;Mitochondrion;Mitochondrioninnermembrane;Referenceproteome;Repeat;Transmembrane;Transmembranehelix;Transport	+	1.30769	0.0274277	-4.2191	-2.4342
P25119	TNR1B_MOUSE	Tnfrsf1b	20.9329	21.6863	20.4679	16.5605	18.7864	18.2446	17.9266			aging;biological regulation;cell proliferation;cell surface receptor linked signaling pathway;cellular process;cellular response to biotic stimulus;cellular response to chemical stimulus;cellular response to cytokine stimulus;cellular response to growth factor stimulus;cellular response to lipopolysaccharide;cellular response to molecule of bacterial origin;cellular response to organic substance;…	binding;cytokine binding;death receptor activity;enzyme binding;molecular transducer activity;protein binding;receptor activity;signal transducer activity;signaling receptor activity;transmembrane signaling receptor activity;tumor necrosis factor binding;tumor necrosis factor receptor activity;ubiquitin protein ligase binding	axon part;cell body;cell part;cell projection part;cytoplasmic part;integral to membrane;intracellular membrane-bounded organelle;intracellular organelle;intracellular part;intrinsic to membrane;membrane;membrane part;membrane raft;membrane-bounded organelle;neuronal cell body;nucleus;organelle;perinuclear region of cytoplasm;varicosity	Completeproteome;Disulfidebond;Glycoprotein;Membrane;Receptor;Referenceproteome;Repeat;Signal;Transmembrane;Transmembranehelix	+	2.37237	0.00201511	3.1495	4.28629
A0A087WRT4;A0A1L1SQU7;F2Z4A3	A0A087WRT4_MOUSE;A0A1L1SQU7_MOUSE;F2Z4A3_MOUSE	Fat1	17.1035	17.3236	15.5101	17.4756	19.5122	18.9842	18.9741			actin cytoskeleton organization;actin filament organization;actin filament-based process;biological adhesion;cell adhesion;cell-cell adhesion;cellular component organization;cellular component organization at cellular level;cellular component organization or biogenesis;cellular component organization or biogenesis at cellular level;cellular process;cytoskeleton organization;establishment or maint…	binding;calcium ion binding;cation binding;ion binding;metal ion binding	adherens junction;anchoring junction;cell junction;cell part;cell projection;cell-cell junction;cell-substrate adherens junction;cell-substrate junction;cytoplasmic part;extracellular membrane-bounded organelle;extracellular organelle;extracellular region part;extracellular vesicular exosome;filopodium;focal adhesion;integral to membrane;intracellular membrane-bounded organelle;intracellular orga…	Calcium;Celladhesion;Completeproteome;Disulfidebond;EGF-likedomain;Membrane;Proteomicsidentification;Referenceproteome;Repeat;Transmembrane;Transmembranehelix	+	1.50285	0.0209282	-2.09074	-2.59508
Q9R0B9	PLOD2_MOUSE	Plod2	19.624	19.4742	17.2458	19.1666	20.49	20.1644	20.6213	Matrisome-associated	ECM Regulators		binding;carboxylic acid binding;catalytic activity;cation binding;ion binding;iron ion binding;L-ascorbic acid binding;metal ion binding;oxidoreductase activity;oxidoreductase activity, acting on paired donors, with incorporation or reduction of molecular oxygen;oxidoreductase activity, acting on paired donors, with incorporation or reduction of molecular oxygen, 2-oxoglutarate as one donor, and …	cell part;cytoplasmic part;endoplasmic reticulum membrane;endoplasmic reticulum part;extracellular membrane-bounded organelle;extracellular organelle;extracellular region part;extracellular vesicular exosome;intracellular organelle part;intracellular part;membrane;membrane part;membrane-bounded organelle;membrane-bounded vesicle;organelle;organelle membrane;organelle part;rough endoplasmic reticu…	Completeproteome;Dioxygenase;Endoplasmicreticulum;Glycoprotein;Iron;Membrane;Metal-binding;Oxidoreductase;Phosphoprotein;Referenceproteome;Signal;VitaminC		0.862175	0.124368	-1.32929	-1.56024
Q61792	LASP1_MOUSE	Lasp1	18.1515	18.6464	18.0971	17.6623	18.6275	19.2961	19.8104			establishment of localization;ion transport;transport	actin binding;actin filament binding;binding;cation binding;cytoskeletal protein binding;ion binding;ion transmembrane transporter activity;metal ion binding;protein binding;substrate-specific transmembrane transporter activity;substrate-specific transporter activity;transition metal ion binding;transmembrane transporter activity;transporter activity;zinc ion binding	adherens junction;anchoring junction;cell cortex part;cell junction;cell part;cell-substrate adherens junction;cell-substrate junction;cortical actin cytoskeleton;cortical cytoskeleton;cytoplasm;cytoplasmic part;cytoskeletal part;cytoskeleton;extracellular membrane-bounded organelle;extracellular organelle;extracellular region part;extracellular vesicular exosome;focal adhesion;intracellular non-…	Acetylation;Actin-binding;Completeproteome;Cytoplasm;Cytoskeleton;Iontransport;LIMdomain;Metal-binding;Phosphoprotein;Referenceproteome;Repeat;SH3domain;Transport;Zinc		0.424011	0.465383	-0.550762	-0.82459
Q62465	VAT1_MOUSE	Vat1	19.7121	20.5615	18.5051	19.1233	18.7231	19.4656	18.6578			biological regulation;negative regulation of biological process;negative regulation of cellular component organization;negative regulation of cellular process;negative regulation of developmental process;negative regulation of mitochondrial fusion;negative regulation of mitochondrion organization;negative regulation of organelle organization;regulation of anatomical structure morphogenesis;regula…	binding;catalytic activity;cation binding;ion binding;metal ion binding;oxidoreductase activity;transition metal ion binding;zinc ion binding	cell part;cytoplasmic part;extracellular membrane-bounded organelle;extracellular organelle;extracellular region part;extracellular vesicular exosome;intracellular organelle part;intracellular part;membrane;membrane-bounded organelle;membrane-bounded vesicle;mitochondrial membrane;mitochondrial outer membrane;mitochondrial part;organelle;organelle membrane;organelle outer membrane;organelle part;…	Acetylation;Completeproteome;Cytoplasm;Directproteinsequencing;Membrane;Mitochondrion;Mitochondrionoutermembrane;Oxidoreductase;Phosphoprotein;Referenceproteome		0.492054	0.400428	0.600433	0.928571
G5E8Q8	AGRF5_MOUSE	Adgrf5	18.0602	17.8788	17.4936	12.9984	12.2932	13.3346	13.8988			anatomical structure homeostasis;biological regulation;carbohydrate homeostasis;cell differentiation;cellular developmental process;cellular metabolic process;cellular process;chemical homeostasis;chemical homeostasis within a tissue;developmental process;energy derivation by oxidation of organic compounds;energy reserve metabolic process;fat cell differentiation;generation of precursor metabolit…	G-protein coupled receptor activity;molecular transducer activity;receptor activity;signal transducer activity;signaling receptor activity;transmembrane signaling receptor activity	cell part;cell surface;cytoplasmic part;cytoplasmic vesicle;integral to membrane;intracellular organelle;intracellular part;intrinsic to membrane;membrane;membrane part;organelle;plasma membrane;vesicle	Cellmembrane;Membrane;Proteomicsidentification;Transmembrane;Transmembranehelix	+	3.98911	0	4.67958	8.98484
P70428	EXT2_MOUSE	Ext2	17.3431	17.5759	15.2233	17.0968	17.7501	17.6171	17.7985			amine metabolic process;aminoglycan biosynthetic process;aminoglycan metabolic process;anatomical structure formation involved in morphogenesis;biosynthetic process;carbohydrate biosynthetic process;carbohydrate metabolic process;cell differentiation;cellular biosynthetic process;cellular carbohydrate biosynthetic process;cellular carbohydrate metabolic process;cellular developmental process;cell…	acetylglucosaminyltransferase activity;binding;catalytic activity;cation binding;glucuronosyl-N-acetylglucosaminyl-proteoglycan 4-alpha-N-acetylglucosaminyltransferase activity;glucuronosyltransferase activity;heparan sulfate N-acetylglucosaminyltransferase activity;identical protein binding;ion binding;metal ion binding;N-acetylglucosaminyl-proteoglycan 4-beta-glucuronosyltransferase activity;pr…	cell part;cytoplasmic part;endoplasmic reticulum;endoplasmic reticulum membrane;endoplasmic reticulum part;extracellular membrane-bounded organelle;extracellular organelle;extracellular region part;extracellular vesicular exosome;Golgi apparatus;Golgi apparatus part;Golgi membrane;integral to membrane;intracellular membrane-bounded organelle;intracellular organelle;intracellular organelle part;in…	Completeproteome;Disulfidebond;Endoplasmicreticulum;Glycoprotein;Glycosyltransferase;Golgiapparatus;Manganese;Membrane;Metal-binding;Referenceproteome;Signal-anchor;Transferase;Transmembrane;Transmembranehelix		0.602098	0.279081	-0.8515	-1.12858
Q61092	LAMC2_MOUSE	Lamc2	12.8307	15.9275	13.7802	20.4412	21.2969	21.1766	21.4392	Core matrisome	ECM Glycoproteins	biological adhesion;cell adhesion;cellular process	binding;carbohydrate binding;glycosaminoglycan binding;heparin binding;pattern binding;polysaccharide binding	basement membrane;extracellular matrix part;extracellular region;extracellular region part;laminin complex;laminin-5 complex;macromolecular complex;protein complex	Basementmembrane;Celladhesion;Coiledcoil;Completeproteome;Disulfidebond;Extracellularmatrix;Glycoprotein;Heparin-binding;LamininEGF-likedomain;Referenceproteome;Repeat;Secreted;Signal	+	3.43762	0	-6.90905	-7.5902
O08842	GFRA2_MOUSE	Gfra2	21.9686	21.4161	19.0552	17.4551	17.7918	16.8009	17.9425			anatomical structure development;biological regulation;cell surface receptor linked signaling pathway;cellular process;cellular response to stimulus;developmental process;enzyme linked receptor protein signaling pathway;negative regulation of biological process;negative regulation of cellular metabolic process;negative regulation of cellular process;negative regulation of cellular protein metabol…	binding;cytokine binding;cytokine receptor activity;glial cell-derived neurotrophic factor receptor activity;molecular transducer activity;protein binding;receptor activity;signal transducer activity;signaling receptor activity;transmembrane signaling receptor activity	anchored to membrane;cell part;intrinsic to membrane;membrane;membrane part;plasma membrane	Alternativesplicing;Cellmembrane;Completeproteome;Glycoprotein;GPI-anchor;Lipoprotein;Membrane;Receptor;Referenceproteome;Signal	+	2.03597	0.0047033	3.31573	3.66189
Q8K4G1-2	LTBP4_MOUSE	Ltbp4	22.215	22.4811	21.777	14.0143	12.0603	12.6019	13.6931	Core matrisome	ECM Glycoproteins	biological regulation;cell surface receptor linked signaling pathway;cellular process;cellular response to stimulus;enzyme linked receptor protein signaling pathway;establishment of localization;establishment of localization in cell;hormone secretion;hormone transport;regulation of biological process;regulation of biological quality;regulation of cellular process;regulation of hormone levels;regu…	binding;calcium ion binding;cation binding;cytokine binding;growth factor binding;ion binding;metal ion binding;protein binding;transforming growth factor beta binding	extracellular matrix;extracellular membrane-bounded organelle;extracellular organelle;extracellular region part;extracellular space;extracellular vesicular exosome;membrane-bounded organelle;membrane-bounded vesicle;organelle;proteinaceous extracellular matrix;vesicle	Alternativesplicing;Completeproteome;Disulfidebond;EGF-likedomain;Extracellularmatrix;Glycoprotein;Growthfactorbinding;Referenceproteome;Repeat;Secreted;Signal	+	4.75339	0	9.06534	13.5623
Q80T21	ATL4_MOUSE	Adamtsl4	19.7668	19.3986	18.4841	20.0097	19.9249	20.0441	20.5935	Matrisome-associated	ECM Regulators	apoptosis;biological regulation;cell death;cellular component organization;cellular component organization at cellular level;cellular component organization or biogenesis;cellular component organization or biogenesis at cellular level;cellular process;death;extracellular matrix organization;extracellular structure organization;positive regulation of apoptosis;positive regulation of biological pro…	binding;catalytic activity;endopeptidase activity;enzyme binding;hydrolase activity;metalloendopeptidase activity;metallopeptidase activity;peptidase activity;peptidase activity, acting on L-amino acid peptides;protease binding;protein binding	extracellular matrix;extracellular region part;interstitial matrix;proteinaceous extracellular matrix	Apoptosis;Completeproteome;Extracellularmatrix;Glycoprotein;Referenceproteome;Repeat;Secreted;Signal		1.27906	0.0593842	-0.926546	-1.98672
P63024;P63044	VAMP2_MOUSE;VAMP3_MOUSE	Vamp2;Vamp3	18.2428	16.5912	18.015	12.5832	12.2232	12.9131	13.4191			anatomical structure morphogenesis;biological adhesion;biological regulation;calcium ion-dependent exocytosis;cell activation;cell activation involved in immune response;cell adhesion;cell morphogenesis;cell morphogenesis involved in differentiation;cell-substrate adhesion;cellular component assembly;cellular component assembly at cellular level;cellular component morphogenesis;cellular component…	binding;calcium-dependent protein binding;calmodulin binding;lipid binding;phospholipid binding;protein binding;SNAP receptor activity;SNARE binding;syntaxin binding;syntaxin-1 binding	apical plasma membrane;cell junction;cell part;cell projection;cell projection part;cell surface;clathrin coated vesicle membrane;clathrin-coated vesicle;coated vesicle;coated vesicle membrane;cytoplasmic membrane-bounded vesicle;cytoplasmic part;cytoplasmic vesicle;cytoplasmic vesicle membrane;cytoplasmic vesicle part;cytosol;endosome;extracellular membrane-bounded organelle;extracellular organe…	Acetylation;Celljunction;Coiledcoil;Completeproteome;Cytoplasmicvesicle;Directproteinsequencing;Membrane;Proteintransport;Referenceproteome;Synapse;Synaptosome;Transmembrane;Transmembranehelix;Transport	+	3.58845	0	4.83168	7.7107
P08071	TRFL_MOUSE	Ltf	14.2325	12.7386	13.2212	25.9667	26.1331	24.9944	25.9064			anatomical structure homeostasis;anatomical structure morphogenesis;antibacterial humoral response;antifungal humoral response;antimicrobial humoral response;biological regulation;bone morphogenesis;cation homeostasis;chemical homeostasis;defense response;defense response to bacterium;defense response to fungus;developmental process;establishment of localization;homeostatic process;humoral immune…	binding;carbohydrate binding;catalytic activity;cation binding;endopeptidase activity;enzyme activator activity;enzyme regulator activity;glycosaminoglycan binding;heparin binding;hydrolase activity;ion binding;iron ion binding;kinase activator activity;kinase regulator activity;metal ion binding;pattern binding;peptidase activity;peptidase activity, acting on L-amino acid peptides;polysaccharide…	cell part;cytoplasm;cytoplasmic membrane-bounded vesicle;cytoplasmic part;cytoplasmic vesicle;extracellular membrane-bounded organelle;extracellular organelle;extracellular region part;extracellular space;extracellular vesicular exosome;intracellular membrane-bounded organelle;intracellular organelle;intracellular part;membrane-bounded organelle;membrane-bounded vesicle;nucleus;organelle;specific…	Completeproteome;Disulfidebond;Glycoprotein;Hydrolase;Immunity;Iontransport;Iron;Irontransport;Metal-binding;Osteogenesis;Protease;Referenceproteome;Repeat;Secreted;Serineprotease;Signal;Transport	+	5.79414	0	-12.3527	-21.4028
Q99JX3;Q99JX3-2	GORS2_MOUSE	Gorasp2	17.3827	17.865	16.4504	13.7997	12.8488	11.7903	12.5176			cellular component organization;cellular component organization at cellular level;cellular component organization or biogenesis;cellular component organization or biogenesis at cellular level;cellular process;organelle organization		cell part;cytoplasmic part;Golgi apparatus;Golgi apparatus part;Golgi membrane;intracellular membrane-bounded organelle;intracellular organelle;intracellular organelle part;intracellular part;membrane;membrane-bounded organelle;organelle;organelle membrane;organelle part	Alternativesplicing;Completeproteome;Golgiapparatus;Lipoprotein;Membrane;Methylation;Myristate;Palmitate;Phosphoprotein;Referenceproteome	+	3.16215	0.000214876	4.49356	6.38856
P39061;P39061-1	COIA1_MOUSE	Col18a1	22.7932	22.7777	21.4148	20.7463	22.2489	21.4689	22.1246	Core matrisome	Collagens	anatomical structure formation involved in morphogenesis;anatomical structure morphogenesis;angiogenesis;biological adhesion;biological regulation;cell adhesion;cell morphogenesis;cell morphogenesis involved in differentiation;cellular component morphogenesis;cellular component organization;cellular component organization at cellular level;cellular component organization or biogenesis;cellular co…	binding;cation binding;identical protein binding;ion binding;metal ion binding;protein binding;structural molecule activity	basement membrane;collagen;extracellular matrix;extracellular matrix part;extracellular membrane-bounded organelle;extracellular organelle;extracellular region part;extracellular space;extracellular vesicular exosome;membrane-bounded organelle;membrane-bounded vesicle;organelle;vesicle	3D-structure;Alternativepromoterusage;Alternativesplicing;Celladhesion;Collagen;Completeproteome;Directproteinsequencing;Disulfidebond;Extracellularmatrix;Glycoprotein;Hydroxylation;Metal-binding;Phosphoprotein;Referenceproteome;Repeat;Secreted;Signal;Zinc		0.556241	0.336352	0.68143	1.03277
P62869	ELOB_MOUSE	Elob	17.2684	17.8407	16.1514	17.2942	16.8216	17.6901	17.4158			biological regulation;biosynthetic process;cellular biosynthetic process;cellular macromolecule metabolic process;cellular metabolic process;cellular nitrogen compound metabolic process;cellular process;cellular protein metabolic process;macromolecule metabolic process;macromolecule modification;metabolic process;nitrogen compound metabolic process;nucleic acid metabolic process;nucleobase-contai…		cell part;Cul2-RING ubiquitin ligase complex;Cul5-RING ubiquitin ligase complex;cullin-RING ubiquitin ligase complex;cytoplasmic part;cytoplasmic ubiquitin ligase complex;elongin complex;extracellular membrane-bounded organelle;extracellular organelle;extracellular region part;extracellular vesicular exosome;intracellular organelle part;intracellular part;macromolecular complex;membrane-bounded o…	3D-structure;Acetylation;Completeproteome;Nucleus;Referenceproteome;Transcription;Transcriptionregulation;Ublconjugationpathway		0.1808	0.756547	-0.218633	-0.385481
Q9R1P4	PSA1_MOUSE	Psma1	24.7923	24.2761	24.103	22.8344	23.4281	22.829	23.1485			biological regulation;catabolic process;cellular catabolic process;cellular macromolecule catabolic process;cellular macromolecule metabolic process;cellular metabolic process;cellular process;immune system process;macromolecule catabolic process;macromolecule metabolic process;metabolic process;modification-dependent macromolecule catabolic process;modification-dependent protein catabolic proces…	binding;catalytic activity;endopeptidase activity;hydrolase activity;lipopolysaccharide binding;peptidase activity;peptidase activity, acting on L-amino acid peptides;threonine-type endopeptidase activity;threonine-type peptidase activity	cell part;centrosome;cytoplasm;cytoplasmic part;cytoskeletal part;cytosol;extracellular membrane-bounded organelle;extracellular organelle;extracellular region part;extracellular vesicular exosome;intracellular membrane-bounded organelle;intracellular non-membrane-bounded organelle;intracellular organelle;intracellular organelle part;intracellular part;macromolecular complex;membrane-bounded orga…	3D-structure;Acetylation;Completeproteome;Cytoplasm;Directproteinsequencing;Glycoprotein;Hydrolase;Immunity;Isopeptidebond;Nucleus;Protease;Proteasome;Referenceproteome;Threonineprotease;Ublconjugation	+	2.56026	0.00381439	1.33048	3.88276
Q8VDD5	MYH9_MOUSE	Myh9	18.5697	18.9084	19.189	21.2572	18.8214	19.175	18.6511			actin cytoskeleton organization;actin cytoskeleton reorganization;actin filament-based movement;actin filament-based process;actomyosin structure organization;anatomical structure formation involved in morphogenesis;anatomical structure morphogenesis;angiogenesis;biological adhesion;biological regulation;blood vessel endothelial cell migration;cell adhesion;cell cycle process;cell differentiation…	actin binding;actin filament binding;actin-dependent ATPase activity;adenyl nucleotide binding;adenyl ribonucleotide binding;ADP binding;ATP binding;ATPase activity;ATPase activity, coupled;binding;catalytic activity;cytoskeletal protein binding;hydrolase activity;hydrolase activity, acting on acid anhydrides;hydrolase activity, acting on acid anhydrides, in phosphorus-containing anhydrides;ident…	actin cytoskeleton;actin filament bundle;actomyosin;actomyosin contractile ring;adherens junction;anchoring junction;brush border;cell cortex;cell cortex part;cell division site part;cell junction;cell leading edge;cell part;cell projection;cell-cell adherens junction;cell-cell junction;cleavage furrow;contractile ring;cortical cytoskeleton;cytoplasm;cytoplasmic part;cytoskeletal part;cytoskeleto…	Acetylation;Actin-binding;ATP-binding;Calmodulin-binding;Celladhesion;Cellshape;Coiledcoil;Completeproteome;Cytoplasm;Cytoskeleton;Directproteinsequencing;Motorprotein;Myosin;Nucleotide-binding;Phosphoprotein;Referenceproteome;Ublconjugation		0.33949	0.54036	-0.587097	-0.707563
P47791;P47791-2	GSHR_MOUSE	Gsr	20.8802	20.5185	19.7066	20.6672	21.2118	20.9509	20.8891			amine metabolic process;biological regulation;carboxylic acid metabolic process;cell redox homeostasis;cellular amine metabolic process;cellular amino acid metabolic process;cellular homeostasis;cellular ketone metabolic process;cellular metabolic process;cellular modified amino acid metabolic process;cellular nitrogen compound metabolic process;cellular process;glutathione metabolic process;home…	antioxidant activity;binding;catalytic activity;coenzyme binding;cofactor binding;disulfide oxidoreductase activity;flavin adenine dinucleotide binding;glutathione disulfide oxidoreductase activity;glutathione-disulfide reductase activity;NADP binding;nucleotide binding;oxidoreductase activity;oxidoreductase activity, acting on a sulfur group of donors;oxidoreductase activity, acting on a sulfur …	cell part;cytoplasmic part;external side of plasma membrane;extracellular membrane-bounded organelle;extracellular organelle;extracellular region part;extracellular vesicular exosome;intracellular membrane-bounded organelle;intracellular organelle;intracellular part;membrane part;membrane-bounded organelle;membrane-bounded vesicle;mitochondrion;organelle;plasma membrane part;vesicle	Acetylation;Alternativeinitiation;Completeproteome;Cytoplasm;Disulfidebond;FAD;Flavoprotein;Mitochondrion;NADP;Oxidoreductase;Redox-activecenter;Referenceproteome;Transitpeptide		0.85714	0.188891	-0.561314	-1.33914
Q3UWK8	Q3UWK8_MOUSE	Serpinb6d	18.3548	18.0967	19.7715	19.2129	20.7511	20.1013	21.2922	Matrisome-associated	ECM Regulators	biological regulation;negative regulation of catalytic activity;negative regulation of endopeptidase activity;negative regulation of hydrolase activity;negative regulation of molecular function;negative regulation of peptidase activity;regulation of biological process;regulation of catalytic activity;regulation of endopeptidase activity;regulation of hydrolase activity;regulation of metabolic pro…	endopeptidase inhibitor activity;endopeptidase regulator activity;enzyme inhibitor activity;enzyme regulator activity;peptidase inhibitor activity;peptidase regulator activity;serine-type endopeptidase inhibitor activity	cell part;cytoplasm;extracellular region part;extracellular space;intracellular part	Completeproteome;Referenceproteome		1.17328	0.055076	-1.59838	-2.03458
Q60854	SPB6_MOUSE	Serpinb6	19.2128	19.6486	18.7205	17.944	18.2252	19.6133	19.1554			anatomical structure development;biological regulation;cellular process;cellular response to abiotic stimulus;cellular response to osmotic stress;cellular response to stimulus;cellular response to stress;developmental process;developmental process involved in reproduction;gonad development;multicellular organismal process;negative regulation of catalytic activity;negative regulation of endopeptid…	binding;endopeptidase inhibitor activity;endopeptidase regulator activity;enzyme binding;enzyme inhibitor activity;enzyme regulator activity;peptidase inhibitor activity;peptidase regulator activity;protease binding;protein binding;serine-type endopeptidase inhibitor activity	cell part;cytoplasm;extracellular membrane-bounded organelle;extracellular organelle;extracellular region part;extracellular space;extracellular vesicular exosome;intracellular;intracellular part;macromolecular complex;membrane-bounded organelle;membrane-bounded vesicle;organelle;protein complex;vesicle	3D-structure;Acetylation;Completeproteome;Cytoplasm;Proteaseinhibitor;Referenceproteome;Serineproteaseinhibitor		0.384724	0.51275	0.459485	0.748279
P13597;P13597-2	ICAM1_MOUSE	Icam1	22.7802	22.5942	22.0288	22.1365	23.4321	22.9373	23.2309			acute inflammatory response;acute inflammatory response to antigenic stimulus;adhesion to host;adhesion to other organism involved in symbiotic interaction;aging;anatomical structure development;antigen processing and presentation;biological adhesion;biological regulation;carbohydrate homeostasis;cell activation;cell activation involved in immune response;cell adhesion;cell adhesion mediated by i…	binding;integrin binding;protein binding;protein complex binding;receptor binding	adherens junction;anchoring junction;cell junction;cell part;cell surface;cell-substrate adherens junction;cell-substrate junction;external side of plasma membrane;extracellular membrane-bounded organelle;extracellular organelle;extracellular region part;extracellular space;extracellular vesicular exosome;focal adhesion;immunological synapse;integral to membrane;integral to plasma membrane;intrin…	Alternativesplicing;Celladhesion;Completeproteome;Directproteinsequencing;Disulfidebond;Glycoprotein;Immunoglobulindomain;Membrane;Referenceproteome;Repeat;Signal;Transmembrane;Transmembranehelix;Ublconjugation		0.551042	0.381775	-0.466448	-0.959326
Q8BKG3	PTK7_MOUSE	Ptk7	19.0035	18.9905	17.8429	20.8892	21.4931	21.4772	21.7628			actin cytoskeleton organization;actin cytoskeleton reorganization;actin filament-based process;anatomical structure development;anatomical structure formation involved in morphogenesis;anatomical structure morphogenesis;axis elongation;biological adhesion;biological regulation;canonical Wnt receptor signaling pathway;cell adhesion;cell communication;cell differentiation;cell migration;cell motili…	catalytic activity;transferase activity;transferase activity, transferring phosphorus-containing groups	adherens junction;anchoring junction;cell junction;cell part;cell-cell junction;cell-substrate adherens junction;cell-substrate junction;focal adhesion;integral to membrane;integral to plasma membrane;intrinsic to membrane;intrinsic to plasma membrane;membrane;membrane part;plasma membrane;plasma membrane part	Celladhesion;Celljunction;Completeproteome;Disulfidebond;Glycoprotein;Immunoglobulindomain;Membrane;Receptor;Referenceproteome;Repeat;Signal;Transmembrane;Transmembranehelix;Wntsignalingpathway	+	3.09028	0.0004947	-2.79327	-5.71562
O08749	DLDH_MOUSE	Dld	17.6894	17.0781	17.4106	17.5928	18.4051	18.1454	17.8215			anatomical structure morphogenesis;biological regulation;cell maturation;cell redox homeostasis;cellular chemical homeostasis;cellular developmental process;cellular homeostasis;cellular ion homeostasis;cellular metabolic process;cellular process;cellular process involved in reproduction;chemical homeostasis;developmental maturation;developmental process;developmental process involved in reproduc…	binding;catalytic activity;coenzyme binding;cofactor binding;dihydrolipoyl dehydrogenase activity;flavin adenine dinucleotide binding;oxidoreductase activity;oxidoreductase activity, acting on a sulfur group of donors;oxidoreductase activity, acting on a sulfur group of donors, NAD or NADP as acceptor;oxidoreductase activity, acting on NADH or NADPH	acrosomal matrix;cell part;cell projection;cilium;cytoplasmic part;cytoplasmic vesicle part;intracellular membrane-bounded organelle;intracellular organelle;intracellular organelle lumen;intracellular organelle part;intracellular part;membrane-bounded organelle;membrane-enclosed lumen;mitochondrial matrix;mitochondrial part;mitochondrion;myelin sheath;nuclear part;nucleoplasm;organelle;organelle …	Acetylation;Completeproteome;Directproteinsequencing;Disulfidebond;FAD;Flavoprotein;Mitochondrion;NAD;Oxidoreductase;Phosphoprotein;Redox-activecenter;Referenceproteome;Transitpeptide		1.16766	0.103855	-0.598474	-1.67238
P11499	HS90B_MOUSE	Hsp90ab1	20.8219	21.4273	20.2818	22.5292	21.126	22.1558	21.4303			anatomical structure development;biological regulation;cellular component organization;cellular component organization or biogenesis;cellular macromolecule metabolic process;cellular metabolic process;cellular process;cellular protein metabolic process;cellular response to chemical stimulus;cellular response to cytokine stimulus;cellular response to interleukin-4;cellular response to organic cycl…	adenyl deoxyribonucleotide binding;adenyl nucleotide binding;adenyl ribonucleotide binding;antigen binding;ATP binding;binding;CTP binding;dATP binding;deoxyribonucleotide binding;double-stranded RNA binding;enzyme binding;enzyme regulator activity;GTP binding;guanyl nucleotide binding;guanyl ribonucleotide binding;kinase binding;MHC class II protein complex binding;MHC protein complex binding;ni…	apical plasma membrane;basolateral plasma membrane;brush border membrane;cell part;cell projection membrane;cell projection part;cell surface;cytoplasm;cytoplasmic membrane-bounded vesicle;cytoplasmic part;cytoplasmic vesicle;cytosol;extracellular membrane-bounded organelle;extracellular organelle;extracellular region part;extracellular vesicular exosome;inclusion body;intracellular;intracellular…	Acetylation;ATP-binding;Chaperone;Completeproteome;Cytoplasm;Directproteinsequencing;Glycoprotein;Nucleotide-binding;Phosphoprotein;Referenceproteome;Stressresponse;Ublconjugation		1.01943	0.100473	-0.966655	-1.69142
P82198	BGH3_MOUSE	Tgfbi	20.7534	21.8492	20.5074	14.8068	12.345	12.7037	13.2768	Core matrisome	ECM Glycoproteins	anatomical structure formation involved in morphogenesis;angiogenesis;biological adhesion;cell adhesion;cell differentiation;cellular component organization;cellular component organization at cellular level;cellular component organization or biogenesis;cellular component organization or biogenesis at cellular level;cellular developmental process;cellular process;chondrocyte differentiation;develo…	binding;cell adhesion molecule binding;collagen binding;extracellular matrix binding;protein binding	basement membrane;cell part;cytoplasmic part;extracellular matrix;extracellular matrix part;extracellular membrane-bounded organelle;extracellular organelle;extracellular region part;extracellular space;extracellular vesicular exosome;Golgi apparatus part;intracellular organelle part;intracellular part;membrane-bounded organelle;membrane-bounded vesicle;organelle;organelle part;proteinaceous extr…	Celladhesion;Completeproteome;Disulfidebond;Extracellularmatrix;Gamma-carboxyglutamicacid;Phosphoprotein;Referenceproteome;Repeat;Secreted;Signal	+	3.89526	0	7.75364	9.35064
Q5SX40	MYH1_MOUSE	Myh1	13.6806	13.404	13.6622	16.6397	12.3685	17.1252	12.218			multicellular organismal process;muscle contraction;muscle system process;system process	adenyl nucleotide binding;adenyl ribonucleotide binding;ATP binding;binding;catalytic activity;hydrolase activity;hydrolase activity, acting on acid anhydrides;hydrolase activity, acting on acid anhydrides, in phosphorus-containing anhydrides;motor activity;nucleoside-triphosphatase activity;nucleotide binding;purine nucleotide binding;purine ribonucleoside triphosphate binding;purine ribonucleot…	A band;cell junction;cell part;cell-cell contact zone;cell-cell junction;contractile fiber part;cytoplasmic part;cytoskeletal part;intercalated disc;intracellular organelle part;intracellular part;macromolecular complex;muscle myosin complex;myosin complex;myosin filament;myosin II complex;organelle part;protein complex	Actin-binding;ATP-binding;Calmodulin-binding;Coiledcoil;Completeproteome;Cytoplasm;Methylation;Motorprotein;Muscleprotein;Myosin;Nucleotide-binding;Referenceproteome;Thickfilament		0.258813	0.609741	-1.00557	-0.60067
Q8R3P0	ACY2_MOUSE	Aspa	16.6419	17.4659	15.631	16.3088	16.0185	17.0268	15.9862			acetate metabolic process;axon ensheathment;axon ensheathment in central nervous system;biological regulation;carboxylic acid metabolic process;cellular ketone metabolic process;cellular metabolic process;cellular process;central nervous system myelination;ensheathment of neurons;metabolic process;monocarboxylic acid metabolic process;myelination;organic acid metabolic process;oxoacid metabolic p…	aminoacylase activity;aspartoacylase activity;binding;catalytic activity;cation binding;hydrolase activity;hydrolase activity, acting on carbon-nitrogen (but not peptide) bonds;hydrolase activity, acting on carbon-nitrogen (but not peptide) bonds, in linear amides;hydrolase activity, acting on ester bonds;ion binding;metal ion binding	cell part;cytoplasm;cytoplasmic part;cytosol;extracellular membrane-bounded organelle;extracellular organelle;extracellular region part;extracellular vesicular exosome;intracellular membrane-bounded organelle;intracellular organelle;intracellular part;membrane-bounded organelle;membrane-bounded vesicle;nucleus;organelle;vesicle	Completeproteome;Cytoplasm;Directproteinsequencing;Hydrolase;Metal-binding;Nucleus;Referenceproteome;Zinc		0.178619	0.754024	0.244514	0.389307
Q8VE62	PAIP1_MOUSE	Paip1	17.0774	16.7596	15.3315	16.3687	16.3947	17.4536	16.0773			biological regulation;positive regulation of biological process;positive regulation of biosynthetic process;positive regulation of cellular biosynthetic process;positive regulation of cellular metabolic process;positive regulation of cellular process;positive regulation of cellular protein metabolic process;positive regulation of macromolecule biosynthetic process;positive regulation of macromole…	binding;nucleic acid binding;RNA binding;translation activator activity;translation regulator activity;translation regulator activity, nucleic acid binding	cell part;cytoplasm;intracellular part	Completeproteome;Cytoplasm;Referenceproteome;Translationregulation		0.118388	0.833728	-0.184094	-0.273132
P10649	GSTM1_MOUSE	Gstm1	14.6754	11.3203	14.067	16.6921	15.7456	18.1403	17.4802			amine metabolic process;carboxylic acid metabolic process;cellular amine metabolic process;cellular amino acid metabolic process;cellular ketone metabolic process;cellular metabolic process;cellular modified amino acid metabolic process;cellular nitrogen compound metabolic process;cellular process;cellular response to chemical stimulus;cellular response to drug;cellular response to stimulus;gluta…	binding;catalytic activity;glutathione transferase activity;identical protein binding;protein binding;protein dimerization activity;protein heterodimerization activity;protein homodimerization activity;transferase activity;transferase activity, transferring alkyl or aryl (other than methyl) groups	cell part;cytoplasm;intracellular part;myelin sheath	Completeproteome;Cytoplasm;Directproteinsequencing;Referenceproteome;Transferase	+	1.74404	0.00952124	-3.66033	-3.16177
P68037	UB2L3_MOUSE	Ube2l3	16.5349	16.3191	16.9554	15.0711	12.8461	11.3554	11.6121			biological regulation;biosynthetic process;cell proliferation;cellular biosynthetic process;cellular macromolecule biosynthetic process;cellular macromolecule metabolic process;cellular metabolic process;cellular nitrogen compound metabolic process;cellular process;cellular protein metabolic process;cellular response to chemical stimulus;cellular response to corticosteroid stimulus;cellular respo…	acid-amino acid ligase activity;adenyl nucleotide binding;adenyl ribonucleotide binding;ATP binding;binding;catalytic activity;ligase activity;ligase activity, forming carbon-nitrogen bonds;nucleotide binding;protein binding transcription factor activity;purine nucleotide binding;purine ribonucleoside triphosphate binding;purine ribonucleotide binding;ribonucleotide binding;small conjugating prot…	cell part;cytoplasm;intracellular membrane-bounded organelle;intracellular organelle;intracellular part;membrane-bounded organelle;nucleus;organelle	Acetylation;ATP-binding;Completeproteome;Cytoplasm;Ligase;Nucleotide-binding;Nucleus;Referenceproteome;Transcription;Transcriptionregulation;Ublconjugation;Ublconjugationpathway	+	1.90838	0.00623701	3.88192	3.47938
P53690	MMP14_MOUSE	Mmp14	21.9461	23.6777	22.0012	18.3269	19.6449	18.7292	19.7	Matrisome-associated	ECM Regulators	anatomical structure development;anatomical structure formation involved in morphogenesis;anatomical structure morphogenesis;angiogenesis;astrocyte cell migration;biological regulation;bone development;branching morphogenesis of a tube;cell differentiation;cell migration;cell motility;cell proliferation;cellular component movement;cellular developmental process;cellular process;chondrocyte prolif…	binding;calcium ion binding;catalytic activity;cation binding;endopeptidase activity;enzyme activator activity;enzyme regulator activity;hydrolase activity;ion binding;metal ion binding;metalloendopeptidase activity;metallopeptidase activity;nucleic acid binding transcription factor activity;peptidase activator activity;peptidase activity;peptidase activity, acting on L-amino acid peptides;peptid…	adherens junction;anchoring junction;cell junction;cell part;cell-substrate adherens junction;cell-substrate junction;cytoplasmic membrane-bounded vesicle;cytoplasmic part;cytoplasmic vesicle;extracellular matrix;extracellular region part;focal adhesion;integral to membrane;intracellular membrane-bounded organelle;intracellular organelle;intracellular part;intrinsic to membrane;melanosome;membran…	Calcium;Cleavageonpairofbasicresidues;Collagendegradation;Completeproteome;Cytoplasm;Disulfidebond;Hydrolase;Membrane;Metal-binding;Metalloprotease;Phosphoprotein;Protease;Referenceproteome;Repeat;Signal;Transmembrane;Transmembranehelix;Zinc;Zymogen	+	2.57372	0.00164507	3.44143	4.75823
Q497I4	KRT35_MOUSE	Krt35	13.247	13.5844	12.3905	21.2816	19.2944	22.351	20.449				structural molecule activity	cell part;cytoskeletal part;extracellular membrane-bounded organelle;extracellular organelle;extracellular region part;extracellular space;extracellular vesicular exosome;intermediate filament;intracellular organelle part;intracellular part;macromolecular complex;membrane-bounded organelle;membrane-bounded vesicle;organelle;organelle part;protein complex;vesicle	Coiledcoil;Completeproteome;Intermediatefilament;Keratin;Referenceproteome	+	3.65276	0	-7.77006	-8.43677
Q00519	XDH_MOUSE	Xdh	18.0763	18.9426	17.9743	13.7491	12.8347	11.6731	14.3661			activation of caspase activity;biological regulation;body fluid secretion;catabolic process;cellular aromatic compound metabolic process;cellular catabolic process;cellular metabolic process;cellular nitrogen compound catabolic process;cellular nitrogen compound metabolic process;cellular process;establishment of localization;heterocycle catabolic process;heterocycle metabolic process;lactation;m…	2 iron, 2 sulfur cluster binding;binding;catalytic activity;cation binding;coenzyme binding;cofactor binding;electron carrier activity;flavin adenine dinucleotide binding;identical protein binding;ion binding;iron ion binding;iron-sulfur cluster binding;metal cluster binding;metal ion binding;molybdenum ion binding;molybdopterin cofactor binding;oxidoreductase activity;oxidoreductase activity, ac…	cell part;cytoplasmic part;cytosol;endoplasmic reticulum;extracellular region part;extracellular space;intracellular membrane-bounded organelle;intracellular organelle;intracellular part;membrane-bounded organelle;microbody;organelle;peroxisome;sarcoplasmic reticulum	2Fe-2S;Completeproteome;Cytoplasm;Directproteinsequencing;Disulfidebond;FAD;Flavoprotein;Glycoprotein;Iron;Iron-sulfur;Metal-binding;Molybdenum;NAD;Oxidoreductase;Peroxisome;Referenceproteome;Secreted	+	3.03793	0.000208835	5.17531	6.16649
P62897	CYC_MOUSE	Cycs	21.5044	21.0298	21.39	20.7548	21.4022	20.7612	21.058			apoptosis;biological regulation;cell death;cellular metabolic process;cellular process;death;electron transport chain;generation of precursor metabolites and energy;glial cell apoptosis;metabolic process;mitochondrial electron transport, cytochrome c to oxygen;negative regulation of biological process;negative regulation of biosynthetic process;negative regulation of cellular biosynthetic process…	binding;cation binding;electron carrier activity;heme binding;ion binding;iron ion binding;metal ion binding;tetrapyrrole binding;transition metal ion binding	cell part;cytoplasmic part;cytosol;intracellular organelle part;intracellular part;membrane part;membrane-enclosed lumen;mitochondrial intermembrane space;mitochondrial part;myelin sheath;organelle envelope lumen;organelle part;respiratory chain	Acetylation;Apoptosis;Completeproteome;Directproteinsequencing;Electrontransport;Heme;Iron;Metal-binding;Mitochondrion;Phosphoprotein;Referenceproteome;Respiratorychain;Transport		0.681785	0.363947	0.314043	0.989646
Q80V26	IMPA3_MOUSE	Bpnt2	20.6984	20.5786	19.7567	19.115	20.5073	19.8671	20.5576			alcohol biosynthetic process;alcohol metabolic process;amine metabolic process;aminoglycan metabolic process;anatomical structure development;anatomical structure morphogenesis;biosynthetic process;carbohydrate biosynthetic process;carbohydrate metabolic process;cell development;cellular biosynthetic process;cellular carbohydrate biosynthetic process;cellular carbohydrate metabolic process;cellul…	3'(2'),5'-bisphosphate nucleotidase activity;3'-nucleotidase activity;binding;catalytic activity;cation binding;hydrolase activity;hydrolase activity, acting on ester bonds;inositol monophosphate phosphatase activity;inositol or phosphatidylinositol phosphatase activity;inositol phosphate phosphatase activity;ion binding;metal ion binding;nucleotidase activity;phosphatase activity;phosphoric este…	cell part;cytoplasmic part;Golgi apparatus;integral to membrane;intracellular membrane-bounded organelle;intracellular organelle;intracellular part;intrinsic to membrane;membrane;membrane part;membrane-bounded organelle;organelle	Completeproteome;Glycoprotein;Golgiapparatus;Hydrolase;Magnesium;Membrane;Metal-binding;Referenceproteome;Signal-anchor;Transmembrane;Transmembranehelix		0.291922	0.620673	0.332805	0.583777
Q9D0F9	PGM1_MOUSE	Pgm1	15.7385	15.9853	14.5588	14.5103	13.1096	13.2361	13.4658			alcohol catabolic process;alcohol metabolic process;biosynthetic process;carbohydrate biosynthetic process;carbohydrate catabolic process;carbohydrate metabolic process;catabolic process;cellular biosynthetic process;cellular carbohydrate biosynthetic process;cellular carbohydrate catabolic process;cellular carbohydrate metabolic process;cellular glucan metabolic process;cellular macromolecule bi…	binding;catalytic activity;cation binding;intramolecular transferase activity;intramolecular transferase activity, phosphotransferases;ion binding;isomerase activity;magnesium ion binding;metal ion binding;phosphoglucomutase activity	actin cytoskeleton;cell part;cytoplasmic part;cytoskeleton;cytosol;extracellular membrane-bounded organelle;extracellular organelle;extracellular region part;extracellular vesicular exosome;intracellular non-membrane-bounded organelle;intracellular organelle;intracellular part;membrane-bounded organelle;membrane-bounded vesicle;non-membrane-bounded organelle;organelle;vesicle	Acetylation;Carbohydratemetabolism;Completeproteome;Cytoplasm;Glucosemetabolism;Isomerase;Magnesium;Metal-binding;Phosphoprotein;Referenceproteome	+	1.76456	0.0126041	1.84708	2.94581
P97449	AMPN_MOUSE	Anpep	19.0813	19.656	18.6978	14.5465	13.076	12.7124	12.518			anatomical structure formation involved in morphogenesis;angiogenesis;cell differentiation;cellular developmental process;cellular process;developmental process	aminopeptidase activity;binding;catalytic activity;cation binding;exopeptidase activity;hydrolase activity;ion binding;metal ion binding;metallopeptidase activity;peptidase activity;peptidase activity, acting on L-amino acid peptides;transition metal ion binding;zinc ion binding	cell part;cytoplasmic part;endoplasmic reticulum-Golgi intermediate compartment;external side of plasma membrane;extracellular membrane-bounded organelle;extracellular organelle;extracellular region part;extracellular space;extracellular vesicular exosome;integral to membrane;intracellular membrane-bounded organelle;intracellular organelle;intracellular organelle part;intracellular part;intrinsic…	Aminopeptidase;Angiogenesis;Completeproteome;Developmentalprotein;Differentiation;Directproteinsequencing;Disulfidebond;Glycoprotein;Hydrolase;Membrane;Metal-binding;Metalloprotease;Phosphoprotein;Protease;Referenceproteome;Signal-anchor;Sulfation;Transmembrane;Transmembranehelix;Zinc	+	3.77416	0	5.93183	8.5821
Q04857	CO6A1_MOUSE	Col6a1	18.6879	19.9293	19.2516	16.1022	16.7077	11.8363	15.5811	Core matrisome	Collagens	biological adhesion;cell adhesion;cell differentiation;cellular component assembly;cellular component organization;cellular component organization or biogenesis;cellular developmental process;cellular process;cellular response to acid;cellular response to amine stimulus;cellular response to amino acid stimulus;cellular response to chemical stimulus;cellular response to endogenous stimulus;cellula…	binding;growth factor binding;platelet-derived growth factor binding;protein binding	cell part;collagen;cytoplasmic part;extracellular matrix;extracellular matrix part;extracellular membrane-bounded organelle;extracellular organelle;extracellular region;extracellular region part;extracellular vesicular exosome;intracellular organelle part;intracellular part;lysosomal membrane;macromolecular complex;membrane;membrane-bounded organelle;membrane-bounded vesicle;organelle;organelle m…	Celladhesion;Collagen;Completeproteome;Extracellularmatrix;Glycoprotein;Hydroxylation;Referenceproteome;Repeat;Secreted;Signal	+	1.60753	0.0125978	4.23277	2.95312
P97326	CADH6_MOUSE	Cdh6	20.0453	20.2323	20.2318	23.5203	24.2376	23.8754	24.8015			biological adhesion;cell adhesion;cell-cell adhesion;cellular process;homophilic cell adhesion	binding;calcium ion binding;cation binding;ion binding;metal ion binding	cell part;extracellular membrane-bounded organelle;extracellular organelle;extracellular region part;extracellular vesicular exosome;integral to membrane;intrinsic to membrane;membrane;membrane part;membrane-bounded organelle;membrane-bounded vesicle;organelle;plasma membrane;vesicle	3D-structure;Calcium;Celladhesion;Cellmembrane;Cleavageonpairofbasicresidues;Completeproteome;Glycoprotein;Membrane;Metal-binding;Phosphoprotein;Referenceproteome;Repeat;Signal;Transmembrane;Transmembranehelix	+	4.15276	0	-3.93888	-9.20913
Q921I1	TRFE_MOUSE	Tf	12.2068	12.9616	12.8771	31.3719	32.2048	31.8974	32.413			actin cytoskeleton organization;actin filament organization;actin filament-based process;activation of JUN kinase activity;activation of MAPK activity;biological regulation;cation homeostasis;cation transport;cell differentiation;cellular cation homeostasis;cellular chemical homeostasis;cellular component organization;cellular component organization at cellular level;cellular component organizati…	binding;cation binding;cation transmembrane transporter activity;ferric iron binding;ferric iron transmembrane transporter activity;inorganic cation transmembrane transporter activity;ion binding;ion transmembrane transporter activity;iron ion binding;iron ion transmembrane transporter activity;metal ion binding;metal ion transmembrane transporter activity;substrate-specific transmembrane transpo…	apical plasma membrane;basal part of cell;basal plasma membrane;blood microparticle;cell part;cell surface;coated pit;cytoplasmic membrane-bounded vesicle;cytoplasmic part;cytoplasmic vesicle;cytoplasmic vesicle part;early endosome;endocytic vesicle;endosome;extracellular membrane-bounded organelle;extracellular organelle;extracellular region part;extracellular space;extracellular vesicular exoso…	Completeproteome;Directproteinsequencing;Disulfidebond;Glycoprotein;Iontransport;Iron;Irontransport;Metal-binding;Methylation;Referenceproteome;Repeat;Secreted;Signal;Transport	+	7.53078	0	-19.2899	-44.4432
O55131	SEPT7_MOUSE	Septin7	15.4686	16.2972	15.9842	13.8297	13.1983	12.5967	11.9787			anatomical structure morphogenesis;biological regulation;cell cycle phase;cell cycle process;cell division;cell part morphogenesis;cell projection morphogenesis;cell projection organization;cellular component assembly;cellular component morphogenesis;cellular component organization;cellular component organization at cellular level;cellular component organization or biogenesis;cellular component o…	binding;GTP binding;guanyl nucleotide binding;guanyl ribonucleotide binding;identical protein binding;nucleotide binding;protein binding;purine nucleotide binding;purine ribonucleoside triphosphate binding;purine ribonucleotide binding;ribonucleotide binding	actin cytoskeleton;actin filament bundle;actomyosin;axon part;axon terminus;axoneme;cell cortex;cell cortex part;cell division site part;cell part;cell projection part;chromosomal part;cleavage furrow;condensed chromosome kinetochore;cytoplasm;cytoplasmic part;cytoskeletal part;cytoskeleton;extracellular membrane-bounded organelle;extracellular organelle;extracellular region part;extracellular ve…	Acetylation;Cellcycle;Celldivision;Cellprojection;Centromere;Chromosome;Cilium;Coiledcoil;Completeproteome;Cytoplasm;Cytoskeleton;Directproteinsequencing;GTP-binding;Kinetochore;Mitosis;Nucleotide-binding;Phosphoprotein;Referenceproteome	+	2.69917	0.00133721	3.01582	4.93044
Q62318	TIF1B_MOUSE	Trim28	15.8967	15.7659	12.4489	18.4472	17.0299	17.2802	16.8458			anatomical structure morphogenesis;biological regulation;biosynthetic process;cell morphogenesis;cell morphogenesis involved in differentiation;cellular biosynthetic process;cellular component assembly;cellular component morphogenesis;cellular component organization;cellular component organization or biogenesis;cellular developmental process;cellular macromolecule biosynthetic process;cellular ma…	acid-amino acid ligase activity;binding;catalytic activity;cation binding;chromo shadow domain binding;DNA binding;enzyme binding;ion binding;kinase activity;Krueppel-associated box domain binding;ligase activity;ligase activity, forming carbon-nitrogen bonds;metal ion binding;nucleic acid binding;phosphotransferase activity, alcohol group as acceptor;protein binding;protein binding transcription…	cell part;chromatin;chromosomal part;euchromatin;heterochromatin;intracellular membrane-bounded organelle;intracellular organelle;intracellular organelle part;intracellular part;membrane-bounded organelle;nuclear chromatin;nuclear chromosome part;nuclear euchromatin;nuclear heterochromatin;nuclear part;nucleoplasm;nucleus;organelle;organelle part	Acetylation;Alternativesplicing;Bromodomain;Citrullination;Completeproteome;Isopeptidebond;Ligase;Metal-binding;Nucleus;Phosphoprotein;Referenceproteome;Repeat;Repressor;Transcription;Transcriptionregulation;Ublconjugation;Ublconjugationpathway;Zinc;Zinc-finger	+	1.31888	0.0304571	-2.69692	-2.37514
P08032	SPTA1_MOUSE	Spta1	13.0328	14.0464	13.1437	20.5116	20.7816	18.4486	20.9354			actin cytoskeleton organization;actin filament capping;actin filament-based process;anatomical structure development;biological regulation;biosynthetic process;cellular biosynthetic process;cellular component organization;cellular component organization at cellular level;cellular component organization or biogenesis;cellular component organization or biogenesis at cellular level;cellular membrane…	binding;calcium ion binding;cation binding;ion binding;metal ion binding;protein binding;protein dimerization activity;protein heterodimerization activity	cell cortex part;cell part;cortical cytoskeleton;cuticular plate;cytoplasmic part;cytoskeletal part;cytoskeleton;intracellular non-membrane-bounded organelle;intracellular organelle;intracellular organelle part;intracellular part;membrane;non-membrane-bounded organelle;organelle;organelle part;spectrin;spectrin-associated cytoskeleton	Actin-binding;Actincapping;Calcium;Cellshape;Completeproteome;Cytoplasm;Cytoskeleton;Metal-binding;Referenceproteome;Repeat;SH3domain	+	3.5879	0	-6.76166	-8.07681
Q8BND5	QSOX1_MOUSE	Qsox1	26.8857	26.8603	25.9912	25.1117	26.3265	26.0019	26.4135			biological regulation;cell redox homeostasis;cellular homeostasis;cellular macromolecule metabolic process;cellular metabolic process;cellular process;cellular protein metabolic process;homeostatic process;macromolecule metabolic process;metabolic process;negative regulation of autophagy;negative regulation of biological process;negative regulation of catabolic process;negative regulation of cell…	catalytic activity;flavin-linked sulfhydryl oxidase activity;intramolecular oxidoreductase activity;intramolecular oxidoreductase activity, interconverting keto- and enol-groups;intramolecular oxidoreductase activity, transposing S-S bonds;isomerase activity;oxidoreductase activity;oxidoreductase activity, acting on a sulfur group of donors;oxidoreductase activity, acting on a sulfur group of don…	cell part;cytoplasmic part;endoplasmic reticulum;extracellular membrane-bounded organelle;extracellular organelle;extracellular region part;extracellular space;extracellular vesicular exosome;Golgi apparatus;Golgi apparatus part;integral to Golgi membrane;integral to membrane;integral to organelle membrane;intercellular bridge;intracellular membrane-bounded organelle;intracellular organelle;intra…	3D-structure;Alternativesplicing;Completeproteome;Disulfidebond;FAD;Flavoprotein;Glycoprotein;Golgiapparatus;Membrane;Oxidoreductase;Referenceproteome;Secreted;Signal;Transmembrane;Transmembranehelix		0.675682	0.261102	0.615676	1.16312
Q3UV17	K22O_MOUSE	Krt76	26.7187	25.8092	26.0113	15.6878	13.04	13.6069	12.8186			anatomical structure development;developmental process;epidermis development;gland development;organ development;sebaceous gland development;tissue development	structural molecule activity	cell part;cytoskeletal part;extracellular membrane-bounded organelle;extracellular organelle;extracellular region part;extracellular vesicular exosome;intermediate filament;intracellular membrane-bounded organelle;intracellular organelle;intracellular organelle part;intracellular part;keratin filament;macromolecular complex;membrane-bounded organelle;membrane-bounded vesicle;nucleus;organelle;org…	Coiledcoil;Completeproteome;Intermediatefilament;Keratin;Referenceproteome	+	4.66956	0	12.3914	13.6454
P63325	RS10_MOUSE	Rps10	13.2523	13.5763	12.5642	16.8418	15.7916	14.2213	16.6837			cellular component assembly;cellular component assembly at cellular level;cellular component organization;cellular component organization at cellular level;cellular component organization or biogenesis;cellular component organization or biogenesis at cellular level;cellular macromolecular complex assembly;cellular macromolecular complex subunit organization;cellular process;macromolecular complex…	structural constituent of ribosome;structural molecule activity	adherens junction;anchoring junction;cell junction;cell part;cell-substrate adherens junction;cell-substrate junction;cytoplasm;cytosolic small ribosomal subunit;extracellular membrane-bounded organelle;extracellular organelle;extracellular region part;extracellular vesicular exosome;focal adhesion;intracellular non-membrane-bounded organelle;intracellular organelle;intracellular organelle part;i…	Completeproteome;Cytoplasm;Methylation;Nucleus;Phosphoprotein;Referenceproteome;Ribonucleoprotein;Ribosomalprotein	+	1.83369	0.0090902	-2.7537	-3.22698
Q8BFR5	EFTU_MOUSE	Tufm	14.866	14.2808	12.1706	19.4269	15.5267	13.4643	13.7716			biosynthetic process;cellular biosynthetic process;cellular macromolecule biosynthetic process;cellular macromolecule metabolic process;cellular metabolic process;cellular process;macromolecule biosynthetic process;macromolecule metabolic process;metabolic process;translational elongation	binding;catalytic activity;GTP binding;GTPase activity;guanyl nucleotide binding;guanyl ribonucleotide binding;hydrolase activity;hydrolase activity, acting on acid anhydrides;hydrolase activity, acting on acid anhydrides, in phosphorus-containing anhydrides;nucleic acid binding;nucleoside-triphosphatase activity;nucleotide binding;purine nucleotide binding;purine ribonucleoside triphosphate bind…	cell part;cytoplasmic part;extracellular membrane-bounded organelle;extracellular organelle;extracellular region part;extracellular vesicular exosome;intracellular membrane-bounded organelle;intracellular non-membrane-bounded organelle;intracellular organelle;intracellular organelle part;intracellular part;membrane;membrane-bounded organelle;membrane-bounded vesicle;mitochondrial inner membrane;m…	Acetylation;Alternativesplicing;Completeproteome;Directproteinsequencing;Elongationfactor;GTP-binding;Mitochondrion;Nucleotide-binding;Proteinbiosynthesis;Referenceproteome;Transitpeptide		0.444164	0.38495	-1.77493	-0.954043
P28862	MMP3_MOUSE	Mmp3	16.106	15.8428	15.5424	19.0068	19.4165	20.6209	20.2484	Matrisome-associated	ECM Regulators	biological regulation;catabolic process;cellular process;cellular response to acid;cellular response to amine stimulus;cellular response to amino acid stimulus;cellular response to chemical stimulus;cellular response to endogenous stimulus;cellular response to organic nitrogen;cellular response to organic substance;cellular response to stimulus;collagen catabolic process;collagen metabolic proces…	binding;calcium ion binding;catalytic activity;cation binding;endopeptidase activity;hydrolase activity;ion binding;metal ion binding;metalloendopeptidase activity;metallopeptidase activity;peptidase activity;peptidase activity, acting on L-amino acid peptides;transition metal ion binding;zinc ion binding	cell part;cytoplasmic part;cytosol;extracellular matrix;extracellular region;extracellular region part;intracellular membrane-bounded organelle;intracellular organelle;intracellular part;membrane-bounded organelle;mitochondrion;organelle;proteinaceous extracellular matrix	Calcium;Collagendegradation;Completeproteome;Disulfidebond;Extracellularmatrix;Glycoprotein;Hydrolase;Metal-binding;Metalloprotease;Protease;Referenceproteome;Repeat;Secreted;Signal;Zinc;Zymogen	+	3.47738	0	-3.99274	-7.13919
Q61739;Q61739-2	ITA6_MOUSE	Itga6	20.6984	20.5635	19.6158	19.0882	20.2039	19.6012	19.8934			anatomical structure development;anatomical structure morphogenesis;biological adhesion;biological regulation;brown fat cell differentiation;cell adhesion;cell adhesion mediated by integrin;cell communication;cell differentiation;cell migration;cell motility;cell projection assembly;cell projection organization;cell surface receptor linked signaling pathway;cell-cell adhesion;cell-matrix adhesion…	binding;cation binding;integrin binding;ion binding;metal ion binding;protein binding;protein complex binding;receptor binding	adherens junction;alpha6-beta4 integrin complex;anchoring junction;basal part of cell;basal plasma membrane;basement membrane;basolateral plasma membrane;cell junction;cell part;cell projection;cell surface;cell-cell adherens junction;cell-cell junction;cell-substrate adherens junction;cell-substrate junction;external side of plasma membrane;extracellular matrix part;extracellular region part;fil…	Alternativesplicing;Calcium;Celladhesion;Cellmembrane;Cleavageonpairofbasicresidues;Completeproteome;Disulfidebond;Glycoprotein;Integrin;Lipoprotein;Membrane;Metal-binding;Palmitate;Phosphoprotein;Receptor;Referenceproteome;Repeat;Signal;Transmembrane;Transmembranehelix		0.706607	0.248475	0.595829	1.19167
P10493	NID1_MOUSE	Nid1	17.6061	18.3413	16.8432	14.9754	16.5986	15.7404	16.6991	Core matrisome	ECM Glycoproteins	biological adhesion;biological regulation;cell adhesion;cell-matrix adhesion;cell-substrate adhesion;cellular component organization;cellular component organization at cellular level;cellular component organization or biogenesis;cellular component organization or biogenesis at cellular level;cellular process;extracellular matrix organization;extracellular structure organization;glomerular basemen…	binding;calcium ion binding;cation binding;collagen binding;extracellular matrix binding;glycoprotein binding;ion binding;laminin binding;laminin-1 binding;metal ion binding;protein binding;proteoglycan binding	basal lamina;basement membrane;cell part;cell periphery;extracellular matrix;extracellular matrix part;extracellular membrane-bounded organelle;extracellular organelle;extracellular region;extracellular region part;extracellular vesicular exosome;membrane-bounded organelle;membrane-bounded vesicle;organelle;proteinaceous extracellular matrix;vesicle	3D-structure;Basementmembrane;Calcium;Celladhesion;Completeproteome;Directproteinsequencing;Disulfidebond;EGF-likedomain;Extracellularmatrix;Glycoprotein;Referenceproteome;Repeat;Secreted;Signal;Sulfation	+	1.34551	0.0368136	1.59345	2.2761
P06801	MAOX_MOUSE	Me1	20.0139	20.2957	20.0317	21.4601	21.6749	21.9182	21.4583			carboxylic acid metabolic process;cellular component assembly;cellular component organization;cellular component organization or biogenesis;cellular ketone metabolic process;cellular metabolic process;cellular process;dicarboxylic acid metabolic process;macromolecular complex assembly;macromolecular complex subunit organization;malate metabolic process;metabolic process;organic acid metabolic pro…	binding;carbon-carbon lyase activity;carboxy-lyase activity;catalytic activity;cation binding;coenzyme binding;cofactor binding;ion binding;lyase activity;malate dehydrogenase (decarboxylating) activity;malate dehydrogenase (oxaloacetate-decarboxylating) (NADP+) activity;malate dehydrogenase activity;malic enzyme activity;manganese ion binding;metal ion binding;NAD binding;nucleotide binding;oxal…	cell part;cytoplasmic part;cytosol;intracellular membrane-bounded organelle;intracellular organelle;intracellular part;membrane-bounded organelle;mitochondrion;organelle	Acetylation;Completeproteome;Cytoplasm;Directproteinsequencing;Metal-binding;NADP;Oxidoreductase;Referenceproteome	+	3.78469	0.000202335	-1.51406	-6.05296
Q61147	CERU_MOUSE	Cp	26.8861	27.4141	26.5668	13.2258	13.7907	11.7529	12.8131			biological regulation;cation homeostasis;cation transport;cellular cation homeostasis;cellular chemical homeostasis;cellular homeostasis;cellular ion homeostasis;cellular iron ion homeostasis;cellular metal ion homeostasis;cellular process;chemical homeostasis;copper ion transport;establishment of localization;homeostatic process;ion homeostasis;ion transport;iron ion homeostasis;metal ion homeos…	binding;catalytic activity;cation binding;chaperone binding;copper ion binding;ferroxidase activity;ion binding;metal ion binding;oxidoreductase activity;oxidoreductase activity, oxidizing metal ions;oxidoreductase activity, oxidizing metal ions, oxygen as acceptor;protein binding;transition metal ion binding	blood microparticle;cell part;cytoplasmic part;extracellular membrane-bounded organelle;extracellular organelle;extracellular region part;extracellular space;extracellular vesicular exosome;intracellular organelle part;intracellular part;lysosomal membrane;membrane;membrane-bounded organelle;membrane-bounded vesicle;organelle;organelle membrane;organelle part;vacuolar membrane;vacuolar part;vesic…	Completeproteome;Copper;Coppertransport;Disulfidebond;Glycoprotein;Iontransport;Metal-binding;Oxidoreductase;Referenceproteome;Repeat;Secreted;Signal;Transport	+	5.76849	0	14.0601	21.6443
P26645	MARCS_MOUSE	Marcks	16.5607	16.8959	16.8454	14.48	14.6996	13.3325	12.7904				binding;enzyme binding;kinase binding;protein binding;protein kinase binding;protein kinase C binding	adherens junction;anchoring junction;cell cortex;cell junction;cell part;cell-substrate adherens junction;cell-substrate junction;centrosome;cytoplasm;cytoplasmic part;cytoskeletal part;extracellular membrane-bounded organelle;extracellular organelle;extracellular region part;extracellular vesicular exosome;female germ cell nucleus;focal adhesion;germ cell nucleus;germinal vesicle;intracellular m…	3D-structure;Actin-binding;Calmodulin-binding;Completeproteome;Cytoplasm;Cytoskeleton;Directproteinsequencing;Lipoprotein;Membrane;Myristate;Phosphoprotein;Referenceproteome	+	2.52072	0.00182306	2.94169	4.54098
P07356	ANXA2_MOUSE	Anxa2	19.1546	18.1498	18.4349	13.3697	13.2147	14.7441	14.3849	Matrisome-associated	ECM-affiliated Proteins	anatomical structure formation involved in morphogenesis;angiogenesis;biological regulation;body fluid secretion;cellular component assembly;cellular component assembly at cellular level;cellular component organization;cellular component organization at cellular level;cellular component organization or biogenesis;cellular component organization or biogenesis at cellular level;cellular membrane or…	binding;calcium ion binding;calcium-dependent phospholipid binding;calcium-dependent protein binding;cation binding;enzyme inhibitor activity;enzyme regulator activity;ion binding;lipase inhibitor activity;lipid binding;metal ion binding;phosphatidylinositol binding;phosphatidylinositol-4,5-bisphosphate binding;phospholipase A2 inhibitor activity;phospholipase inhibitor activity;phospholipid bind…	basement membrane;basolateral plasma membrane;cell cortex;cell part;cell projection;cell surface;cytoplasm;cytoplasmic membrane-bounded vesicle;cytoplasmic part;cytoplasmic vesicle;cytosol;early endosome;endosomal part;endosome;endosome membrane;extracellular matrix part;extracellular membrane-bounded organelle;extracellular organelle;extracellular region part;extracellular space;extracellular ve…	3D-structure;Acetylation;Annexin;Basementmembrane;Calcium;Calcium/phospholipid-binding;Completeproteome;Extracellularmatrix;Phosphoprotein;Referenceproteome;Repeat;Secreted;Ublconjugation	+	3.57516	0	4.6514	7.62222
P17918	PCNA_MOUSE	Pcna	13.1832	15.7284	14.5411	16.5944	15.6859	17.4979	16.6149			base-excision repair, gap-filling;biological regulation;biosynthetic process;cellular biosynthetic process;cellular macromolecule biosynthetic process;cellular macromolecule metabolic process;cellular metabolic process;cellular nitrogen compound metabolic process;cellular process;cellular response to abiotic stimulus;cellular response to chemical stimulus;cellular response to light stimulus;cellu…	binding;catalytic activity;chromatin binding;damaged DNA binding;dinucleotide insertion or deletion binding;DNA binding;DNA insertion or deletion binding;DNA N-glycosylase activity;DNA polymerase binding;DNA polymerase processivity factor activity;double-stranded DNA binding;enzyme binding;enzyme regulator activity;hydrolase activity;hydrolase activity, acting on glycosyl bonds;hydrolase activity…	cell part;centrosome;chromosomal part;cyclin-dependent protein kinase holoenzyme complex;cytoplasm;cytoplasmic part;cytoskeletal part;extracellular membrane-bounded organelle;extracellular organelle;extracellular region part;extracellular vesicular exosome;intracellular;intracellular membrane-bounded organelle;intracellular non-membrane-bounded organelle;intracellular organelle;intracellular orga…	Acetylation;Completeproteome;DNA-binding;DNAdamage;DNArepair;DNAreplication;Isopeptidebond;Methylation;Nucleus;Phosphoprotein;Referenceproteome;Ublconjugation	+	1.42035	0.0257735	-2.11406	-2.47262
Q60673	PTPRN_MOUSE	Ptprn	18.1091	18.8245	16.6227	16.7036	17.3161	17.1295	17.4216			biological regulation;cellular macromolecule metabolic process;cellular metabolic process;cellular process;cellular protein metabolic process;dephosphorylation;establishment of localization;establishment of localization in cell;hormone secretion;hormone transport;insulin secretion;macromolecule metabolic process;macromolecule modification;metabolic process;peptide hormone secretion;peptide secret…	binding;catalytic activity;cytoskeletal protein binding;hydrolase activity;hydrolase activity, acting on ester bonds;phosphatase activity;phosphoric ester hydrolase activity;protein binding;spectrin binding	cell part;integral to membrane;intrinsic to membrane;membrane part	Completeproteome;Glycoprotein;Membrane;Receptor;Referenceproteome;Signal;Transmembrane;Transmembranehelix		0.566408	0.324785	0.709392	1.05253
Q61699;Q61699-2	HS105_MOUSE	Hsph1	17.3663	16.6052	14.6981	14.6031	12.5006	12.975	13.0061			biological regulation;cellular macromolecule metabolic process;cellular metabolic process;cellular process;cellular protein metabolic process;chaperone mediated protein folding requiring cofactor;chaperone-mediated protein folding;'de novo' posttranslational protein folding;'de novo' protein folding;macromolecule metabolic process;metabolic process;negative regulation of apoptosis;negative regula…	adenyl nucleotide binding;adenyl ribonucleotide binding;alpha-tubulin binding;ATP binding;binding;cytoskeletal protein binding;nucleotide binding;protein binding;purine nucleotide binding;purine ribonucleoside triphosphate binding;purine ribonucleotide binding;ribonucleotide binding;tubulin binding	cell part;cytoplasm;cytoplasmic part;cytosol;extracellular membrane-bounded organelle;extracellular organelle;extracellular region;extracellular region part;extracellular vesicular exosome;intracellular membrane-bounded organelle;intracellular organelle;intracellular organelle part;intracellular part;membrane-bounded organelle;membrane-bounded vesicle;nuclear part;nucleoplasm;nucleus;organelle;or…	Acetylation;Alternativesplicing;ATP-binding;Completeproteome;Cytoplasm;Directproteinsequencing;Nucleotide-binding;Nucleus;Phosphoprotein;Referenceproteome;Stressresponse	+	1.73536	0.0105905	2.95201	3.08271
Q8R422	CD109_MOUSE	Cd109	21.1762	21.7567	19.939	18.2661	19.1193	19.149	19.386	Matrisome-associated	ECM Regulators	anatomical structure development;anatomical structure formation involved in morphogenesis;biological regulation;cellular process;developmental process;epidermis development;hair cycle process;hair follicle development;molting cycle;molting cycle process;multicellular organismal process;negative regulation of biological process;negative regulation of cell communication;negative regulation of cell …	binding;cytokine binding;endopeptidase inhibitor activity;endopeptidase regulator activity;enzyme inhibitor activity;enzyme regulator activity;growth factor binding;peptidase inhibitor activity;peptidase regulator activity;protein binding;serine-type endopeptidase inhibitor activity;transforming growth factor beta binding	anchored to membrane;cell part;cell surface;extracellular region part;extracellular space;intrinsic to membrane;membrane;membrane part;plasma membrane	Baitregion;Cellmembrane;Completeproteome;Disulfidebond;Glycoprotein;GPI-anchor;Lipoprotein;Membrane;Proteaseinhibitor;Referenceproteome;Serineproteaseinhibitor;Signal;Thioesterbond	+	1.85435	0.0101149	1.97716	3.11747
P35564	CALX_MOUSE	Canx	20.3862	19.7894	18.8237	19.642	19.561	19.0444	19.5537			aging;cellular component organization;cellular component organization or biogenesis;cellular macromolecule metabolic process;cellular membrane organization;cellular metabolic process;cellular process;cellular protein metabolic process;chaperone-mediated protein folding;clathrin-mediated endocytosis;developmental process;endocytosis;establishment of localization;macromolecule metabolic process;mem…	binding;calcium ion binding;carbohydrate binding;cation binding;ion binding;metal ion binding	axon;cell body;cell part;cell projection;cell projection cytoplasm;cell projection part;cytoplasmic membrane-bounded vesicle;cytoplasmic part;cytoplasmic vesicle;dendrite cytoplasm;dendritic spine;endoplasmic reticulum;endoplasmic reticulum membrane;endoplasmic reticulum part;ER-mitochondrion membrane contact site;extracellular membrane-bounded organelle;extracellular organelle;extracellular regi…	Acetylation;Calcium;Chaperone;Completeproteome;Disulfidebond;Endoplasmicreticulum;Lectin;Lipoprotein;Membrane;Metal-binding;Palmitate;Phosphoprotein;Referenceproteome;Repeat;Signal;Transmembrane;Transmembranehelix		0.204999	0.733833	0.216162	0.42069
D3Z6Q9	BIN2_MOUSE	Bin2	17.5195	17.462	17.9598	15.6754	16.4816	16.5522	16.6649			cell chemotaxis;cell migration;cell motility;cellular component assembly;cellular component movement;cellular component organization;cellular component organization or biogenesis;cellular process;cellular response to chemical stimulus;cellular response to stimulus;chemotaxis;locomotion;macromolecular complex assembly;macromolecular complex subunit organization;podosome assembly;protein complex as…	binding;lipid binding;phospholipid binding	cell cortex;cell junction;cell part;cell projection;cytoplasmic part;cytoskeletal part;intracellular non-membrane-bounded organelle;intracellular organelle;intracellular organelle part;intracellular part;macromolecular complex;membrane part;non-membrane-bounded organelle;organelle;organelle part;phagocytic cup;plasma membrane part;podosome;protein complex	Celljunction;Cellmembrane;Cellprojection;Completeproteome;Cytoplasm;Membrane;Phosphoprotein;Referenceproteome	+	2.14389	0.0085509	1.30358	3.27635
P37889;P37889-2	FBLN2_MOUSE	Fbln2	21.4908	22.0858	20.7327	23.2169	24.2144	24.1762	24.155	Core matrisome	ECM Glycoproteins	biological regulation;positive regulation of biological process;positive regulation of cell adhesion;positive regulation of cell-substrate adhesion;positive regulation of cellular process;regulation of biological process;regulation of cell adhesion;regulation of cell-substrate adhesion;regulation of cellular process	binding;calcium ion binding;cation binding;extracellular matrix binding;ion binding;metal ion binding	extracellular matrix;extracellular membrane-bounded organelle;extracellular organelle;extracellular region part;extracellular vesicular exosome;membrane-bounded organelle;membrane-bounded vesicle;organelle;proteinaceous extracellular matrix;vesicle	Alternativesplicing;Calcium;Completeproteome;Directproteinsequencing;Disulfidebond;EGF-likedomain;Extracellularmatrix;Glycoprotein;Referenceproteome;Repeat;Secreted;Signal	+	2.65484	0.00173003	-2.50422	-4.68309
O08999	LTBP2_MOUSE	Ltbp2	17.2229	18.0943	17.5428	15.078	12.0378	12.0635	12.2414	Core matrisome	ECM Glycoproteins		binding;calcium ion binding;carbohydrate binding;cation binding;glycosaminoglycan binding;heparin binding;ion binding;metal ion binding;pattern binding;polysaccharide binding	extracellular membrane-bounded organelle;extracellular organelle;extracellular region part;extracellular space;extracellular vesicular exosome;membrane-bounded organelle;membrane-bounded vesicle;organelle;vesicle	Completeproteome;Directproteinsequencing;Disulfidebond;EGF-likedomain;Glycoprotein;Growthfactorbinding;Heparin-binding;Hydroxylation;Referenceproteome;Repeat;Secreted;Signal	+	2.486	0.00162674	4.76485	4.74695
P50518	VATE1_MOUSE	Atp6v1e1	13.8316	16.5187	15.2087	18.467	15.7118	15.7385	14.9366			ATP hydrolysis coupled proton transport;cation transport;cellular process;energy coupled proton transport, against electrochemical gradient;establishment of localization;hydrogen transport;ion transmembrane transport;ion transport;monovalent inorganic cation transport;proton transport;transmembrane transport;transport	active transmembrane transporter activity;ATPase activity;ATPase activity, coupled;ATPase activity, coupled to movement of substances;ATPase activity, coupled to transmembrane movement of ions;ATPase activity, coupled to transmembrane movement of ions, phosphorylative mechanism;ATPase activity, coupled to transmembrane movement of substances;ATPase binding;binding;catalytic activity;cation transm…	apical plasma membrane;cell part;cell projection;cytoplasm;cytoplasmic part;cytosol;endosome;extracellular membrane-bounded organelle;extracellular organelle;extracellular region part;extracellular vesicular exosome;intracellular membrane-bounded organelle;intracellular organelle;intracellular organelle part;intracellular part;lysosomal membrane;macromolecular complex;membrane;membrane part;membr…	Acetylation;Completeproteome;Directproteinsequencing;Hydrogeniontransport;Hydrolase;Iontransport;Phosphoprotein;Referenceproteome;Transport		0.395686	0.455386	-1.02714	-0.840302
Q03311	CHLE_MOUSE	Bche	12.6842	13.6458	14.2002	18.3995	20.0443	20.0136	19.9444			alcohol metabolic process;amine metabolic process;behavior;biological regulation;cell differentiation;cellular amine metabolic process;cellular biogenic amine metabolic process;cellular developmental process;cellular metabolic process;cellular nitrogen compound metabolic process;cellular process;choline metabolic process;cognition;developmental process;ethanolamine-containing compound metabolic p…	acetylcholinesterase activity;alcohol binding;amine binding;binding;carboxylic ester hydrolase activity;catalytic activity;cation binding;choline binding;cholinesterase activity;hydrolase activity;hydrolase activity, acting on ester bonds;identical protein binding;ion binding;protein binding;quaternary ammonium group binding	blood microparticle;cell part;cytoplasmic part;endoplasmic reticulum;endoplasmic reticulum lumen;endoplasmic reticulum part;extracellular region part;extracellular space;intracellular membrane-bounded organelle;intracellular organelle;intracellular organelle lumen;intracellular organelle part;intracellular part;membrane;membrane-bounded organelle;membrane-enclosed lumen;nuclear envelope lumen;nuc…	Completeproteome;Disulfidebond;Glycoprotein;Hydrolase;Phosphoprotein;Referenceproteome;Secreted;Serineesterase;Signal	+	3.79185	0	-6.09039	-8.6775
Q9CXW4	RL11_MOUSE	Rpl11	14.176	15.4178	11.0976	20.2275	12.8028	15.1479	14.295			biosynthetic process;cellular biosynthetic process;cellular component biogenesis;cellular component biogenesis at cellular level;cellular component organization or biogenesis;cellular component organization or biogenesis at cellular level;cellular localization;cellular macromolecule biosynthetic process;cellular macromolecule localization;cellular macromolecule metabolic process;cellular metaboli…	binding;nucleic acid binding;RNA binding;rRNA binding;structural constituent of ribosome;structural molecule activity	cell part;cytoplasm;cytosolic large ribosomal subunit;extracellular membrane-bounded organelle;extracellular organelle;extracellular region part;extracellular vesicular exosome;intracellular non-membrane-bounded organelle;intracellular organelle;intracellular organelle part;intracellular part;large ribosomal subunit;macromolecular complex;membrane;membrane-bounded organelle;membrane-bounded vesic…	Acetylation;Completeproteome;Nucleus;Phosphoprotein;Referenceproteome;Ribonucleoprotein;Ribosomalprotein;RNA-binding;rRNA-binding		0.407972	0.420099	-2.05452	-0.89791
Q99PT1	GDIR1_MOUSE	Arhgdia	13.0659	13.4386	12.7708	17.6477	18.7461	19.5484	18.9776			biological regulation;cell surface receptor linked signaling pathway;cellular process;cellular response to stimulus;intracellular signal transduction;negative regulation of biological process;negative regulation of cell migration;negative regulation of cell motility;negative regulation of cellular component movement;negative regulation of cellular process;negative regulation of locomotion;Ras pro…	enzyme activator activity;enzyme regulator activity;GDP-dissociation inhibitor activity;GTPase activator activity;GTPase regulator activity;nucleoside-triphosphatase regulator activity;Rho GDP-dissociation inhibitor activity;small GTPase regulator activity	cell part;cytoplasm;extracellular membrane-bounded organelle;extracellular organelle;extracellular region part;extracellular vesicular exosome;immunological synapse;intracellular membrane-bounded organelle;intracellular organelle;intracellular part;membrane;membrane part;membrane-bounded organelle;membrane-bounded vesicle;nucleus;organelle;plasma membrane part;vesicle	3D-structure;Acetylation;Completeproteome;Cytoplasm;Directproteinsequencing;GTPaseactivation;Phosphoprotein;Referenceproteome	+	4.02636	0	-5.6382	-9.42646
Q8VCT3	AMPB_MOUSE	Rnpep	16.1784	16.1979	13.9416	17.3186	17.1906	18.473	17.6671			alkene biosynthetic process;biosynthetic process;carboxylic acid biosynthetic process;carboxylic acid metabolic process;cellular alkene metabolic process;cellular biosynthetic process;cellular ketone metabolic process;cellular lipid metabolic process;cellular metabolic process;cellular process;fatty acid biosynthetic process;fatty acid metabolic process;icosanoid biosynthetic process;icosanoid me…	aminopeptidase activity;binding;catalytic activity;cation binding;exopeptidase activity;hydrolase activity;ion binding;metal ion binding;metallopeptidase activity;peptidase activity;peptidase activity, acting on L-amino acid peptides;transition metal ion binding;zinc ion binding	cell part;extracellular membrane-bounded organelle;extracellular organelle;extracellular region;extracellular region part;extracellular space;extracellular vesicular exosome;membrane;membrane-bounded organelle;membrane-bounded vesicle;organelle;plasma membrane;vesicle	Acetylation;Aminopeptidase;Completeproteome;Hydrolase;Metal-binding;Metalloprotease;Protease;Referenceproteome;Secreted;Zinc	+	1.57885	0.0169931	-2.22304	-2.7329
Q6IRU2	TPM4_MOUSE	Tpm4	18.5712	19.0048	19.2415	17.8918	18.6273	18.8839	18.7563			cell differentiation;cellular developmental process;cellular process;developmental process;osteoblast differentiation	binding;cation binding;ion binding;metal ion binding	actin filament bundle;actomyosin;adherens junction;anchoring junction;cell cortex part;cell junction;cell part;cell-substrate adherens junction;cell-substrate junction;cortical cytoskeleton;cytoplasm;cytoplasmic part;cytoskeletal part;cytoskeleton;extracellular membrane-bounded organelle;extracellular organelle;extracellular region part;extracellular vesicular exosome;focal adhesion;intracellular…	Acetylation;Actin-binding;Calcium;Coiledcoil;Completeproteome;Cytoplasm;Cytoskeleton;Metal-binding;Muscleprotein;Referenceproteome		0.594906	0.374108	0.39932	0.973839
P04186	CFAB_MOUSE	Cfb	25.6464	26.2859	25.5349	25.3371	26.426	25.6096	26.4742			activation of immune response;biological regulation;cell proliferation;complement activation;complement activation, alternative pathway;defense response;humoral immune response;immune effector process;immune response;immune system process;innate immune response;macromolecule metabolic process;metabolic process;positive regulation of biological process;positive regulation of immune response;positi…	catalytic activity;endopeptidase activity;hydrolase activity;peptidase activity;peptidase activity, acting on L-amino acid peptides;serine hydrolase activity;serine-type endopeptidase activity;serine-type peptidase activity	blood microparticle;extracellular membrane-bounded organelle;extracellular organelle;extracellular region part;extracellular space;extracellular vesicular exosome;membrane-bounded organelle;membrane-bounded vesicle;organelle;vesicle	Cleavageonpairofbasicresidues;Complementalternatepathway;Completeproteome;Disulfidebond;Glycoprotein;Hydrolase;Immunity;Innateimmunity;Protease;Referenceproteome;Repeat;Secreted;Serineprotease;Signal;Sushi;Zymogen		0.13247	0.826651	-0.139331	-0.282886
P14733	LMNB1_MOUSE	Lmnb1	16.7453	16.4902	15.5063	18.0069	17.2227	16.129	16.4957			biological regulation;positive regulation of biological process;positive regulation of catalytic activity;positive regulation of cell communication;positive regulation of cell cycle;positive regulation of cellular process;positive regulation of cyclin-dependent protein kinase activity;positive regulation of cyclin-dependent protein kinase activity involved in G2/M;positive regulation of intracell…	binding;enzyme binding;JUN kinase binding;kinase binding;phospholipase binding;protein binding;protein kinase binding;structural molecule activity	cell part;cytoskeletal part;envelope;intermediate filament;intracellular membrane-bounded organelle;intracellular organelle;intracellular organelle part;intracellular part;lamin filament;macromolecular complex;membrane;membrane-bounded organelle;nuclear envelope;nuclear inner membrane;nuclear matrix;nuclear membrane;nuclear part;nucleoplasm;nucleus;organelle;organelle envelope;organelle inner mem…	Acetylation;Coiledcoil;Completeproteome;Directproteinsequencing;Disulfidebond;Intermediatefilament;Lipoprotein;Membrane;Methylation;Nucleus;Phosphoprotein;Prenylation;Referenceproteome		0.560853	0.327992	-0.7163	-1.04662
Q9ES89	EXTL2_MOUSE	Extl2	20.6191	20.4813	19.4257	18.4501	19.5857	19.0456	19.5981			alcohol metabolic process;amine metabolic process;amino sugar metabolic process;aminoglycan biosynthetic process;aminoglycan metabolic process;biosynthetic process;carbohydrate biosynthetic process;carbohydrate metabolic process;cellular biosynthetic process;cellular carbohydrate metabolic process;cellular macromolecule biosynthetic process;cellular macromolecule metabolic process;cellular metabo…	acetylgalactosaminyltransferase activity;acetylglucosaminyltransferase activity;alpha-1,4-N-acetylgalactosaminyltransferase activity;binding;catalytic activity;cation binding;glucuronyl-galactosyl-proteoglycan 4-alpha-N-acetylglucosaminyltransferase activity;ion binding;metal ion binding;transferase activity;transferase activity, transferring glycosyl groups;transferase activity, transferring hex…	cell part;cytoplasmic part;endoplasmic reticulum;endoplasmic reticulum membrane;endoplasmic reticulum part;extracellular membrane-bounded organelle;extracellular organelle;extracellular region part;extracellular vesicular exosome;integral to membrane;intracellular membrane-bounded organelle;intracellular organelle;intracellular organelle part;intracellular part;intrinsic to membrane;membrane;memb…	3D-structure;Completeproteome;Disulfidebond;Endoplasmicreticulum;Glycoprotein;Glycosyltransferase;Manganese;Membrane;Metal-binding;Referenceproteome;Signal-anchor;Transferase;Transmembrane;Transmembranehelix		1.11834	0.0778631	1.00549	1.82532
P97467	AMD_MOUSE	Pam	20.5212	21.5919	20.8287	21.1484	21.2806	21.1216	21.1297			cellular metabolic process;cellular process;metabolic process;peptide amidation;peptide metabolic process;peptide modification	amidine-lyase activity;binding;carbon-nitrogen lyase activity;carboxylic acid binding;catalytic activity;cation binding;copper ion binding;ion binding;L-ascorbic acid binding;lyase activity;metal ion binding;monooxygenase activity;oxidoreductase activity;oxidoreductase activity, acting on paired donors, with incorporation or reduction of molecular oxygen;oxidoreductase activity, acting on paired …	cell part;cytoplasmic part;cytoplasmic vesicle membrane;cytoplasmic vesicle part;cytosol;extracellular membrane-bounded organelle;extracellular organelle;extracellular region part;extracellular vesicular exosome;integral to membrane;integral to plasma membrane;intracellular organelle part;intracellular part;intrinsic to membrane;intrinsic to plasma membrane;membrane;membrane part;membrane-bounded…	Cleavageonpairofbasicresidues;Completeproteome;Copper;Cytoplasmicvesicle;Disulfidebond;Glycoprotein;Lyase;Membrane;Metal-binding;Monooxygenase;Multifunctionalenzyme;Oxidoreductase;Phosphoprotein;Referenceproteome;Repeat;Signal;Transmembrane;Transmembranehelix;VitaminC;Zinc		0.288995	0.671866	-0.189461	-0.512169
P48356;P48356-2;P48356-3;P48356-4;P48356-5	LEPR_MOUSE	Lepr	17.5691	17.9903	16.6713	14.3379	12.0611	14.4929	13.3522			alcohol metabolic process;biological regulation;cellular process;cellular response to stimulus;cholesterol metabolic process;lipid metabolic process;metabolic process;negative regulation of biological process;negative regulation of biosynthetic process;negative regulation of carbohydrate metabolic process;negative regulation of catalytic activity;negative regulation of cellular biosynthetic proce…	binding;cytokine binding;cytokine receptor activity;identical protein binding;molecular transducer activity;protein binding;receptor activity;signal transducer activity;signaling receptor activity;transmembrane signaling receptor activity	cell part;extracellular region;integral to membrane;integral to plasma membrane;intrinsic to membrane;intrinsic to plasma membrane;macromolecular complex;membrane;membrane part;plasma membrane;plasma membrane part;protein complex;receptor complex	Alternativesplicing;Cellmembrane;Completeproteome;Disulfidebond;Glycoprotein;Immunoglobulindomain;Membrane;Obesity;Phosphoprotein;Polymorphism;Receptor;Referenceproteome;Repeat;Secreted;Signal;Transmembrane;Transmembranehelix	+	2.46476	0.00183784	3.84917	4.59126
Q9EQH3	VPS35_MOUSE	Vps35	13.5642	14.9595	14.2028	18.3785	12.7436	13.3418	13.415			cellular macromolecule metabolic process;cellular metabolic process;cellular process;cellular protein metabolic process;endosome transport;establishment of localization;establishment of localization in cell;establishment of protein localization;intracellular protein transport;intracellular transport;macromolecule metabolic process;metabolic process;primary metabolic process;protein maturation;pro…	protein transporter activity;substrate-specific transporter activity;transporter activity	cell part;cytoplasmic part;cytosol;early endosome;endosome;extracellular membrane-bounded organelle;extracellular organelle;extracellular region part;extracellular vesicular exosome;integral to membrane;intracellular membrane-bounded organelle;intracellular organelle;intracellular organelle part;intracellular part;intrinsic to membrane;late endosome;lysosomal membrane;macromolecular complex;membr…	Completeproteome;Cytoplasm;Directproteinsequencing;Endosome;Membrane;Phosphoprotein;Proteintransport;Referenceproteome;Transport		0.0497924	0.924714	-0.227519	-0.134777
Q922P8	T132A_MOUSE	Tmem132a	16.7837	16.4694	14.4595	18.6796	19.4018	19.5549	19.1661					cell part;cytoplasmic part;endoplasmic reticulum membrane;endoplasmic reticulum part;extracellular membrane-bounded organelle;extracellular organelle;extracellular region part;extracellular vesicular exosome;Golgi apparatus part;Golgi membrane;integral to membrane;intracellular organelle part;intracellular part;intrinsic to membrane;membrane;membrane part;membrane-bounded organelle;membrane-bound…	Completeproteome;Endoplasmicreticulum;Glycoprotein;Golgiapparatus;Membrane;Referenceproteome;Signal;Transmembrane;Transmembranehelix	+	2.41381	0.00189637	-3.29641	-4.39659
Q6URW6;Q6URW6-2;Q6URW6-3	MYH14_MOUSE	Myh14	13.9615	15.1151	12.129	19.121	13.7712	17.3847	14.6939			actin cytoskeleton organization;actin filament-based movement;actin filament-based process;actomyosin structure organization;anatomical structure development;anatomical structure morphogenesis;behavior;biological regulation;cell part morphogenesis;cellular chemical homeostasis;cellular component morphogenesis;cellular component movement;cellular component organization;cellular component organizat…	actin binding;actin filament binding;actin-dependent ATPase activity;adenyl nucleotide binding;adenyl ribonucleotide binding;ATP binding;ATPase activity;ATPase activity, coupled;binding;catalytic activity;cytoskeletal protein binding;hydrolase activity;hydrolase activity, acting on acid anhydrides;hydrolase activity, acting on acid anhydrides, in phosphorus-containing anhydrides;microfilament mot…	actin filament bundle;actomyosin;axon;brush border;cell part;cell projection;cell projection part;cytoplasm;cytoskeletal part;extracellular membrane-bounded organelle;extracellular organelle;extracellular region part;extracellular vesicular exosome;growth cone;intracellular organelle part;intracellular part;macromolecular complex;membrane;membrane-bounded organelle;membrane-bounded vesicle;myelin…	Acetylation;Actin-binding;Alternativesplicing;ATP-binding;Calmodulin-binding;Cellshape;Coiledcoil;Completeproteome;Directproteinsequencing;Motorprotein;Myosin;Nucleotide-binding;Phosphoprotein;Referenceproteome		0.736518	0.152211	-2.50749	-1.45371
E9PWQ3	E9PWQ3_MOUSE	Col6a3	19.804	20.6896	19.9292	14.0935	13.7856	12.1399	12.8311	Core matrisome	Collagens		endopeptidase inhibitor activity;endopeptidase regulator activity;enzyme inhibitor activity;enzyme regulator activity;peptidase inhibitor activity;peptidase regulator activity;serine-type endopeptidase inhibitor activity	cell part;collagen;extracellular matrix;extracellular matrix part;extracellular membrane-bounded organelle;extracellular organelle;extracellular region part;extracellular space;extracellular vesicular exosome;membrane;membrane-bounded organelle;membrane-bounded vesicle;organelle;plasma membrane;proteinaceous extracellular matrix;sarcolemma;vesicle	3D-structure;Completeproteome;Proteomicsidentification;Referenceproteome	+	4.14845	0	6.92844	10.2246
E9Q453;E9Q456;G5E8R2	E9Q453_MOUSE;E9Q456_MOUSE;G5E8R2_MOUSE	Tpm1	13.3843	12.1719	12.6741	18.0092	17.5059	18.6825	17.4636			chordate embryonic development;developmental process;embryo development;embryo development ending in birth or egg hatching;in utero embryonic development	structural constituent of cytoskeleton;structural molecule activity	cell part;contractile fiber;contractile fiber part;cytoplasm;cytoplasmic part;cytoskeletal part;intracellular non-membrane-bounded organelle;intracellular organelle;intracellular organelle part;intracellular part;muscle thin filament tropomyosin;myofibril;non-membrane-bounded organelle;organelle;organelle part	Coiledcoil;Completeproteome;Proteomicsidentification;Referenceproteome	+	4.07342	0	-5.17189	-9.45821
P09803	CADH1_MOUSE	Cdh1	20.555	20.8677	20.795	22.439	23.0328	22.6709	22.9506			adherens junction organization;anatomical structure development;anatomical structure formation involved in morphogenesis;anatomical structure morphogenesis;biological adhesion;biological regulation;calcium-dependent cell-cell adhesion;cell adhesion;cell development;cell differentiation;cell junction assembly;cell junction organization;cell morphogenesis;cell morphogenesis involved in differentiat…	ankyrin binding;beta-catenin binding;binding;calcium ion binding;cation binding;cell adhesion molecule binding;cytoskeletal protein binding;enzyme binding;gamma-catenin binding;glycoprotein binding;GTPase activating protein binding;ion binding;metal ion binding;phosphatase binding;protein binding;protein domain specific binding;protein phosphatase binding	actin cytoskeleton;adherens junction;aggresome;anchoring junction;apical junction complex;apical part of cell;axon;axon part;axon terminus;basolateral plasma membrane;catenin complex;cell junction;cell part;cell periphery;cell projection;cell projection part;cell surface;cell-cell adherens junction;cell-cell junction;cell-substrate adherens junction;cell-substrate junction;cytoplasm;cytoplasmic p…	3D-structure;Calcium;Celladhesion;Celljunction;Cellmembrane;Cleavageonpairofbasicresidues;Completeproteome;Directproteinsequencing;Disulfidebond;Endosome;Glycoprotein;Golgiapparatus;Membrane;Metal-binding;Phosphoprotein;Referenceproteome;Repeat;Signal;Transmembrane;Transmembranehelix;Ublconjugation	+	4.0349	0	-2.03412	-7.29123
P59999	ARPC4_MOUSE	Arpc4	13.6164	13.3856	12.727	20.4121	18.37	18.9723	18.5639			actin cytoskeleton organization;actin filament organization;actin filament polymerization;actin filament-based process;actin nucleation;actin polymerization or depolymerization;Arp2/3 complex-mediated actin nucleation;biological regulation;cellular component assembly;cellular component assembly at cellular level;cellular component organization;cellular component organization at cellular level;cel…	binding;enzyme binding;protein binding;structural constituent of cytoskeleton;structural molecule activity	Arp2/3 protein complex;cell part;cell projection;cytoplasm;cytoskeletal part;extracellular membrane-bounded organelle;extracellular organelle;extracellular region part;extracellular vesicular exosome;intracellular organelle part;intracellular part;macromolecular complex;membrane-bounded organelle;membrane-bounded vesicle;organelle;organelle part;protein complex;vesicle	Acetylation;Actin-binding;Cellprojection;Completeproteome;Cytoplasm;Cytoskeleton;Directproteinsequencing;Referenceproteome	+	3.74507	0	-5.8366	-8.46031
E9PV24	FIBA_MOUSE	Fga	23.9997	23.725	24.446	22.0395	22.7958	23.7302	22.5679	Core matrisome	ECM Glycoproteins	antibacterial humoral response;antimicrobial humoral response;biological adhesion;biological regulation;blood coagulation;blood coagulation, common pathway;cell adhesion;cell-cell adhesion;cell-matrix adhesion;cell-substrate adhesion;cellular component assembly;cellular component assembly at cellular level;cellular component organization;cellular component organization at cellular level;cellular …	structural molecule activity	blood microparticle;cell cortex;cell part;cell surface;cytoplasmic membrane-bounded vesicle;cytoplasmic part;cytoplasmic vesicle;external side of plasma membrane;extracellular membrane-bounded organelle;extracellular organelle;extracellular region part;extracellular space;extracellular vesicular exosome;fibrinogen complex;intracellular membrane-bounded organelle;intracellular organelle;intracellu…	Adaptiveimmunity;Alternativesplicing;Bloodcoagulation;Coiledcoil;Completeproteome;Disulfidebond;Glycoprotein;Hemostasis;Hydroxylation;Immunity;Innateimmunity;Phosphoprotein;Referenceproteome;Secreted;Signal	+	1.4251	0.0355055	1.27352	2.30165
Q99JY9	ARP3_MOUSE	Actr3	14.0157	12.4423	13.0003	19.1969	16.8765	18.0851	17.2308			actin cytoskeleton organization;actin filament organization;actin filament-based process;actin nucleation;anatomical structure morphogenesis;Arp2/3 complex-mediated actin nucleation;asymmetric cell division;biological regulation;cell cycle;cell cycle cytokinesis;cell cycle process;cell division;cell part morphogenesis;cell projection morphogenesis;cell projection organization;cellular component m…	adenyl nucleotide binding;adenyl ribonucleotide binding;ATP binding;binding;nucleotide binding;purine nucleotide binding;purine ribonucleoside triphosphate binding;purine ribonucleotide binding;ribonucleotide binding;structural constituent of cytoskeleton;structural molecule activity	actin filament;adherens junction;anchoring junction;Arp2/3 protein complex;brush border;cell junction;cell part;cell projection;cell-cell junction;cell-substrate adherens junction;cell-substrate junction;cytoplasmic part;cytoskeletal part;excitatory synapse;extracellular membrane-bounded organelle;extracellular organelle;extracellular region part;extracellular vesicular exosome;focal adhesion;Gol…	Acetylation;Actin-binding;ATP-binding;Cellprojection;Ciliumbiogenesis/degradation;Completeproteome;Cytoplasm;Cytoskeleton;Directproteinsequencing;Nucleotide-binding;Referenceproteome	+	2.89012	0.000492958	-4.69456	-5.7084
P02468	LAMC1_MOUSE	Lamc1	19.206	18.9612	17.7021	17.4648	18.3787	18.3344	18.4409	Core matrisome	ECM Glycoproteins	anatomical structure morphogenesis;biological adhesion;cell adhesion;cell junction assembly;cell junction organization;cell migration;cell morphogenesis;cell morphogenesis involved in differentiation;cell motility;cell projection organization;cell-substrate adhesion;cell-substrate junction assembly;cellular component assembly;cellular component assembly at cellular level;cellular component disass…	binding;extracellular matrix structural constituent;glycolipid binding;glycosphingolipid binding;lipid binding;sphingolipid binding;structural molecule activity	basal lamina;basement membrane;extracellular matrix;extracellular matrix part;extracellular membrane-bounded organelle;extracellular organelle;extracellular region;extracellular region part;extracellular vesicular exosome;laminin complex;laminin-10 complex;macromolecular complex;membrane-bounded organelle;membrane-bounded vesicle;organelle;protein complex;vesicle	3D-structure;Basementmembrane;Celladhesion;Coiledcoil;Completeproteome;Disulfidebond;Extracellularmatrix;Glycoprotein;LamininEGF-likedomain;Phosphoprotein;Referenceproteome;Repeat;Secreted;Signal		0.431385	0.470519	0.468424	0.813105
Q9D662	SC23B_MOUSE	Sec23b	13.7413	14.3633	12.9126	17.4615	14.3893	14.5679	15.0806			cellular process;ER to Golgi vesicle-mediated transport;establishment of localization;establishment of localization in cell;establishment of protein localization;Golgi vesicle transport;intracellular protein transport;intracellular transport;protein transport;transport;vesicle-mediated transport	binding;cation binding;ion binding;metal ion binding;transition metal ion binding;zinc ion binding	cell part;COPII vesicle coat;cytoplasmic part;cytoplasmic vesicle part;endomembrane system;endoplasmic reticulum membrane;endoplasmic reticulum part;endoplasmic reticulum-Golgi intermediate compartment membrane;Golgi apparatus part;Golgi membrane;intracellular membrane-bounded organelle;intracellular organelle;intracellular organelle part;intracellular part;macromolecular complex;membrane;membran…	Acetylation;Completeproteome;Endoplasmicreticulum;ER-Golgitransport;Golgiapparatus;Membrane;Proteintransport;Referenceproteome;Transport		0.918004	0.102238	-1.70248	-1.68301
Q61316	HSP74_MOUSE	Hspa4	21.0851	21.0517	19.9321	14.6724	13.2937	12.6898	12.8893			cellular component assembly;cellular component assembly at cellular level;cellular component organization;cellular component organization at cellular level;cellular component organization or biogenesis;cellular component organization or biogenesis at cellular level;cellular macromolecular complex assembly;cellular macromolecular complex subunit organization;cellular membrane organization;cellular…	adenyl nucleotide binding;adenyl ribonucleotide binding;ATP binding;binding;nucleotide binding;purine nucleotide binding;purine ribonucleoside triphosphate binding;purine ribonucleotide binding;ribonucleotide binding	cell part;cytoplasmic part;cytosol;extracellular membrane-bounded organelle;extracellular organelle;extracellular region part;extracellular vesicular exosome;intracellular membrane-bounded organelle;intracellular organelle;intracellular part;membrane-bounded organelle;membrane-bounded vesicle;mitochondrion;organelle;vesicle	Acetylation;ATP-binding;Completeproteome;Cytoplasm;Directproteinsequencing;Nucleotide-binding;Phosphoprotein;Referenceproteome;Stressresponse	+	4.12282	0	7.30335	10.1955
Q9CQ65	MTAP_MOUSE	Mtap	19.6198	19.7781	19.121	17.3242	16.9622	17.9941	17.3698			amine biosynthetic process;amine metabolic process;amino acid salvage;aspartate family amino acid biosynthetic process;aspartate family amino acid metabolic process;biosynthetic process;carboxylic acid biosynthetic process;carboxylic acid metabolic process;cellular amine metabolic process;cellular amino acid biosynthetic process;cellular amino acid metabolic process;cellular biosynthetic process;…	catalytic activity;phosphorylase activity;purine-nucleoside phosphorylase activity;S-methyl-5-thioadenosine phosphorylase activity;transferase activity;transferase activity, transferring glycosyl groups;transferase activity, transferring hexosyl groups;transferase activity, transferring pentosyl groups	cell part;cytoplasm;extracellular membrane-bounded organelle;extracellular organelle;extracellular region part;extracellular vesicular exosome;intracellular membrane-bounded organelle;intracellular organelle;intracellular part;membrane-bounded organelle;membrane-bounded vesicle;nucleus;organelle;vesicle	Acetylation;Completeproteome;Cytoplasm;Glycosyltransferase;Nucleus;Purinesalvage;Referenceproteome;Transferase	+	3.01318	0.000658228	2.0937	5.19782
Q9ET66	PI16_MOUSE	Pi16	22.6842	22.2249	22.0588	14.7349	12.4132	13.6719	12.7966			biological regulation;negative regulation of biological process;negative regulation of cardiac muscle hypertrophy;negative regulation of cardiac muscle tissue growth;negative regulation of cell differentiation;negative regulation of cell growth;negative regulation of cell growth involved in cardiac muscle cell development;negative regulation of cellular process;negative regulation of developmenta…	enzyme inhibitor activity;enzyme regulator activity;peptidase inhibitor activity;peptidase regulator activity	cell part;extracellular membrane-bounded organelle;extracellular organelle;extracellular region part;extracellular space;extracellular vesicular exosome;integral to membrane;intrinsic to membrane;membrane part;membrane-bounded organelle;membrane-bounded vesicle;organelle;vesicle	Alternativesplicing;Completeproteome;Glycoprotein;Membrane;Proteaseinhibitor;Referenceproteome;Signal;Transmembrane;Transmembranehelix	+	4.49889	0	8.91852	12.2146
Q99LD4;Q99LD4-2	CSN1_MOUSE	Gps1	15.2135	16.7466	15.0891	16.9817	15.9519	16.773	15.795			cellular macromolecule metabolic process;cellular metabolic process;cellular process;cellular protein metabolic process;cullin deneddylation;macromolecule metabolic process;macromolecule modification;metabolic process;primary metabolic process;protein deneddylation;protein metabolic process;protein modification by small protein conjugation or removal;protein modification by small protein removal;…		cell part;cytoplasm;intracellular membrane-bounded organelle;intracellular organelle;intracellular organelle part;intracellular part;macromolecular complex;membrane-bounded organelle;nuclear part;nucleus;organelle;organelle part;protein complex;signalosome	Alternativesplicing;Completeproteome;Cytoplasm;Nucleus;Phosphoprotein;Referenceproteome;Signalosome		0.559445	0.332415	-0.692343	-1.03949
Q01405	SC23A_MOUSE	Sec23a	13.6595	16.0086	13.126	16.7852	14.8816	15.5939	15.0199			cellular process;ER to Golgi vesicle-mediated transport;establishment of localization;establishment of localization in cell;establishment of protein localization;Golgi vesicle transport;intracellular protein transport;intracellular transport;protein transport;transport;vesicle-mediated transport	binding;cation binding;ion binding;metal ion binding;transition metal ion binding;zinc ion binding	cell part;coated vesicle;COPII vesicle coat;cytoplasmic membrane-bounded vesicle;cytoplasmic part;cytoplasmic vesicle;cytoplasmic vesicle part;endoplasmic reticulum membrane;endoplasmic reticulum part;ER to Golgi transport vesicle;Golgi apparatus part;Golgi membrane;intracellular membrane-bounded organelle;intracellular organelle;intracellular organelle part;intracellular part;macromolecular comp…	Acetylation;Completeproteome;Endoplasmicreticulum;ER-Golgitransport;Golgiapparatus;Membrane;Phosphoprotein;Proteintransport;Referenceproteome;Transport		0.68395	0.202451	-1.30542	-1.30416
O35685	NUDC_MOUSE	Nudc	18.2602	18.5117	18.3903	17.7894	17.9224	19.4538	19.1904			cell cycle phase;cell cycle process;cell division;cellular component organization;cellular component organization at cellular level;cellular component organization or biogenesis;cellular component organization or biogenesis at cellular level;cellular process;mitosis;nuclear division;organelle fission;organelle organization		cell part;cytoplasm;cytoskeletal part;intracellular membrane-bounded organelle;intracellular organelle;intracellular organelle part;intracellular part;macromolecular complex;membrane-bounded organelle;microtubule;nucleus;organelle;organelle part;protein complex	3D-structure;Acetylation;Cellcycle;Celldivision;Coiledcoil;Completeproteome;Cytoplasm;Cytoskeleton;Microtubule;Mitosis;Nucleus;Phosphoprotein;Referenceproteome		0.14956	0.793077	-0.201593	-0.330757
P53657	KPYR_MOUSE	Pklr	16.7457	17.1384	12.6044	16.4859	16.3719	16.9425	16.5445			alcohol catabolic process;alcohol metabolic process;anatomical structure development;carbohydrate catabolic process;carbohydrate metabolic process;catabolic process;cellular carbohydrate catabolic process;cellular carbohydrate metabolic process;cellular metabolic process;cellular process;developmental process;endocrine pancreas development;generation of precursor metabolites and energy;glucose ca…	adenyl nucleotide binding;adenyl ribonucleotide binding;alkali metal ion binding;ATP binding;binding;catalytic activity;cation binding;ion binding;kinase activity;magnesium ion binding;metal ion binding;nucleotide binding;phosphotransferase activity, alcohol group as acceptor;potassium ion binding;purine nucleotide binding;purine ribonucleoside triphosphate binding;purine ribonucleotide binding;p…	cell part;cytoplasmic part;cytosol;extracellular membrane-bounded organelle;extracellular organelle;extracellular region part;extracellular vesicular exosome;intracellular part;membrane-bounded organelle;membrane-bounded vesicle;organelle;vesicle	Acetylation;Allostericenzyme;Alternativesplicing;ATP-binding;Completeproteome;Glycolysis;Kinase;Magnesium;Metal-binding;Nucleotide-binding;Phosphoprotein;Potassium;Pyruvate;Referenceproteome;Transferase		0.383678	0.46506	-1.09004	-0.824358
P29533-2	VCAM1_MOUSE	Vcam1	22.2109	22.8967	22.1284	19.1246	18.525	18.8577	18.6351			amine metabolic process;anatomical structure development;anatomical structure morphogenesis;biological adhesion;biological regulation;carbohydrate homeostasis;cell adhesion;cell-cell adhesion;cell-matrix adhesion;cell-substrate adhesion;cellular chemical homeostasis;cellular glucose homeostasis;cellular homeostasis;cellular process;cellular response to carbohydrate stimulus;cellular response to c…	binding;catalytic activity;cell adhesion molecule binding;integrin binding;oxidoreductase activity;oxidoreductase activity, acting on the CH-NH2 group of donors;oxidoreductase activity, acting on the CH-NH2 group of donors, oxygen as acceptor;primary amine oxidase activity;protein binding;protein complex binding;receptor binding	alpha9-beta1 integrin-vascular cell adhesion molecule-1 complex;anchored to membrane;apical part of cell;cell part;cell periphery;cell projection;cell surface;cytoplasmic part;cytoskeletal part;early endosome;endoplasmic reticulum;endosome;external side of plasma membrane;extracellular membrane-bounded organelle;extracellular organelle;extracellular region part;extracellular space;extracellular v…	Alternativesplicing;Celladhesion;Cellmembrane;Completeproteome;Directproteinsequencing;Disulfidebond;Glycoprotein;GPI-anchor;Host-virusinteraction;Immunoglobulindomain;Lipoprotein;Membrane;Referenceproteome;Repeat;Signal;Transmembrane;Transmembranehelix	+	4.4918	0	3.62641	10.1556
P29533	VCAM1_MOUSE	Vcam1	26.4469	26.4084	25.2439	24.8443	26.0672	25.9201	26.2685			amine metabolic process;anatomical structure development;anatomical structure morphogenesis;biological adhesion;biological regulation;carbohydrate homeostasis;cell adhesion;cell-cell adhesion;cell-matrix adhesion;cell-substrate adhesion;cellular chemical homeostasis;cellular glucose homeostasis;cellular homeostasis;cellular process;cellular response to carbohydrate stimulus;cellular response to c…	binding;catalytic activity;cell adhesion molecule binding;integrin binding;oxidoreductase activity;oxidoreductase activity, acting on the CH-NH2 group of donors;oxidoreductase activity, acting on the CH-NH2 group of donors, oxygen as acceptor;primary amine oxidase activity;protein binding;protein complex binding;receptor binding	alpha9-beta1 integrin-vascular cell adhesion molecule-1 complex;anchored to membrane;apical part of cell;cell part;cell periphery;cell projection;cell surface;cytoplasmic part;cytoskeletal part;early endosome;endoplasmic reticulum;endosome;external side of plasma membrane;extracellular membrane-bounded organelle;extracellular organelle;extracellular region part;extracellular space;extracellular v…	Alternativesplicing;Celladhesion;Cellmembrane;Completeproteome;Directproteinsequencing;Disulfidebond;Glycoprotein;GPI-anchor;Host-virusinteraction;Immunoglobulindomain;Lipoprotein;Membrane;Referenceproteome;Repeat;Signal;Transmembrane;Transmembranehelix		0.201746	0.728991	0.258057	0.429404
Q9CQC6	BZW1_MOUSE	Bzw1	13.4115	12.7602	11.5555	17.5082	16.3512	14.9924	14.587			biological regulation;biosynthetic process;cellular biosynthetic process;cellular macromolecule biosynthetic process;cellular macromolecule metabolic process;cellular metabolic process;cellular nitrogen compound metabolic process;cellular process;macromolecule biosynthetic process;macromolecule metabolic process;metabolic process;nitrogen compound metabolic process;nucleic acid metabolic process;…		cell part;cytoplasm;intracellular part;membrane	Acetylation;Activator;Completeproteome;Phosphoprotein;Referenceproteome;Transcription;Transcriptionregulation	+	1.81175	0.00901186	-3.28402	-3.25018
Q61468	MSLN_MOUSE	Msln	24.6394	24.7984	22.9917	22.1355	22.786	22.216	22.8555			anatomical structure development;biological adhesion;cell adhesion;cellular process;developmental process;organ development;pancreas development		anchored to membrane;cell part;cell surface;cytoplasmic part;extracellular region part;extracellular space;Golgi apparatus;intracellular membrane-bounded organelle;intracellular organelle;intracellular part;intrinsic to membrane;membrane;membrane part;membrane-bounded organelle;organelle;plasma membrane	Celladhesion;Cellmembrane;Cleavageonpairofbasicresidues;Completeproteome;Disulfidebond;Glycoprotein;Golgiapparatus;GPI-anchor;Lipoprotein;Membrane;Referenceproteome;Secreted;Signal	+	1.56795	0.0209097	1.64493	2.60403
Q60847;Q60847-2;Q60847-5	COCA1_MOUSE	Col12a1	18.7704	19.683	18.7655	15.9405	17.878	17.2293	17.7903	Core matrisome	Collagens	biological adhesion;cell adhesion;cell differentiation;cellular developmental process;cellular process;developmental process;endodermal cell differentiation		collagen;extracellular matrix;extracellular matrix part;extracellular membrane-bounded organelle;extracellular organelle;extracellular region part;extracellular space;extracellular vesicular exosome;membrane-bounded organelle;membrane-bounded vesicle;organelle;proteinaceous extracellular matrix;vesicle	Alternativesplicing;Celladhesion;Collagen;Completeproteome;Disulfidebond;Extracellularmatrix;Glycoprotein;Hydroxylation;Referenceproteome;Repeat;Secreted;Signal	+	1.60757	0.0175406	1.86342	2.71255
Q921F2	TADBP_MOUSE	Tardbp	14.9204	15.7458	11.701	18.0266	15.6043	15.1438	16.4776			3'-UTR-mediated mRNA stabilization;biological regulation;cellular component organization;cellular component organization or biogenesis;cellular macromolecule metabolic process;cellular membrane organization;cellular metabolic process;cellular nitrogen compound metabolic process;cellular process;interaction with symbiont;interspecies interaction between organisms;macromolecule metabolic process;me…	binding;DNA binding;double-stranded DNA binding;identical protein binding;mRNA 3'-UTR binding;mRNA binding;nucleic acid binding;nucleotide binding;protein binding;RNA binding;structure-specific DNA binding	cell part;intracellular membrane-bounded organelle;intracellular organelle;intracellular organelle part;intracellular part;membrane-bounded organelle;nuclear part;nucleoplasm;nucleus;organelle;organelle part	3D-structure;Completeproteome;Directproteinsequencing;DNA-binding;mRNAprocessing;mRNAsplicing;Nucleus;Phosphoprotein;Referenceproteome;Repeat;Repressor;RNA-binding;Transcription;Transcriptionregulation;Ublconjugation		0.833247	0.118826	-2.19065	-1.59138
P60335	PCBP1_MOUSE	Pcbp1	18.1539	18.2201	17.4174	19.4167	18.136	19.0652	19.2538			biological regulation;cellular macromolecule metabolic process;cellular metabolic process;cellular nitrogen compound metabolic process;cellular process;macromolecule metabolic process;metabolic process;mRNA metabolic process;mRNA processing;nitrogen compound metabolic process;nucleic acid metabolic process;nucleobase-containing compound metabolic process;positive regulation of biological process;…	binding;DNA binding;nucleic acid binding;RNA binding;single-stranded DNA binding;structure-specific DNA binding;translation activator activity;translation regulator activity;translation regulator activity, nucleic acid binding	cell part;cytoplasm;extracellular membrane-bounded organelle;extracellular organelle;extracellular region part;extracellular vesicular exosome;intracellular membrane-bounded organelle;intracellular organelle;intracellular organelle part;intracellular part;macromolecular complex;membrane;membrane-bounded organelle;membrane-bounded vesicle;nuclear part;nucleoplasm;organelle;organelle part;ribonucle…	Acetylation;Completeproteome;Directproteinsequencing;DNA-binding;Nucleus;Phosphoprotein;Referenceproteome;Repeat;Ribonucleoprotein;RNA-binding		1.30806	0.0521158	-1.03747	-2.0687
Q8BMS2	SPON2_MOUSE	Spon2	15.6937	17.4914	16.4447	12.9901	11.5545	12.3473	13.5782	Core matrisome	ECM Glycoproteins	antibacterial humoral response;antimicrobial humoral response;biological adhesion;biological regulation;cell adhesion;cellular process;cellular response to biotic stimulus;cellular response to lipopolysaccharide;cellular response to molecule of bacterial origin;cellular response to stimulus;defense response;defense response to bacterium;defense response to fungus;defense response to virus;humoral…	antigen binding;binding;cation binding;ion binding;lipopolysaccharide binding;metal ion binding	extracellular matrix;extracellular membrane-bounded organelle;extracellular organelle;extracellular region part;extracellular space;extracellular vesicular exosome;membrane-bounded organelle;membrane-bounded vesicle;organelle;proteinaceous extracellular matrix;vesicle	Calcium;Celladhesion;Completeproteome;Disulfidebond;Extracellularmatrix;Glycoprotein;Immunity;Innateimmunity;Metal-binding;Referenceproteome;Secreted;Signal	+	2.67592	0.000926829	3.92576	5.07131
P35230	REG3B_MOUSE	Reg3b	17.8358	19.2161	19.4711	14.0436	12.5668	12.7892	13.6313	Matrisome-associated	ECM-affiliated Proteins	acute inflammatory response;acute-phase response;defense response;defense response to bacterium;defense response to Gram-negative bacterium;defense response to Gram-positive bacterium;inflammatory response;multi-organism process;response to bacterium;response to biotic stimulus;response to other organism;response to stimulus;response to stress;response to wounding	binding;carbohydrate binding	extracellular region	Acutephase;Antimicrobial;Completeproteome;Disulfidebond;Inflammatoryresponse;Lectin;Referenceproteome;Secreted;Signal	+	3.64608	0	5.58328	8.07035
Q8C145	S39A6_MOUSE	Slc39a6	16.7426	15.2766	12.3048	13.8036	15.7279	14.2384	15.2501			biological regulation;cation homeostasis;cation transport;cellular cation homeostasis;cellular chemical homeostasis;cellular divalent inorganic cation homeostasis;cellular homeostasis;cellular ion homeostasis;cellular process;cellular zinc ion homeostasis;chemical homeostasis;divalent inorganic cation homeostasis;divalent inorganic cation transport;divalent metal ion transport;establishment of lo…	cation transmembrane transporter activity;divalent inorganic cation transmembrane transporter activity;inorganic cation transmembrane transporter activity;ion transmembrane transporter activity;metal ion transmembrane transporter activity;substrate-specific transmembrane transporter activity;substrate-specific transporter activity;transition metal ion transmembrane transporter activity;transmembr…	cell part;cell projection membrane;cell projection part;cell surface;cytoplasmic part;endoplasmic reticulum;integral to membrane;integral to plasma membrane;intracellular membrane-bounded organelle;intracellular organelle;intracellular part;intrinsic to membrane;intrinsic to plasma membrane;lamellipodium membrane;leading edge membrane;membrane;membrane part;membrane-bounded organelle;organelle;pl…	Cellmembrane;Coiledcoil;Completeproteome;Glycoprotein;Iontransport;Membrane;Referenceproteome;Signal;Transmembrane;Transmembranehelix;Transport;Zinc;Zinctransport		0.0053837	0.99308	0.0196666	0.0149911
Q8BGQ6	EFC14_MOUSE	Efcab14	17.8769	18.9237	17.5933	16.595	17.3053	17.0765	16.8885				binding;cation binding;ion binding;metal ion binding		Alternativesplicing;Calcium;Completeproteome;Metal-binding;Referenceproteome;Repeat	+	1.54474	0.0281597	1.16497	2.41517
Q8C6C9	LEG1H_MOUSE	Leg1	13.7641	14.2079	13.3532	16.2217	15.5463	15.5912	17.3742			developmental process;multicellular organismal development;multicellular organismal process		extracellular membrane-bounded organelle;extracellular organelle;extracellular region part;extracellular vesicular exosome;membrane-bounded organelle;membrane-bounded vesicle;organelle;vesicle	Completeproteome;Developmentalprotein;Glycoprotein;Referenceproteome;Secreted;Signal	+	2.16277	0.00418792	-2.40828	-3.73655
Q4PZA2;Q4PZA2-2;Q4PZA2-3;Q4PZA2-4	ECE1_MOUSE	Ece1	16.8863	16.1546	15.2986	13.5703	16.6797	15.6783	15.8674			anatomical structure development;anatomical structure morphogenesis;biological regulation;bradykinin catabolic process;calcitonin catabolic process;catabolic process;cellular catabolic process;cellular hormone metabolic process;cellular metabolic process;cellular process;developmental process;ear development;embryonic digit morphogenesis;embryonic morphogenesis;endothelin maturation;heart develop…	binding;catalytic activity;cation binding;endopeptidase activity;hydrolase activity;identical protein binding;ion binding;metal ion binding;metalloendopeptidase activity;metallopeptidase activity;peptidase activity;peptidase activity, acting on L-amino acid peptides;protein binding;protein dimerization activity;protein homodimerization activity	cell part;cell surface;clathrin-coated vesicle;coated vesicle;cytoplasmic membrane-bounded vesicle;cytoplasmic part;cytoplasmic vesicle;early endosome;endosome;external side of plasma membrane;extracellular membrane-bounded organelle;extracellular organelle;extracellular region part;extracellular vesicular exosome;Golgi apparatus;integral to membrane;intracellular membrane-bounded organelle;intra…	Alternativesplicing;Cellmembrane;Completeproteome;Disulfidebond;Glycoprotein;Hydrolase;Membrane;Metal-binding;Metalloprotease;Phosphoprotein;Protease;Referenceproteome;Signal-anchor;Transmembrane;Transmembranehelix;Zinc		0.317732	0.554795	0.664235	0.682554
P35330	ICAM2_MOUSE	Icam2	18.2527	18.3013	18.0878	13.3912	12.9722	13.3302	12.9354			biological adhesion;cell adhesion;cell-cell adhesion;cellular process	binding;integrin binding;protein binding;protein complex binding;receptor binding	cell part;cell periphery;cell projection;extracellular membrane-bounded organelle;extracellular organelle;extracellular region part;extracellular vesicular exosome;integral to membrane;integral to plasma membrane;intrinsic to membrane;intrinsic to plasma membrane;membrane;membrane part;membrane-bounded organelle;membrane-bounded vesicle;organelle;plasma membrane;plasma membrane part;uropod;vesicle	3D-structure;Celladhesion;Completeproteome;Disulfidebond;Glycoprotein;Immunoglobulindomain;Membrane;Referenceproteome;Repeat;Signal;Transmembrane;Transmembranehelix	+	6.36281	0	5.05665	20.2163
P16056	MET_MOUSE	Met	19.0443	18.8556	17.3909	18.1821	19.2041	18.8525	19.4854			activation of MAPK activity;adult behavior;anatomical structure development;anatomical structure morphogenesis;behavior;biological regulation;brain development;branching morphogenesis of a tube;carbohydrate homeostasis;cell communication;cell differentiation;cell migration;cell morphogenesis;cell morphogenesis involved in differentiation;cell motility;cell proliferation;cell surface receptor link…	adenyl nucleotide binding;adenyl ribonucleotide binding;ATP binding;binding;catalytic activity;enzyme binding;hepatocyte growth factor-activated receptor activity;kinase activity;molecular transducer activity;nucleotide binding;phosphatase binding;phosphotransferase activity, alcohol group as acceptor;protein binding;protein kinase activity;protein phosphatase binding;protein tyrosine kinase acti…	basal plasma membrane;cell part;cell surface;integral to membrane;intrinsic to membrane;membrane;membrane part;plasma membrane part	ATP-binding;Completeproteome;Disulfidebond;Glycoprotein;Kinase;Membrane;Nucleotide-binding;Phosphoprotein;Proto-oncogene;Receptor;Referenceproteome;Repeat;Signal;Transferase;Transmembrane;Transmembranehelix;Tyrosine-proteinkinase;Ublconjugation		0.393793	0.497389	-0.50077	-0.771136
P07141	CSF1_MOUSE	Csf1	20.2174	20.718	20.2015	17.384	18.7964	17.5819	18.1793	Matrisome-associated	Secreted Factors	adipose tissue development;anatomical structure development;anatomical structure homeostasis;anatomical structure morphogenesis;biological regulation;branching involved in mammary gland duct morphogenesis;branching morphogenesis of a tube;cell differentiation;cell proliferation;cellular developmental process;cellular process;defense response;developmental growth;developmental growth involved in m…	binding;cytokine activity;cytokine receptor binding;growth factor activity;identical protein binding;macrophage colony-stimulating factor receptor binding;protein binding;protein dimerization activity;protein homodimerization activity;receptor binding	cell part;cytoplasmic part;extracellular membrane-bounded organelle;extracellular organelle;extracellular region part;extracellular space;extracellular vesicular exosome;integral to membrane;intracellular part;intrinsic to membrane;membrane;membrane part;membrane-bounded organelle;membrane-bounded vesicle;organelle;perinuclear region of cytoplasm;plasma membrane;vesicle	3D-structure;Alternativesplicing;Cellmembrane;Completeproteome;Cytokine;Directproteinsequencing;Disulfidebond;Glycoprotein;Growthfactor;Immunity;Inflammatoryresponse;Innateimmunity;Membrane;Proteoglycan;Referenceproteome;Secreted;Signal;Transmembrane;Transmembranehelix	+	2.71381	0.00164045	2.39354	4.75817
Q7TQI3	OTUB1_MOUSE	Otub1	14.4554	14.2161	14.0733	18.2447	13.5124	15.8549	15.2923			biological regulation;cellular macromolecule metabolic process;cellular metabolic process;cellular nitrogen compound metabolic process;cellular process;cellular protein metabolic process;cellular response to stimulus;cellular response to stress;DNA metabolic process;DNA repair;immune system process;macromolecule metabolic process;macromolecule modification;metabolic process;negative regulation of…	binding;catalytic activity;cysteine-type peptidase activity;hydrolase activity;NEDD8-specific protease activity;peptidase activity;peptidase activity, acting on L-amino acid peptides;protein binding;small conjugating protein binding;small conjugating protein-specific protease activity;ubiquitin binding;ubiquitin-specific protease activity	cell part;cytoplasm;extracellular membrane-bounded organelle;extracellular organelle;extracellular region part;extracellular vesicular exosome;intracellular part;membrane-bounded organelle;membrane-bounded vesicle;organelle;vesicle	Acetylation;Adaptiveimmunity;Completeproteome;Cytoplasm;Directproteinsequencing;DNAdamage;DNArepair;Hydrolase;Immunity;Phosphoprotein;Protease;Referenceproteome;Thiolprotease;Ublconjugationpathway		0.587566	0.257234	-1.4778	-1.17336
P05622;P05622-2	PGFRB_MOUSE	Pdgfrb	19.8585	20.2667	19.1612	13.8928	13.0394	13.2712	13.4817			actin cytoskeleton organization;actin filament-based process;actomyosin structure organization;adrenal gland development;anatomical structure development;anatomical structure formation involved in morphogenesis;anatomical structure homeostasis;anatomical structure morphogenesis;aorta morphogenesis;artery morphogenesis;biological regulation;blood vessel development;blood vessel morphogenesis;cardi…	adenyl nucleotide binding;adenyl ribonucleotide binding;ATP binding;binding;catalytic activity;enzyme binding;growth factor binding;growth factor receptor binding;kinase activity;kinase binding;molecular transducer activity;nucleotide binding;phosphotransferase activity, alcohol group as acceptor;platelet-derived growth factor beta-receptor activity;platelet-derived growth factor binding;platelet…	adherens junction;anchoring junction;apical plasma membrane;cell junction;cell part;cell surface;cell-substrate adherens junction;cell-substrate junction;cytoplasm;cytoplasmic membrane-bounded vesicle;cytoplasmic part;cytoplasmic vesicle;extracellular membrane-bounded organelle;extracellular organelle;extracellular region part;extracellular vesicular exosome;focal adhesion;integral to membrane;in…	3D-structure;ATP-binding;Cellmembrane;Chemotaxis;Completeproteome;Cytoplasmicvesicle;Developmentalprotein;Directproteinsequencing;Disulfidebond;Glycoprotein;Immunoglobulindomain;Kinase;Lysosome;Membrane;Nucleotide-binding;Phosphoprotein;Receptor;Referenceproteome;Repeat;Signal;Transferase;Transmembrane;Transmembranehelix;Tyrosine-proteinkinase;Ublconjugation	+	5.05797	0	6.34082	14.254
P11983;P11983-2	TCPA_MOUSE	Tcp1	14.7671	13.4375	11.5627	18.9814	13.6671	17.1595	11.7387			binding of sperm to zona pellucida;biological regulation;cell recognition;cell-cell recognition;cellular macromolecule metabolic process;cellular metabolic process;cellular process;cellular process involved in reproduction;cellular protein metabolic process;establishment of localization;establishment of protein localization;interaction with host;interspecies interaction between organisms;macromol…	adenyl nucleotide binding;adenyl ribonucleotide binding;ATP binding;binding;enzyme binding;nucleotide binding;protein binding;purine nucleotide binding;purine ribonucleoside triphosphate binding;purine ribonucleotide binding;ribonucleotide binding;ubiquitin protein ligase binding	acrosomal vesicle;cell body;cell part;centrosome;chaperonin-containing T-complex;chromatin;chromosomal part;cytoplasmic membrane-bounded vesicle;cytoplasmic part;cytoplasmic vesicle;cytoskeletal part;cytosolic part;extracellular membrane-bounded organelle;extracellular organelle;extracellular region part;extracellular vesicular exosome;Golgi apparatus;heterochromatin;intracellular membrane-bounde…	Acetylation;Alternativesplicing;ATP-binding;Chaperone;Completeproteome;Cytoplasm;Cytoskeleton;Directproteinsequencing;Nucleotide-binding;Phosphoprotein;Referenceproteome		0.449607	0.374694	-2.13088	-0.972103
P54822	PUR8_MOUSE	Adsl	17.6195	18.0964	17.1504	17.8302	18.032	18.7636	18.3062			aerobic respiration;AMP biosynthetic process;AMP metabolic process;biosynthetic process;cellular biosynthetic process;cellular component assembly;cellular component organization;cellular component organization or biogenesis;cellular metabolic process;cellular nitrogen compound biosynthetic process;cellular nitrogen compound metabolic process;cellular process;cellular respiration;'de novo' AMP bio…	(S)-2-(5-amino-1-(5-phospho-D-ribosyl)imidazole-4-carboxamido)succinate AMP-lyase (fumarate-forming) activity;amidine-lyase activity;carbon-nitrogen lyase activity;catalytic activity;lyase activity;N6-(1,2-dicarboxyethyl)AMP AMP-lyase (fumarate-forming) activity	cell part;cytoplasmic part;cytosol;intracellular membrane-bounded organelle;intracellular organelle;intracellular part;membrane-bounded organelle;mitochondrion;organelle	Acetylation;Completeproteome;Lyase;Purinebiosynthesis;Referenceproteome		0.906847	0.162338	-0.610916	-1.41861
Q9JHE3	ASAH2_MOUSE	Asah2	17.1146	17.5946	16.366	15.9259	15.8609	16.4742	16.1158			apoptosis;cell death;cell proliferation;cellular lipid metabolic process;cellular metabolic process;cellular process;death;lipid metabolic process;membrane lipid metabolic process;metabolic process;primary metabolic process;programmed cell death;response to chemical stimulus;response to organic substance;response to stimulus;sphingolipid metabolic process	catalytic activity;ceramidase activity;hydrolase activity;hydrolase activity, acting on carbon-nitrogen (but not peptide) bonds;hydrolase activity, acting on carbon-nitrogen (but not peptide) bonds, in linear amides	cell part;cytoplasmic part;integral to membrane;intracellular membrane-bounded organelle;intracellular organelle;intracellular part;intrinsic to membrane;membrane;membrane part;membrane-bounded organelle;mitochondrion;organelle;plasma membrane	Apoptosis;Cellmembrane;Completeproteome;Directproteinsequencing;Glycoprotein;Hydrolase;Lipidmetabolism;Membrane;Phosphoprotein;Referenceproteome;Signal-anchor;Sphingolipidmetabolism;Transmembrane;Transmembranehelix;Ublconjugation	+	1.38577	0.0487882	0.930855	2.11266
Q9JHR7	IDE_MOUSE	Ide	18.0271	17.9255	17.7292	13.6461	14.0809	12.1586	13.6616			beta-amyloid metabolic process;biological regulation;bradykinin catabolic process;catabolic process;cellular catabolic process;cellular component assembly;cellular component organization;cellular component organization or biogenesis;cellular homeostasis;cellular macromolecule metabolic process;cellular metabolic process;cellular process;determination of adult lifespan;glycoprotein metabolic proce…	adenyl nucleotide binding;adenyl ribonucleotide binding;ATP binding;binding;catalytic activity;cation binding;endopeptidase activity;glycoprotein binding;hormone binding;hydrolase activity;identical protein binding;insulin binding;ion binding;metal ion binding;metalloendopeptidase activity;metallopeptidase activity;nucleotide binding;peptidase activity;peptidase activity, acting on L-amino acid p…	cell part;cell surface;cytoplasm;cytoplasmic part;cytosol;extracellular region part;extracellular space;intracellular membrane-bounded organelle;intracellular organelle;intracellular organelle part;intracellular part;membrane;membrane-bounded organelle;microbody;mitochondrion;nuclear part;nucleoplasm;organelle;organelle part;peroxisome;plasma membrane	Allostericenzyme;ATP-binding;Cellmembrane;Completeproteome;Cytoplasm;Hydrolase;Membrane;Metal-binding;Metalloprotease;Nucleotide-binding;Protease;Referenceproteome;Secreted;Zinc	+	3.5348	0	4.50715	7.45993
P61939	THBG_MOUSE	Serpina7	13.0977	13.6945	11.6049	17.0396	18.0851	18.0591	18.6282	Matrisome-associated	ECM Regulators	aging;amine transport;amino acid transport;biological regulation;carboxylic acid transport;developmental process;establishment of localization;hormone transport;modified amino acid transport;negative regulation of catalytic activity;negative regulation of endopeptidase activity;negative regulation of hydrolase activity;negative regulation of molecular function;negative regulation of peptidase act…	binding;endopeptidase inhibitor activity;endopeptidase regulator activity;enzyme inhibitor activity;enzyme regulator activity;hormone binding;peptidase inhibitor activity;peptidase regulator activity;serine-type endopeptidase inhibitor activity	extracellular membrane-bounded organelle;extracellular organelle;extracellular region part;extracellular space;extracellular vesicular exosome;membrane-bounded organelle;membrane-bounded vesicle;organelle;vesicle	Completeproteome;Glycoprotein;Referenceproteome;Secreted;Signal	+	3.28505	0.000244131	-5.15396	-6.85998
Q8CIZ8	VWF_MOUSE	Vwf	20.6808	19.3333	20.5227	14.5148	12.2066	14.15	14.1115	Core matrisome	ECM Glycoproteins	anatomical structure development;biological adhesion;biological regulation;blood coagulation;cell activation;cell adhesion;cell-substrate adhesion;cellular component assembly;cellular component organization;cellular component organization or biogenesis;cellular process;coagulation;developmental process;hemostasis;liver development;macromolecular complex assembly;macromolecular complex subunit org…	binding;chaperone binding;collagen binding;enzyme binding;glycoprotein binding;identical protein binding;immunoglobulin binding;integrin binding;protease binding;protein binding;protein complex binding;protein dimerization activity;protein homodimerization activity;protein N-terminus binding;receptor binding	cell part;clathrin-coated vesicle;coated vesicle;cytoplasmic membrane-bounded vesicle;cytoplasmic part;cytoplasmic vesicle;endoplasmic reticulum;external side of plasma membrane;extracellular matrix;extracellular membrane-bounded organelle;extracellular organelle;extracellular region;extracellular region part;extracellular vesicular exosome;intracellular membrane-bounded organelle;intracellular o…	3D-structure;Alternativesplicing;Bloodcoagulation;Celladhesion;Cleavageonpairofbasicresidues;Completeproteome;Disulfidebond;Extracellularmatrix;Glycoprotein;Hemostasis;Isopeptidebond;Referenceproteome;Repeat;Secreted;Signal;Ublconjugation	+	3.55741	0	6.43318	7.92471
P97798-4	NEO1_MOUSE	Neo1	22.53	22.0509	20.7393	23.109	24.3382	24.2542	24.5477			anatomical structure formation involved in morphogenesis;biological adhesion;biological regulation;cation homeostasis;cell adhesion;cellular process;chemical homeostasis;developmental process;homeostatic process;ion homeostasis;iron ion homeostasis;myoblast fusion;negative regulation of biological process;negative regulation of cellular process;negative regulation of protein secretion;negative re…	binding;cadherin binding;cell adhesion molecule binding;protein binding;receptor activity	cell part;integral to membrane;intrinsic to membrane;membrane;membrane part;plasma membrane	3D-structure;Alternativesplicing;Celladhesion;Cellmembrane;Completeproteome;Disulfidebond;Glycoprotein;Immunoglobulindomain;Membrane;Phosphoprotein;Referenceproteome;Repeat;Signal;Transmembrane;Transmembranehelix	+	1.9359	0.007872	-2.28888	-3.32081
Q9D7Q1	CHIT1_MOUSE	Chit1	15.0853	15.3267	15.1081	14.7853	14.9394	14.063	15.3456			amine metabolic process;aminoglycan catabolic process;aminoglycan metabolic process;carbohydrate catabolic process;carbohydrate metabolic process;catabolic process;chitin catabolic process;chitin metabolic process;immune response;immune system process;macromolecule catabolic process;macromolecule metabolic process;metabolic process;nitrogen compound metabolic process;polysaccharide catabolic proc…	binding;carbohydrate binding;catalytic activity;chitin binding;chitinase activity;endochitinase activity;hydrolase activity;hydrolase activity, acting on glycosyl bonds;hydrolase activity, hydrolyzing O-glycosyl compounds;pattern binding;polysaccharide binding	cell part;cytoplasmic part;extracellular region;extracellular region part;extracellular space;intracellular membrane-bounded organelle;intracellular organelle;intracellular part;lysosome;lytic vacuole;membrane-bounded organelle;organelle;vacuole	Alternativesplicing;Carbohydratemetabolism;Chitin-binding;Chitindegradation;Completeproteome;Disulfidebond;Glycosidase;Hydrolase;Lysosome;Polysaccharidedegradation;Referenceproteome;Secreted;Signal		0.550733	0.404546	0.390035	0.921838
P17047;P17047-2;P17047-3	LAMP2_MOUSE	Lamp2	19.974	19.8532	19.9602	13.9386	13.465	12.9552	14.4511			biological regulation;posttranscriptional regulation of gene expression;protein stabilization;regulation of biological process;regulation of biological quality;regulation of gene expression;regulation of macromolecule metabolic process;regulation of metabolic process;regulation of protein stability	binding;enzyme binding;protein binding;protein domain specific binding	cell part;cytoplasmic part;cytoplasmic vesicle membrane;cytoplasmic vesicle part;endocytic vesicle membrane;endosomal part;endosome;endosome membrane;extracellular membrane-bounded organelle;extracellular organelle;extracellular region part;extracellular vesicular exosome;integral to membrane;intracellular membrane-bounded organelle;intracellular organelle;intracellular organelle part;intracellul…	Alternativesplicing;Cellmembrane;Completeproteome;Disulfidebond;Endosome;Glycoprotein;Lysosome;Membrane;Referenceproteome;Signal;Transmembrane;Transmembranehelix	+	4.80934	0	6.22665	12.9631
Q61805	LBP_MOUSE	Lbp	13.5324	13.2882	13.8944	19.2502	20.6774	20.1244	20.5995			acute inflammatory response;acute-phase response;biological regulation;carbohydrate transport;cell activation;cell activation involved in immune response;cell chemotaxis;cell migration;cell motility;cell surface receptor linked signaling pathway;cellular component movement;cellular process;cellular response to biotic stimulus;cellular response to chemical stimulus;cellular response to lipopolysac…	binding;lipopolysaccharide binding;lipoteichoic acid binding;protein binding;receptor binding	cell part;cell surface;extracellular membrane-bounded organelle;extracellular organelle;extracellular region part;extracellular space;extracellular vesicular exosome;membrane-bounded organelle;membrane-bounded vesicle;organelle;vesicle	3D-structure;Antibiotic;Antimicrobial;Completeproteome;Disulfidebond;Glycoprotein;Immunity;Innateimmunity;Lipidtransport;Referenceproteome;Secreted;Signal;Transport	+	4.74482	0	-6.59124	-12.7997
Q9R0P3	ESTD_MOUSE	Esd	18.7004	18.2467	18.6124	14.1678	13.502	13.5351	12.8802			aldehyde catabolic process;catabolic process;cellular aldehyde metabolic process;cellular catabolic process;cellular metabolic process;cellular process;formaldehyde catabolic process;formaldehyde metabolic process;metabolic process;small molecule catabolic process;small molecule metabolic process	carboxylic ester hydrolase activity;catalytic activity;hydrolase activity;hydrolase activity, acting on ester bonds;S-formylglutathione hydrolase activity;thiolester hydrolase activity	cell part;cytoplasm;cytoplasmic membrane-bounded vesicle;cytoplasmic part;cytoplasmic vesicle;extracellular membrane-bounded organelle;extracellular organelle;extracellular region part;extracellular vesicular exosome;Golgi apparatus;intracellular membrane-bounded organelle;intracellular organelle;intracellular organelle part;intracellular part;membrane;membrane-bounded organelle;membrane-bounded …	Acetylation;Completeproteome;Cytoplasm;Cytoplasmicvesicle;Hydrolase;Referenceproteome;Serineesterase	+	4.62987	0	4.99859	11.5679
Q9CWJ9	PUR9_MOUSE	Atic	18.7469	18.6891	18.0691	14.8627	13.5111	11.2886	13.8982			anatomical structure development;anatomical structure morphogenesis;aromatic compound biosynthetic process;biosynthetic process;brainstem development;cellular aromatic compound metabolic process;cellular biosynthetic process;cellular metabolic process;cellular nitrogen compound biosynthetic process;cellular nitrogen compound metabolic process;cellular process;cerebellum development;cerebral corte…	binding;catalytic activity;cyclohydrolase activity;hydrolase activity;hydrolase activity, acting on carbon-nitrogen (but not peptide) bonds;hydrolase activity, acting on carbon-nitrogen (but not peptide) bonds, in cyclic amidines;hydroxymethyl-, formyl- and related transferase activity;identical protein binding;IMP cyclohydrolase activity;phosphoribosylaminoimidazolecarboxamide formyltransferase …	cell part;cytoplasmic part;extracellular membrane-bounded organelle;extracellular organelle;extracellular region part;extracellular vesicular exosome;intracellular membrane-bounded organelle;intracellular organelle;intracellular part;membrane;membrane-bounded organelle;membrane-bounded vesicle;mitochondrion;organelle;vesicle	Acetylation;Completeproteome;Directproteinsequencing;Hydrolase;Multifunctionalenzyme;Purinebiosynthesis;Referenceproteome;Transferase	+	2.60081	0.00123263	5.11154	5.04748
Q6F3F9	AGRG6_MOUSE	Adgrg6	20.9664	20.7332	18.9498	17.7937	18.7654	18.3982	19.2642				G-protein coupled receptor activity;molecular transducer activity;receptor activity;signal transducer activity;signaling receptor activity;transmembrane signaling receptor activity	cell part;cell surface;cytoplasm;integral to membrane;intracellular part;intrinsic to membrane;membrane;membrane part;plasma membrane	Cellmembrane;Completeproteome;Directproteinsequencing;Disulfidebond;Glycoprotein;G-proteincoupledreceptor;Membrane;Phosphoprotein;Receptor;Referenceproteome;Signal;Transducer;Transmembrane;Transmembranehelix	+	1.29988	0.0392375	1.66111	2.22446
Q62351	TFR1_MOUSE	Tfrc	13.6926	13.8588	13.2994	18.1869	19.687	19.6757	19.1967			biological regulation;cation homeostasis;cation transport;cell differentiation;cellular cation homeostasis;cellular chemical homeostasis;cellular developmental process;cellular homeostasis;cellular ion homeostasis;cellular iron ion homeostasis;cellular metal ion homeostasis;cellular process;cellular response to chemical stimulus;cellular response to drug;cellular response to stimulus;chemical hom…	binding;cargo receptor activity;cation transmembrane transporter activity;double-stranded RNA binding;identical protein binding;inorganic cation transmembrane transporter activity;ion transmembrane transporter activity;iron ion transmembrane transporter activity;metal ion transmembrane transporter activity;nucleic acid binding;protein binding;receptor activity;RNA binding;substrate-specific trans…	blood microparticle;cell part;cell surface;coated pit;cytoplasmic membrane-bounded vesicle;cytoplasmic part;cytoplasmic vesicle;endosome;external side of plasma membrane;extracellular membrane-bounded organelle;extracellular organelle;extracellular region;extracellular region part;extracellular space;extracellular vesicular exosome;integral to membrane;intracellular membrane-bounded organelle;int…	Cellmembrane;Completeproteome;Directproteinsequencing;Disulfidebond;Endocytosis;Glycoprotein;Lipoprotein;Membrane;Palmitate;Phosphoprotein;Receptor;Referenceproteome;Signal-anchor;Transmembrane;Transmembranehelix	+	4.26543	0	-5.56966	-10.3271
P68368	TBA4A_MOUSE	Tuba4a	21.5252	21.8071	22.0665	15.0323	12.1706	15.0184	13.54			cellular component assembly;cellular component assembly at cellular level;cellular component organization;cellular component organization at cellular level;cellular component organization or biogenesis;cellular component organization or biogenesis at cellular level;cellular macromolecular complex assembly;cellular macromolecular complex subunit organization;cellular process;cellular protein compl…	binding;catalytic activity;GTP binding;GTPase activity;guanyl nucleotide binding;guanyl ribonucleotide binding;hydrolase activity;hydrolase activity, acting on acid anhydrides;hydrolase activity, acting on acid anhydrides, in phosphorus-containing anhydrides;nucleoside-triphosphatase activity;nucleotide binding;purine nucleotide binding;purine ribonucleoside triphosphate binding;purine ribonucleo…	cell part;cytoplasm;cytoskeletal part;extracellular membrane-bounded organelle;extracellular organelle;extracellular region part;extracellular vesicular exosome;intracellular organelle part;intracellular part;macromolecular complex;membrane-bounded organelle;membrane-bounded vesicle;microtubule;organelle;organelle part;protein complex;vesicle	Acetylation;Completeproteome;Cytoplasm;Cytoskeleton;Directproteinsequencing;GTP-binding;Microtubule;Nitration;Nucleotide-binding;Phosphoprotein;Referenceproteome	+	3.67349	0	7.85929	8.52283
Q61581	IBP7_MOUSE	Igfbp7	17.4347	17.7501	16.8399	16.4406	15.6765	14.7893	16.2543	Core matrisome	ECM Glycoproteins	anatomical structure development;biological adhesion;biological regulation;cell adhesion;cellular process;developmental process;inner ear development;regulation of biological process;regulation of cell growth;regulation of cellular component organization;regulation of cellular process;regulation of growth		extracellular membrane-bounded organelle;extracellular organelle;extracellular region part;extracellular space;extracellular vesicular exosome;membrane-bounded organelle;membrane-bounded vesicle;organelle;vesicle	Celladhesion;Completeproteome;Disulfidebond;Glycoprotein;Growthfactorbinding;Immunoglobulindomain;Referenceproteome;RNAediting;Secreted;Signal	+	1.595	0.0204504	1.55137	2.61761
Q9R069	BCAM_MOUSE	Bcam	13.0481	12.503	14.2315	19.7418	20.6954	20.5148	20.2812			biological adhesion;cell adhesion;cell-matrix adhesion;cell-substrate adhesion;cellular process	binding;extracellular matrix binding;laminin binding;laminin receptor activity;protein binding;protein C-terminus binding;receptor activity	cell part;cell surface;extracellular membrane-bounded organelle;extracellular organelle;extracellular region part;extracellular vesicular exosome;integral to membrane;integral to plasma membrane;intrinsic to membrane;intrinsic to plasma membrane;membrane;membrane part;membrane-bounded organelle;membrane-bounded vesicle;organelle;plasma membrane;plasma membrane part;vesicle	Celladhesion;Completeproteome;Disulfidebond;Glycoprotein;Immunoglobulindomain;Membrane;Phosphoprotein;Receptor;Referenceproteome;Repeat;Signal;Transmembrane;Transmembranehelix	+	4.52382	0	-7.04747	-11.9016
P32921;P32921-2	SYWC_MOUSE	Wars1	15.8496	15.3171	13.8601	15.4849	16.7184	17.2133	16.5977			amine metabolic process;amino acid activation;anatomical structure formation involved in morphogenesis;angiogenesis;biological regulation;carboxylic acid metabolic process;cellular amine metabolic process;cellular amino acid metabolic process;cellular ketone metabolic process;cellular macromolecule metabolic process;cellular metabolic process;cellular nitrogen compound metabolic process;cellular …	adenyl nucleotide binding;adenyl ribonucleotide binding;aminoacyl-tRNA ligase activity;ATP binding;binding;catalytic activity;ligase activity;ligase activity, forming aminoacyl-tRNA and related compounds;ligase activity, forming carbon-oxygen bonds;nucleotide binding;purine nucleotide binding;purine ribonucleoside triphosphate binding;purine ribonucleotide binding;ribonucleotide binding;tryptopha…	cell part;cytoplasm;extracellular membrane-bounded organelle;extracellular organelle;extracellular region part;extracellular vesicular exosome;intracellular membrane-bounded organelle;intracellular organelle;intracellular part;membrane-bounded organelle;membrane-bounded vesicle;nucleus;organelle;vesicle	Alternativesplicing;Aminoacyl-tRNAsynthetase;Angiogenesis;ATP-binding;Completeproteome;Cytoplasm;Directproteinsequencing;Ligase;Nucleotide-binding;Proteinbiosynthesis;Referenceproteome		1.13968	0.0616934	-1.49462	-1.97021
P10518	HEM2_MOUSE	Alad	15.3922	15.6777	15.0719	16.9719	16.8877	18.1245	16.924			biosynthetic process;cellular aromatic compound metabolic process;cellular biosynthetic process;cellular component assembly;cellular component organization;cellular component organization or biogenesis;cellular metabolic process;cellular nitrogen compound biosynthetic process;cellular nitrogen compound metabolic process;cellular process;cellular response to chemical stimulus;cellular response to …	binding;carbon-oxygen lyase activity;catalytic activity;cation binding;hydro-lyase activity;identical protein binding;ion binding;lead ion binding;lyase activity;metal ion binding;porphobilinogen synthase activity;protein binding;transition metal ion binding;zinc ion binding	cell part;cytoplasmic part;cytosol;extracellular membrane-bounded organelle;extracellular organelle;extracellular region part;extracellular vesicular exosome;intracellular membrane-bounded organelle;intracellular organelle;intracellular part;membrane-bounded organelle;membrane-bounded vesicle;nucleus;organelle;vesicle	3D-structure;Allostericenzyme;Completeproteome;Hemebiosynthesis;Lyase;Metal-binding;Phosphoprotein;Porphyrinbiosynthesis;Referenceproteome;Zinc	+	2.31649	0.00373636	-1.84642	-3.81826
Q04646	ATNG_MOUSE	Fxyd2	19.5492	18.5167	19.0799	14.5729	12.7362	12.6985	14.8592			biological regulation;regulation of biological process;regulation of cell growth;regulation of cell proliferation;regulation of cellular component organization;regulation of cellular process;regulation of growth;regulation of ion transmembrane transport;regulation of ion transmembrane transporter activity;regulation of ion transport;regulation of localization;regulation of metal ion transport;reg…	active transmembrane transporter activity;ATPase activity;ATPase activity, coupled;ATPase activity, coupled to movement of substances;ATPase activity, coupled to transmembrane movement of ions;ATPase activity, coupled to transmembrane movement of ions, phosphorylative mechanism;ATPase activity, coupled to transmembrane movement of substances;catalytic activity;cation transmembrane transporter act…	basolateral plasma membrane;cell part;extracellular membrane-bounded organelle;extracellular organelle;extracellular region part;extracellular vesicular exosome;integral to membrane;integral to plasma membrane;intracellular membrane-bounded organelle;intracellular organelle;intracellular part;intrinsic to membrane;intrinsic to plasma membrane;macromolecular complex;membrane;membrane part;membrane…	Alternativesplicing;Completeproteome;Iontransport;Membrane;Potassium;Potassiumtransport;Referenceproteome;Sodium;Sodium/potassiumtransport;Sodiumtransport;Transmembrane;Transmembranehelix;Transport	+	3.12221	0.000216667	5.33187	6.4218
P60710	ACTB_MOUSE	Actb	25.114	26.1892	24.6722	26.0061	25.5271	26.1877	25.5631			anatomical structure development;anatomical structure homeostasis;anatomical structure morphogenesis;ATP-dependent chromatin remodeling;axonogenesis;biological adhesion;biological regulation;cell adhesion;cell part morphogenesis;cell projection morphogenesis;cell projection organization;cell-cell adhesion;cellular component morphogenesis;cellular component organization;cellular component organiza…	adenyl nucleotide binding;adenyl ribonucleotide binding;ATP binding;binding;core promoter proximal region DNA binding;core promoter proximal region sequence-specific DNA binding;cytoskeletal protein binding;DNA binding;enhancer binding;enhancer sequence-specific DNA binding;enzyme binding;identical protein binding;kinesin binding;nitric-oxide synthase binding;nucleic acid binding;nucleotide bindi…	adherens junction;anchoring junction;axon;blood microparticle;cell cortex part;cell junction;cell part;cell projection;cell-substrate adherens junction;cell-substrate junction;chromatin;chromosomal part;cortical cytoskeleton;cytoplasmic part;cytoskeletal part;cytoskeleton;cytosol;extracellular membrane-bounded organelle;extracellular organelle;extracellular region part;extracellular space;extrace…	Acetylation;ATP-binding;Completeproteome;Cytoplasm;Cytoskeleton;Directproteinsequencing;Methylation;Nucleotide-binding;Oxidation;Referenceproteome;Ublconjugation		0.53065	0.388887	-0.495837	-0.946719
P61164	ACTZ_MOUSE	Actr1a	13.7461	13.7146	13.3282	18.5511	12.9193	15.9981	17.0727				adenyl nucleotide binding;adenyl ribonucleotide binding;ATP binding;binding;nucleotide binding;purine nucleotide binding;purine ribonucleoside triphosphate binding;purine ribonucleotide binding;ribonucleotide binding	cell part;centrosome;cytoplasm;cytoplasmic part;cytoskeletal part;dynactin complex;extracellular membrane-bounded organelle;extracellular organelle;extracellular region part;extracellular vesicular exosome;intracellular non-membrane-bounded organelle;intracellular organelle;intracellular organelle part;intracellular part;macromolecular complex;membrane-bounded organelle;membrane-bounded vesicle;m…	Acetylation;ATP-binding;Completeproteome;Cytoplasm;Cytoskeleton;Nucleotide-binding;Referenceproteome		0.876403	0.103736	-2.539	-1.67488
P98063	BMP1_MOUSE	Bmp1	14.511	16.0492	12.6043	15.6373	16.6102	16.6313	17.5954	Matrisome-associated	ECM Regulators	anatomical structure development;biological regulation;cartilage development;cell differentiation;cellular developmental process;cellular process;developmental process;macromolecule metabolic process;metabolic process;multicellular organismal process;ossification;positive regulation of biological process;positive regulation of cartilage development;positive regulation of developmental process;pri…	binding;calcium ion binding;catalytic activity;cation binding;endopeptidase activity;hydrolase activity;ion binding;metal ion binding;metalloendopeptidase activity;metallopeptidase activity;peptidase activity;peptidase activity, acting on L-amino acid peptides;transition metal ion binding;zinc ion binding	cell part;cytoplasmic part;extracellular matrix;extracellular region part;extracellular space;Golgi apparatus;intracellular membrane-bounded organelle;intracellular organelle;intracellular part;membrane-bounded organelle;membrane-bounded vesicle;organelle;proteinaceous extracellular matrix;vesicle	Calcium;Chondrogenesis;Cleavageonpairofbasicresidues;Completeproteome;Cytokine;Developmentalprotein;Differentiation;Disulfidebond;EGF-likedomain;Extracellularmatrix;Glycoprotein;Golgiapparatus;Growthfactor;Hydrolase;Metal-binding;Metalloprotease;Osteogenesis;Protease;Referenceproteome;Repeat;Secreted;Signal;Zinc;Zymogen	+	1.17102	0.0490702	-2.23039	-2.10729
Q08879	FBLN1_MOUSE	Fbln1	13.5343	14.1341	14.4574	19.8176	21.0245	20.5415	21.4039	Core matrisome	ECM Glycoproteins	biological regulation;cellular component organization;cellular component organization at cellular level;cellular component organization or biogenesis;cellular component organization or biogenesis at cellular level;cellular process;embryo implantation;extracellular matrix organization;extracellular structure organization;positive regulation of catalytic activity;positive regulation of hydrolase ac…	binding;calcium ion binding;cation binding;enzyme activator activity;enzyme regulator activity;ion binding;metal ion binding;peptidase activator activity;peptidase regulator activity	basement membrane;extracellular matrix part;extracellular membrane-bounded organelle;extracellular organelle;extracellular region part;extracellular space;extracellular vesicular exosome;membrane-bounded organelle;membrane-bounded vesicle;organelle;vesicle	Alternativesplicing;Calcium;Completeproteome;Directproteinsequencing;Disulfidebond;EGF-likedomain;Extracellularmatrix;Glycoprotein;Referenceproteome;Repeat;Secreted;Signal	+	4.52838	0	-6.65493	-11.805
Q8R146;Q8R146-2	APEH_MOUSE	Apeh	16.3079	12.4939	16.0409	13.9027	14.4202	11.4451	11.9732			beta-amyloid metabolic process;cellular macromolecule metabolic process;cellular metabolic process;cellular process;glycoprotein metabolic process;macromolecule metabolic process;metabolic process;primary metabolic process;protein metabolic process;proteolysis	catalytic activity;endopeptidase activity;exopeptidase activity;hydrolase activity;omega peptidase activity;peptidase activity;peptidase activity, acting on L-amino acid peptides;serine hydrolase activity;serine-type endopeptidase activity;serine-type peptidase activity	cell part;cytoplasm;extracellular membrane-bounded organelle;extracellular organelle;extracellular region part;extracellular vesicular exosome;intracellular organelle part;intracellular part;membrane;membrane-bounded organelle;membrane-bounded vesicle;nuclear membrane;nuclear part;organelle;organelle membrane;organelle part;vesicle	Acetylation;Alternativesplicing;Completeproteome;Cytoplasm;Hydrolase;Phosphoprotein;Referenceproteome		0.71438	0.168867	2.01229	1.399
O09061	PSB1_MOUSE	Psmb1	23.5271	23.4614	23.0253	21.9398	22.4753	22.1827	22.0708			catabolic process;cellular catabolic process;cellular macromolecule catabolic process;cellular macromolecule metabolic process;cellular metabolic process;cellular process;macromolecule catabolic process;macromolecule metabolic process;metabolic process;modification-dependent macromolecule catabolic process;modification-dependent protein catabolic process;primary metabolic process;proteasomal prot…	catalytic activity;endopeptidase activity;hydrolase activity;peptidase activity;peptidase activity, acting on L-amino acid peptides;threonine-type endopeptidase activity;threonine-type peptidase activity	cell part;cytoplasm;cytoplasmic part;cytosol;extracellular membrane-bounded organelle;extracellular organelle;extracellular region part;extracellular vesicular exosome;intracellular membrane-bounded organelle;intracellular organelle;intracellular part;macromolecular complex;membrane-bounded organelle;membrane-bounded vesicle;nucleus;organelle;proteasome complex;proteasome core complex;protein com…	3D-structure;Acetylation;Completeproteome;Cytoplasm;Directproteinsequencing;Glycoprotein;Hydrolase;Nucleus;Phosphoprotein;Protease;Proteasome;Referenceproteome;Threonineprotease	+	2.7999	0.00295943	1.17078	4.05647
Q64467	G3PT_MOUSE	Gapdhs	15.8352	12.8776	13.579	14.4691	19.9121	13.2528	13.586			alcohol catabolic process;alcohol metabolic process;biological regulation;carbohydrate catabolic process;carbohydrate metabolic process;catabolic process;cell motility;cellular carbohydrate catabolic process;cellular carbohydrate metabolic process;cellular component movement;cellular metabolic process;cellular process;generation of precursor metabolites and energy;glucose catabolic process;glucos…	binding;catalytic activity;coenzyme binding;cofactor binding;glyceraldehyde-3-phosphate dehydrogenase (NAD+) (phosphorylating) activity;NAD binding;NADP binding;nucleotide binding;oxidoreductase activity;oxidoreductase activity, acting on the aldehyde or oxo group of donors;oxidoreductase activity, acting on the aldehyde or oxo group of donors, NAD or NADP as acceptor	cell part;cell projection;cell projection part;cilium;cytoplasm;flagellar fibrous sheath;flagellum part;intracellular membrane-bounded organelle;intracellular organelle;intracellular organelle part;intracellular part;membrane-bounded organelle;microtubule-based flagellum part;motile cilium;nucleus;organelle;organelle part	Completeproteome;Cytoplasm;Glycolysis;NAD;Oxidoreductase;Referenceproteome		0.24414	0.624404	-1.20779	-0.578509
B0V2N1;B0V2N1-2	PTPRS_MOUSE	Ptprs	17.8879	18.5772	16.7992	17.9007	18.2913	18.6715	18.6247			anatomical structure development;biological adhesion;cell adhesion;cellular macromolecule metabolic process;cellular metabolic process;cellular process;cellular protein metabolic process;cerebellum development;cerebral cortex development;corpus callosum development;dephosphorylation;developmental process;hippocampus development;macromolecule metabolic process;macromolecule modification;metabolic …	catalytic activity;hydrolase activity;hydrolase activity, acting on ester bonds;phosphatase activity;phosphoprotein phosphatase activity;phosphoric ester hydrolase activity;protein tyrosine phosphatase activity	cell part;extracellular membrane-bounded organelle;extracellular organelle;extracellular region part;extracellular vesicular exosome;integral to membrane;intrinsic to membrane;membrane part;membrane-bounded organelle;membrane-bounded vesicle;organelle;vesicle	3D-structure;Alternativesplicing;Celladhesion;Completeproteome;Disulfidebond;Glycoprotein;Hydrolase;Immunoglobulindomain;Membrane;Proteinphosphatase;Receptor;Referenceproteome;Repeat;Signal;Transmembrane;Transmembranehelix		0.591295	0.318876	-0.617303	-1.0611
O35516	NOTC2_MOUSE	Notch2	20.3707	19.7935	19.1047	19.2505	20.6119	20.3244	20.4813			anatomical structure development;anatomical structure formation involved in morphogenesis;anatomical structure morphogenesis;appendage morphogenesis;atrial septum morphogenesis;axis specification;biological regulation;biosynthetic process;blood vessel development;bone remodeling;cardiac septum morphogenesis;cell activation;cell cycle arrest;cell cycle process;cell development;cell differentiation…	binding;calcium ion binding;cation binding;enzyme binding;ion binding;metal ion binding;NF-kappaB binding;protein binding;transcription factor binding	cell part;cell projection;cell surface;cilium;cytoplasmic part;cytosol;extracellular region;integral to membrane;integral to plasma membrane;intracellular membrane-bounded organelle;intracellular organelle;intracellular organelle part;intracellular part;intrinsic to membrane;intrinsic to plasma membrane;macromolecular complex;membrane;membrane part;membrane-bounded organelle;nuclear part;nucleopl…	Activator;Alternativesplicing;ANKrepeat;Cellmembrane;Completeproteome;Developmentalprotein;Differentiation;Disulfidebond;EGF-likedomain;Glycoprotein;Membrane;Notchsignalingpathway;Nucleus;Phosphoprotein;Receptor;Referenceproteome;Repeat;Signal;Transcription;Transcriptionregulation;Transmembrane;Transmembranehelix		0.366341	0.539287	-0.41071	-0.709601
Q9QZZ6	DERM_MOUSE	Dpt	22.4931	24.1371	23.1091	13.8911	14.5012	12.5066	13.7299	Core matrisome	ECM Glycoproteins	biological adhesion;biological regulation;cell adhesion;cellular component organization;cellular component organization at cellular level;cellular component organization or biogenesis;cellular component organization or biogenesis at cellular level;cellular process;collagen fibril organization;extracellular matrix organization;extracellular structure organization;negative regulation of biological …		extracellular matrix;extracellular membrane-bounded organelle;extracellular organelle;extracellular region part;extracellular space;extracellular vesicular exosome;membrane-bounded organelle;membrane-bounded vesicle;organelle;proteinaceous extracellular matrix;vesicle	Celladhesion;Completeproteome;Disulfidebond;Extracellularmatrix;Pyrrolidonecarboxylicacid;Referenceproteome;Repeat;Secreted;Signal;Sulfation	+	4.6309	0	9.58923	13.0147
Q61508	ECM1_MOUSE	Ecm1	25.6266	25.9009	24.8327	24.1246	25.0795	24.7897	25.2641	Core matrisome	ECM Glycoproteins	anatomical structure development;anatomical structure formation involved in morphogenesis;angiogenesis;biological regulation;biomineral tissue development;cellular process;cellular response to stimulus;defense response;developmental process;inflammatory response;multicellular organismal process;negative regulation of biological process;negative regulation of biomineral tissue development;negative…	binding;cytokine receptor binding;enzyme binding;extracellular matrix binding;growth factor receptor binding;interleukin-2 receptor binding;laminin binding;molecular transducer activity;protease binding;protein binding;protein C-terminus binding;receptor binding;signal transducer activity	extracellular matrix;extracellular membrane-bounded organelle;extracellular organelle;extracellular region part;extracellular space;extracellular vesicular exosome;membrane-bounded organelle;membrane-bounded vesicle;organelle;proteinaceous extracellular matrix;vesicle	Alternativesplicing;Angiogenesis;Biomineralization;Completeproteome;Directproteinsequencing;Extracellularmatrix;Glycoprotein;Mineralbalance;Osteogenesis;Referenceproteome;Repeat;Secreted;Signal		0.768973	0.211097	0.638876	1.28033
Q7TMK9;Q7TMK9-2	HNRPQ_MOUSE	Syncrip	14.3677	12.9792	13.5273	18.5097	11.9119	15.3735	13.5336			biological regulation;cell differentiation;cellular developmental process;cellular macromolecule metabolic process;cellular metabolic process;cellular nitrogen compound metabolic process;cellular process;cellular response to chemical stimulus;cellular response to cytokine stimulus;cellular response to interferon-gamma;cellular response to organic substance;cellular response to stimulus;CRD-mediat…	binding;mRNA binding;nucleic acid binding;nucleotide binding;poly(A) RNA binding;poly-purine tract binding;RNA binding;single-stranded RNA binding	catalytic step 2 spliceosome;cell part;CRD-mediated mRNA stability complex;cytoplasm;cytoplasmic part;histone pre-mRNA 3'end processing complex;intracellular organelle part;intracellular part;macromolecular complex;membrane;nuclear part;organelle part;protein complex;ribonucleoprotein complex;spliceosomal complex	Acetylation;Alternativesplicing;Completeproteome;Cytoplasm;Directproteinsequencing;Isopeptidebond;Methylation;mRNAprocessing;mRNAsplicing;Nucleus;Phosphoprotein;Referenceproteome;Repeat;Ribonucleoprotein;RNA-binding;Spliceosome;Ublconjugation		0.291382	0.564351	-1.2074	-0.667755
Q8VIK5;Q8VIK5-2;Q8VIK5-3	PEAR1_MOUSE	Pear1	19.2168	18.6483	17.8017	18.4616	19.9249	19.273	19.7543			cell recognition;cellular process;phagocytosis, recognition;recognition of apoptotic cell		cell part;integral to membrane;intrinsic to membrane;membrane part;phagocytic cup;plasma membrane part	Alternativesplicing;Cellmembrane;Completeproteome;Disulfidebond;EGF-likedomain;Glycoprotein;Membrane;Phosphoprotein;Referenceproteome;Repeat;Signal;Transmembrane;Transmembranehelix		0.734249	0.207812	-0.797814	-1.29021
Q9DCD0	6PGD_MOUSE	Pgd	17.6874	18.0573	16.9845	13.8968	13.9775	13.1681	12.5202			alcohol biosynthetic process;alcohol catabolic process;alcohol metabolic process;aldonic acid metabolic process;biosynthetic process;carbohydrate biosynthetic process;carbohydrate catabolic process;carbohydrate metabolic process;carboxylic acid metabolic process;catabolic process;cellular biosynthetic process;cellular carbohydrate biosynthetic process;cellular carbohydrate catabolic process;cellu…	binding;catalytic activity;coenzyme binding;cofactor binding;NADP binding;nucleotide binding;oxidoreductase activity;oxidoreductase activity, acting on CH-OH group of donors;oxidoreductase activity, acting on the CH-OH group of donors, NAD or NADP as acceptor;phosphogluconate dehydrogenase (decarboxylating) activity	cell part;cytoplasm;extracellular membrane-bounded organelle;extracellular organelle;extracellular region part;extracellular vesicular exosome;intracellular membrane-bounded organelle;intracellular organelle;intracellular part;membrane-bounded organelle;membrane-bounded vesicle;nucleus;organelle;vesicle	Acetylation;Completeproteome;Cytoplasm;Gluconateutilization;NADP;Oxidoreductase;Pentoseshunt;Referenceproteome	+	3.4698	0	4.18577	7.17658
Q8CIT9	SBSN_MOUSE	Sbsn	19.3376	18.1743	19.7349	14.4075	13.1711	12.1253	12.669					cell part;cytoplasm;extracellular membrane-bounded organelle;extracellular organelle;extracellular region part;extracellular vesicular exosome;intracellular part;membrane-bounded organelle;membrane-bounded vesicle;organelle;vesicle	Alternativesplicing;Coiledcoil;Completeproteome;Referenceproteome;Secreted;Signal	+	3.45293	0	5.989	7.5131
Q8BI84;Q8BI84-2	TGO1_MOUSE	Mia3	17.3864	16.9959	15.3303	15.6599	19.0393	18.3054	18.4196			anatomical structure development;biological regulation;cell development;cellular component organization;cellular component organization at cellular level;cellular component organization or biogenesis;cellular component organization or biogenesis at cellular level;cellular developmental process;cellular process;chondrocyte development;collagen fibril organization;developmental process;establishmen…		cell part;cytoplasmic part;endoplasmic reticulum membrane;endoplasmic reticulum part;integral to membrane;intracellular membrane-bounded organelle;intracellular organelle;intracellular organelle part;intracellular part;intrinsic to membrane;membrane;membrane part;membrane-bounded organelle;organelle;organelle membrane;organelle part	Alternativesplicing;Coiledcoil;Completeproteome;Endoplasmicreticulum;ER-Golgitransport;Exocytosis;Glycoprotein;Membrane;Phosphoprotein;Proteintransport;Referenceproteome;SH3domain;Signal;Transmembrane;Transmembranehelix;Transport		0.571602	0.276983	-1.28517	-1.13538
Q9QYB1	CLIC4_MOUSE	Clic4	16.1326	17.7601	16.1382	14.9081	12.8825	14.0395	13.0693			anatomical structure formation involved in morphogenesis;anatomical structure morphogenesis;angiogenesis;anion transport;apoptosis;biological regulation;branching morphogenesis of a tube;cation homeostasis;cell death;cell differentiation;cell morphogenesis;cell morphogenesis involved in differentiation;cellular cation homeostasis;cellular chemical homeostasis;cellular component morphogenesis;cell…	anion channel activity;anion transmembrane transporter activity;channel activity;chloride channel activity;gated channel activity;ion channel activity;ion transmembrane transporter activity;passive transmembrane transporter activity;substrate-specific channel activity;substrate-specific transmembrane transporter activity;substrate-specific transporter activity;transmembrane transporter activity;t…	apical part of cell;cell junction;cell part;cell projection;cell surface;cell-cell junction;centrosome;chloride channel complex;cytoplasm;cytoplasmic part;cytoplasmic vesicle membrane;cytoplasmic vesicle part;cytoskeletal part;cytosol;extracellular membrane-bounded organelle;extracellular organelle;extracellular region part;extracellular vesicular exosome;intracellular;intracellular membrane-boun…	Acetylation;Cellmembrane;Chloride;Chloridechannel;Completeproteome;Cytoplasm;Cytoplasmicvesicle;Ionchannel;Iontransport;Membrane;Mitochondrion;Nucleus;Phosphoprotein;Referenceproteome;Transmembrane;Transmembranehelix;Transport;Voltage-gatedchannel	+	2.03795	0.0049676	2.95212	3.61634
Q8CG16	C1RA_MOUSE	C1ra	13.6398	13.3871	13.5065	20.2654	20.6381	20.2915	20.5624			activation of immune response;biological regulation;complement activation;complement activation, classical pathway;defense response;humoral immune response;immune effector process;immune response;immune system process;innate immune response;macromolecule metabolic process;metabolic process;positive regulation of biological process;positive regulation of immune response;positive regulation of immu…	binding;calcium ion binding;catalytic activity;cation binding;endopeptidase activity;hydrolase activity;ion binding;metal ion binding;peptidase activity;peptidase activity, acting on L-amino acid peptides;serine hydrolase activity;serine-type endopeptidase activity;serine-type peptidase activity	blood microparticle;extracellular membrane-bounded organelle;extracellular organelle;extracellular region part;extracellular vesicular exosome;membrane-bounded organelle;membrane-bounded vesicle;organelle;vesicle	Complementpathway;Completeproteome;Disulfidebond;EGF-likedomain;Glycoprotein;Hydrolase;Hydroxylation;Immunity;Innateimmunity;Phosphoprotein;Protease;Referenceproteome;Repeat;Serineprotease;Signal;Sushi	+	7.40395	0	-6.92823	-30.4941
Q61753	SERA_MOUSE	Phgdh	17.1085	17.6201	16.4272	19.4678	17.2152	17.7912	18.4855			amine biosynthetic process;amine metabolic process;anatomical structure development;aspartate family amino acid metabolic process;biological regulation;biosynthetic process;carboxylic acid biosynthetic process;carboxylic acid metabolic process;cell cycle arrest;cell cycle process;cell development;cell differentiation;cell projection organization;cellular amine metabolic process;cellular amino aci…	binding;catalytic activity;coenzyme binding;cofactor binding;NAD binding;nucleotide binding;oxidoreductase activity;oxidoreductase activity, acting on CH-OH group of donors;oxidoreductase activity, acting on the CH-OH group of donors, NAD or NADP as acceptor;phosphoglycerate dehydrogenase activity	cell part;extracellular membrane-bounded organelle;extracellular organelle;extracellular region part;extracellular vesicular exosome;membrane-bounded organelle;membrane-bounded vesicle;myelin sheath;organelle;vesicle	Acetylation;Amino-acidbiosynthesis;Completeproteome;Directproteinsequencing;NAD;Oxidoreductase;Phosphoprotein;Referenceproteome;Serinebiosynthesis		0.907984	0.116968	-1.18797	-1.60049
P57780	ACTN4_MOUSE	Actn4	12.5359	12.3126	13.0187	21.5429	17.7654	18.2377	18.058			actin cytoskeleton organization;actin filament bundle assembly;actin filament organization;actin filament-based process;biological regulation;cell junction assembly;cell junction organization;cell-cell junction assembly;cell-cell junction organization;cellular component assembly;cellular component assembly at cellular level;cellular component organization;cellular component organization at cellul…	actin binding;actin filament binding;binding;calcium ion binding;cation binding;cytoskeletal protein binding;hormone receptor binding;identical protein binding;ion binding;ligand-dependent nuclear receptor transcription coactivator activity;metal ion binding;nuclear hormone receptor binding;nucleoside binding;protein binding;protein binding transcription factor activity;protein dimerization activ…	actin filament bundle;actomyosin;adherens junction;anchoring junction;cell cortex part;cell junction;cell part;cell projection;cell-cell junction;cell-substrate adherens junction;cell-substrate junction;contractile fiber part;cortical cytoskeleton;cytoplasm;cytoplasmic part;cytoskeletal part;cytoskeleton;extracellular membrane-bounded organelle;extracellular organelle;extracellular region part;ex…	Acetylation;Actin-binding;Calcium;Celljunction;Completeproteome;Cytoplasm;Directproteinsequencing;Metal-binding;Nucleus;Phosphoprotein;Proteintransport;Referenceproteome;Repeat;Transport	+	2.70376	0.000548495	-6.27861	-5.39991
Q9JI91	ACTN2_MOUSE	Actn2	13.8092	14.4492	13.6141	17.2137	14.3608	15.0835	13.3544			biological regulation;cell junction assembly;cell junction organization;cell projection assembly;cell projection organization;cell-substrate junction assembly;cellular chemical homeostasis;cellular component assembly;cellular component assembly at cellular level;cellular component organization;cellular component organization at cellular level;cellular component organization or biogenesis;cellular…	actin binding;actin filament binding;binding;binding, bridging;calcium ion binding;cation binding;cytoskeletal protein binding;FATZ binding;identical protein binding;ion binding;ion channel binding;ligand-dependent nuclear receptor transcription coactivator activity;LIM domain binding;metal ion binding;protein binding;protein binding transcription factor activity;protein binding, bridging;protein…	adherens junction;anchoring junction;cell cortex part;cell junction;cell part;cell projection;cell-substrate adherens junction;cell-substrate junction;contractile fiber part;cortical actin cytoskeleton;cortical cytoskeleton;cytoplasmic part;cytoskeletal part;cytoskeleton;extracellular membrane-bounded organelle;extracellular organelle;extracellular region part;extracellular vesicular exosome;filo…	Actin-binding;Calcium;Completeproteome;Cytoplasm;Metal-binding;Referenceproteome;Repeat;Ublconjugation		0.469345	0.381794	-1.0456	-0.959018
P12815;P12815-2	PDCD6_MOUSE	Pdcd6	12.2779	12.5438	12.3707	17.0721	14.6257	13.2888	12.609			activation of caspase activity;anatomical structure formation involved in morphogenesis;angiogenesis;apoptosis;biological regulation;cell death;cellular process;cellular response to heat;cellular response to stimulus;cellular response to stress;death;developmental process;establishment of localization;establishment of localization in cell;establishment of protein localization;intracellular protei…	binding;binding, bridging;calcium ion binding;calcium-dependent cysteine-type endopeptidase activity;calcium-dependent protein binding;catalytic activity;cation binding;cysteine-type endopeptidase activity;cysteine-type peptidase activity;endopeptidase activity;hydrolase activity;identical protein binding;ion binding;metal ion binding;peptidase activity;peptidase activity, acting on L-amino acid …	cell part;cytoplasm;cytoplasmic part;cytoplasmic vesicle;endoplasmic reticulum;endoplasmic reticulum exit site;endoplasmic reticulum membrane;endoplasmic reticulum part;endosome;extracellular membrane-bounded organelle;extracellular organelle;extracellular region part;extracellular vesicular exosome;intracellular membrane-bounded organelle;intracellular organelle;intracellular organelle part;intr…	3D-structure;Acetylation;Alternativesplicing;Angiogenesis;Apoptosis;Calcium;Completeproteome;Endoplasmicreticulum;Endosome;Membrane;Metal-binding;Nucleus;Referenceproteome;Repeat		0.832809	0.120981	-2.0014	-1.57986
P12970	RL7A_MOUSE	Rpl7a	14.3934	13.1185	12.4049	23.456	13.6278	20.2925	22.8743			cellular component biogenesis;cellular component biogenesis at cellular level;cellular component organization or biogenesis;cellular component organization or biogenesis at cellular level;cellular process;ribonucleoprotein complex biogenesis;ribosome biogenesis		adherens junction;anchoring junction;cell junction;cell part;cell-substrate adherens junction;cell-substrate junction;cytoplasm;cytoplasmic part;cytosolic large ribosomal subunit;extracellular membrane-bounded organelle;extracellular organelle;extracellular region part;extracellular vesicular exosome;focal adhesion;intracellular membrane-bounded organelle;intracellular non-membrane-bounded organe…	Acetylation;Completeproteome;Referenceproteome;Ribonucleoprotein;Ribosomalprotein	+	1.26058	0.028879	-6.75705	-2.40538
Q61554	FBN1_MOUSE	Fbn1	18.3662	19.3775	17.8416	13.952	13.2004	13.1937	14.0399	Core matrisome	ECM Glycoproteins	anatomical structure development;anatomical structure morphogenesis;biological regulation;cellular process;developmental process;extracellular sequestering of receptor ligand;heart development;maintenance of location;maintenance of location in cell;maintenance of protein localization to organelle;maintenance of protein location;maintenance of protein location in cell;maintenance of protein locati…	binding;calcium ion binding;cation binding;extracellular matrix structural constituent;ion binding;metal ion binding;structural molecule activity	basement membrane;extracellular matrix;extracellular matrix part;extracellular membrane-bounded organelle;extracellular organelle;extracellular region part;extracellular space;extracellular vesicular exosome;fibril;membrane-bounded organelle;membrane-bounded vesicle;microfibril;organelle;proteinaceous extracellular matrix;vesicle	Calcium;Completeproteome;Disulfidebond;EGF-likedomain;Extracellularmatrix;Glycoprotein;Phosphoprotein;Referenceproteome;Repeat;Secreted;Signal	+	3.88565	0	4.93191	8.7141
Q6S5C2;Q6S5C2-2	GNPTG_MOUSE	Gnptg	18.8191	19.2849	18.2835	17.4092	18.3257	17.9267	18.1916			carbohydrate metabolic process;carbohydrate phosphorylation;cellular carbohydrate metabolic process;cellular metabolic process;cellular process;metabolic process;N-glycan processing;N-glycan processing to lysosome;oligosaccharide metabolic process;phosphate-containing compound metabolic process;phosphorus metabolic process;phosphorylation;primary metabolic process	binding;catalytic activity;identical protein binding;phosphotransferase activity, for other substituted phosphate groups;protein binding;protein dimerization activity;protein homodimerization activity;transferase activity;transferase activity, transferring phosphorus-containing groups;UDP-N-acetylglucosamine-lysosomal-enzyme N-acetylglucosaminephosphotransferase activity	cell part;cytoplasmic part;extracellular membrane-bounded organelle;extracellular organelle;extracellular region part;extracellular vesicular exosome;Golgi apparatus;Golgi apparatus part;Golgi membrane;intracellular membrane-bounded organelle;intracellular organelle;intracellular organelle part;intracellular part;membrane;membrane-bounded organelle;membrane-bounded vesicle;organelle;organelle mem…	Alternativesplicing;Completeproteome;Disulfidebond;Glycoprotein;Golgiapparatus;Referenceproteome;Secreted;Signal		1.23424	0.0698276	0.832547	1.88981
Q9ESY9	GILT_MOUSE	Ifi30	19.0595	19.495	18.538	18.9325	19.5983	19.2805	19.6817			antigen processing and presentation;antigen processing and presentation of exogenous antigen;antigen processing and presentation of exogenous peptide antigen;antigen processing and presentation of exogenous peptide antigen via MHC class I;antigen processing and presentation of exogenous peptide antigen via MHC class II;antigen processing and presentation of peptide antigen;antigen processing and …	catalytic activity;disulfide oxidoreductase activity;oxidoreductase activity;oxidoreductase activity, acting on a sulfur group of donors	cell junction;cell part;cytoplasm;cytoplasmic part;extracellular region;intracellular membrane-bounded organelle;intracellular organelle;intracellular part;lysosome;lytic vacuole;membrane;membrane-bounded organelle;organelle;plasma membrane;vacuole	Completeproteome;Disulfidebond;Glycoprotein;Immunity;Lysosome;Oxidoreductase;Redox-activecenter;Referenceproteome;Secreted;Signal		0.501115	0.454917	-0.342408	-0.841306
P11688	ITA5_MOUSE	Itga5	18.2229	18.0814	16.7819	14.6368	14.7402	14.4608	15.0726			behavior;biological adhesion;biological regulation;cell adhesion;cell adhesion mediated by integrin;cell differentiation;cell junction assembly;cell junction organization;cell migration;cell motility;cell surface receptor linked signaling pathway;cell-cell adhesion;cell-cell adhesion mediated by integrin;cell-substrate adhesion;cell-substrate junction assembly;cellular component assembly;cellular…	binding;cation binding;integrin binding;ion binding;metal ion binding;protein binding;protein complex binding;receptor binding	adherens junction;anchoring junction;cell junction;cell part;cell projection membrane;cell projection part;cell surface;cell-cell junction;cell-substrate adherens junction;cell-substrate junction;cytoplasmic part;cytoplasmic vesicle;endoplasmic reticulum;external side of plasma membrane;focal adhesion;Golgi apparatus;integrin complex;intracellular membrane-bounded organelle;intracellular organell…	Calcium;Celladhesion;Cleavageonpairofbasicresidues;Completeproteome;Disulfidebond;Glycoprotein;Integrin;Membrane;Metal-binding;Phosphoprotein;Receptor;Referenceproteome;Repeat;Signal;Transmembrane;Transmembranehelix	+	3.09131	0.000503597	2.96777	5.78763
P28828	PTPRM_MOUSE	Ptprm	20.7896	20.8991	19.3571	14.4415	11.9341	14.0801	11.3443			anatomical structure formation involved in morphogenesis;axon guidance;biological adhesion;biological regulation;cell adhesion;cell projection organization;cell-cell adhesion;cellular component organization;cellular component organization at cellular level;cellular component organization or biogenesis;cellular component organization or biogenesis at cellular level;cellular macromolecule metabolic…	binding;cadherin binding;catalytic activity;cell adhesion molecule binding;hydrolase activity;hydrolase activity, acting on ester bonds;identical protein binding;molecular transducer activity;phosphatase activity;phosphoprotein phosphatase activity;phosphoric ester hydrolase activity;protein binding;protein tyrosine phosphatase activity;receptor activity;signal transducer activity;signaling recep…	adherens junction;anchoring junction;cell junction;cell part;cell projection;cell-cell adherens junction;cell-cell junction;cytoplasm;cytoplasmic part;integral to membrane;intracellular part;intrinsic to membrane;lamellipodium;membrane part;perinuclear region of cytoplasm	Celladhesion;Completeproteome;Disulfidebond;Glycoprotein;Hydrolase;Immunoglobulindomain;Membrane;Phosphoprotein;Proteinphosphatase;Receptor;Referenceproteome;Repeat;Signal;Transmembrane;Transmembranehelix	+	3.14638	0.000234234	7.39858	6.71836
P08122	CO4A2_MOUSE	Col4a2	17.3537	19.1736	17.9426	17.221	17.0434	16.8818	17.6462	Core matrisome	Collagens	anatomical structure formation involved in morphogenesis;angiogenesis;biological regulation;biosynthetic process;cell differentiation;cellular biosynthetic process;cellular developmental process;cellular macromolecule biosynthetic process;cellular macromolecule metabolic process;cellular metabolic process;cellular nitrogen compound metabolic process;cellular process;cellular response to chemical …	extracellular matrix structural constituent;structural molecule activity	basement membrane;cell part;collagen;collagen type IV;extracellular matrix;extracellular matrix part;extracellular membrane-bounded organelle;extracellular organelle;extracellular region;extracellular region part;extracellular vesicular exosome;intracellular membrane-bounded organelle;intracellular organelle;intracellular part;membrane-bounded organelle;membrane-bounded vesicle;organelle;sheet-fo…	Angiogenesis;Basementmembrane;Collagen;Completeproteome;Disulfidebond;Extracellularmatrix;Glycoprotein;Hydroxylation;Referenceproteome;Repeat;Secreted;Signal		0.96942	0.112005	0.958524	1.62722
Q61001	LAMA5_MOUSE	Lama5	13.7014	13.2912	12.6855	15.8807	16.0778	16.1264	16.5	Core matrisome	ECM Glycoproteins	ameboidal cell migration;anatomical structure development;anatomical structure formation involved in morphogenesis;anatomical structure morphogenesis;biological adhesion;biological regulation;branching involved in salivary gland morphogenesis;branching involved in ureteric bud morphogenesis;branching morphogenesis of a tube;cell adhesion;cell migration;cell morphogenesis;cell morphogenesis involv…	binding;integrin binding;protein binding;protein complex binding;receptor binding	basal lamina;basement membrane;cell part;extracellular matrix;extracellular matrix part;extracellular membrane-bounded organelle;extracellular organelle;extracellular region;extracellular region part;extracellular space;extracellular vesicular exosome;intracellular membrane-bounded organelle;intracellular organelle;intracellular part;laminin complex;laminin-1 complex;laminin-10 complex;laminin-5 …	3D-structure;Basementmembrane;Celladhesion;Coiledcoil;Completeproteome;Directproteinsequencing;Disulfidebond;Extracellularmatrix;Glycoprotein;LamininEGF-likedomain;Referenceproteome;Repeat;Secreted;Signal	+	3.77829	0	-2.9202	-7.47885
P62137	PP1A_MOUSE	Ppp1ca	16.9998	17.0288	16.3533	13.0615	13.6286	13.2576	14.4051			anatomical structure development;anatomical structure morphogenesis;biological regulation;branching morphogenesis of a tube;carbohydrate metabolic process;cell cycle phase;cell cycle process;cell division;cellular carbohydrate metabolic process;cellular glucan metabolic process;cellular macromolecule metabolic process;cellular metabolic process;cellular polysaccharide metabolic process;cellular p…	binding;catalytic activity;cation binding;hydrolase activity;hydrolase activity, acting on ester bonds;ion binding;metal ion binding;phosphatase activity;phosphoprotein phosphatase activity;phosphoric ester hydrolase activity;protein serine/threonine phosphatase activity;ribonucleoprotein binding	cell part;cell projection;cell projection part;cytoplasm;cytoplasmic part;dendritic spine;extracellular membrane-bounded organelle;extracellular organelle;extracellular region part;extracellular vesicular exosome;glycogen granule;histone methyltransferase complex;intracellular membrane-bounded organelle;intracellular non-membrane-bounded organelle;intracellular organelle;intracellular organelle p…	Acetylation;Biologicalrhythms;Carbohydratemetabolism;Cellcycle;Celldivision;Completeproteome;Cytoplasm;Directproteinsequencing;Glycogenmetabolism;Hydrolase;Manganese;Metal-binding;Nucleus;Phosphoprotein;Proteinphosphatase;Referenceproteome	+	3.32893	0.000218487	3.20577	6.45703
[truncated: 1,047 more rows]
