# Supplementary material for: Cell-selective proteomics segregates pancreatic cancer subtypes by extracellular proteins in tumors and circulation
Source: Nat Commun. 2023 May 8;14:2642. doi: 10.1038/s41467-023-38171-8 (PMC10167354; doi:10.1038/s41467-023-38171-8)
Supplement: Supplementary file 8 — Supplementary Dataset 4 [file 41467_2023_38171_MOESM8_ESM.xlsx]

## Sheet: guide
Sheet	Related to	Description
2	Fig2e	Outputs of Fisher's exact tests between proteins exclusively identified by FACS or MetRS*-based cell selective proteomics compared to all other identified proteins
3	Fig3b	Outputs of two-sided 1D annotation enrichment tests between global proteomes of co-cultured PDAC cells and PDAC cells in isolation (score > 0: enriched in co-culture; score < 0: enriched in isolation) with separate tests for mesenchymal or classical subtypes
4	Fig3c	Outputs of two-sided 1D annotation enrichment tests between global proteomes of co-cultured BMMs and BMMs in isolation (score > 0: enriched in co-culture; score < 0: enriched in isolation) with separate tests for BMMs co-cultured with mesenchymal or classical PDAC cells
5	Fig3d	Outputs of two-sided 1D annotation enrichment tests between secretomes of co-cultured PDAC cells and PDAC cells in isolation (score > 0: enriched in co-culture; score < 0: enriched in isolation) with separate tests for mesenchymal or classical subtypes
6	Fig3e	Outputs of two-sided 1D annotation enrichment tests between secretomes of co-cultured BMMs and BMMs in isolation (score > 0: enriched in co-culture; score < 0: enriched in isolation) with separate tests for BMMs co-cultured with mesenchymal or classical PDAC cells
7	Fig5a	Output of two-sided 1D annotation enrichment test between mesenchymal and classical PDAC cell-selective proteomes in vivo (score > 0: enriched in mesenchymal PDAC; score < 0: enriched in classical PDAC)
8	Fig5e	Output of Fisher's exact test between significantly regulated matrisome protein clusters compared to all other identified proteins
All tests include GOBP, GOCC, GOMF, UniProtKB Keywords; output was filtered for intersection size > 7 (> 2 in matrisome cluster test due to small selection size) and q < 0.05 in at least one test condition

## Sheet: 2_Fig2e_Fisher_FACSvsMetRS_Anl
Annotation category	Term	Total size	Category size	Selection size_MetRS	Selection size_FACS	Intersection size_MetRS	Intersection size_FACS	Enrichment factor_MetRS	Enrichment factor_FACS	P value_MetRS	P value_FACS	Benj. Hoch. FDR_MetRS	N. Benj. Hoch. FDR_FACS
GOMF name	cytokine activity	9660	22	1538	1551	11	1	3.1404	0.2831	0.00017126	0.089328	0.01239	0.69487
Keywords	Keratin	9660	33	1538	1551	13	4	2.4743	0.75494	0.00074001	0.17002	0.0083972	0.32497
Keywords	Kelchrepeat	9660	23	1538	1551	9	3	2.4577	0.81238	0.0046997	0.22145	0.038381	0.38692
Keywords	Myosin	9660	32	1538	1551	12	4	2.3553	0.77853	0.0018393	0.17802	0.017546	0.33491
GOCC name	myosin complex	9660	40	1538	1551	14	5	2.1983	0.77853	0.001687	0.15362	0.034189	0.50897
GOBP name	anterior/posterior pattern specification	9660	65	1538	1551	21	11	2.0292	1.054	0.00049501	0.12906	0.046847	0.57581
Keywords	Serineprotease	9660	53	1538	1551	17	6	2.0146	0.70508	0.0016651	0.10523	0.016027	0.26753
GOMF name	RNA polymerase II core promoter proximal region sequence-specific DNA binding transcription factor activity involved in positive regulation of transcription	9660	113	1538	1551	35	19	1.9454	1.0472	2.6934e-05	0.098114	0.0025053	0.69487
Keywords	Inflammatoryresponse	9660	52	1538	1551	16	8	1.9326	0.95819	0.0033716	0.15076	0.02955	0.31469
Keywords	Extracellularmatrix	9660	103	1538	1551	31	21	1.8904	1.2698	0.00012596	0.04959	0.0018349	0.18908
Keywords	G-proteincoupledreceptor	9660	20	1538	1551	6	10	1.8843	3.1141	0.055629	0.00036005	0.20259	0.0044613
GOCC name	proteinaceous extracellular matrix	9660	108	1538	1551	32	26	1.861	1.4994	0.00013577	0.0087885	0.0040765	0.11369
GOBP name	pattern specification process	9660	157	1538	1551	46	26	1.8403	1.0314	8.7919e-06	0.084812	0.001849	0.57581
GOBP name	regionalization	9660	106	1538	1551	31	16	1.8369	0.94011	0.00021505	0.10426	0.024374	0.57581
GOCC name	extracellular matrix part	9660	111	1538	1551	32	21	1.8107	1.1783	0.0002276	0.069916	0.0063623	0.39635
Keywords	Zinc-finger	9660	850	1538	1551	240	104	1.7734	0.76204	4.949e-22	0.000199	5.9278e-20	0.0026406
Keywords	Proteomicsidentification	9660	775	1538	1551	216	137	1.7505	1.101	4.2719e-19	0.017608	4.6051e-17	0.096845
GOCC name	extracellular matrix	9660	156	1538	1551	43	36	1.7313	1.4373	7.3702e-05	0.0055405	0.0024895	0.082161
GOMF name	sequence-specific DNA binding RNA polymerase II transcription factor activity	9660	225	1538	1551	62	36	1.7307	0.99652	2.7329e-06	0.07321	0.00035588	0.63651
Keywords	Wntsignalingpathway	9660	95	1538	1551	26	17	1.719	1.1145	0.0016341	0.095033	0.01587	0.25673
GOMF name	nucleic acid binding transcription factor activity	9660	387	1538	1551	105	51	1.7041	0.82078	3.6237e-09	0.016569	9.4263e-07	0.31788
GOMF name	sequence-specific DNA binding transcription factor activity	9660	387	1538	1551	105	51	1.7041	0.82078	3.6237e-09	0.016569	9.4263e-07	0.31788
Keywords	EGF-likedomain	9660	85	1538	1551	23	28	1.6995	2.0517	0.0031861	5.6487e-05	0.028153	0.00093681
Keywords	Motorprotein	9660	82	1538	1551	22	9	1.6851	0.68359	0.0041696	0.058533	0.034844	0.20486
GOMF name	RNA polymerase II core promoter proximal region sequence-specific DNA binding transcription factor activity	9660	169	1538	1551	44	28	1.6353	1.0319	0.00022884	0.081668	0.014736	0.67121
GOBP name	chemotaxis	9660	150	1538	1551	39	25	1.633	1.038	0.00048357	0.085995	0.046454	0.57581
GOBP name	taxis	9660	150	1538	1551	39	25	1.633	1.038	0.00048357	0.085995	0.046454	0.57581
GOBP name	transcription from RNA polymerase II promoter	9660	177	1538	1551	46	26	1.6323	0.91488	0.00017881	0.074937	0.021045	0.57581
GOMF name	RNA polymerase II regulatory region DNA binding	9660	262	1538	1551	68	45	1.6302	1.0697	8.1852e-06	0.058515	0.0009593	0.6027
GOMF name	RNA polymerase II regulatory region sequence-specific DNA binding	9660	260	1538	1551	67	45	1.6185	1.078	1.1961e-05	0.056874	0.0013479	0.6027
GOBP name	embryonic morphogenesis	9660	198	1538	1551	51	44	1.6178	1.3841	0.00010972	0.0050742	0.013898	0.2217
GOMF name	RNA polymerase II core promoter proximal region sequence-specific DNA binding	9660	175	1538	1551	45	33	1.6151	1.1745	0.00026077	0.047275	0.016431	0.55739
GOMF name	core promoter proximal region sequence-specific DNA binding	9660	183	1538	1551	47	35	1.6131	1.1912	0.00020365	0.040599	0.013717	0.51607
GOMF name	core promoter proximal region DNA binding	9660	183	1538	1551	47	35	1.6131	1.1912	0.00020365	0.040599	0.013717	0.51607
Keywords	Ionchannel	9660	43	1538	1551	11	18	1.6067	2.6072	0.03716	3.689e-05	0.16218	0.00066279
Keywords	Guanine-nucleotidereleasingfactor	9660	94	1538	1551	24	19	1.6036	1.2589	0.0053714	0.057941	0.042891	0.20395
GOMF name	transcription regulatory region sequence-specific DNA binding	9660	295	1538	1551	75	47	1.5968	0.9923	6.5173e-06	0.064223	0.00079566	0.6027
GOBP name	regulation of cell development	9660	379	1538	1551	94	62	1.5578	1.0189	1.623e-06	0.055709	0.00050567	0.55862
Keywords	Differentiation	9660	261	1538	1551	64	57	1.5401	1.3602	8.076e-05	0.0028398	0.0012262	0.025511
GOMF name	sequence-specific DNA binding	9660	416	1538	1551	102	67	1.54	1.0031	1.067e-06	0.054307	0.00015632	0.59153
Keywords	Zinc	9660	1149	1538	1551	281	142	1.5361	0.76972	3.7814e-16	3.3635e-05	3.1357e-14	0.00061456
Keywords	Developmentalprotein	9660	352	1538	1551	86	77	1.5345	1.3624	7.6336e-06	0.00076962	0.00015526	0.0085144
Keywords	Neurogenesis	9660	116	1538	1551	28	22	1.5161	1.1812	0.0062258	0.066616	0.047263	0.21184
GOBP name	regulation of neurogenesis	9660	294	1538	1551	70	45	1.4954	0.9533	0.00010061	0.061404	0.0133	0.55906
GOBP name	regulation of neuron differentiation	9660	245	1538	1551	58	36	1.4869	0.91517	0.00038564	0.06089	0.038217	0.55906
GOBP name	regulation of nervous system development	9660	330	1538	1551	78	55	1.4846	1.038	5.7384e-05	0.057159	0.0084857	0.55906
GOMF name	channel activity	9660	65	1538	1551	15	24	1.4494	2.2997	0.037938	2.4552e-05	0.49404	0.0023419
GOMF name	passive transmembrane transporter activity	9660	65	1538	1551	15	24	1.4494	2.2997	0.037938	2.4552e-05	0.49404	0.0023419
GOMF name	chromatin binding	9660	347	1538	1551	80	52	1.448	0.93334	0.00010656	0.05216	0.0084381	0.57662
GOBP name	cell migration	9660	333	1538	1551	76	54	1.4335	1.01	0.0002034	0.060075	0.023192	0.55906
Keywords	Alternativesplicing	9660	3035	1538	1551	692	683	1.4321	1.4016	9.4956e-35	1.0632e-30	2.0472e-32	1.4326e-28
Keywords	DNA-binding	9660	729	1538	1551	164	108	1.413	0.9227	3.23e-07	0.027229	9.1631e-06	0.13464
GOBP name	positive regulation of cell differentiation	9660	329	1538	1551	74	60	1.4127	1.1358	0.00036104	0.032422	0.036544	0.47279
GOMF name	transcription regulatory region DNA binding	9660	392	1538	1551	88	56	1.41	0.88975	0.00013156	0.035917	0.010144	0.47944
Keywords	Secreted	9660	460	1538	1551	103	109	1.4064	1.4758	4.6436e-05	3.6205e-06	0.00079458	8.1309e-05
GOCC name	extracellular region	9660	211	1538	1551	47	50	1.3991	1.4759	0.0034381	0.00098149	0.056809	0.022308
GOMF name	DNA binding	9660	1089	1538	1551	242	143	1.3958	0.81785	1.6058e-09	0.00063647	5.5353e-07	0.031342
GOMF name	regulatory region DNA binding	9660	397	1538	1551	88	56	1.3922	0.87854	0.00019811	0.032005	0.013658	0.44975
GOMF name	regulatory region nucleic acid binding	9660	397	1538	1551	88	56	1.3922	0.87854	0.00019811	0.032005	0.013658	0.44975
Keywords	Activator	9660	370	1538	1551	82	47	1.392	0.79115	0.00030506	0.011515	0.0038239	0.073805
GOBP name	cell motility	9660	361	1538	1551	80	57	1.3919	0.98341	0.00035227	0.058008	0.036238	0.55906
GOMF name	substrate-specific channel activity	9660	59	1538	1551	13	22	1.3839	2.3224	0.058614	4.3701e-05	0.6027	0.0038801
GOMF name	ion channel activity	9660	59	1538	1551	13	22	1.3839	2.3224	0.058614	4.3701e-05	0.6027	0.0038801
Keywords	Receptor	9660	203	1538	1551	44	58	1.3614	1.7795	0.0065113	2.1806e-06	0.048408	5.0015e-05
GOMF name	zinc ion binding	9660	697	1538	1551	151	88	1.3607	0.78635	7.4327e-06	0.0014499	0.00088889	0.059849
GOBP name	cell adhesion	9660	389	1538	1551	84	85	1.3563	1.3609	0.00056507	0.00047907	0.051921	0.046454
GOBP name	locomotion	9660	440	1538	1551	95	72	1.3561	1.0192	0.00028847	0.051738	0.031562	0.55141
GOBP name	positive regulation of transcription, DNA-dependent	9660	761	1538	1551	164	106	1.3536	0.86753	4.3312e-06	0.010307	0.0010121	0.33348
GOBP name	regulation of anatomical structure morphogenesis	9660	433	1538	1551	93	73	1.349	1.05	0.00038386	0.047062	0.038217	0.53659
GOBP name	positive regulation of transcription from RNA polymerase II promoter	9660	570	1538	1551	122	81	1.3443	0.88507	7.8062e-05	0.022326	0.011109	0.44094
GOBP name	regulation of transcription, DNA-dependent	9660	1702	1538	1551	364	219	1.3433	0.8014	1.0768e-11	8.9253e-06	1.5678e-08	0.0018565
GOBP name	positive regulation of gene expression	9660	835	1538	1551	178	118	1.3389	0.88016	3.4705e-06	0.011302	0.00084218	0.34841
GOBP name	positive regulation of RNA metabolic process	9660	803	1538	1551	169	111	1.3219	0.86094	1.2133e-05	0.0078987	0.0023675	0.28532
GOBP name	positive regulation of nucleobase-containing compound metabolic process	9660	865	1538	1551	182	120	1.3215	0.86403	6.0323e-06	0.0071778	0.001332	0.27047
GOBP name	regulation of transcription from RNA polymerase II promoter	9660	920	1538	1551	193	129	1.3176	0.87331	3.9511e-06	0.0078967	0.00093482	0.28532
Keywords	Celladhesion	9660	211	1538	1551	44	53	1.3098	1.5644	0.01107	0.00019211	0.073211	0.0025887
GOBP name	regulation of RNA metabolic process	9660	1813	1538	1551	378	230	1.3095	0.79012	1.2912e-10	1.5908e-06	1.6294e-07	0.00050567
GOBP name	positive regulation of nitrogen compound metabolic process	9660	879	1538	1551	183	121	1.3076	0.85736	1.0625e-05	0.0057784	0.0021169	0.23829
GOBP name	positive regulation of macromolecule biosynthetic process	9660	869	1538	1551	180	119	1.301	0.85289	1.6503e-05	0.0052618	0.002992	0.22635
GOBP name	regulation of cellular macromolecule biosynthetic process	9660	1936	1538	1551	397	246	1.288	0.7914	3.723e-10	7.7487e-07	3.5234e-07	0.00031206
GOMF name	nucleic acid binding	9660	1713	1538	1551	350	204	1.2833	0.74172	8.2561e-09	2.3369e-08	1.8608e-06	4.5648e-06
GOBP name	regulation of macromolecule biosynthetic process	9660	1964	1538	1551	400	249	1.2792	0.78963	7.8158e-10	5.2903e-07	7.0446e-07	0.00022252
GOBP name	regulation of nucleobase-containing compound metabolic process	9660	2131	1538	1551	434	276	1.2792	0.80666	1.1116e-10	1.0757e-06	1.5028e-07	0.00038417
Keywords	Repeat	9660	2212	1538	1551	450	310	1.2778	0.87285	5.0883e-11	0.00028935	2.2855e-09	0.0036697
Keywords	Serine/threonine-proteinkinase	9660	246	1538	1551	50	27	1.2766	0.68359	0.011571	0.0057351	0.073805	0.0448
GOBP name	regulation of nitrogen compound metabolic process	9660	2154	1538	1551	437	282	1.2743	0.8154	1.6435e-10	2.3561e-06	1.943e-07	0.00067569
GOBP name	positive regulation of cellular biosynthetic process	9660	899	1538	1551	182	129	1.2715	0.89371	5.1743e-05	0.013196	0.007773	0.37012
GOBP name	positive regulation of biosynthetic process	9660	912	1538	1551	184	129	1.2672	0.88097	5.6905e-05	0.0097049	0.008481	0.3213
GOBP name	negative regulation of cellular biosynthetic process	9660	704	1538	1551	142	90	1.2669	0.79622	0.00031585	0.0019175	0.034007	0.11899
GOMF name	transition metal ion binding	9660	863	1538	1551	173	118	1.2591	0.8516	0.0001216	0.0051716	0.0095007	0.15124
GOBP name	regulation of gene expression	9660	2181	1538	1551	437	292	1.2585	0.83386	9.8145e-10	1.2693e-05	8.281e-07	0.0024515
Keywords	Antiport	9660	10	1538	1551	2	8	1.2562	4.9826	0.28504	1.3816e-05	0.43771	0.0002708
GOBP name	regulation of cellular biosynthetic process	9660	2010	1538	1551	402	265	1.2562	0.82114	7.3438e-09	9.044e-06	5.5602e-06	0.0018607
GOBP name	transcription, DNA-dependent	9660	941	1538	1551	188	106	1.2548	0.70159	8.0545e-05	2.7825e-06	0.011293	0.0007418
GOBP name	regulation of multicellular organismal development	9660	756	1538	1551	151	131	1.2545	1.0792	0.00032952	0.02468	0.035238	0.44094
GOBP name	regulation of biosynthetic process	9660	2030	1538	1551	405	265	1.2531	0.81305	8.6452e-09	3.7733e-06	6.2937e-06	0.00090407
GOBP name	negative regulation of biosynthetic process	9660	712	1538	1551	142	91	1.2526	0.79603	0.0004871	0.0018229	0.046454	0.11776
Keywords	Transcriptionregulation	9660	1027	1538	1551	204	113	1.2476	0.68529	5.9927e-05	2.9083e-07	0.00097158	8.4733e-06
GOMF name	metal ion binding	9660	2113	1538	1551	419	302	1.2455	0.89017	9.6083e-09	0.0011395	2.0853e-06	0.050205
Keywords	Metal-binding	9660	1814	1538	1551	359	244	1.243	0.83776	1.7542e-07	8.8121e-05	5.5617e-06	0.0013194
GOBP name	multicellular organismal process	9660	1022	1538	1551	202	194	1.2414	1.1823	8.4309e-05	0.0010375	0.011564	0.078235
GOMF name	cation binding	9660	2122	1538	1551	419	304	1.2402	0.89226	1.6466e-08	0.0012631	3.4461e-06	0.054027
GOBP name	RNA biosynthetic process	9660	999	1538	1551	197	112	1.2386	0.69826	0.00011332	1.1051e-06	0.014204	0.00038737
GOMF name	ion binding	9660	2130	1538	1551	420	306	1.2385	0.89476	1.8719e-08	0.0014335	3.7825e-06	0.059849
Keywords	Transcription	9660	1084	1538	1551	213	120	1.2342	0.68947	7.9032e-05	1.9274e-07	0.0012171	5.9364e-06
Keywords	Transducer	9660	46	1538	1551	9	15	1.2289	2.0309	0.11858	0.0026881	0.27789	0.024351
GOBP name	regulation of developmental process	9660	1022	1538	1551	199	165	1.223	1.0055	0.00020027	0.035737	0.022974	0.48382
GOBP name	positive regulation of metabolic process	9660	1324	1538	1551	257	194	1.2192	0.9126	3.8502e-05	0.010565	0.0062287	0.33837
Keywords	Immunoglobulindomain	9660	98	1538	1551	19	32	1.2177	2.0337	0.067	2.1947e-05	0.21202	0.0004079
GOBP name	regulation of primary metabolic process	9660	2822	1538	1551	546	382	1.2152	0.84309	1.0062e-09	1.6427e-06	8.281e-07	0.00050567
GOBP name	negative regulation of nucleobase-containing compound metabolic process	9660	672	1538	1551	130	81	1.2151	0.75073	0.0020036	0.00048839	0.12273	0.046454
GOBP name	positive regulation of cellular metabolic process	9660	1228	1538	1551	237	174	1.2122	0.8825	0.00010118	0.0051306	0.0133	0.22273
GOMF name	receptor activity	9660	203	1538	1551	39	59	1.2067	1.8102	0.032353	1.0045e-06	0.45248	0.00015094
GOBP name	positive regulation of macromolecule metabolic process	9660	1242	1538	1551	238	177	1.2036	0.8876	0.00014715	0.0058704	0.017855	0.24051
GOBP name	regulation of multicellular organismal process	9660	1161	1538	1551	222	198	1.201	1.0622	0.00025538	0.020576	0.028244	0.44094
GOBP name	regulation of macromolecule metabolic process	9660	2740	1538	1551	523	372	1.1989	0.84559	2.1498e-08	3.278e-06	1.3757e-05	0.0008058
Keywords	Repressor	9660	346	1538	1551	66	41	1.1981	0.73803	0.015625	0.00529	0.091046	0.042557
GOBP name	regulation of cellular metabolic process	9660	2894	1538	1551	551	391	1.1958	0.84148	1.0613e-08	9.3696e-07	7.4401e-06	0.00034373
GOCC name	ruffle membrane	9660	58	1538	1551	11	2	1.1912	0.21477	0.10973	0.0023148	0.45541	0.043981
Keywords	Disulfidebond	9660	858	1538	1551	162	200	1.1859	1.4518	0.0019141	1.8375e-09	0.0181	7.6184e-08
GOMF name	transcription factor binding transcription factor activity	9660	311	1538	1551	58	31	1.1714	0.62082	0.025087	0.00052982	0.39319	0.027251
GOBP name	regulation of metabolic process	9660	3211	1538	1551	598	447	1.1697	0.86703	6.0111e-08	6.0519e-06	3.3464e-05	0.001332
GOMF name	protein binding transcription factor activity	9660	312	1538	1551	58	31	1.1676	0.61883	0.025937	0.00049263	0.39479	0.027221
Keywords	Kinase	9660	404	1538	1551	75	41	1.166	0.63207	0.01816	0.00014856	0.099374	0.0021073
GOBP name	homophilic cell adhesion	9660	38	1538	1551	7	16	1.157	2.6224	0.1517	8.9253e-05	0.57581	0.012154
GOMF name	phosphotransferase activity, alcohol group as acceptor	9660	424	1538	1551	78	48	1.1554	0.70508	0.019287	0.0011133	0.35208	0.049803
GOCC name	external side of plasma membrane	9660	104	1538	1551	19	30	1.1475	1.7966	0.082304	0.00038715	0.42685	0.010234
GOCC name	leading edge membrane	9660	77	1538	1551	14	3	1.142	0.24266	0.102	0.00069558	0.45332	0.016917
GOBP name	negative regulation of cellular metabolic process	9660	937	1538	1551	170	116	1.1395	0.77105	0.0056104	0.00016367	0.23391	0.019607
GOBP name	regulation of cell death	9660	719	1538	1551	130	87	1.1356	0.75363	0.01088	0.00037653	0.34038	0.037709
Keywords	Signal	9660	954	1538	1551	172	237	1.1324	1.5473	0.0064705	4.8948e-14	0.048408	3.2979e-12
GOBP name	positive regulation of biological process	9660	2411	1538	1551	432	355	1.1254	0.91706	0.00023012	0.0030578	0.025621	0.1635
GOBP name	regulation of cellular process	9660	4490	1538	1551	799	657	1.1177	0.91135	3.809e-07	3.9762e-05	0.00017166	0.0063245
GOMF name	protein kinase binding	9660	287	1538	1551	51	29	1.1161	0.62933	0.043328	0.0010086	0.53566	0.046173
GOBP name	negative regulation of metabolic process	9660	1010	1538	1551	179	130	1.1131	0.80165	0.0092114	0.00044988	0.31134	0.043894
GOCC name	nuclear matrix	9660	79	1538	1551	14	4	1.1131	0.31535	0.10685	0.0019353	0.45371	0.038266
GOBP name	regulation of biological process	9660	4781	1538	1551	847	704	1.1127	0.91711	2.4966e-07	4.3757e-05	0.00012436	0.0067335
GOBP name	biological regulation	9660	4985	1538	1551	879	750	1.1075	0.93705	2.7377e-07	0.00044713	0.00013287	0.043851
GOMF name	signaling receptor activity	9660	125	1538	1551	22	42	1.1054	2.0927	0.082557	6.0621e-07	0.67286	9.601e-05
GOMF name	transcription cofactor activity	9660	296	1538	1551	52	29	1.1034	0.6102	0.04578	0.00052442	0.54974	0.027251
GOCC name	nucleoplasm part	9660	786	1538	1551	138	89	1.1028	0.70523	0.016988	2.0518e-05	0.16927	0.00080482
GOMF name	kinase activity	9660	472	1538	1551	82	51	1.0912	0.67297	0.033952	0.00022438	0.46618	0.01461
GOBP name	cellular macromolecule biosynthetic process	9660	1247	1538	1551	214	140	1.0779	0.69924	0.014373	5.6453e-08	0.37892	3.238e-05
GOMF name	kinase binding	9660	321	1538	1551	55	30	1.0762	0.58208	0.050231	0.00013783	0.56606	0.010355
GOBP name	macromolecule biosynthetic process	9660	1257	1538	1551	215	142	1.0743	0.70359	0.015307	7.4521e-08	0.39513	4.0301e-05
GOCC name	nucleus	9660	3133	1538	1551	528	365	1.0585	0.7256	0.0052747	1.6461e-17	0.080175	2.669e-15
GOMF name	UDP-glycosyltransferase activity	9660	60	1538	1551	10	20	1.0468	2.0761	0.13577	0.00047772	0.69487	0.026662
Keywords	Cellmembrane	9660	832	1538	1551	137	211	1.0342	1.5795	0.035315	1.6489e-13	0.15731	1.0456e-11
GOCC name	nuclear body	9660	293	1538	1551	48	27	1.029	0.57393	0.062355	0.00019988	0.37352	0.005719
GOMF name	binding	9660	6078	1538	1551	995	832	1.0282	0.85257	0.0066893	7.447e-17	0.18123	8.7278e-14
GOMF name	signal transducer activity	9660	288	1538	1551	47	68	1.025	1.4706	0.063369	0.00019608	0.6027	0.013658
GOMF name	molecular transducer activity	9660	288	1538	1551	47	68	1.025	1.4706	0.063369	0.00019608	0.6027	0.013658
GOBP name	RNA metabolic process	9660	1606	1538	1551	260	158	1.0168	0.61274	0.028141	1.8633e-15	0.45503	5.0385e-12
Keywords	Glycoprotein	9660	1124	1538	1551	181	327	1.0114	1.812	0.033908	1.9652e-32	0.15617	3.0264e-30
GOCC name	cytoskeletal part	9660	955	1538	1551	153	129	1.0063	0.8413	0.036919	0.0027652	0.28686	0.049087
GOBP name	nucleic acid metabolic process	9660	1918	1538	1551	307	204	1.0053	0.66244	0.02758	1.6498e-14	0.45275	3.9034e-11
GOMF name	acetylglucosaminyltransferase activity	9660	25	1538	1551	4	12	1.0049	2.9896	0.21329	0.00015357	0.78316	0.011391
GOCC name	chromosome	9660	119	1538	1551	19	7	1.0028	0.36637	0.1	0.000448	0.45332	0.011502
GOMF name	transmembrane signaling receptor activity	9660	95	1538	1551	15	35	0.99172	2.2946	0.11209	4.5168e-07	0.69487	7.7848e-05
GOBP name	cellular component organization	9660	2702	1538	1551	426	366	0.99025	0.84365	0.023948	3.1168e-06	0.44094	0.0008058
GOBP name	nucleobase-containing compound metabolic process	9660	2167	1538	1551	341	233	0.98836	0.66967	0.025738	6.6987e-16	0.44094	2.1132e-12
GOBP name	protein homooligomerization	9660	140	1538	1551	22	7	0.987	0.31141	0.092741	3.5107e-05	0.57581	0.0058806
Keywords	Nucleus	9660	2955	1538	1551	464	335	0.98624	0.70608	0.022369	2.0073e-18	0.118	1.9672e-16
Keywords	Completeproteome	9660	9511	1538	1551	1492	1513	0.98529	0.99078	1.9914e-06	0.00092134	4.6669e-05	0.0096428
Keywords	Referenceproteome	9660	9511	1538	1551	1492	1513	0.98529	0.99078	1.9914e-06	0.00092134	4.6669e-05	0.0096428
Keywords	Ublconjugation	9660	766	1538	1551	120	89	0.98395	0.72365	0.040444	6.5515e-05	0.17429	0.0010386
GOBP name	cation transport	9660	205	1538	1551	32	64	0.98043	1.9444	0.076788	2.1804e-08	0.57581	1.3757e-05
GOBP name	cellular component organization or biogenesis	9660	2745	1538	1551	427	366	0.97703	0.83043	0.020407	4.899e-07	0.44094	0.00021075
Keywords	Calciumtransport	9660	26	1538	1551	4	12	0.96629	2.8746	0.21194	0.00023965	0.37332	0.0031125
GOBP name	cellular component organization at cellular level	9660	2214	1538	1551	340	304	0.96454	0.85519	0.018899	7.3085e-05	0.42996	0.01048
GOBP name	ion homeostasis	9660	261	1538	1551	40	63	0.96259	1.5034	0.066872	0.00017479	0.56406	0.020808
GOBP name	glycoprotein metabolic process	9660	59	1538	1551	9	21	0.9581	2.2168	0.14209	0.00013348	0.57581	0.0163
GOBP name	cellular nitrogen compound metabolic process	9660	2379	1538	1551	361	257	0.95309	0.67283	0.01344	2.4781e-17	0.37012	9.3812e-14
GOBP name	cellular biosynthetic process	9660	1771	1538	1551	268	202	0.95047	0.71039	0.017508	2.549e-10	0.41167	2.5394e-07
GOMF name	enzyme binding	9660	965	1538	1551	146	121	0.95027	0.78095	0.029216	0.0002204	0.42377	0.014511
GOBP name	cellular component organization or biogenesis at cellular level	9660	2257	1538	1551	341	304	0.94895	0.83889	0.012774	1.4435e-05	0.37012	0.0026526
GOBP name	macromolecule metabolic process	9660	3462	1538	1551	523	430	0.94885	0.77358	0.006085	3.3122e-14	0.24796	6.9658e-11
GOMF name	protein binding	9660	2955	1538	1551	445	411	0.94585	0.86626	0.0074062	1.4552e-05	0.19204	0.0015792
GOBP name	nitrogen compound metabolic process	9660	2431	1538	1551	366	264	0.94562	0.67637	0.010358	2.0434e-17	0.33445	9.3812e-14
GOBP name	cellular process	9660	6945	1538	1551	1042	1015	0.94236	0.91025	1.1961e-05	2.37e-10	0.0023582	2.4922e-07
GOMF name	chloride channel activity	9660	20	1538	1551	3	10	0.94213	3.1141	0.2415	0.00036005	0.78439	0.020685
GOBP name	cation homeostasis	9660	187	1538	1551	28	49	0.94045	1.632	0.077092	0.00011593	0.57581	0.014379
GOCC name	plasma membrane	9660	1279	1538	1551	191	264	0.93796	1.2856	0.019397	5.8657e-07	0.185	2.728e-05
GOBP name	cellular macromolecule metabolic process	9660	3296	1538	1551	492	406	0.93756	0.76719	0.0036817	5.2441e-14	0.181	9.926e-11
GOBP name	biosynthetic process	9660	1812	1538	1551	269	207	0.93243	0.7115	0.010922	1.7451e-10	0.34062	1.943e-07
GOMF name	antiporter activity	9660	27	1538	1551	4	18	0.9305	4.1522	0.20918	4.5612e-09	0.78121	1.1137e-06
GOCC name	intracellular non-membrane-bounded organelle	9660	1867	1538	1551	276	213	0.92851	0.71056	0.0092231	7.4709e-11	0.11429	4.7814e-09
GOCC name	non-membrane-bounded organelle	9660	1867	1538	1551	276	213	0.92851	0.71056	0.0092231	7.4709e-11	0.11429	4.7814e-09
Keywords	Apoptosis	9660	326	1538	1551	48	34	0.92479	0.64957	0.052605	0.00088925	0.19759	0.0094912
Keywords	Cytoskeleton	9660	720	1538	1551	106	90	0.92469	0.77853	0.028396	0.00096048	0.13902	0.0098609
GOCC name	cell part	9660	8443	1538	1551	1241	1320	0.9232	0.97374	6.0339e-17	0.00044931	8.6321e-15	0.011502
Keywords	Coiledcoil	9660	1271	1538	1551	186	171	0.91915	0.83795	0.013422	0.00075983	0.082297	0.0085144
GOCC name	plasma membrane part	9660	712	1538	1551	104	165	0.91743	1.4433	0.026406	7.2334e-08	0.23017	3.8243e-06
GOBP name	protein metabolic process	9660	1810	1538	1551	264	228	0.91611	0.78455	0.0064491	9.4431e-07	0.25487	0.00034373
Keywords	Ligase	9660	288	1538	1551	42	29	0.91596	0.62715	0.055025	0.00093938	0.20259	0.0097371
GOBP name	primary metabolic process	9660	4165	1538	1551	606	518	0.91386	0.7746	0.0001278	3.9225e-18	0.015708	3.7122e-14
GOCC name	intracellular organelle	9660	5894	1538	1551	854	785	0.91006	0.82952	2.4021e-07	2.7764e-20	1.1987e-05	9.6459e-18
GOCC name	nucleoplasm	9660	1694	1538	1551	245	185	0.90839	0.68018	0.0056906	1.1843e-11	0.083852	8.2289e-10
GOBP name	regulation of organelle organization	9660	505	1538	1551	73	57	0.90793	0.70299	0.033349	0.00042563	0.47578	0.04196
Keywords	Isopeptidebond	9660	339	1538	1551	49	31	0.90786	0.56954	0.046814	6.0386e-05	0.18622	0.00097158
GOBP name	organelle organization	9660	1617	1538	1551	233	199	0.90504	0.76649	0.0056441	7.2325e-07	0.23451	0.0002976
GOCC name	intracellular membrane-bounded organelle	9660	5200	1538	1551	749	702	0.90469	0.84081	1.4174e-06	3.3789e-14	6.0475e-05	3.7353e-12
GOBP name	cellular metabolic process	9660	4285	1538	1551	616	540	0.90292	0.78489	2.2416e-05	2.0099e-17	0.0039653	9.3812e-14
GOCC name	intracellular part	9660	7793	1538	1551	1115	1078	0.89865	0.86155	3.7623e-18	1.4729e-31	7.0384e-16	8.9552e-29
GOBP name	metabolic process	9660	4715	1538	1551	674	595	0.89784	0.78596	2.4311e-06	4.7023e-20	0.00068117	8.9005e-16
GOCC name	cytoplasm	9660	3492	1538	1551	499	416	0.89753	0.74197	9.5549e-05	4.8991e-18	0.0030178	8.5104e-16
GOBP name	ion transmembrane transport	9660	98	1538	1551	14	38	0.89727	2.415	0.10387	3.2369e-08	0.57581	1.9764e-05
GOMF name	ATP binding	9660	960	1538	1551	137	97	0.89633	0.62931	0.012676	7.6606e-09	0.27554	1.7956e-06
GOCC name	nuclear part	9660	2839	1538	1551	404	318	0.89379	0.69763	0.00031655	1.8075e-18	0.0086499	3.6633e-16
GOMF name	adenyl nucleotide binding	9660	977	1538	1551	139	98	0.8936	0.62474	0.011583	3.6998e-09	0.2641	9.4263e-07
GOMF name	adenyl ribonucleotide binding	9660	970	1538	1551	138	97	0.89357	0.62282	0.011724	3.5435e-09	0.26526	9.4263e-07
GOCC name	organelle	9660	6662	1538	1551	946	912	0.89188	0.85262	2.2779e-12	5.5552e-21	1.7312e-10	2.2517e-18
GOBP name	cellular component assembly	9660	1023	1538	1551	145	124	0.89025	0.75494	0.0098354	3.5954e-05	0.32376	0.0059696
GOBP name	cellular protein metabolic process	9660	1570	1538	1551	222	200	0.88813	0.79341	0.003203	1.0467e-05	0.16935	0.0021076
Keywords	ATP-binding	9660	898	1538	1551	126	90	0.88128	0.62421	0.010255	1.5478e-08	0.069966	5.7536e-07
GOCC name	membrane-bounded organelle	9660	6103	1538	1551	854	838	0.87889	0.8552	3.5318e-12	1.7111e-16	2.6028e-10	2.3119e-14
GOBP name	ion transport	9660	254	1538	1551	35	87	0.86548	2.1333	0.046096	2.8612e-13	0.53659	4.9233e-10
GOMF name	catalytic activity	9660	3295	1538	1551	454	434	0.86541	0.82035	3.8496e-06	3.1839e-09	0.00049041	9.4263e-07
GOMF name	ribonucleotide binding	9660	1211	1538	1551	165	122	0.85578	0.62745	0.0020997	5.6883e-11	0.081931	2.1673e-08
GOBP name	transmembrane transport	9660	162	1538	1551	22	63	0.85296	2.4221	0.064604	1.064e-12	0.55906	1.6783e-09
GOMF name	purine ribonucleotide binding	9660	1209	1538	1551	164	121	0.852	0.62334	0.0018162	3.6683e-11	0.071429	1.6536e-08
GOCC name	protein complex	9660	2574	1538	1551	349	303	0.8516	0.73316	1.42e-05	3.0999e-13	0.00057557	2.513e-11
GOMF name	purine nucleotide binding	9660	1218	1538	1551	165	123	0.85086	0.62896	0.0016847	5.9177e-11	0.067619	2.1673e-08
GOBP name	monovalent inorganic cation homeostasis	9660	37	1538	1551	5	17	0.84877	2.8616	0.17371	1.4412e-05	0.58828	0.0026526
Keywords	3D-structure	9660	962	1538	1551	130	120	0.84877	0.77691	0.0035525	0.00018439	0.030637	0.0025196
GOMF name	RNA binding	9660	607	1538	1551	82	58	0.84849	0.59512	0.011236	5.8022e-07	0.2572	9.4446e-05
GOMF name	purine ribonucleoside triphosphate binding	9660	1196	1538	1551	161	120	0.8455	0.62491	0.0014503	5.6776e-11	0.059849	2.1673e-08
Keywords	RNA-binding	9660	536	1538	1551	72	52	0.8437	0.60423	0.013155	4.0589e-06	0.081969	8.9295e-05
Keywords	Iontransport	9660	164	1538	1551	22	67	0.84256	2.5445	0.060916	1.2651e-14	0.20744	9.7415e-13
GOMF name	hydrolase activity	9660	1409	1538	1551	189	190	0.8425	0.83986	0.00059678	0.00049704	0.029636	0.027221
GOCC name	organelle part	9660	5054	1538	1551	677	681	0.84135	0.83922	2.4103e-13	9.3599e-14	2.0213e-11	8.1297e-12
GOBP name	ribonucleoprotein complex assembly	9660	142	1538	1551	19	9	0.8404	0.39475	0.068489	0.00025666	0.56697	0.028244
GOBP name	cellular cation homeostasis	9660	150	1538	1551	20	40	0.83745	1.6609	0.064447	0.00029569	0.55906	0.032166
GOCC name	intracellular organelle part	9660	4992	1538	1551	664	670	0.83544	0.83592	6.8517e-14	6.1199e-14	6.1716e-12	5.7245e-12
GOMF name	nucleotide binding	9660	1552	1538	1551	206	156	0.83367	0.62603	0.00020879	5.0748e-14	0.013903	3.3042e-11
Keywords	Hydrolase	9660	943	1538	1551	125	130	0.83257	0.85861	0.0022089	0.0049654	0.020527	0.040245
GOBP name	protein oligomerization	9660	242	1538	1551	32	18	0.83053	0.46326	0.037603	2.6613e-05	0.49427	0.0045381
Keywords	Nucleotide-binding	9660	1159	1538	1551	153	121	0.82914	0.65023	0.00081736	1.7233e-09	0.0089002	7.4311e-08
GOCC name	Golgi apparatus	9660	576	1538	1551	76	116	0.82873	1.2543	0.0084749	0.0012067	0.11081	0.026202
GOBP name	establishment of localization	9660	1724	1538	1551	227	288	0.82701	1.0404	6.3487e-05	0.020587	0.0093153	0.44094
Keywords	Cytoplasm	9660	3009	1538	1551	396	350	0.8266	0.72445	6.908e-08	8.7816e-17	2.3271e-06	7.8888e-15
GOMF name	cytokine binding	9660	38	1538	1551	5	16	0.82643	2.6224	0.16816	8.9253e-05	0.71113	0.00758
GOBP name	metal ion transport	9660	152	1538	1551	20	50	0.82643	2.0488	0.060411	1.1895e-07	0.55906	6.2539e-05
Keywords	Glycosyltransferase	9660	99	1538	1551	13	26	0.82476	1.6357	0.087249	0.0031478	0.24816	0.028044
GOMF name	ATPase activity, coupled to movement of substances	9660	61	1538	1551	8	26	0.82372	2.6547	0.12414	5.3807e-07	0.69487	9.0088e-05
GOMF name	primary active transmembrane transporter activity	9660	61	1538	1551	8	22	0.82372	2.2463	0.12414	7.6286e-05	0.69487	0.0065741
GOMF name	P-P-bond-hydrolysis-driven transmembrane transporter activity	9660	61	1538	1551	8	22	0.82372	2.2463	0.12414	7.6286e-05	0.69487	0.0065741
Keywords	Phosphoprotein	9660	4468	1538	1551	584	598	0.82096	0.83359	1.9106e-13	5.0184e-12	1.1443e-11	2.7049e-10
GOCC name	cytosol	9660	1074	1538	1551	140	113	0.81874	0.6553	0.00074052	1.1371e-08	0.017831	6.4312e-07
GOBP name	catabolic process	9660	860	1538	1551	112	101	0.81798	0.73146	0.0018794	3.9591e-05	0.11849	0.0063245
GOBP name	transport	9660	1636	1538	1551	213	273	0.81774	1.0393	4.9342e-05	0.021811	0.0074715	0.44094
GOMF name	cation transmembrane transporter activity	9660	147	1538	1551	19	61	0.81181	2.5845	0.057944	8.3881e-14	0.6027	4.9154e-11
GOBP name	regulation of pH	9660	31	1538	1551	4	15	0.81044	3.0137	0.18737	2.1442e-05	0.59276	0.0038288
GOCC name	macromolecular complex	9660	3108	1538	1551	398	353	0.80431	0.70739	8.9258e-10	1.8564e-19	5.4269e-08	5.6435e-17
GOBP name	cellular catabolic process	9660	705	1538	1551	90	81	0.80182	0.71559	0.0023482	8.2617e-05	0.13551	0.011498
GOBP name	ribonucleoprotein complex subunit organization	9660	149	1538	1551	19	9	0.80092	0.3762	0.053803	0.00011623	0.55649	0.014379
GOMF name	ATPase activity, coupled to transmembrane movement of substances	9660	55	1538	1551	7	22	0.79939	2.4913	0.12783	1.269e-05	0.69487	0.0014031
GOBP name	vesicle-mediated transport	9660	600	1538	1551	76	65	0.79558	0.67473	0.0034522	4.3499e-05	0.1765	0.0067335
GOBP name	macromolecular complex assembly	9660	663	1538	1551	83	70	0.78629	0.65758	0.0018413	7.6311e-06	0.11849	0.0016414
GOMF name	anion channel activity	9660	24	1538	1551	3	11	0.78511	2.8546	0.21423	0.00046124	0.78439	0.025989
GOMF name	hydrolase activity, acting on acid anhydrides, catalyzing transmembrane movement of substances	9660	56	1538	1551	7	22	0.78511	2.4468	0.12281	1.7574e-05	0.69487	0.0017455
Keywords	Cellcycle	9660	465	1538	1551	58	62	0.78342	0.83043	0.0056869	0.013589	0.044748	0.082297
Keywords	Celldivision	9660	281	1538	1551	35	31	0.78232	0.6871	0.018266	0.0039042	0.09945	0.032881
Keywords	Calcium	9660	346	1538	1551	43	79	0.78057	1.4221	0.011541	0.00020086	0.073805	0.0026406
GOBP name	macromolecular complex subunit organization	9660	723	1538	1551	89	74	0.77317	0.63747	0.00081013	9.0763e-07	0.067819	0.00034359
GOCC name	nucleolus	9660	707	1538	1551	86	57	0.76401	0.50214	0.00064618	3.6085e-11	0.015874	2.4377e-09
GOCC name	membrane	9660	3358	1538	1551	407	563	0.76126	1.0442	7.6968e-15	0.0088417	8.9136e-13	0.11377
GOCC name	membrane part	9660	2200	1538	1551	263	591	0.75085	1.6731	6.114e-10	4.3875e-51	3.8126e-08	3.5568e-48
GOCC name	cytoplasmic part	9660	4414	1538	1551	525	652	0.74705	0.91998	3.7293e-24	0.00015107	1.8139e-21	0.004374
Keywords	Membrane	9660	2472	1538	1551	293	607	0.74446	1.5293	1.1088e-11	2.5449e-38	5.4329e-10	6.8585e-36
GOCC name	intrinsic to membrane	9660	1387	1538	1551	164	493	0.74266	2.2138	6.9078e-07	5.4476e-85	3.0545e-05	6.6243e-82
GOBP name	protein complex subunit organization	9660	475	1538	1551	56	51	0.74048	0.66872	0.0018694	0.00018495	0.11849	0.021477
GOBP name	establishment of localization in cell	9660	909	1538	1551	107	99	0.73933	0.67832	4.1729e-05	8.4133e-07	0.0065276	0.00032499
GOMF name	transferase activity, transferring hexosyl groups	9660	85	1538	1551	10	26	0.73893	1.9051	0.073461	0.00034809	0.63755	0.020196
GOCC name	chromatin remodeling complex	9660	111	1538	1551	13	5	0.7356	0.28055	0.052577	0.00011279	0.34373	0.0035167
GOBP name	small molecule metabolic process	9660	1027	1538	1551	120	117	0.73389	0.70955	1.0305e-05	1.7981e-06	0.0020973	0.00054023
Keywords	Transmembranehelix	9660	1321	1538	1551	154	479	0.73222	2.2584	5.3004e-07	1.1429e-85	1.3604e-05	6.1603e-83
Keywords	GTPaseactivation	9660	103	1538	1551	12	8	0.73175	0.48375	0.056643	0.006157	0.20354	0.047073
Keywords	Transmembrane	9660	1340	1538	1551	156	487	0.73121	2.2635	4.0138e-07	8.6981e-88	1.0935e-05	9.3766e-85
GOCC name	extracellular region part	9660	2312	1538	1551	269	314	0.73078	0.84588	7.2661e-12	2.2001e-05	5.1974e-10	0.00084932
GOBP name	divalent metal ion transport	9660	86	1538	1551	10	31	0.73034	2.2451	0.069861	3.2641e-06	0.5678	0.0008058
GOBP name	divalent inorganic cation transport	9660	86	1538	1551	10	31	0.73034	2.2451	0.069861	3.2641e-06	0.5678	0.0008058
GOBP name	mRNA metabolic process	9660	388	1538	1551	45	32	0.72845	0.51367	0.0030246	1.6563e-06	0.16218	0.00050567
GOCC name	cell-substrate junction	9660	380	1538	1551	44	42	0.72726	0.68838	0.0031752	0.0011765	0.053919	0.025776
GOCC name	integral to membrane	9660	1349	1538	1551	156	485	0.72633	2.2392	2.3716e-07	2.1293e-85	1.1987e-05	5.1784e-82
GOMF name	lipid transporter activity	9660	26	1538	1551	3	11	0.72472	2.635	0.1945	0.0010078	0.75035	0.046173
GOCC name	perinuclear region of cytoplasm	9660	399	1538	1551	46	52	0.72411	0.8117	0.0024592	0.013623	0.046005	0.14805
GOBP name	protein complex assembly	9660	452	1538	1551	52	49	0.72258	0.67519	0.0014141	0.00031621	0.097993	0.034007
GOCC name	cytoplasmic vesicle	9660	505	1538	1551	58	81	0.72137	0.99899	0.00081415	0.049636	0.019412	0.33439
GOMF name	substrate-specific transmembrane transporter activity	9660	227	1538	1551	26	91	0.7194	2.4968	0.012712	9.7649e-19	0.27554	1.4306e-15
GOMF name	oxidoreductase activity	9660	439	1538	1551	50	50	0.71536	0.70937	0.0013185	0.0010679	0.055735	0.048137
GOBP name	transition metal ion transport	9660	44	1538	1551	5	17	0.71374	2.4064	0.1284	0.00018434	0.57581	0.021477
GOMF name	transmembrane transporter activity	9660	256	1538	1551	29	103	0.71151	2.5059	0.0082854	3.4318e-21	0.20749	2.0111e-17
GOBP name	small molecule catabolic process	9660	168	1538	1551	19	10	0.71034	0.37073	0.022132	3.7553e-05	0.44094	0.006149
GOMF name	active transmembrane transporter activity	9660	124	1538	1551	14	56	0.70913	2.8128	0.03769	1.1586e-14	0.49404	8.4868e-12
GOCC name	focal adhesion	9660	372	1538	1551	42	41	0.70913	0.68645	0.0022626	0.0012337	0.043517	0.02632
GOCC name	cell-substrate adherens junction	9660	373	1538	1551	42	42	0.70723	0.7013	0.002139	0.0017813	0.041953	0.035509
GOMF name	cofactor binding	9660	178	1538	1551	20	14	0.70572	0.48986	0.018703	0.00052147	0.34591	0.027251
GOBP name	cellular macromolecular complex subunit organization	9660	439	1538	1551	49	45	0.70106	0.63843	0.00087792	0.00010439	0.069934	0.013534
GOCC name	integral to organelle membrane	9660	108	1538	1551	12	29	0.69788	1.6724	0.043276	0.0014567	0.31511	0.030805
Keywords	mRNAprocessing	9660	291	1538	1551	32	23	0.69068	0.49227	0.0038227	1.3672e-05	0.032705	0.0002708
GOBP name	mRNA processing	9660	301	1538	1551	33	22	0.6886	0.45522	0.0032429	2.18e-06	0.17098	0.00063481
GOBP name	glycosylation	9660	101	1538	1551	11	34	0.68406	2.0966	0.043858	6.1943e-06	0.52647	0.0013477
GOBP name	RNA processing	9660	554	1538	1551	60	43	0.68024	0.48342	0.00010774	1.2627e-09	0.013779	9.9583e-07
GOCC name	intrinsic to organelle membrane	9660	111	1538	1551	12	29	0.67901	1.6272	0.036303	0.0021674	0.28298	0.04217
GOMF name	ion transmembrane transporter activity	9660	186	1538	1551	20	76	0.67536	2.5449	0.011719	2.0901e-16	0.26526	2.0413e-13
GOCC name	membrane-bounded vesicle	9660	2249	1538	1551	240	302	0.67026	0.83634	2.2856e-16	1.1724e-05	2.9256e-14	0.00049159
GOBP name	protein glycosylation	9660	94	1538	1551	10	31	0.66818	2.054	0.044361	2.3517e-05	0.52677	0.0040838
GOBP name	macromolecule glycosylation	9660	94	1538	1551	10	31	0.66818	2.054	0.044361	2.3517e-05	0.52677	0.0040838
GOCC name	intrinsic to plasma membrane	9660	160	1538	1551	17	62	0.66734	2.4134	0.015508	1.9248e-12	0.16003	1.5101e-10
GOCC name	vesicle	9660	2317	1538	1551	246	317	0.66685	0.85212	3.0981e-17	3.8217e-05	4.709e-15	0.001347
GOMF name	guanyl ribonucleotide binding	9660	264	1538	1551	28	26	0.66615	0.61339	0.0033721	0.0010416	0.11489	0.047318
GOMF name	amino acid transmembrane transporter activity	9660	19	1538	1551	2	11	0.66115	3.6058	0.22738	3.3349e-05	0.78439	0.0030535
GOMF name	anion transmembrane transporter activity	9660	48	1538	1551	5	23	0.65426	2.9844	0.10106	1.9215e-07	0.69487	3.5188e-05
GOBP name	inorganic anion transport	9660	29	1538	1551	3	13	0.64975	2.792	0.16239	0.00018996	0.57616	0.021925
Keywords	GTP-binding	9660	225	1538	1551	23	23	0.64205	0.63666	0.0038878	0.0034047	0.032881	0.029599
GOBP name	intracellular transport	9660	746	1538	1551	76	78	0.63988	0.65121	8.063e-07	1.4854e-06	0.00031795	0.00049325
GOCC name	Golgi apparatus part	9660	415	1538	1551	42	85	0.63566	1.2757	0.00014931	0.0025924	0.004374	0.048128
GOCC name	endoplasmic reticulum	9660	514	1538	1551	52	97	0.63542	1.1754	2.9022e-05	0.010025	0.001038	0.1213
GOBP name	establishment of protein localization	9660	771	1538	1551	78	85	0.63542	0.68664	3.9521e-07	8.708e-06	0.00017396	0.001849
GOMF name	solute:cation symporter activity	9660	20	1538	1551	2	12	0.62809	3.7369	0.21239	8.8782e-06	0.78316	0.0010201
GOBP name	nitrogen compound transport	9660	50	1538	1551	5	19	0.62809	2.3667	0.088338	0.00010372	0.57581	0.013534
Keywords	Mitochondrioninnermembrane	9660	190	1538	1551	19	24	0.62809	0.78673	0.0055882	0.035705	0.044295	0.15769
GOBP name	ncRNA processing	9660	230	1538	1551	23	17	0.62809	0.46035	0.0027571	3.7684e-05	0.15304	0.006149
GOBP name	RNA splicing	9660	241	1538	1551	24	16	0.62548	0.41349	0.0021578	4.7173e-06	0.12981	0.0010758
GOCC name	integral to plasma membrane	9660	142	1538	1551	14	60	0.61924	2.6317	0.012055	5.1338e-14	0.13764	4.9942e-12
GOMF name	structural molecule activity	9660	345	1538	1551	34	34	0.61899	0.6138	0.00028807	0.00023149	0.017769	0.014745
GOCC name	extracellular vesicular exosome	9660	2012	1538	1551	198	254	0.6181	0.78627	6.0298e-19	2.5933e-07	1.3331e-16	1.2366e-05
GOMF name	substrate-specific transporter activity	9660	305	1538	1551	30	112	0.61779	2.2871	0.00057304	2.7885e-19	0.028701	5.447e-16
GOCC name	extracellular membrane-bounded organelle	9660	2013	1538	1551	198	254	0.61779	0.78588	5.5159e-19	2.4645e-07	1.3331e-16	1.1987e-05
GOCC name	extracellular organelle	9660	2013	1538	1551	198	254	0.61779	0.78588	5.5159e-19	2.4645e-07	1.3331e-16	1.1987e-05
Keywords	Golgiapparatus	9660	448	1538	1551	44	91	0.61687	1.2651	4.1664e-05	0.0024747	0.00072441	0.022608
GOMF name	GTP binding	9660	257	1538	1551	25	25	0.61098	0.60586	0.0011771	0.0009981	0.051094	0.046173
Keywords	Methylation	9660	247	1538	1551	24	24	0.61029	0.60517	0.0014012	0.0011956	0.013986	0.012159
Keywords	mRNAsplicing	9660	238	1538	1551	23	16	0.60698	0.41871	0.0015503	6.5391e-06	0.015332	0.00013822
GOMF name	transporter activity	9660	363	1538	1551	35	129	0.60559	2.2133	0.00013444	1.2695e-20	0.010232	3.7196e-17
GOCC name	organelle membrane	9660	1417	1538	1551	136	256	0.60282	1.1252	3.7837e-14	0.0026616	4.0009e-12	0.049038
GOCC name	mitochondrial membrane	9660	346	1538	1551	33	42	0.59904	0.75603	0.000151	0.0074321	0.004374	0.10042
GOMF name	amine transmembrane transporter activity	9660	21	1538	1551	2	12	0.59818	3.559	0.19734	1.7409e-05	0.75782	0.0017455
Keywords	Sodiumtransport	9660	21	1538	1551	2	11	0.59818	3.2624	0.19734	0.00010988	0.35875	0.0016226
Keywords	Directproteinsequencing	9660	1128	1538	1551	107	128	0.59579	0.70675	9.9751e-12	4.5656e-07	5.1206e-10	1.2004e-05
GOBP name	protein transport	9660	720	1538	1551	68	77	0.59319	0.66608	5.43e-08	5.3309e-06	3.2118e-05	0.0012012
Keywords	Acetylation	9660	2820	1538	1551	264	243	0.588	0.53669	1.5129e-32	1.7508e-41	2.7182e-30	6.2912e-39
GOBP name	organic acid metabolic process	9660	429	1538	1551	40	37	0.58563	0.53717	1.6598e-05	1.6233e-06	0.002992	0.00050567
GOBP name	amine metabolic process	9660	302	1538	1551	28	27	0.58233	0.55683	0.00022356	9.4982e-05	0.025188	0.012668
GOBP name	ncRNA metabolic process	9660	281	1538	1551	26	20	0.58115	0.44329	0.00034085	2.8646e-06	0.035257	0.00075307
GOBP name	oxoacid metabolic process	9660	423	1538	1551	39	36	0.57909	0.53006	1.4297e-05	1.344e-06	0.0026526	0.00045426
GOBP name	carboxylic acid metabolic process	9660	423	1538	1551	39	36	0.57909	0.53006	1.4297e-05	1.344e-06	0.0026526	0.00045426
Keywords	Endosome	9660	284	1538	1551	26	42	0.57501	0.92108	0.00026857	0.056479	0.0034467	0.20354
GOCC name	endosome	9660	317	1538	1551	29	55	0.57459	1.0806	0.0001266	0.049258	0.0038485	0.33282
GOMF name	secondary active transmembrane transporter activity	9660	55	1538	1551	5	32	0.57099	3.6237	0.060819	1.0389e-12	0.6027	5.5347e-10
Keywords	Sodium	9660	22	1538	1551	2	11	0.57099	3.1141	0.18249	0.00018465	0.34094	0.0025196
GOBP name	anion transport	9660	44	1538	1551	4	19	0.57099	2.6895	0.08457	1.3618e-05	0.57581	0.0026036
GOMF name	coenzyme binding	9660	132	1538	1551	12	8	0.57099	0.37747	0.0082602	0.0002865	0.20749	0.017769
GOBP name	small molecule biosynthetic process	9660	199	1538	1551	18	16	0.56812	0.50076	0.0015979	0.00034033	0.10538	0.035257
GOCC name	vacuolar part	9660	179	1538	1551	16	41	0.56142	1.4266	0.0022725	0.0040258	0.043517	0.063538
GOCC name	mitochondrial inner membrane	9660	247	1538	1551	22	30	0.55943	0.75647	0.00041684	0.016729	0.010901	0.16899
GOCC name	endoplasmic reticulum membrane	9660	361	1538	1551	32	86	0.55675	1.4837	2.4141e-05	2.6645e-05	0.00091737	0.00098185
GOBP name	cellular ketone metabolic process	9660	441	1538	1551	39	40	0.55545	0.56492	3.2246e-06	4.5792e-06	0.0008058	0.001057
GOBP name	organic substance transport	9660	148	1538	1551	13	48	0.5517	2.02	0.0042166	3.3069e-07	0.19372	0.00015648
GOCC name	endoplasmic reticulum part	9660	501	1538	1551	44	103	0.55161	1.2805	5.945e-07	0.0010963	2.728e-05	0.024239
GOMF name	sodium ion transmembrane transporter activity	9660	23	1538	1551	2	15	0.54616	4.0619	0.16801	1.4038e-07	0.71113	2.6536e-05
GOCC name	cytoplasmic vesicle part	9660	219	1538	1551	19	32	0.54492	0.91006	0.00058754	0.064408	0.014581	0.3749
GOCC name	mitochondrion	9660	1193	1538	1551	103	132	0.54227	0.68913	1.7144e-15	4.4632e-08	2.0847e-13	2.4121e-06
GOBP name	rRNA metabolic process	9660	140	1538	1551	12	5	0.53836	0.22244	0.004267	2.1706e-06	0.19462	0.00063481
Keywords	Endoplasmicreticulum	9660	537	1538	1551	46	107	0.53803	1.241	1.0487e-07	0.0022484	3.4256e-06	0.020716
GOBP name	cellular amine metabolic process	9660	257	1538	1551	22	21	0.53766	0.50892	0.00017901	7.0628e-05	0.021045	0.010205
GOMF name	helicase activity	9660	117	1538	1551	10	7	0.53683	0.37263	0.0079532	0.00056454	0.20352	0.028519
GOCC name	ribonucleoprotein complex	9660	613	1538	1551	52	39	0.5328	0.39625	9.2297e-09	4.3688e-14	5.3444e-07	4.427e-12
GOMF name	carboxylic acid transmembrane transporter activity	9660	24	1538	1551	2	14	0.52341	3.6331	0.15407	2.4876e-06	0.69487	0.0003313
GOBP name	regulation of intracellular pH	9660	24	1538	1551	2	12	0.52341	3.1141	0.15407	9.5035e-05	0.57581	0.012668
Keywords	Helicase	9660	108	1538	1551	9	4	0.52341	0.23068	0.0087933	4.1456e-05	0.062363	0.00072441
GOCC name	Golgi membrane	9660	266	1538	1551	22	58	0.51947	1.358	8.0949e-05	0.0027471	0.0026604	0.049087
Keywords	Transport	9660	984	1538	1551	81	191	0.51702	1.2089	3.2309e-14	0.00043406	2.322e-12	0.0053172
GOCC name	mitochondrial part	9660	613	1538	1551	50	65	0.51231	0.66042	1.9985e-09	1.8441e-05	1.1855e-07	0.00073524
GOBP name	protein targeting	9660	209	1538	1551	17	24	0.51089	0.7152	0.00034035	0.014322	0.035257	0.37809
GOCC name	organelle inner membrane	9660	271	1538	1551	22	37	0.50989	0.85035	5.1432e-05	0.038259	0.0017869	0.29259
GOMF name	organic acid transmembrane transporter activity	9660	25	1538	1551	2	15	0.50247	3.7369	0.14078	6.613e-07	0.69487	0.00010198
Keywords	Symport	9660	25	1538	1551	2	14	0.50247	3.4878	0.14078	4.7518e-06	0.30622	0.00010245
GOBP name	amino acid transport	9660	25	1538	1551	2	13	0.50247	3.2387	0.14078	2.9189e-05	0.57581	0.004933
GOBP name	regulation of cellular pH	9660	25	1538	1551	2	12	0.50247	2.9896	0.14078	0.00015357	0.57581	0.018515
GOCC name	organelle lumen	9660	250	1538	1551	20	15	0.50247	0.37369	7.7096e-05	6.0793e-07	0.0025685	2.7379e-05
Keywords	Mitochondrion	9660	820	1538	1551	65	88	0.49787	0.6684	7.0591e-13	1.4782e-06	4.0051e-11	3.6217e-05
GOMF name	monovalent inorganic cation transmembrane transporter activity	9660	76	1538	1551	6	29	0.49586	2.3766	0.018806	1.8333e-06	0.34655	0.00025579
GOCC name	membrane-enclosed lumen	9660	294	1538	1551	23	17	0.49136	0.36014	1.3104e-05	3.1209e-08	0.00054016	1.725e-06
GOCC name	intracellular organelle lumen	9660	244	1538	1551	19	15	0.48909	0.38288	6.173e-05	1.2165e-06	0.0021145	5.283e-05
GOCC name	membrane raft	9660	129	1538	1551	10	22	0.48689	1.0622	0.0026979	0.089332	0.049047	0.43451
Keywords	Centromere	9660	104	1538	1551	8	14	0.48314	0.83842	0.0061028	0.08695	0.047073	0.24797
GOCC name	myelin sheath	9660	148	1538	1551	11	11	0.46682	0.46291	0.00096638	0.00084991	0.022172	0.019686
GOBP name	cellular protein complex assembly	9660	175	1538	1551	13	25	0.46658	0.88975	0.00035998	0.069948	0.036544	0.5678
GOBP name	cellular amino acid metabolic process	9660	216	1538	1551	16	11	0.46525	0.31718	7.8903e-05	3.567e-07	0.011145	0.00016468
GOBP name	rRNA processing	9660	135	1538	1551	10	3	0.46525	0.13841	0.0015139	1.3455e-07	0.10161	6.883e-05
GOMF name	solute:solute antiporter activity	9660	14	1538	1551	1	10	0.44863	4.4487	0.23385	5.5448e-06	0.78439	0.00069133
GOBP name	intracellular protein transport	9660	412	1538	1551	29	41	0.4421	0.6198	1.7028e-08	8.3249e-05	1.1511e-05	0.011502
Keywords	Proteintransport	9660	459	1538	1551	32	38	0.43788	0.51563	1.9591e-09	2.213e-07	7.8217e-08	6.6268e-06
GOMF name	symporter activity	9660	29	1538	1551	2	16	0.43316	3.4363	0.095105	1.3003e-06	0.69487	0.00018585
GOCC name	spliceosomal complex	9660	161	1538	1551	11	9	0.42913	0.34816	0.00025844	2.8427e-05	0.0071425	0.0010319
GOMF name	cytokine receptor activity	9660	15	1538	1551	1	8	0.41873	3.3217	0.21063	0.00082661	0.78121	0.040033
GOBP name	cellular monovalent inorganic cation homeostasis	9660	30	1538	1551	2	14	0.41873	2.9065	0.085647	6.5006e-05	0.57581	0.0094648
GOCC name	apical plasma membrane	9660	120	1538	1551	8	35	0.41873	1.8166	0.0012178	0.00011491	0.026209	0.0035374
Keywords	Proteinbiosynthesis	9660	123	1538	1551	8	10	0.40851	0.50636	0.00088341	0.0042562	0.0094912	0.035294
Keywords	Kinetochore	9660	78	1538	1551	5	10	0.40262	0.79849	0.006731	0.097246	0.04936	0.25821
GOBP name	organic acid transport	9660	47	1538	1551	3	21	0.40091	2.7828	0.031564	2.588e-06	0.46796	0.0006998
GOBP name	carboxylic acid transport	9660	47	1538	1551	3	21	0.40091	2.7828	0.031564	2.588e-06	0.46796	0.0006998
GOCC name	envelope	9660	95	1538	1551	6	12	0.39669	0.78673	0.0027226	0.078786	0.049047	0.41997
GOCC name	organelle envelope	9660	95	1538	1551	6	12	0.39669	0.78673	0.0027226	0.078786	0.049047	0.41997
Keywords	Prenylation	9660	97	1538	1551	6	13	0.38851	0.83471	0.0021833	0.090716	0.020466	0.25269
GOBP name	negative regulation of transferase activity	9660	131	1538	1551	8	12	0.38357	0.57053	0.0003661	0.0081662	0.036859	0.29
GOMF name	inorganic cation transmembrane transporter activity	9660	99	1538	1551	6	45	0.38066	2.831	0.001746	3.4676e-12	0.069604	1.6934e-09
Keywords	Chaperone	9660	166	1538	1551	10	9	0.37837	0.33768	5.5968e-05	1.5544e-05	0.00093681	0.00029923
GOMF name	metal ion transmembrane transporter activity	9660	50	1538	1551	3	33	0.37685	4.1106	0.022638	2.4327e-15	0.39248	2.0365e-12
Keywords	Transitpeptide	9660	432	1538	1551	25	45	0.36348	0.64877	2.8585e-11	0.00016956	1.3398e-09	0.0023738
GOCC name	mitochondrial membrane part	9660	122	1538	1551	7	16	0.36038	0.81682	0.00035796	0.070456	0.0096728	0.3972
GOBP name	protein folding	9660	143	1538	1551	8	9	0.35138	0.39199	9.1937e-05	0.00022952	0.01243	0.025621
GOCC name	clathrin-coated vesicle	9660	91	1538	1551	5	16	0.3451	1.0951	0.001535	0.10164	0.03137	0.45332
GOCC name	coated vesicle	9660	112	1538	1551	6	18	0.33648	1.001	0.00038446	0.10275	0.010234	0.45332
GOBP name	negative regulation of protein kinase activity	9660	113	1538	1551	6	11	0.3335	0.60629	0.00034087	0.018475	0.035257	0.42335
GOCC name	plasma lipoprotein particle	9660	20	1538	1551	1	9	0.31404	2.8027	0.11788	0.0017191	0.46997	0.034553
GOCC name	mitochondrial matrix	9660	144	1538	1551	7	9	0.30532	0.38926	2.4884e-05	0.00020516	0.00093104	0.0058016
GOBP name	translation	9660	162	1538	1551	7	9	0.2714	0.34601	2.4471e-06	2.5213e-05	0.00068117	0.0043385
Keywords	Ribonucleoprotein	9660	257	1538	1551	11	13	0.26883	0.31505	2.2759e-09	2.4781e-08	8.7624e-08	8.6174e-07
GOBP name	establishment of protein localization to organelle	9660	98	1538	1551	3	11	0.19227	0.69909	4.0466e-05	0.049707	0.0063829	0.54119
Keywords	Respiratorychain	9660	50	1538	1551	1	9	0.12562	1.1211	0.0015948	0.13623	0.015629	0.30217
Keywords	Electrontransport	9660	79	1538	1551	1	14	0.079505	1.1037	1.5955e-05	0.10834	0.00030175	0.2676
GOMF name	divalent inorganic cation transmembrane transporter activity	9660	19	1538	1551	0	15	0	4.917	0.036947	2.222e-09	0.48983	7.2338e-07
GOMF name	transition metal ion transmembrane transporter activity	9660	13	1538	1551	0	9	0	4.3119	0.10477	2.4778e-05	0.69487	0.0023419

## Sheet: 3_Fig3b_1D_PDAC_coculture_prot
Annotation category	Term	Size	Score_classical	Score_mesenchymal	P value_classical	P value_mesenchymal	Benj. Hoch. FDR_classical	Benj. Hoch. FDR_mesenchymal	Mean_classical	Mean_mesenchymal	Median_classical	Median_mesenchymal
GOMF name	beta-2-microglobulin binding	8	0.855051	0.506215	2.82652e-05	0.0131796	0.00158913	0.296394	1.03734	0.386397	1.20318	0.413257
GOBP name	antigen processing and presentation of exogenous peptide antigen via MHC class I	8	0.840832	0.622104	3.83198e-05	0.00231617	0.00267226	0.125626	2.30794	2.04734	1.61198	1.17649
GOBP name	antigen processing and presentation of endogenous peptide antigen via MHC class I	8	0.838048	0.619568	4.06506e-05	0.00241365	0.00277533	0.128068	1.26061	0.623055	1.13579	0.589548
GOMF name	TAP binding	9	0.836538	0.560196	1.39515e-05	0.00362029	0.000830524	0.142743	1.20581	0.553827	1.11427	0.527404
GOCC name	MHC class I protein complex	9	0.833134	0.461748	1.51189e-05	0.0164772	0.000583968	0.172592	1.03796	0.398358	1.15732	0.40678
GOBP name	antigen processing and presentation of endogenous peptide antigen	10	0.825062	0.566504	6.2844e-06	0.0019271	0.000626067	0.117589	1.17742	0.539722	1.13579	0.473569
GOBP name	antigen processing and presentation of endogenous antigen	10	0.825062	0.566504	6.2844e-06	0.0019271	0.000632522	0.118329	1.17742	0.539722	1.13579	0.473569
GOBP name	positive regulation of acute inflammatory response	8	0.779855	0.583947	0.000134108	0.00424277	0.00798351	0.174777	2.27488	2.51241	1.48345	2.06939
GOBP name	cellular response to ATP	8	0.762765	0.631103	0.000187638	0.00199858	0.0102341	0.118255	1.36057	1.0571	0.762146	0.601146
GOMF name	sulfuric ester hydrolase activity	8	0.738988	0.742393	0.000296118	0.000277526	0.0119869	0.0240734	0.988882	1.28807	0.799747	0.6488
GOBP name	cellular response to interferon-gamma	19	0.726689	0.538481	4.23084e-08	4.87609e-05	1.08699e-05	0.011071	1.75836	1.16608	1.88563	0.499331
GOCC name	endoplasmic reticulum chaperone complex	9	0.72578	0.619442	0.000163643	0.00129454	0.00449474	0.0246163	0.843656	0.519134	0.979432	0.611663
GOBP name	regulation of humoral immune response	11	0.716404	0.508201	3.90583e-05	0.00352606	0.00270444	0.157912	1.44508	1.16731	0.854973	0.572831
GOBP name	adhesion to other organism involved in symbiotic interaction	8	0.696381	0.200905	0.000649548	0.325209	0.0268709	1.16814	1.61842	0.279662	2.10692	0.527761
GOBP name	adhesion to host	8	0.696381	0.200905	0.000649548	0.325209	0.0267576	1.16771	1.61842	0.279662	2.10692	0.527761
GOBP name	neutrophil chemotaxis	25	0.69404	0.507155	1.93941e-09	1.15182e-05	9.96549e-07	0.00387767	1.77212	1.53219	1.38881	0.689652
GOCC name	MHC protein complex	11	0.688916	0.398268	7.64808e-05	0.0222216	0.00242385	0.206511	0.838528	0.327162	0.767408	0.125083
GOMF name	hexosaminidase activity	10	0.659632	0.323501	0.000305038	0.0765679	0.0121855	0.777459	1.01838	0.668676	0.882838	0.370187
GOBP name	antigen processing and presentation of peptide antigen via MHC class I	20	0.638825	0.378736	7.68656e-07	0.00338226	0.000121038	0.153586	1.27337	0.732135	1.13579	0.413257
GOBP name	vasodilation	11	0.624356	0.519431	0.000337702	0.00286193	0.0161617	0.13764	1.04856	1.15838	1.09016	0.644123
GOBP name	antigen processing and presentation of exogenous peptide antigen	18	0.614976	0.588633	6.33546e-06	1.54927e-05	0.000624778	0.0045835	1.37231	1.37898	0.530951	0.529237
GOBP name	positive regulation of neutrophil chemotaxis	11	0.614934	0.592311	0.000414893	0.000672357	0.01884	0.0656422	0.961117	1.30875	0.854973	0.676312
GOBP name	regulation of neutrophil chemotaxis	13	0.613931	0.607533	0.00012745	0.000149749	0.00763373	0.0261071	0.888875	1.18357	0.789031	0.676312
GOBP name	inflammatory response to antigenic stimulus	11	0.611462	0.44771	0.00044728	0.0101576	0.0199397	0.287445	1.03376	0.870378	0.70741	0.202725
GOBP name	B cell mediated immunity	18	0.593046	0.374219	1.33754e-05	0.006007	0.00120911	0.215611	1.48853	1.23542	1.15322	0.698728
GOBP name	regulation of inflammatory response to antigenic stimulus	10	0.590622	0.628463	0.0012241	0.000580793	0.0426818	0.0609708	1.60229	1.99326	0.836546	1.36539
GOBP name	response to interferon-gamma	28	0.576004	0.473519	1.35265e-07	1.46614e-05	2.64118e-05	0.00447311	1.44099	0.91502	0.744402	0.260684
GOBP name	antigen processing and presentation of peptide antigen	29	0.575666	0.43089	8.25562e-08	5.9909e-05	1.83181e-05	0.012715	1.27119	0.982836	0.767408	0.40678
GOBP name	response to ATP	15	0.574561	0.386017	0.000117536	0.00966822	0.00726266	0.280925	0.959971	0.523352	0.719118	0.292913
GOBP name	positive regulation of nuclear mRNA splicing, via spliceosome	13	0.56823	0.46763	0.000390933	0.00351856	0.0180032	0.158303	0.488938	0.310991	0.372211	0.290593
GOBP name	response to interferon-beta	25	0.563649	0.575363	1.08783e-06	6.47597e-07	0.000160917	0.000395156	1.70868	1.36151	1.88563	0.849449
GOBP name	immunoglobulin mediated immune response	13	0.563409	0.402752	0.000438029	0.0119544	0.0196169	0.307132	1.51066	1.45956	0.791972	0.612933
GOMF name	hyaluronic acid binding	13	0.563317	0.332777	0.000438975	0.0378207	0.0173082	0.529142	0.848051	0.409027	0.374513	0.235654
GOBP name	negative regulation of type I interferon production	13	0.560822	0.30584	0.000465429	0.0563027	0.020561	0.603385	0.985793	0.832827	0.464402	0.15769
Keywords	Keratinization	9	0.555743	0.210179	0.00389805	0.275009	0.0252898	0.633353	0.77523	0.237338	0.539723	0.268863
GOBP name	regulation of acute inflammatory response	19	0.550557	0.428283	3.2888e-05	0.00123653	0.00234369	0.093583	1.19107	1.23379	0.48271	0.517872
GOBP name	response to interferon-alpha	15	0.549148	0.501068	0.000232439	0.000783196	0.0122665	0.0721353	1.37552	1.06998	0.549404	0.318043
GOCC name	integral to lumenal side of endoplasmic reticulum membrane	10	0.546952	0.112581	0.00275215	0.537692	0.0441774	1.09128	0.602807	0.0553027	0.573108	-0.0323997
GOBP name	antigen processing and presentation of exogenous antigen	21	0.543807	0.538241	1.62061e-05	1.97606e-05	0.00140018	0.00507692	1.19161	1.20003	0.502345	0.40678
GOBP name	positive regulation of T cell mediated cytotoxicity	18	0.543114	0.343519	6.68312e-05	0.0116687	0.00429259	0.307896	0.671193	0.208767	0.530951	0.253993
Keywords	Carboxypeptidase	10	0.541442	0.270811	0.00303684	0.138204	0.0204506	0.420141	0.621763	0.236988	0.640366	0.240991
GOBP name	cellular response to interferon-beta	20	0.538507	0.556645	3.0876e-05	1.65224e-05	0.0022329	0.00435968	1.54416	1.3992	1.41501	0.788605
GOBP name	T cell activation involved in immune response	19	0.509855	0.333372	0.000120308	0.0119217	0.00734104	0.30873	0.955245	0.691498	0.440277	0.188721
GOBP name	protein activation cascade	17	0.499356	0.368455	0.000366738	0.00856369	0.0172138	0.25965	0.89516	0.863164	0.781514	0.542401
GOBP name	mRNA splice site selection	20	0.49104	0.394495	0.00014492	0.00226853	0.00837189	0.125839	0.409893	0.223074	0.453881	0.250602
GOBP name	protein refolding	19	0.488919	0.492314	0.000226382	0.000204593	0.0120118	0.0327449	0.497574	0.400791	0.36647	0.382471
GOBP name	humoral immune response	31	0.482543	0.216953	3.38298e-06	0.0367138	0.000371102	0.497829	0.703701	0.440006	0.70741	0.0404272
GOBP name	regulation of T cell mediated cytotoxicity	20	0.479084	0.320607	0.000209645	0.013106	0.0111845	0.316718	0.586934	0.192159	0.480835	0.253993
GOBP name	positive regulation of phagocytosis	26	0.474365	0.400124	2.86595e-05	0.000416922	0.00215233	0.0502519	1.26787	1.34281	0.637379	0.467011
GOCC name	desmosome	15	0.472968	0.0174859	0.00152307	0.906695	0.0289618	1.31844	0.380236	-0.154349	0.426796	0.111778
GOBP name	leukocyte chemotaxis	42	0.465591	0.304718	1.83739e-07	0.000642017	3.51734e-05	0.0633132	1.25323	1.04013	0.680715	0.162115
GOBP name	positive regulation of adaptive immune response	38	0.458656	0.295906	1.02062e-06	0.00161405	0.000153297	0.112557	0.816417	0.520568	0.480835	0.134245
GOBP name	regulation of B cell differentiation	19	0.443497	0.39031	0.000822815	0.00324095	0.0313794	0.149959	0.971408	1.0582	0.509078	0.549966
GOBP name	positive regulation of adaptive immune response based on somatic recombination of immune receptors built from immunoglobulin superfamily domains	33	0.442028	0.26288	1.12989e-05	0.00902098	0.00105058	0.265276	0.816379	0.446437	0.502345	0.125083
GOBP name	hydrogen peroxide metabolic process	16	0.425229	0.636904	0.00324432	1.03864e-05	0.0867789	0.00362151	0.875406	1.28087	0.512153	0.417201
GOBP name	regulation of type I interferon production	42	0.422348	0.310505	2.23735e-06	0.000505111	0.000266382	0.0573418	0.888209	0.742571	0.440236	0.244471
GOBP name	defense response to Gram-positive bacterium	30	0.420296	0.242312	6.85868e-05	0.0217171	0.00437656	0.394831	1.11582	0.830684	0.670765	0.193809
Keywords	Serineproteaseinhibitor	22	0.419071	-0.0902211	0.000672235	0.464084	0.00558795	0.842638	0.579718	-0.176957	0.510167	-0.117959
GOBP name	NADP metabolic process	22	0.412608	0.379821	0.000813345	0.00205461	0.0313861	0.118693	0.586908	0.762744	0.424312	0.349851
GOBP name	positive regulation of T cell mediated immunity	25	0.399602	0.248104	0.000547881	0.0318802	0.0235637	0.465937	0.531817	0.0959681	0.459326	0.125083
GOBP name	lymphocyte mediated immunity	36	0.398129	0.194486	3.62968e-05	0.0436451	0.00256787	0.534639	0.944328	0.745563	0.498973	0.144577
GOBP name	negative regulation of nuclear mRNA splicing, via spliceosome	29	0.385571	0.328576	0.000329406	0.00221155	0.0159999	0.125531	0.293051	0.219796	0.325792	0.214028
GOMF name	electron carrier activity	27	0.383875	0.324766	0.000560446	0.00351282	0.0210063	0.142199	0.583031	0.491753	0.278445	0.132293
GOBP name	acute inflammatory response	24	0.377021	0.0155612	0.00139755	0.895079	0.0477071	1.53095	0.615312	0.235514	0.257819	-0.0363394
GOBP name	negative regulation of RNA splicing	32	0.376028	0.316555	0.000234825	0.0019577	0.0123258	0.117982	0.282316	0.205853	0.324542	0.218692
GOBP name	regulation of T cell mediated immunity	29	0.374778	0.248038	0.000482132	0.0208801	0.0211079	0.386085	0.517332	0.118504	0.440277	0.125083
GOMF name	sequence-specific distal enhancer binding RNA polymerase II transcription factor activity	41	0.372146	0.0744993	3.81043e-05	0.409639	0.00196076	1.55264	0.226985	0.00901264	0.340851	0
GOCC name	endoplasmic reticulum lumen	67	0.371438	0.232918	1.5356e-07	0.000998021	1.05444e-05	0.019896	0.325094	0.102684	0.466606	0.192616
GOMF name	proteoglycan binding	14	0.369075	0.554003	0.0168438	0.000333541	0.266343	0.0266482	1.51266	1.33726	0.350299	0.561949
GOBP name	response to bacterium	95	0.367225	0.267835	6.83573e-10	6.7934e-06	4.44915e-07	0.00288365	0.892016	0.67898	0.366373	0.167263
GOCC name	proteasome regulatory particle, base subcomplex	11	0.365734	0.521909	0.0357523	0.00273174	0.245499	0.0456274	0.219167	0.387674	0.205291	0.364979
GOBP name	defense response to bacterium	71	0.364567	0.256982	1.1478e-07	0.000186098	2.28693e-05	0.0307945	0.948294	0.717743	0.440277	0.183886
GOBP name	leukocyte migration	59	0.357467	0.251134	2.12038e-06	0.00086466	0.000265401	0.0760511	0.93156	0.781909	0.170937	0.135486
GOBP name	antigen processing and presentation	49	0.355592	0.213503	1.70327e-05	0.00981702	0.001446	0.282725	0.772333	0.510456	0.502345	0.186636
Keywords	Glycolysis	31	0.354639	0.373221	0.000638798	0.00032618	0.00539429	0.00403553	0.401111	0.500776	0.271394	0.258806
GOBP name	leukocyte mediated immunity	42	0.352513	0.196291	7.86445e-05	0.0278991	0.00498575	0.440743	0.959886	0.770302	0.400767	0.144577
GOCC name	nucleosome	25	0.348064	-0.142359	0.00260879	0.218213	0.0429928	0.725029	0.225494	-0.304808	0.404503	-0.282469
GOMF name	glycosaminoglycan binding	81	0.344072	0.258686	9.20991e-08	5.91601e-05	8.22391e-06	0.0071844	0.581695	0.392135	0.321202	0.155886
GOBP name	glycolysis	33	0.342746	0.335158	0.000662813	0.000870917	0.0270755	0.0759176	0.378866	0.457869	0.22003	0.224611
GOBP name	positive regulation of transcription factor import into nucleus	30	0.341857	0.264182	0.00120309	0.012334	0.0420997	0.311154	0.607583	0.289962	0.394954	0.152606
Keywords	Allostericenzyme	37	0.341261	0.224808	0.000332437	0.0180749	0.00299757	0.12328	0.549387	0.407079	0.257523	0.0500142
GOBP name	regulation of phagocytosis	39	0.337349	0.298987	0.000270812	0.00124801	0.0136992	0.0937258	0.912215	0.984951	0.148968	0.237872
GOBP name	regulation of interferon-beta production	33	0.332041	0.266221	0.000973132	0.00818254	0.0353185	0.252804	0.548497	0.398299	0.294796	0.209137
GOCC name	cytosolic large ribosomal subunit	39	0.330725	0.27978	0.000356675	0.00252497	0.008817	0.0427516	0.190768	0.160519	0.184213	0.16326
Keywords	Proteaseinhibitor	34	0.328109	-0.039894	0.000939714	0.687524	0.00735188	1.02168	0.375791	-0.136049	0.191915	-0.100489
GOBP name	regulation of adaptive immune response	69	0.327324	0.227448	2.69266e-06	0.00110992	0.000312957	0.0895549	0.586724	0.385049	0.23474	0.125083
GOBP name	positive regulation of lymphocyte mediated immunity	36	0.326863	0.218095	0.000697352	0.0236732	0.0275638	0.405476	0.679092	0.490427	0.449802	0.0624172
GOBP name	positive regulation of leukocyte mediated immunity	36	0.326863	0.218095	0.000697352	0.0236732	0.0276758	0.404766	0.679092	0.490427	0.449802	0.0624172
GOBP name	glucose catabolic process	45	0.325642	0.297898	0.000160028	0.00055354	0.00903093	0.0607215	0.327163	0.404232	0.214623	0.133089
Keywords	Citrullination	50	0.323814	0.116777	7.62647e-05	0.153689	0.000795545	0.444362	0.242195	0.0974881	0.256277	0.000509421
GOBP name	hexose catabolic process	49	0.323299	0.29166	9.22767e-05	0.00041955	0.00577498	0.0499521	0.313851	0.378229	0.214623	0.133089
GOBP name	regulation of adaptive immune response based on somatic recombination of immune receptors built from immunoglobulin superfamily domains	62	0.318667	0.203742	1.47475e-05	0.00560524	0.00129711	0.20967	0.590171	0.343016	0.234478	0.107175
GOBP name	regulation of nuclear mRNA splicing, via spliceosome	62	0.31458	0.271115	1.89551e-05	0.000227795	0.00151688	0.0358704	0.210457	0.140565	0.2847	0.178455
GOBP name	carbohydrate catabolic process	89	0.314577	0.303956	3.10081e-07	7.63228e-07	5.60616e-05	0.000438317	0.403507	0.50606	0.237338	0.168316
GOBP name	cellular carbohydrate catabolic process	72	0.313781	0.333022	4.33018e-06	1.07859e-06	0.000454576	0.000585017	0.380591	0.520875	0.207321	0.241708
GOBP name	leukocyte activation involved in immune response	60	0.312492	0.275556	2.9176e-05	0.000227962	0.00215792	0.0353268	0.782033	0.715388	0.235536	0.145022
GOBP name	negative regulation of immune response	35	0.311867	0.309688	0.00142286	0.00153625	0.048234	0.107902	0.630303	0.654145	0.29795	0.271131
GOMF name	polysaccharide binding	92	0.311358	0.230155	2.62263e-07	0.000141231	2.09534e-05	0.0153135	0.493691	0.317776	0.301445	0.097592
GOMF name	pattern binding	92	0.311358	0.230155	2.62263e-07	0.000141231	2.15197e-05	0.0147855	0.493691	0.317776	0.301445	0.097592
GOBP name	cell chemotaxis	69	0.304658	0.181467	1.25386e-05	0.00927319	0.00115486	0.27106	0.818397	0.628	0.245654	0.0139488
GOBP name	cell activation involved in immune response	61	0.304054	0.265032	4.1229e-05	0.000351165	0.00279527	0.044525	0.765448	0.699065	0.230206	0.130717
GOBP name	positive regulation of leukocyte chemotaxis	37	0.303706	0.307582	0.0014046	0.00121845	0.0477808	0.0944108	0.457715	0.451051	0.311972	0.217608
GOMF name	RNA polymerase II core promoter sequence-specific DNA binding	40	0.303651	0.173152	0.00090162	0.0583631	0.0322037	0.666129	0.303666	0.195945	0.278401	0.00267418
Keywords	Antiviraldefense	52	0.299165	0.33584	0.000193985	2.86831e-05	0.00184285	0.000476857	0.89486	0.687831	0.268682	0.182257
GOMF name	heparin binding	61	0.298158	0.261125	5.79593e-05	0.000428927	0.00274945	0.0302842	0.525108	0.412878	0.29961	0.165239
GOBP name	adaptive immune response based on somatic recombination of immune receptors built from immunoglobulin superfamily domains	42	0.294454	0.161391	0.000973165	0.070642	0.0351889	0.667	0.671343	0.498347	0.134399	0.122155
Keywords	Zymogen	71	0.294402	0.221344	1.85832e-05	0.00128681	0.000229913	0.0134232	0.462211	0.403128	0.244522	0.189703
GOBP name	regulation of interleukin-6 production	48	0.294306	0.103029	0.000426579	0.217441	0.0191921	1.02406	0.669199	0.320154	0.269408	0.0111669
GOBP name	monosaccharide catabolic process	55	0.290778	0.315292	0.000195535	5.37243e-05	0.010547	0.0119207	0.309924	0.455896	0.200019	0.168316
GOBP name	cell redox homeostasis	51	0.290256	0.0984112	0.000342291	0.224687	0.0162223	1.03375	0.236738	0.0486409	0.316377	0.00124613
GOBP name	positive regulation of leukocyte migration	50	0.288699	0.300226	0.000420516	0.000244693	0.0190069	0.0356559	0.444968	0.433455	0.282778	0.261446
GOCC name	large ribosomal subunit	68	0.288416	0.246709	4.03849e-05	0.000445264	0.00138655	0.0103839	0.143826	0.153498	0.160349	0.130526
GOBP name	regulation of tumor necrosis factor production	53	0.287689	0.262089	0.000297028	0.000980669	0.0146459	0.0832546	0.703126	0.549288	0.240867	0.183886
Keywords	Redox-activecenter	41	0.287364	0.145485	0.00147087	0.10736	0.0110212	0.359218	0.23061	0.0253367	0.310557	0.135099
Keywords	Innateimmunity	118	0.286363	0.247198	8.51024e-08	3.77257e-06	1.88644e-06	8.02803e-05	0.739007	0.673411	0.321504	0.144733
Keywords	Immunity	180	0.285488	0.231	4.89031e-11	1.04004e-07	2.16804e-09	3.45813e-06	0.609126	0.528529	0.296373	0.130091
GOBP name	regulation of leukocyte chemotaxis	46	0.284933	0.305324	0.000839654	0.000345649	0.0318971	0.0444023	0.427789	0.435258	0.271477	0.261446
GOMF name	glycoprotein binding	46	0.28265	0.259563	0.000924236	0.0023492	0.0326277	0.108063	0.593782	0.472981	0.248645	0.225553
Keywords	Adaptiveimmunity	31	0.281343	0.231548	0.00675137	0.0257829	0.0408151	0.152406	0.434204	0.484024	0.311972	0.118846
GOBP name	alcohol catabolic process	74	0.279906	0.290461	3.25366e-05	1.61991e-05	0.0023357	0.00451863	0.352986	0.460251	0.192073	0.134613
GOBP name	immune effector process	188	0.273075	0.252513	1.32725e-10	2.84288e-09	1.43977e-07	5.55101e-06	0.704607	0.622139	0.235536	0.141186
GOBP name	cellular response to tumor necrosis factor	48	0.272221	0.275141	0.00111928	0.000988736	0.0395924	0.0825046	0.506571	0.533341	0.364233	0.189626
GOCC name	blood microparticle	52	0.267228	0.199187	0.000871966	0.0130888	0.017668	0.14842	0.492879	0.52401	0.250121	0.0648084
GOBP name	reactive oxygen species metabolic process	46	0.26545	0.321489	0.00186425	0.000164629	0.0600683	0.0281977	0.491738	0.656019	0.140687	0.295498
GOCC name	small ribosomal subunit	58	0.265328	0.268343	0.000483653	0.000416539	0.0114961	0.00990081	0.153918	0.146459	0.189628	0.213657
GOBP name	positive regulation of protein secretion	54	0.26368	0.247269	0.00081713	0.00169713	0.0312849	0.11427	0.49905	0.448917	0.343565	0.160701
GOBP name	immune response-activating signal transduction	71	0.263475	0.127113	0.000127354	0.0645236	0.00767507	0.645434	0.472711	0.347836	0.073057	0.0585575
GOMF name	structural constituent of ribosome	141	0.260778	0.250584	1.00697e-07	3.09811e-07	8.73473e-06	0.000188117	0.147677	0.167528	0.15306	0.16326
GOBP name	response to other organism	224	0.260358	0.277561	2.49959e-11	1.12321e-12	6.10089e-08	5.48293e-09	0.611267	0.529418	0.173513	0.18063
GOBP name	positive regulation of immune response	141	0.260192	0.139579	1.07551e-07	0.00436577	2.18755e-05	0.179088	0.463476	0.380177	0.224996	0.0351699
Keywords	Rotamase	29	0.2577	0.304373	0.0163913	0.00458498	0.0814972	0.0420553	0.183097	0.156623	0.237538	0.184855
GOCC name	M band	11	0.254535	0.519106	0.143928	0.00287945	0.540713	0.0468289	0.150766	0.536372	0.313114	0.475857
GOBP name	activation of immune response	93	0.254203	0.132849	2.37709e-05	0.0271966	0.00184187	0.433856	0.493385	0.410966	0.195562	0.0351699
GOBP name	cellular response to cytokine stimulus	193	0.249421	0.186323	2.78907e-09	8.99346e-06	1.1839e-06	0.00365846	0.554932	0.441025	0.178034	0.118846
Keywords	Hydroxylation	46	0.249205	0.261894	0.00349297	0.00214468	0.0232282	0.0211291	0.31184	0.260793	0.189718	0.206838
Keywords	Ribosomalprotein	159	0.247813	0.209481	7.91129e-08	5.65949e-06	1.82992e-06	0.000111513	0.116264	0.109574	0.15306	0.112186
Keywords	Spliceosome	117	0.24669	0.280893	4.33651e-06	1.67951e-07	6.2352e-05	4.96389e-06	0.136511	0.160253	0.212372	0.197425
GOBP name	immune response-regulating signaling pathway	75	0.245407	0.121997	0.000245237	0.0682931	0.012668	0.658189	0.429502	0.339066	0.073057	0.0351699
GOBP name	regulation of RNA splicing	90	0.244207	0.197868	6.48146e-05	0.00120945	0.00419063	0.0944626	0.140811	0.0933309	0.179184	0.172258
GOBP name	protein folding	138	0.243072	0.236651	9.03689e-07	1.7367e-06	0.000137855	0.000892391	0.166535	0.144753	0.219482	0.180899
GOMF name	endopeptidase regulator activity	77	0.24152	0.107451	0.000255646	0.103778	0.0104884	0.865573	0.29284	0.0534775	0.124949	0.0400791
GOBP name	response to tumor necrosis factor	63	0.239838	0.20514	0.00101358	0.00493435	0.0363808	0.195037	0.46064	0.472155	0.201483	0.118846
GOMF name	carbohydrate binding	180	0.238416	0.1998	4.01364e-08	4.20245e-06	3.93078e-06	0.000850575	0.377523	0.352067	0.16866	0.0727626
GOMF name	endopeptidase inhibitor activity	72	0.238176	0.0915697	0.000487097	0.179942	0.0187193	1.11264	0.298842	0.0418011	0.122636	0.0378761
GOMF name	peptidase inhibitor activity	72	0.238176	0.0915697	0.000487097	0.179942	0.0184853	1.11037	0.298842	0.0418011	0.122636	0.0378761
GOCC name	cell-cell adherens junction	53	0.237327	0.173034	0.00284005	0.0295507	0.0450039	0.250169	0.157597	0.0984226	0.106673	0.118184
GOBP name	positive regulation of endocytosis	74	0.23614	0.206445	0.000456139	0.00217997	0.0202422	0.124462	0.599436	0.604536	0.101905	0.0812286
GOBP name	response to cytokine stimulus	272	0.235504	0.148818	3.23438e-11	2.75106e-05	6.31545e-08	0.00671465	0.508066	0.337936	0.126787	0.0594815
GOBP name	negative regulation of cell activation	67	0.235043	0.148537	0.000896849	0.0358347	0.0327938	0.490679	0.340812	0.270501	0.139187	0.0193679
GOBP name	negative regulation of cytokine production	81	0.232254	0.156653	0.000311295	0.015013	0.0151959	0.341659	0.473374	0.317617	0.178034	0.00124613
Keywords	mRNAsplicing	223	0.231806	0.236404	3.05563e-09	1.48194e-09	8.55578e-08	1.31399e-07	0.115624	0.122565	0.141457	0.158724
GOBP name	regulation of leukocyte migration	71	0.230254	0.290529	0.000812778	2.38904e-05	0.0314887	0.00598057	0.35371	0.376097	0.137525	0.217608
GOBP name	regulation of immune effector process	139	0.22986	0.195477	3.14488e-06	7.37113e-05	0.000352913	0.0149926	0.438558	0.339155	0.111833	0.0657914
GOBP name	immune response	271	0.228887	0.167078	1.21449e-10	2.61148e-06	1.69387e-07	0.0012748	0.503258	0.47093	0.128233	0
GOBP name	RNA splicing	227	0.228669	0.226035	3.64883e-09	5.49139e-09	1.48431e-06	8.93541e-06	0.11271	0.114549	0.141457	0.151088
GOBP name	nucleosome organization	75	0.228501	0.0270484	0.000638878	0.686066	0.026542	1.43674	0.155484	-0.0731911	0.13698	-0.0784489
GOBP name	regulation of immune response	239	0.227569	0.166969	1.73872e-09	9.99065e-06	9.98538e-07	0.00361255	0.410503	0.366009	0.111833	0.0585575
GOBP name	regulation of multi-organism process	71	0.225456	0.12744	0.00104307	0.0638394	0.0373023	0.643204	0.338008	0.194864	0.104026	0.0293029
Keywords	Threonineprotease	17	0.223141	0.670511	0.111358	1.71647e-06	0.36345	4.15075e-05	0.249229	0.70323	0.147876	0.552278
GOCC name	spliceosomal complex	159	0.220075	0.253571	1.85912e-06	3.92926e-08	8.83798e-05	2.31265e-06	0.0965108	0.128061	0.182552	0.176751
GOBP name	response to biotic stimulus	357	0.219873	0.228517	1.58894e-12	2.06616e-13	7.75643e-09	2.01719e-09	0.488651	0.423319	0.100322	0.139622
GOCC name	lysosome	161	0.218731	0.224666	1.85799e-06	9.69361e-07	9.56866e-05	4.60819e-05	0.346805	0.429383	0.128233	0.126323
GOCC name	lytic vacuole	161	0.218731	0.224666	1.85799e-06	9.69361e-07	9.18592e-05	4.79252e-05	0.346805	0.429383	0.128233	0.126323
GOMF name	peptidase regulator activity	98	0.218596	0.0787783	0.000191734	0.178904	0.00808477	1.1176	0.255253	0.0481586	0.114461	0.0275769
Keywords	Ribonucleoprotein	251	0.218468	0.199245	3.23028e-09	6.71312e-08	8.59253e-08	2.55099e-06	0.0900968	0.101548	0.134975	0.112186
GOMF name	sequence-specific DNA binding RNA polymerase II transcription factor activity	263	0.21608	0.0153786	2.10647e-09	0.669904	3.76191e-07	1.81592	0.165868	0.00628152	0.102339	-0.0264476
GOBP name	glucose metabolic process	87	0.214327	0.142359	0.000566031	0.0220296	0.0242375	0.396087	0.176808	0.218545	0.146886	0
GOBP name	locomotory behavior	85	0.214322	0.140163	0.000654902	0.0258349	0.0268647	0.427502	0.157596	0.0333046	0.0644855	0.0493565
GOCC name	cytosolic small ribosomal subunit	33	0.212411	0.325178	0.0348674	0.00123757	0.244864	0.0239005	0.0871887	0.194993	0.134975	0.320427
GOBP name	regulation of innate immune response	94	0.21232	0.08223	0.000387286	0.169326	0.0179198	0.930815	0.421408	0.270623	0.11074	0
GOMF name	RNA polymerase II regulatory region sequence-specific DNA binding	294	0.211455	0.0584964	6.12447e-10	0.0869622	1.32814e-07	0.797635	0.15235	0.0401088	0.105133	-0.00785494
GOBP name	regulation of inflammatory response	112	0.211095	0.250178	0.000119253	5.11251e-06	0.00732242	0.00226879	0.493115	0.588771	0.0204417	0.145031
GOBP name	regulation of protein secretion	79	0.210509	0.189863	0.00124729	0.00359891	0.0430292	0.15971	0.321003	0.30386	0.164227	0.122354
GOMF name	RNA polymerase II regulatory region DNA binding	297	0.208939	0.0561336	8.05924e-10	0.0988174	1.63119e-07	0.847485	0.149688	0.0379478	0.102339	-0.00996494
GOMF name	core promoter proximal region DNA binding	200	0.20848	0.0568013	4.29327e-07	0.168385	3.34215e-05	1.09235	0.170474	0.0551493	0.0968674	-0.0105718
GOMF name	core promoter proximal region sequence-specific DNA binding	200	0.20848	0.0568013	4.29327e-07	0.168385	3.25859e-05	1.09002	0.170474	0.0551493	0.0968674	-0.0105718
GOBP name	response to virus	118	0.207535	0.291905	0.000103772	4.76908e-08	0.00645306	5.17339e-05	0.571947	0.471847	0.158236	0.237904
GOBP name	positive regulation of defense response	87	0.207023	0.128835	0.000868721	0.0382354	0.0318847	0.505131	0.502785	0.451889	0.0380185	0
GOMF name	RNA polymerase II core promoter proximal region sequence-specific DNA binding	192	0.202996	0.0561554	1.40022e-06	0.18195	8.85639e-05	1.11596	0.166367	0.0584361	0.0968674	-0.0157879
GOBP name	regulation of defense response	208	0.202622	0.177312	5.48075e-07	1.16996e-05	8.91809e-05	0.00380745	0.433608	0.409067	0.0492551	0.0156929
GOMF name	RNA polymerase II core promoter proximal region sequence-specific DNA binding transcription factor activity	200	0.199495	0.0160765	1.31425e-06	0.696648	8.67407e-05	1.82172	0.139638	-0.00606755	0.0896492	-0.021897
GOBP name	translation	161	0.199182	0.203577	1.41114e-05	9.07962e-06	0.00125245	0.00354577	0.0926121	0.138481	0.0978111	0.118363
Keywords	Activator	412	0.19721	0.0932393	1.12487e-11	0.00132683	5.44026e-10	0.0135745	0.133608	0.0506285	0.118164	0.0124507
GOBP name	multi-organism process	343	0.196817	0.177108	5.48074e-10	2.3574e-08	4.45904e-07	3.2879e-05	0.391003	0.317593	0.095819	0.0799017
GOBP name	negative regulation of immune system process	129	0.193957	0.199616	0.000150123	9.55811e-05	0.0085212	0.0179454	0.316961	0.310656	0.0687612	0.0720854
GOBP name	hexose metabolic process	117	0.193895	0.145067	0.000304689	0.00689416	0.0149481	0.232096	0.164982	0.246216	0.118255	0.0416381
GOBP name	negative regulation of defense response	74	0.192338	0.24581	0.00430261	0.000263364	0.104494	0.0367317	0.283567	0.435551	0.0431774	0.138717
Keywords	Proteasome	49	0.19186	0.410242	0.0203191	6.98957e-07	0.0956618	1.85923e-05	0.132521	0.360856	0.119302	0.359837
GOCC name	extracellular space	457	0.190187	0.112953	5.98567e-12	4.38587e-05	1.0569e-09	0.00146512	0.2717	0.142792	0.0880321	0.0150671
GOBP name	defense response to virus	78	0.189975	0.283481	0.00379594	1.56402e-05	0.0960099	0.00449103	0.639128	0.510226	0.135553	0.154927
GOBP name	positive regulation of secretion	124	0.189963	0.12232	0.000271525	0.0190485	0.0136644	0.376458	0.352894	0.22023	0.0794085	0.0180774
GOBP name	positive regulation of response to external stimulus	105	0.189638	0.204961	0.000814059	0.000296239	0.03129	0.0396189	0.417501	0.442156	0.0819693	0.0915715
GOMF name	transcription regulatory region sequence-specific DNA binding	341	0.188121	0.0350655	3.34226e-09	0.270308	5.34059e-07	1.32578	0.123681	0.00543972	0.0726169	-0.0220814
Keywords	Secreted	406	0.187736	0.0604074	1.37953e-10	0.0389046	5.24221e-09	0.195257	0.243974	0.0531694	0.0950117	0
GOCC name	external side of plasma membrane	97	0.186328	0.0622363	0.00156144	0.290734	0.0292416	0.847516	0.422508	0.201212	0.089433	0
GOBP name	immune system process	597	0.186235	0.134377	2.1086e-14	3.47815e-08	2.05863e-10	4.24464e-05	0.364004	0.314812	0.0763566	0.0135665
GOBP name	mRNA processing	289	0.185947	0.171716	6.82371e-08	6.26431e-07	1.58619e-05	0.000436846	0.0657238	0.0611461	0.105435	0.106676
GOCC name	nuclear speck	167	0.185415	0.101644	3.86541e-05	0.0240654	0.00136504	0.218712	0.0823004	0.0221478	0.123464	0.0217053
GOBP name	negative regulation of multicellular organismal process	191	0.183813	0.0750116	1.3134e-05	0.0753355	0.00119839	0.685462	0.328335	0.176186	0.0664333	0
GOCC name	proteasome complex	53	0.18263	0.380668	0.0216363	1.69084e-06	0.181921	7.46384e-05	0.0656707	0.2939	0.119302	0.355551
Keywords	mRNAprocessing	274	0.182608	0.196	2.424e-07	2.98601e-08	4.77617e-06	1.44414e-06	0.0663896	0.0828124	0.104084	0.13003
GOMF name	RNA polymerase II core promoter proximal region sequence-specific DNA binding transcription factor activity involved in positive regulation of transcription	131	0.178426	-0.00250201	0.000441574	0.9607	0.0171874	1.9734	0.107978	-0.0466614	0.0756696	-0.0358915
GOBP name	epithelial cell differentiation	118	0.174778	0.0684748	0.00107952	0.200287	0.0383249	0.990578	0.179167	0.0816562	0.0378114	0
GOBP name	defense response	382	0.174748	0.130759	6.55131e-09	1.41456e-05	2.2843e-06	0.00445496	0.414393	0.350835	0.072331	0.0264184
GOBP name	T cell activation	117	0.173954	0.174269	0.00119582	0.00117122	0.0419956	0.0937264	0.365331	0.312096	0.078887	0.0942771
Keywords	Isomerase	87	0.172644	0.222708	0.00548737	0.00034061	0.0339451	0.00411828	0.117232	0.193195	0.0604165	0.125329
GOBP name	innate immune response	182	0.172589	0.118645	6.44235e-05	0.00601275	0.00419311	0.215027	0.449948	0.447417	0.100584	0
GOMF name	nucleic acid binding transcription factor activity	492	0.169581	-0.00266395	2.10403e-10	0.920495	5.80712e-08	1.95155	0.11476	-0.020327	0.0484577	-0.0368791
GOMF name	sequence-specific DNA binding transcription factor activity	492	0.169581	-0.00266395	2.10403e-10	0.920495	6.38783e-08	1.95019	0.11476	-0.020327	0.0484577	-0.0368791
GOBP name	positive regulation of protein transport	152	0.169412	0.139771	0.000330605	0.00305656	0.0159787	0.143467	0.238514	0.162299	0.128093	0.0876026
GOCC name	cortical cytoskeleton	53	0.169156	0.237285	0.0333998	0.00284433	0.237254	0.0468746	0.343146	0.367348	0.0213668	0.0929057
GOBP name	positive regulation of immune system process	276	0.168126	0.131384	1.83482e-06	0.000192801	0.000238845	0.0313719	0.281609	0.26661	0.036623	0.0540702
GOMF name	threonine-type endopeptidase activity	18	0.165699	0.628092	0.2238	4.00237e-06	1.07509	0.000934708	0.181158	0.65921	0.126193	0.537789
GOMF name	threonine-type peptidase activity	18	0.165699	0.628092	0.2238	4.00237e-06	1.07339	0.000867943	0.181158	0.65921	0.126193	0.537789
GOCC name	proteasome core complex	18	0.165699	0.628092	0.2238	4.00237e-06	0.673033	0.000154592	0.181158	0.65921	0.126193	0.537789
Keywords	Disulfidebond	810	0.165624	0.0419931	4.9311e-15	0.04715	6.55836e-13	0.21812	0.22335	0.101137	0.0668862	0
GOCC name	myelin sheath	147	0.164946	0.228476	0.000585333	1.91019e-06	0.0133976	8.14137e-05	0.127678	0.140871	0.0717929	0.122953
GOCC name	vacuole	195	0.164801	0.174699	7.91293e-05	2.86235e-05	0.00238546	0.00101082	0.257906	0.330544	0.0824426	0.101382
GOCC name	extracellular region	196	0.16471	0.0526954	7.66216e-05	0.205779	0.00236761	0.694926	0.178962	0.0220536	0.067195	0
GOCC name	catalytic step 2 spliceosome	83	0.161546	0.221077	0.0111328	0.0005127	0.121772	0.0117351	0.0344648	0.109378	0.165147	0.161709
GOCC name	ribonucleoprotein complex	601	0.161164	0.16209	3.23344e-11	2.49259e-11	3.33044e-09	2.36988e-09	0.0432368	0.0732194	0.0928907	0.0740919
GOBP name	monosaccharide metabolic process	148	0.161044	0.14361	0.000756591	0.00266783	0.0295464	0.134258	0.128309	0.23878	0.0738274	0.0434774
GOBP name	transcription from RNA polymerase II promoter	191	0.160097	-0.00809042	0.000147296	0.847889	0.00840965	1.51945	0.103339	-0.0407795	0.0775023	-0.0466407
GOMF name	transcription regulatory region DNA binding	452	0.159634	0.0261494	9.21681e-09	0.346692	1.11929e-06	1.46596	0.0951191	-0.0090949	0.0225935	-0.0329652
GOCC name	cell surface	253	0.159058	-0.012447	1.51564e-05	0.734935	0.000567676	1.21117	0.199049	-0.00938311	0.070118	-0.00590579
GOMF name	regulatory region DNA binding	457	0.158587	0.0306066	9.64458e-09	0.268202	1.08448e-06	1.32185	0.099607	-0.00176681	0.0234308	-0.0264597
GOMF name	regulatory region nucleic acid binding	457	0.158587	0.0306066	9.64458e-09	0.268202	1.12619e-06	1.31971	0.099607	-0.00176681	0.0234308	-0.0264597
GOBP name	regulation of cytokine production	244	0.158368	0.107908	2.3136e-05	0.00392892	0.00182159	0.167503	0.322381	0.215681	0.0599934	0
GOCC name	extracellular matrix	133	0.152646	0.134163	0.00245569	0.00776611	0.0421561	0.101041	0.144053	0.137179	0.00831604	0.0207504
GOBP name	leukocyte activation	217	0.150464	0.156133	0.000146303	8.13493e-05	0.00840208	0.0162084	0.307091	0.316492	0.0224001	0.0589046
GOMF name	enzyme inhibitor activity	159	0.150032	0.0460518	0.00115156	0.318385	0.0388461	1.41733	0.13085	-0.00106682	0.0838594	0
Keywords	Lysosome	146	0.149043	0.156039	0.00195899	0.00118779	0.0137129	0.0131646	0.294588	0.360051	0.0918597	0.0912345
GOBP name	regulation of immune system process	509	0.147987	0.108602	1.75581e-08	3.54925e-05	4.89772e-06	0.00845155	0.24435	0.211827	0.0392787	0
GOBP name	response to molecule of bacterial origin	160	0.146553	0.162828	0.00144736	0.000401924	0.0488947	0.0496706	0.352945	0.30813	0.00252263	0.0243082
Keywords	Polymorphism	112	0.145459	0.153131	0.00801833	0.00525124	0.0468764	0.046561	0.227207	0.1747	0.0572575	0.0496071
GOBP name	positive regulation of transport	354	0.143346	0.0972966	4.469e-06	0.00184326	0.000464158	0.115357	0.217631	0.15215	0.03198	0.0104751
GOBP name	regulation of response to external stimulus	258	0.139638	0.166534	0.000125794	4.80262e-06	0.00762813	0.00223276	0.248554	0.336889	0.00252263	0.0274617
Keywords	Signal	925	0.139545	0.019565	2.47434e-12	0.326041	1.8805e-10	0.722724	0.185754	0.0725657	0.0292107	0
GOMF name	sequence-specific DNA binding	489	0.139069	0.0195912	2.04416e-07	0.464232	1.72391e-05	1.60525	0.0595961	-0.0176357	0.0122865	-0.0362403
Keywords	Chaperone	164	0.138561	0.197816	0.00230265	1.35057e-05	0.0157052	0.000247759	0.0126888	0.0968241	0.0702709	0.130078
GOCC name	nuclear body	303	0.137527	0.0824274	4.43988e-05	0.0143893	0.00148316	0.158796	0.0343984	0.00942911	0.0522003	0.00117874
GOBP name	regulation of anatomical structure size	172	0.136404	0.172418	0.00212801	0.000103231	0.0657462	0.019016	0.180436	0.246004	0.0285586	0.0488311
GOMF name	transcription cofactor activity	328	0.134209	0.0999334	3.46391e-05	0.00204787	0.00184499	0.0986877	0.0435497	0.0361318	0.0357199	0.0319867
GOMF name	chromatin binding	369	0.131776	0.0788527	1.68435e-05	0.0100257	0.0009834	0.247463	0.0297423	0.0143381	0	0
GOMF name	transcription factor binding transcription factor activity	350	0.131712	0.0988254	2.75419e-05	0.00165492	0.00157768	0.0837392	0.041071	0.0302975	0.0308606	0.0351672
Keywords	DNA-binding	834	0.131411	0.0052856	3.08071e-10	0.800123	1.02434e-08	1.1114	0.0489486	-0.0435916	0.0385866	-0.0356121
GOMF name	protein binding transcription factor activity	351	0.131048	0.0977087	2.94728e-05	0.00184082	0.0016269	0.0901407	0.0405258	0.0295777	0.0295601	0.0343917
Keywords	RNA-binding	513	0.129721	0.146597	7.14633e-07	2.11422e-08	1.2264e-05	1.12476e-06	0.0541859	0.0904638	0.0442651	0.0587324
GOBP name	negative regulation of RNA metabolic process	729	0.128275	0.0209677	7.59489e-09	0.344987	2.55686e-06	1.19309	0.0534228	-0.0260936	0	-0.026509
Keywords	Transcriptionregulation	1163	0.127325	0.0497737	1.52051e-12	0.00569454	1.34819e-10	0.0488629	0.0315005	-0.00863338	0.0344938	0
Keywords	Cholesterolbiosynthesis	16	0.125535	-0.46629	0.384848	0.00124705	0.769697	0.0132686	0.0764028	-0.546312	0.0074447	-0.552188
GOBP name	lymphocyte activation	182	0.125281	0.157613	0.00372363	0.000262913	0.0949185	0.0372003	0.222999	0.235988	0.00406615	0.0661494
Keywords	Repressor	387	0.12368	0.016111	3.59296e-05	0.59038	0.00039822	0.94603	0.0183464	-0.0536615	0.00841236	-0.0227842
GOMF name	transcription factor binding	375	0.122832	0.0636615	5.29452e-05	0.0361659	0.00259261	0.525357	0.0589819	0.0341245	-0.000232379	-0.00187747
GOBP name	negative regulation of transcription, DNA-dependent	674	0.12254	0.00871391	1.02483e-07	0.705076	2.1751e-05	1.44402	0.0477732	-0.0363528	0	-0.0476423
Keywords	Transcription	1219	0.121752	0.0487224	5.12228e-12	0.0057424	2.72505e-10	0.0484914	0.0255148	-0.00981514	0.027394	-0.00224845
GOBP name	negative regulation of transcription from RNA polymerase II promoter	474	0.121554	0.0113976	7.66744e-06	0.67482	0.000741161	1.43223	0.0433612	-0.0348809	0	-0.0254334
GOMF name	structural molecule activity	341	0.120246	0.1787	0.000156765	1.93396e-08	0.00679913	5.87149e-05	0.00885329	0.130356	0.0527077	0.070055
GOBP name	alcohol metabolic process	275	0.120169	0.0402355	0.000664194	0.254392	0.0270188	1.08645	0.106186	0.0969733	0.0296761	-0.00845369
Keywords	Calcium	323	0.118419	0.109256	0.000287376	0.000820153	0.00268218	0.00948525	0.151642	0.0990398	0.0173829	0.0154565
Keywords	Zinc-finger	963	0.117784	0.0278302	1.74383e-09	0.154893	5.15398e-08	0.445423	0.0129263	-0.0239199	0.0388107	-0.013776
GOCC name	contractile fiber part	113	0.114846	0.213433	0.0355066	9.32589e-05	0.245174	0.00268065	0.0309071	0.225198	0.0081323	0.150697
GOCC name	cell-cell junction	250	0.114596	0.0564263	0.00194187	0.127024	0.0358231	0.566794	0.0782892	0.0462484	0	0
GOBP name	mRNA metabolic process	375	0.113773	0.0946559	0.000181033	0.00183905	0.00992935	0.115837	0.000916406	-3.99543e-05	0.0397126	0.0247265
GOBP name	negative regulation of biosynthetic process	815	0.113183	0.0260831	8.09895e-08	0.216319	1.83884e-05	1.02272	0.0424725	-0.0165489	0	-0.0264476
GOBP name	proteasomal ubiquitin-independent protein catabolic process	22	0.112833	0.544595	0.35987	9.90003e-06	1.13299	0.00371746	0.106469	0.545469	0.0964991	0.401922
GOCC name	organelle lumen	242	0.112567	0.092866	0.00273354	0.0134403	0.044456	0.149659	0.0801005	0.0367466	0.0128673	0.0193173
GOBP name	regulation of transcription from RNA polymerase II promoter	1014	0.11255	0.0241177	3.94791e-09	0.207174	1.54174e-06	1.00529	0.0290693	-0.0281626	0	-0.0189449
GOBP name	cell activation	246	0.112487	0.142692	0.00254353	0.000128868	0.0743489	0.0228753	0.234677	0.280924	0	0.0566905
GOCC name	membrane-enclosed lumen	288	0.111723	0.112888	0.00121004	0.00107436	0.023369	0.021078	0.0660631	0.0446093	0.02364	0.0667771
GOBP name	positive regulation of transcription from RNA polymerase II promoter	611	0.111089	0.0285881	4.04123e-06	0.235547	0.000428854	1.05682	0.0413915	-0.0237229	0.0122004	-0.0153987
GOCC name	extracellular region part	2195	0.109991	0.111155	2.97019e-15	1.5137e-15	7.3423e-13	3.74187e-13	0.0842146	0.0977503	0	0.000564893
GOBP name	negative regulation of cellular biosynthetic process	805	0.109562	0.0223487	2.41575e-07	0.292153	4.45e-05	1.13773	0.0397445	-0.0221088	0	-0.0322609
Keywords	Sterolmetabolism	38	0.109019	-0.28703	0.245338	0.00222249	0.601475	0.0214975	0.138451	-0.328295	0.0136404	-0.37572
Keywords	Zinc	1269	0.108979	0.0281415	3.26478e-10	0.104554	1.02169e-08	0.354286	0.0156277	-0.0111486	0.0124108	-0.0151348
GOBP name	negative regulation of macromolecule biosynthetic process	775	0.108857	0.014733	4.59422e-07	0.494934	8.00953e-05	1.3374	0.0327606	-0.0306121	0	-0.0380392
GOBP name	cellular macromolecule biosynthetic process	1356	0.108285	0.0527289	1.326e-10	0.00175838	1.61822e-07	0.114447	0.0111929	-0.00383022	0.0208109	-0.00550985
GOBP name	negative regulation of nitrogen compound metabolic process	786	0.10815	0.0192227	4.60129e-07	0.370131	7.88113e-05	1.21752	0.0344515	-0.0286653	0	-0.0368791
GOBP name	negative regulation of nucleobase-containing compound metabolic process	779	0.107497	0.0176913	5.99839e-07	0.411387	9.60037e-05	1.25826	0.0317887	-0.0266384	0	-0.0372321
GOBP name	negative regulation of cellular macromolecule biosynthetic process	763	0.107045	0.0122008	8.51298e-07	0.574695	0.000131924	1.38332	0.0286348	-0.0353928	0	-0.0466407
GOBP name	macromolecule biosynthetic process	1370	0.10701	0.0520741	1.8173e-10	0.00191676	1.77423e-07	0.118439	0.0121549	-0.00347479	0.0192887	-0.00550985
GOCC name	nucleolus	732	0.106886	0.107544	1.414e-06	1.21726e-06	7.94412e-05	5.57233e-05	0.0372	0.0496689	0.0157296	0.0418928
GOBP name	negative regulation of cellular metabolic process	1046	0.106855	0.0315268	1.46192e-08	0.0945772	4.32507e-06	0.747053	0.0432632	-0.0127656	0	-0.0196226
GOCC name	cytosolic part	87	0.106276	0.207933	0.0873718	0.000823949	0.43899	0.0175586	-0.0163478	0.0835346	0.0717929	0.0903905
GOMF name	nucleic acid binding	1868	0.106029	0.0387913	7.91222e-13	0.00877894	2.40215e-09	0.227802	0.0182531	-0.0119991	0	-0.0226032
GOMF name	DNA binding	1212	0.105856	0.0214466	2.14921e-09	0.225197	3.625e-07	1.23859	0.0248191	-0.0229412	0	-0.0375482
GOBP name	RNA biosynthetic process	1099	0.10453	0.04265	1.47349e-08	0.0208157	4.23108e-06	0.386357	0.010753	-0.00776734	0.0205107	-0.0167809
GOBP name	transcription, DNA-dependent	1042	0.102778	0.0321276	5.3112e-08	0.0889979	1.32957e-05	0.729543	0.0121013	-0.0158372	0.0162729	-0.0240401
GOMF name	zinc ion binding	740	0.102314	0.0597051	3.48551e-06	0.00677606	0.00021164	0.195925	0.028948	0.0194828	0.00703621	0
GOCC name	Z disc	75	0.102205	0.230633	0.126692	0.000567921	0.523718	0.0127627	0.0225747	0.284905	0.0081323	0.150697
GOMF name	transition metal ion binding	902	0.101282	0.0562511	4.98887e-07	0.00524048	3.6942e-05	0.182875	0.0372647	0.0164483	0.00618823	0
GOCC name	extracellular membrane-bounded organelle	1895	0.100953	0.111022	7.00565e-12	4.6406e-14	9.62109e-10	8.19398e-12	0.0785582	0.104937	0	0.00350666
GOCC name	extracellular organelle	1895	0.100953	0.111022	7.00565e-12	4.6406e-14	1.08237e-09	9.55964e-12	0.0785582	0.104937	0	0.00350666
GOCC name	extracellular vesicular exosome	1894	0.100422	0.110722	9.09983e-12	5.48979e-14	1.12474e-09	7.53931e-12	0.078078	0.104839	0	0.00292397
GOBP name	negative regulation of gene expression	751	0.100143	0.00652955	4.82276e-06	0.7656	0.000495628	1.47777	0.0250929	-0.0378313	-0.000232379	-0.0533737
GOBP name	negative regulation of metabolic process	1127	0.0987042	0.0275483	6.36708e-08	0.131183	1.55404e-05	0.837635	0.0311836	-0.0157342	0	-0.0211474
GOBP name	regulation of RNA metabolic process	2003	0.0981869	0.0333854	9.653e-12	0.0205522	3.14141e-08	0.385867	0.000808636	-0.0220882	0	-0.0152356
GOBP name	regulation of transcription, DNA-dependent	1895	0.095517	0.0315572	8.68249e-11	0.0320604	1.41279e-07	0.466476	0.000193739	-0.0202146	0	-0.0205371
GOBP name	reproductive process	531	0.0944946	0.0557685	0.000242082	0.0302895	0.0125715	0.45425	0.0435121	0.0272908	0	0
GOBP name	negative regulation of macromolecule metabolic process	1061	0.0943332	0.0260822	4.81527e-07	0.163998	8.10543e-05	0.921236	0.0281022	-0.0177777	-0.00360696	-0.0222581
GOBP name	negative regulation of cell death	443	0.0940466	0.0810553	0.000802156	0.00386387	0.031201	0.166916	0.0535956	0.0576149	0.00817617	0
Keywords	Proteomicsidentification	812	0.0937989	0.0765695	9.05296e-06	0.000290753	0.000120404	0.00368287	0.0362753	0.0293533	0	0
GOCC name	nucleoplasm part	811	0.0927665	0.0750542	1.14757e-05	0.000385673	0.000472799	0.00953383	-0.0162022	0.00865733	0.0162023	0
GOCC name	membrane-bounded vesicle	2149	0.0919759	0.103261	5.79058e-11	1.94153e-13	5.5055e-09	2.18158e-11	0.0682072	0.0951614	-0.000230471	0
GOBP name	regulation of response to stress	497	0.0913222	0.0889232	0.000586166	0.000814881	0.0247737	0.0729879	0.136688	0.141929	0	0
Keywords	Directproteinsequencing	1085	0.0895399	0.130899	1.39964e-06	1.73947e-12	2.3269e-05	2.3135e-10	0.0691926	0.109585	0	0.0400089
GOBP name	cellular response to chemical stimulus	834	0.0894124	0.0572914	1.84474e-05	0.00606318	0.00150085	0.2137	0.131422	0.122521	-0.00688044	0
GOBP name	positive regulation of transcription, DNA-dependent	821	0.0887835	0.0322371	2.41638e-05	0.125226	0.00185757	0.821628	0.00995261	-0.0240455	0	-0.0161772
GOCC name	vesicle	2224	0.0878993	0.102646	2.34556e-10	1.36095e-13	2.07079e-08	1.68214e-11	0.0634746	0.0931733	-0.00714413	0
GOBP name	positive regulation of gene expression	895	0.0878521	0.0336692	1.39332e-05	0.0958699	0.00124798	0.750584	0.00801249	-0.0236309	0	-0.010856
GOBP name	RNA processing	541	0.0878145	0.098943	0.000579181	0.000105601	0.024585	0.0190923	-0.0259956	0.00338758	0.0232951	0.03077
GOBP name	positive regulation of RNA metabolic process	866	0.0865048	0.0336805	2.49729e-05	0.100766	0.00190477	0.769175	0.00633302	-0.0234725	0	-0.0156585
GOBP name	small molecule catabolic process	165	0.0862663	0.177518	0.0569864	8.96898e-05	0.51042	0.0171694	0.0921151	0.215654	-0.011446	0.0481389
GOCC name	nuclear part	2920	0.0861995	0.0622414	1.06671e-11	9.19615e-07	1.19859e-09	4.73602e-05	-0.021493	-0.00923121	-0.00775067	-0.00614603
GOBP name	regulation of biosynthetic process	2233	0.0855481	0.0338168	6.56488e-10	0.0146267	4.57806e-07	0.334427	-0.00791248	-0.0189494	-0.0034879	-0.0167809
GOBP name	positive regulation of macromolecule biosynthetic process	924	0.0854482	0.0316954	1.8098e-05	0.111775	0.0014848	0.794797	0.0110077	-0.0205713	0	-0.0160478
GOBP name	regulation of macromolecule biosynthetic process	2156	0.0854169	0.0316656	1.13459e-09	0.0239811	6.92313e-07	0.407178	-0.00937238	-0.0193648	-0.000251611	-0.021897
GOBP name	positive regulation of cellular biosynthetic process	960	0.0846837	0.0300249	1.54459e-05	0.1254	0.00134641	0.821666	0.0075118	-0.0194809	0	-0.0164315
GOBP name	positive regulation of nitrogen compound metabolic process	941	0.0845766	0.0331589	1.88332e-05	0.0934698	0.00151958	0.742511	0.00614782	-0.0207022	0	-0.0077165
GOBP name	RNA metabolic process	1694	0.084495	0.051307	3.95177e-08	0.000851409	1.04273e-05	0.0755664	-0.0182501	-0.0142984	0	-0.0127239
GOBP name	positive regulation of biosynthetic process	972	0.0840009	0.0307866	1.62333e-05	0.11408	0.00139023	0.801266	0.00895567	-0.0212597	0	-0.0156585
GOBP name	cellular response to organic substance	617	0.0837957	0.0390672	0.000478081	0.103436	0.0210248	0.772052	0.119856	0.0963917	-0.0146163	0
GOBP name	regulation of cellular biosynthetic process	2211	0.0833077	0.0315433	2.05772e-09	0.0232511	1.00447e-06	0.40177	-0.0102541	-0.0194176	-0.00371393	-0.0220814
Keywords	Coiledcoil	1304	0.0822003	0.0933374	1.61483e-06	5.13868e-08	2.60331e-05	2.1029e-06	-0.0106111	0.0282201	0	0.0202719
GOBP name	regulation of cellular macromolecule biosynthetic process	2122	0.0820178	0.0290504	6.13356e-09	0.0394931	2.21785e-06	0.509341	-0.0146932	-0.0228154	-0.00366044	-0.0230187
GOMF name	ion binding	2230	0.0817109	0.0260266	3.71585e-09	0.0603603	5.64067e-07	0.678718	0.00702603	-0.00632248	0	-0.019158
GOBP name	regulation of programmed cell death	753	0.0816632	0.0747597	0.000189083	0.000631638	0.0102557	0.063574	0.0531461	0.0522926	0	0
GOBP name	regulation of cell death	791	0.0812866	0.0720779	0.000144237	0.000750935	0.00838205	0.070494	0.0469724	0.046052	0	0
GOBP name	regulation of gene expression	2364	0.0810918	0.0319954	2.32642e-09	0.0184323	1.08157e-06	0.368759	-0.0168344	-0.0231709	-0.00608667	-0.0164315
GOBP name	response to organic substance	1019	0.0810529	0.0397105	2.15387e-05	0.0373946	0.00170961	0.501488	0.111182	0.0724665	-0.023914	0
GOMF name	metal ion binding	2216	0.0806526	0.025112	6.36454e-09	0.0705963	8.78307e-07	0.741627	0.00588906	-0.00721963	-0.000135422	-0.0197814
GOMF name	cation binding	2223	0.0805455	0.025121	6.4084e-09	0.0701779	8.45909e-07	0.744965	0.00541403	-0.00740479	0	-0.0196934
Keywords	Phosphoprotein	4538	0.0802324	0.0788602	4.01075e-12	9.21217e-12	2.66715e-10	9.80174e-10	-0.0211649	0.016718	-0.0306581	-0.00421143
GOBP name	positive regulation of nucleobase-containing compound metabolic process	926	0.0796877	0.0292051	6.28052e-05	0.142446	0.00411522	0.868101	0.000448572	-0.0260239	0	-0.0156585
GOBP name	regulation of nitrogen compound metabolic process	2355	0.0791981	0.0222023	5.67742e-09	0.102408	2.13187e-06	0.769086	-0.0151402	-0.0279707	-0.00549952	-0.0237077
GOMF name	RNA binding	597	0.0790647	0.104366	0.00117398	1.83828e-05	0.0391672	0.00253683	0.0157642	0.0550793	0	0.0144469
GOMF name	binding	6320	0.0784469	0.0519194	4.44006e-11	1.29653e-05	1.685e-08	0.00196813	-0.0245789	-0.00177048	-0.0496197	-0.0204137
GOBP name	regulation of apoptosis	744	0.078161	0.0752238	0.000380325	0.000626419	0.0176815	0.0650609	0.0484045	0.0509062	0	0
Keywords	Metal-binding	1915	0.0775855	0.025363	1.21333e-07	0.0836591	2.58198e-06	0.313427	0.00731192	-0.0022268	-0.00334581	-0.0201
GOBP name	regulation of nucleobase-containing compound metabolic process	2331	0.0767304	0.0227595	1.86188e-08	0.0952538	5.04932e-06	0.749366	-0.0174452	-0.0251461	-0.00762844	-0.0244471
GOBP name	response to chemical stimulus	1458	0.0765881	0.0360794	2.81596e-06	0.0273487	0.000323438	0.434154	0.0896666	0.0675663	-0.0236862	0
GOBP name	cellular biosynthetic process	1887	0.0765865	0.0485098	2.05922e-07	0.0010023	3.86619e-05	0.0829276	-0.0086298	0.0137047	0	-0.0132987
GOBP name	cell differentiation	979	0.0765246	0.0445336	8.14347e-05	0.0218471	0.00512934	0.394987	0.0500894	0.0438407	-0.0147416	0
GOBP name	multicellular organismal process	1084	0.0762984	0.024805	3.95926e-05	0.181497	0.00272213	0.963544	0.0262904	0.00468778	-0.0154759	-0.0196671
GOBP name	regulation of primary metabolic process	3044	0.0746543	0.025921	2.55159e-09	0.0385663	1.13232e-06	0.504722	-0.0189121	-0.023867	-0.0163886	-0.0209667
GOBP name	response to stress	1407	0.0730919	0.0534487	1.06221e-05	0.00127929	0.000997153	0.0953416	0.0904388	0.0815644	-0.026721	0
GOBP name	regulation of transport	678	0.0730257	0.0246105	0.00147052	0.28378	0.0495059	1.12945	0.0915972	0.0524743	-0.00337776	-0.00469748
GOBP name	regulation of macromolecule metabolic process	2962	0.0722317	0.0269227	1.06706e-08	0.033012	3.36054e-06	0.474663	-0.0221197	-0.0249822	-0.01717	-0.0202349
GOBP name	regulation of cellular metabolic process	3131	0.0717825	0.0199789	7.73632e-09	0.10803	2.51766e-06	0.785331	-0.0207318	-0.0287195	-0.0173028	-0.0237077
Keywords	Glycoprotein	1137	0.0712315	-0.0173477	8.92935e-05	0.339981	0.000913541	0.738243	0.0804603	0.0258238	0	-0.0546697
GOBP name	biosynthetic process	1934	0.0708535	0.0412833	1.23098e-06	0.00470908	0.000176736	0.187652	-0.0141675	0.00451928	-0.00449514	-0.0163492
GOCC name	cell cortex part	83	0.0700924	0.200216	0.270715	0.00165401	0.740274	0.0309751	0.181039	0.317818	-0.0285066	0.0509558
Keywords	Repeat	2321	0.0691902	0.0287744	4.10447e-07	0.0352003	7.52958e-06	0.185411	0.0160414	0.0133537	-0.00884374	-0.0169401
GOBP name	regulation of metabolic process	3429	0.0688752	0.020334	1.41178e-08	0.0940195	4.30724e-06	0.743851	-0.0236453	-0.0297535	-0.023914	-0.0220814
GOCC name	nucleoplasm	1738	0.0678624	0.0228291	8.31599e-06	0.133786	0.000367091	0.572179	-0.0308093	-0.0354422	-0.0173791	-0.0252258
GOCC name	organelle	6804	0.0672926	0.0769872	4.44626e-08	3.83449e-10	3.43474e-06	3.38531e-08	-0.0370958	-0.00224021	-0.0511119	-0.0142741
GOBP name	negative regulation of cellular process	2095	0.0671819	0.0375464	2.14547e-06	0.00808045	0.000265142	0.253664	0.00476993	-0.00686423	-0.0231829	-0.00316366
GOCC name	nucleus	3333	0.0665993	0.0549793	5.14623e-08	6.92287e-06	3.74161e-06	0.000259293	-0.0252706	-0.000696126	-0.0294758	-0.0135349
GOBP name	negative regulation of biological process	2255	0.0662555	0.0381569	1.58558e-06	0.00570138	0.000218029	0.209258	0.0122822	0.00613574	-0.0261029	-0.00695515
Keywords	Nucleus	3108	0.0644733	0.0535394	2.27128e-07	1.72345e-05	4.64738e-06	0.000295766	-0.0402374	-0.00979024	-0.0160433	-0.0129633
GOBP name	positive regulation of biological process	2572	0.0625066	0.0330293	2.16688e-06	0.0123058	0.00026444	0.311247	0.0133961	0.00976468	-0.0267995	-0.00626699
GOBP name	nucleic acid metabolic process	2014	0.0608619	0.0391163	2.32758e-05	0.00654238	0.00181793	0.223333	-0.0381864	-0.0231167	-0.0150682	-0.0204137
GOBP name	cellular nitrogen compound metabolic process	2443	0.0605291	0.0535516	6.50925e-06	6.6234e-05	0.000635498	0.0137583	-0.0273711	-0.00347881	-0.0253731	-0.013776
Keywords	3D-structure	988	0.0604153	0.0765703	0.00178767	7.53624e-05	0.0128519	0.00108359	0.017394	0.0658443	-0.0234176	0
GOBP name	nucleobase-containing compound metabolic process	2242	0.0594001	0.043361	1.74996e-05	0.00171821	0.00146024	0.114115	-0.0300461	-0.0119784	-0.0196306	-0.0180442
GOBP name	cellular developmental process	1420	0.0585903	0.0341924	0.000394207	0.0386186	0.0180687	0.504056	0.0155683	0.020209	-0.027695	0
GOBP name	positive regulation of macromolecule metabolic process	1337	0.0576058	0.0141252	0.000680766	0.404829	0.0271278	1.25074	-0.0232413	-0.0334021	-0.0147416	-0.0244191
GOBP name	nitrogen compound metabolic process	2504	0.0571555	0.0470552	1.75989e-05	0.000408196	0.00145608	0.0498152	-0.0295958	-0.0111619	-0.0277843	-0.0150259
GOBP name	positive regulation of metabolic process	1418	0.0560672	0.0125427	0.000700663	0.44831	0.027583	1.29378	-0.0201442	-0.0376398	-0.016849	-0.021897
GOCC name	intracellular non-membrane-bounded organelle	1928	0.0560225	0.087235	0.000127766	2.44483e-09	0.00358905	2.01454e-07	-0.0235788	0.0394178	-0.0175527	0
GOCC name	non-membrane-bounded organelle	1928	0.0560225	0.087235	0.000127766	2.44483e-09	0.00367252	1.88863e-07	-0.0235788	0.0394178	-0.0175527	0
Keywords	Ublconjugation	837	0.0557735	0.0499358	0.00745194	0.0165792	0.0440492	0.116055	-0.00120875	0.00157267	-0.0239375	0
GOBP name	positive regulation of cellular metabolic process	1324	0.0556739	0.00723126	0.00107658	0.671057	0.03836	1.43078	-0.0203056	-0.0424365	-0.014679	-0.0262175
GOBP name	regulation of biological process	5109	0.0555929	0.0231627	1.37001e-06	0.0442019	0.000191078	0.537414	-0.0248771	-0.0104422	-0.047301	-0.0220661
GOBP name	regulation of multicellular organismal process	1273	0.0554571	0.0145146	0.00136035	0.401858	0.0466003	1.24749	0.0331711	0.0100281	-0.0402966	-0.0321954
GOBP name	biological regulation	5313	0.0534388	0.0273208	3.5606e-06	0.0177894	0.000386246	0.365637	-0.0252609	-0.00827492	-0.0496496	-0.0214084
GOCC name	membrane-bounded organelle	6204	0.0506305	0.0487559	1.88663e-05	3.79536e-05	0.000685847	0.00130307	-0.037563	-0.00713326	-0.0565693	-0.0215605
Keywords	Acetylation	2761	0.0490343	0.0617043	0.000143868	1.72036e-06	0.00141737	3.97926e-05	-0.0357281	-0.00070073	-0.0425555	-0.00782776
GOBP name	positive regulation of cellular process	2342	0.0469526	0.0293638	0.000566224	0.0310869	0.0241399	0.461249	-0.00759901	-0.00248235	-0.0337733	-0.00676521
GOBP name	regulation of cellular process	4829	0.043399	0.0131752	0.000164962	0.252733	0.00925588	1.08506	-0.0370897	-0.0227082	-0.0502164	-0.0232531
GOBP name	regulation of actin cytoskeleton organization	199	0.0420132	0.152084	0.309493	0.000234206	1.06921	0.0346448	0.0947806	0.21778	-0.0532284	0.0532945
GOCC name	intracellular organelle	6086	0.0383408	0.0468325	0.0011251	6.92913e-05	0.0220734	0.0021411	-0.0522731	-0.0153894	-0.0560066	-0.0212561
GOBP name	regulation of actin filament-based process	202	0.0356367	0.153721	0.385185	0.000179759	1.16788	0.0302584	0.0854638	0.216165	-0.0533763	0.0579755
GOCC name	macromolecular complex	3125	0.0297478	0.0584367	0.016774	2.62453e-06	0.158265	0.000104642	-0.0577954	0.00295186	-0.045475	-0.0152356
GOCC name	cytoskeleton	582	0.0288674	0.089654	0.241688	0.000276709	0.699595	0.00743504	-0.0131645	0.0884134	-0.0283928	0.00202862
GOCC name	cytoplasm	3659	0.0287747	0.0666862	0.0161719	2.49231e-08	0.153757	1.54025e-06	-0.0440984	0.0128279	-0.0574961	0
GOBP name	primary metabolic process	4313	0.0267602	0.0409901	0.0213902	0.000423988	0.310302	0.0498723	-0.0480725	-0.00383519	-0.0589835	-0.0206041
GOCC name	intracellular part	8060	0.026265	0.0584885	0.0683358	4.92482e-05	0.383923	0.00156079	-0.0643012	-0.0197298	-0.066404	-0.0248456
GOBP name	cellular metabolic process	4441	0.022549	0.0426419	0.0517196	0.000234065	0.494553	0.0351566	-0.0523306	-0.00330378	-0.0615301	-0.0200955
GOCC name	cytosol	1101	0.0181444	0.0728365	0.325087	7.8038e-05	0.818345	0.00229655	-0.00480452	0.0854865	-0.0671651	0
Keywords	Sterolbiosynthesis	20	0.0125236	-0.510612	0.922801	7.77789e-05	1.20919	0.0010889	-0.056847	-0.58414	-0.11648	-0.552188
GOBP name	catabolic process	868	0.010588	0.0743915	0.605539	0.000284882	1.36375	0.0391733	-0.00113475	0.077616	-0.0813678	0
GOMF name	actin binding	154	0.00581277	0.186723	0.901335	6.81879e-05	1.93526	0.00796225	0.00402147	0.251965	-0.0550618	0.0876468
Keywords	Cytoplasm	3098	-0.00774591	0.0714051	0.534433	1.02165e-08	0.932191	6.03909e-07	-0.0698752	0.0212354	-0.078009	0
Keywords	Actin-binding	202	-0.0237205	0.124827	0.563256	0.00235171	0.954306	0.0223412	-0.0555125	0.142651	-0.106771	0.0518643
Keywords	Growthfactor	37	-0.0286899	-0.294521	0.762883	0.00195372	1.13051	0.0196109	-0.0745294	-0.365177	0	-0.200253
GOCC name	intracellular	272	-0.037225	-0.117329	0.294252	0.000946759	0.773819	0.0198338	-0.142162	-0.134664	-0.0920126	-0.144565
GOCC name	cytoplasmic part	4488	-0.0422803	-0.0106107	0.000260492	0.359428	0.00670768	0.935268	-0.08253	-0.0283593	-0.108812	-0.0352882
GOCC name	HOPS complex	11	-0.0561061	0.535544	0.747367	0.00210714	1.20909	0.0372061	-0.227674	0.568946	-0.181462	0.404883
GOBP name	regulation of synaptic transmission	115	-0.0577863	-0.192888	0.285912	0.00036789	1.03729	0.0460475	-0.123606	-0.282956	-0.136474	-0.225373
Keywords	Lipidmetabolism	225	-0.0620926	-0.10895	0.110712	0.00513062	0.368116	0.0462626	-0.117049	-0.0540077	-0.162562	-0.160645
GOBP name	establishment of localization	1738	-0.0635621	-0.0355604	2.98698e-05	0.0195182	0.00219262	0.381112	-0.104682	-0.0482932	-0.14932	-0.0635788
GOBP name	transport	1646	-0.0654711	-0.032407	2.58174e-05	0.0372794	0.00195392	0.500631	-0.103843	-0.0432801	-0.150733	-0.0626957
GOMF name	hydrolase activity	1374	-0.0676693	-0.0230607	5.41514e-05	0.168896	0.00260958	1.08637	-0.0937985	-0.00959722	-0.149688	-0.0652537
Keywords	Mitochondrion	790	-0.067902	-0.0539163	0.00150812	0.0117488	0.0111434	0.0905847	-0.16107	-0.110868	-0.149831	-0.0702782
GOCC name	membrane	3465	-0.0710956	-0.0525811	4.37177e-09	1.41802e-05	3.60233e-07	0.00051549	-0.0987646	-0.0426689	-0.141247	-0.0685132
GOMF name	adenyl nucleotide binding	1023	-0.0754564	-0.038677	7.4369e-05	0.0422766	0.0034736	0.565426	-0.10862	-0.039307	-0.159315	-0.076162
Keywords	Steroidbiosynthesis	29	-0.0775415	-0.438745	0.470183	4.38263e-05	0.862542	0.000685753	-0.170587	-0.47021	-0.218891	-0.438558
GOBP name	establishment of protein localization	791	-0.0785874	-0.0404126	0.000238244	0.0588056	0.0124384	0.616669	-0.166674	-0.0755313	-0.159252	-0.0645157
GOMF name	ATP binding	1007	-0.0791811	-0.0411611	3.65244e-05	0.0318613	0.00191186	0.496056	-0.114453	-0.0433828	-0.160207	-0.076162
GOMF name	adenyl ribonucleotide binding	1017	-0.0795924	-0.041851	3.07107e-05	0.0284001	0.00166496	0.463564	-0.114791	-0.0440466	-0.161348	-0.0775347
GOBP name	protein transport	741	-0.0820149	-0.0405689	0.000197923	0.0656269	0.0106171	0.649155	-0.169268	-0.0755073	-0.173542	-0.0630662
GOBP name	establishment of localization in cell	933	-0.0828195	-0.0275934	3.00099e-05	0.164378	0.00218647	0.92178	-0.152923	-0.0575229	-0.186024	-0.0621729
GOCC name	mitochondrial part	592	-0.0833995	-0.0668532	0.000650626	0.00627256	0.0143602	0.088101	-0.204006	-0.15139	-0.162094	-0.0880181
GOMF name	catalytic activity	3327	-0.0856995	-0.0359273	2.47137e-12	0.0033174	3.75154e-09	0.136103	-0.112247	-0.029159	-0.149842	-0.061525
GOBP name	intracellular signal transduction	741	-0.0891523	-0.0667255	5.22042e-05	0.00246248	0.00346714	0.128563	-0.124385	-0.0455824	-0.211531	-0.127256
Keywords	ATP-binding	935	-0.0928816	-0.0467468	2.80051e-06	0.0183763	4.25677e-05	0.123749	-0.134132	-0.0585762	-0.168985	-0.0781263
GOBP name	cell cycle process	510	-0.09403	-0.0485796	0.000339103	0.0641145	0.0161496	0.643981	-0.208621	-0.116106	-0.175423	-0.0709523
Keywords	Signal-anchor	160	-0.0990459	-0.198043	0.0313527	1.67617e-05	0.14379	0.000297241	-0.113099	-0.200985	-0.220097	-0.294404
GOBP name	protein modification process	1397	-0.0999872	-0.0601005	1.89353e-09	0.000305509	1.02703e-06	0.0397691	-0.159877	-0.086757	-0.174749	-0.075381
GOBP name	macromolecule modification	1486	-0.10057	-0.0561441	5.6787e-10	0.000538623	4.2647e-07	0.0604434	-0.161433	-0.0826879	-0.174557	-0.0730136
Keywords	Endoplasmicreticulum	582	-0.107524	-0.126994	1.2956e-05	2.59637e-07	0.000168112	7.26984e-06	-0.149532	-0.151593	-0.257929	-0.157015
GOMF name	purine nucleotide binding	1261	-0.110364	-0.0767812	2.177e-10	1.00237e-05	5.50781e-08	0.00160169	-0.13863	-0.0784568	-0.204727	-0.103619
Keywords	Cellcycle	497	-0.110376	-0.060956	3.24929e-05	0.0217439	0.000367792	0.14107	-0.227311	-0.124904	-0.161348	-0.0861979
GOCC name	endoplasmic reticulum part	536	-0.113184	-0.174533	1.00566e-05	9.7843e-12	0.000428619	1.00778e-09	-0.178492	-0.193437	-0.229876	-0.220535
GOMF name	ribonucleotide binding	1255	-0.114497	-0.079761	4.94464e-11	4.67886e-06	1.66799e-08	0.00083559	-0.147444	-0.0838291	-0.207596	-0.104805
Keywords	Transport	981	-0.114685	-0.10173	3.41383e-09	1.5814e-07	8.64837e-08	4.94885e-06	-0.202343	-0.145635	-0.186024	-0.123752
GOMF name	purine ribonucleotide binding	1254	-0.114915	-0.0805055	4.27249e-11	3.84004e-06	1.85304e-08	0.00105985	-0.147709	-0.0843287	-0.207632	-0.106206
GOMF name	purine ribonucleoside triphosphate binding	1242	-0.115918	-0.0791325	3.48477e-11	6.11534e-06	1.76329e-08	0.00103145	-0.148485	-0.0833217	-0.207632	-0.103996
GOBP name	phosphate-containing compound metabolic process	604	-0.116062	-0.0344445	1.67022e-06	0.15517	0.000223375	0.902818	-0.16756	-0.0337116	-0.215894	-0.0674858
GOBP name	phosphorus metabolic process	604	-0.116062	-0.0344445	1.67022e-06	0.15517	0.000226477	0.903356	-0.16756	-0.0337116	-0.215894	-0.0674858
GOBP name	intracellular transport	754	-0.116307	-0.0523584	1.03694e-07	0.0166188	2.15396e-05	0.355031	-0.20537	-0.100236	-0.217059	-0.0777527
GOBP name	DNA repair	268	-0.11769	-0.0648714	0.000994082	0.0695676	0.0358126	0.663919	-0.21761	-0.1214	-0.216573	-0.0871711
Keywords	Ublconjugationpathway	478	-0.120927	-0.0744374	7.85805e-06	0.00594163	0.000107192	0.0486299	-0.191799	-0.110016	-0.188937	-0.0871399
GOCC name	endosome membrane	210	-0.122424	-0.080545	0.00236234	0.0454563	0.0417121	0.321052	-0.207893	-0.114865	-0.210865	-0.0738289
GOMF name	hydrolase activity, acting on acid anhydrides, in phosphorus-containing anhydrides	537	-0.126216	-0.0964193	8.27673e-07	0.000166383	5.71094e-05	0.0157856	-0.187387	-0.130971	-0.211531	-0.116388
GOMF name	pyrophosphatase activity	534	-0.126505	-0.0958974	8.35192e-07	0.00018773	5.63476e-05	0.0172712	-0.18767	-0.130139	-0.212834	-0.116404
Keywords	DNArepair	198	-0.127132	-0.0490872	0.00215709	0.236215	0.0149035	0.57382	-0.210455	-0.0914359	-0.216573	-0.0685247
GOMF name	nucleoside-triphosphatase activity	506	-0.127339	-0.100504	1.33307e-06	0.000135639	8.61104e-05	0.0152518	-0.183966	-0.134017	-0.212834	-0.116142
GOMF name	transferase activity	1112	-0.127608	-0.0875261	3.62753e-12	1.8627e-06	3.67106e-09	0.00062835	-0.188725	-0.0985214	-0.215375	-0.113583
GOMF name	hydrolase activity, acting on acid anhydrides	539	-0.127943	-0.0970551	5.58816e-07	0.000146617	4.03944e-05	0.0148376	-0.188822	-0.131216	-0.214138	-0.11642
GOBP name	phosphorylation	459	-0.128602	-0.0364496	3.1337e-06	0.18639	0.000355748	0.973118	-0.180663	-0.0412624	-0.227544	-0.0650441
Keywords	Magnesium	315	-0.128665	-0.0958958	9.91328e-05	0.0037157	0.000995069	0.0346798	-0.198717	-0.131189	-0.224028	-0.144836
Keywords	Microtubule	196	-0.129507	-0.0632221	0.00187408	0.129012	0.0132935	0.40373	-0.247515	-0.150869	-0.189358	-0.0904904
Keywords	WDrepeat	216	-0.133488	-0.020669	0.000775976	0.602745	0.00635106	0.960061	-0.188069	-0.0240661	-0.218494	-0.084089
Keywords	Nucleotide-binding	1197	-0.135002	-0.0872658	3.11719e-14	9.17932e-07	3.31669e-12	2.32543e-05	-0.176131	-0.0985015	-0.219153	-0.109475
Keywords	Celldivision	298	-0.13508	-0.0775457	6.93674e-05	0.022374	0.000738069	0.143409	-0.25635	-0.148211	-0.174058	-0.0910556
GOBP name	intracellular protein transport	424	-0.13534	-0.115021	2.31343e-06	5.9497e-05	0.000272121	0.0129082	-0.221896	-0.131654	-0.253671	-0.150278
GOBP name	protein phosphorylation	391	-0.135823	-0.0314318	5.10725e-06	0.291258	0.000519397	1.13651	-0.210381	-0.0517882	-0.26257	-0.0569569
GOCC name	Golgi apparatus part	424	-0.137139	-0.156694	1.69522e-06	4.51625e-08	9.10996e-05	2.53731e-06	-0.227381	-0.212202	-0.229974	-0.174335
Keywords	Transferase	922	-0.1383	-0.0909579	4.1467e-12	5.13409e-06	2.45116e-10	0.000105051	-0.188645	-0.091566	-0.2434	-0.123624
Keywords	Proteintransport	467	-0.138889	-0.0995443	3.84779e-07	0.00027437	7.3108e-06	0.00356012	-0.24228	-0.152885	-0.206759	-0.107108
GOBP name	cell division	291	-0.138907	-0.0592736	5.24876e-05	0.084387	0.00346241	0.712074	-0.263802	-0.135044	-0.162578	-0.0841799
Keywords	Lipoprotein	324	-0.139537	-0.142641	1.87289e-05	1.21527e-05	0.00022645	0.000230902	-0.206098	-0.162468	-0.257453	-0.19071
GOCC name	mitochondrial inner membrane	228	-0.140759	-0.137315	0.000273463	0.000384891	0.00689795	0.00970867	-0.284543	-0.229725	-0.220292	-0.182
Keywords	Manganese	118	-0.143931	-0.182096	0.00710276	0.000659535	0.0424569	0.00779717	-0.215868	-0.148004	-0.261533	-0.236112
GOMF name	active transmembrane transporter activity	127	-0.143995	-0.182711	0.00522622	0.000394553	0.116668	0.0299466	-0.243234	-0.24024	-0.181436	-0.241878
GOCC name	membrane part	2345	-0.144473	-0.166026	2.61949e-26	3.28813e-34	1.07923e-23	1.35471e-31	-0.165028	-0.127543	-0.214596	-0.169804
GOMF name	transmembrane transporter activity	266	-0.147518	-0.192225	3.92943e-05	8.42659e-08	0.00198829	8.52771e-05	-0.225972	-0.212975	-0.268604	-0.237977
GOMF name	transferase activity, transferring phosphorus-containing groups	618	-0.148407	-0.0813279	5.99664e-10	0.000692536	1.40045e-07	0.042909	-0.208831	-0.0816134	-0.245528	-0.121974
Keywords	Membrane	2636	-0.151322	-0.166535	6.54183e-31	4.4137e-37	1.16009e-28	7.82697e-35	-0.173769	-0.126473	-0.215979	-0.152026
Keywords	Kinase	435	-0.152554	-0.0623468	7.03288e-08	0.027595	1.70068e-06	0.156176	-0.210396	-0.0566304	-0.25097	-0.109475
GOCC name	organelle membrane	1446	-0.153188	-0.14541	9.98746e-21	7.83373e-19	3.08613e-18	2.42062e-16	-0.212816	-0.159509	-0.241261	-0.159487
GOMF name	substrate-specific transmembrane transporter activity	235	-0.154313	-0.179451	5.144e-05	2.49351e-06	0.00256019	0.00075703	-0.245093	-0.205853	-0.28128	-0.225949
GOBP name	organophosphate metabolic process	165	-0.160343	-0.0995445	0.000403348	0.0280608	0.0184013	0.441866	-0.181792	0.00533618	-0.348183	-0.181945
GOCC name	organelle inner membrane	251	-0.160877	-0.150125	1.30663e-05	4.74712e-05	0.000520967	0.00154406	-0.302996	-0.234362	-0.236898	-0.190214
GOMF name	kinase activity	503	-0.160964	-0.0925898	1.09968e-09	0.000455568	2.08664e-07	0.0314342	-0.225657	-0.0940739	-0.253137	-0.123764
GOCC name	mitochondrial membrane	331	-0.16183	-0.158784	5.30977e-07	8.6333e-07	3.45414e-05	4.63946e-05	-0.297222	-0.240818	-0.255635	-0.178557
Keywords	Mitosis	218	-0.164888	-0.109115	3.03756e-05	0.00578031	0.000359108	0.0480488	-0.286028	-0.185058	-0.219164	-0.119914
Keywords	Acyltransferase	97	-0.171367	-0.132605	0.00362541	0.0243806	0.0238113	0.154411	-0.247047	-0.175942	-0.306642	-0.170305
GOMF name	transporter activity	365	-0.172178	-0.159867	2.23216e-08	2.06753e-07	2.33684e-06	0.000156926	-0.255429	-0.160649	-0.282136	-0.185392
GOCC name	Golgi membrane	272	-0.173674	-0.168658	9.91172e-07	2.01254e-06	5.83376e-05	8.29166e-05	-0.260781	-0.206538	-0.314495	-0.198804
GOBP name	lipid biosynthetic process	195	-0.174593	-0.207834	2.89542e-05	6.43229e-07	0.00215786	0.000418656	-0.262108	-0.183304	-0.350719	-0.277856
GOBP name	nuclear division	186	-0.175004	-0.117288	4.21503e-05	0.00605508	0.00281859	0.214188	-0.300927	-0.187595	-0.238994	-0.124813
GOBP name	mitosis	186	-0.175004	-0.117288	4.21503e-05	0.00605508	0.00283803	0.214966	-0.300927	-0.187595	-0.238994	-0.124813
Keywords	Golgiapparatus	458	-0.175723	-0.165127	1.97372e-10	2.2344e-09	7.00012e-09	1.48587e-07	-0.271018	-0.231321	-0.299282	-0.167195
GOCC name	mitochondrial membrane part	124	-0.177604	-0.155261	0.000663637	0.00292052	0.0143904	0.04688	-0.351358	-0.269363	-0.291483	-0.196439
Keywords	Serine/threonine-proteinkinase	268	-0.1807	-0.0992521	4.30799e-07	0.00549502	7.6395e-06	0.0479238	-0.295295	-0.147101	-0.276129	-0.132897
GOCC name	integral to organelle membrane	117	-0.181599	-0.301487	0.000718919	1.96243e-08	0.0150607	1.34753e-06	-0.2986	-0.387716	-0.337362	-0.370354
GOMF name	substrate-specific transporter activity	307	-0.182078	-0.15398	5.31249e-08	4.20375e-06	5.04022e-06	0.000797661	-0.276215	-0.166228	-0.313119	-0.185392
GOBP name	Golgi vesicle transport	146	-0.183171	-0.0904836	0.000141581	0.0601293	0.00832686	0.621209	-0.318312	-0.168681	-0.237161	-0.135041
GOCC name	microtubule associated complex	88	-0.18667	-0.108301	0.0025311	0.0797858	0.0428553	0.444213	-0.302126	-0.190865	-0.235549	-0.117507
GOBP name	cell cycle phase	212	-0.186766	-0.128845	3.16253e-06	0.00130511	0.000350861	0.0965289	-0.320881	-0.197699	-0.249199	-0.13575
GOMF name	phosphotransferase activity, alcohol group as acceptor	455	-0.187441	-0.099498	1.31942e-11	0.000328286	1.00144e-08	0.0269372	-0.271571	-0.110365	-0.287036	-0.132772
GOBP name	organelle fission	206	-0.187502	-0.131637	3.9679e-06	0.00120083	0.000425699	0.094546	-0.327675	-0.204962	-0.253847	-0.13134
GOBP name	glycerolipid metabolic process	133	-0.188729	-0.114083	0.000180615	0.0235971	0.00996241	0.404883	-0.247862	-0.0247399	-0.348183	-0.216006
Keywords	Myristate	94	-0.193839	-0.0827527	0.0011965	0.166631	0.00909339	0.461706	-0.374554	-0.159437	-0.282426	-0.0812977
Keywords	Mitochondrioninnermembrane	180	-0.194352	-0.173962	7.62174e-06	6.17346e-05	0.000106704	0.0009123	-0.378217	-0.256498	-0.279203	-0.213162
GOCC name	ubiquitin ligase complex	135	-0.194759	-0.132399	9.90593e-05	0.00813337	0.00291517	0.100528	-0.316198	-0.203402	-0.298203	-0.133374
GOCC name	intrinsic to organelle membrane	121	-0.195804	-0.299254	0.000208989	1.45297e-08	0.00561545	1.0564e-06	-0.309443	-0.384593	-0.389151	-0.370354
GOCC name	outer membrane	101	-0.196955	-0.198821	0.00064735	0.000574563	0.0145477	0.0126814	-0.33047	-0.298293	-0.244863	-0.224134
GOMF name	protein serine/threonine kinase activity	300	-0.197479	-0.115774	5.37482e-09	0.00062398	7.77045e-07	0.0394667	-0.307596	-0.151572	-0.286098	-0.147426
GOMF name	guanyl nucleotide binding	264	-0.197844	-0.176423	3.92795e-08	9.61803e-07	3.97508e-06	0.000365004	-0.242508	-0.218105	-0.338886	-0.198135
Keywords	Lipidbiosynthesis	101	-0.199391	-0.345831	0.000554071	2.10619e-09	0.00475429	1.60071e-07	-0.309815	-0.327144	-0.377719	-0.432624
GOMF name	guanyl ribonucleotide binding	263	-0.202463	-0.180857	2.00057e-08	5.35416e-07	2.16918e-06	0.000232217	-0.261649	-0.227412	-0.341565	-0.19919
GOMF name	protein kinase activity	380	-0.204267	-0.106702	1.33247e-11	0.000409477	8.09078e-09	0.0295993	-0.305543	-0.131759	-0.297417	-0.137872
GOCC name	organelle outer membrane	99	-0.204522	-0.206105	0.000452992	0.000408803	0.0109784	0.00990746	-0.338255	-0.305406	-0.312148	-0.224628
GOCC name	endoplasmic reticulum membrane	389	-0.207197	-0.224913	3.93036e-12	4.95109e-14	8.09655e-10	7.64943e-12	-0.282319	-0.233937	-0.346537	-0.259954
Keywords	Transmembranehelix	1449	-0.207288	-0.263467	1.20338e-36	4.04477e-58	3.201e-34	1.07591e-55	-0.242484	-0.230748	-0.313628	-0.26616
GOMF name	GTP binding	255	-0.210454	-0.184834	9.1174e-09	4.48933e-07	1.15335e-06	0.00022716	-0.268384	-0.231814	-0.366415	-0.209494
Keywords	Transmembrane	1465	-0.211356	-0.262759	2.30874e-38	2.48863e-58	1.22825e-35	1.32395e-55	-0.245652	-0.229013	-0.31912	-0.26616
GOBP name	phospholipid metabolic process	147	-0.212265	-0.148528	9.65847e-06	0.00196056	0.000915491	0.117429	-0.267589	-0.0788776	-0.396892	-0.225373
Keywords	ER-Golgitransport	76	-0.217106	-0.13444	0.00109206	0.0431491	0.00841991	0.206805	-0.363832	-0.22887	-0.276462	-0.185565
GOCC name	integral to membrane	1483	-0.217455	-0.258774	6.6759e-41	3.46589e-57	4.12571e-38	2.14192e-54	-0.256579	-0.230002	-0.320211	-0.263969
GOCC name	intrinsic to membrane	1523	-0.217803	-0.259902	6.71999e-42	6.56076e-59	8.30591e-39	8.1091e-56	-0.24919	-0.225949	-0.328121	-0.263969
GOBP name	macromolecule glycosylation	94	-0.218123	-0.313507	0.000266782	1.60673e-07	0.0136366	0.000142604	-0.325302	-0.344596	-0.281768	-0.403935
GOBP name	protein glycosylation	94	-0.218123	-0.313507	0.000266782	1.60673e-07	0.0137084	0.000130721	-0.325302	-0.344596	-0.281768	-0.403935
Keywords	DNAreplication	82	-0.221403	-0.110852	0.000543732	0.083363	0.00474206	0.316779	-0.305756	-0.148227	-0.263322	-0.167733
Keywords	Glycosyltransferase	96	-0.222855	-0.231917	0.000167404	8.97191e-05	0.00161925	0.00122386	-0.311945	-0.227906	-0.337528	-0.227863
GOMF name	GTPase activity	163	-0.227558	-0.210625	6.0092e-07	3.8444e-06	4.24278e-05	0.000972633	-0.268628	-0.217365	-0.384165	-0.25479
GOMF name	UDP-glycosyltransferase activity	56	-0.227813	-0.333546	0.00323557	1.62453e-05	0.0825477	0.0023486	-0.346321	-0.344874	-0.320646	-0.520628
GOMF name	receptor signaling protein activity	69	-0.232403	-0.165913	0.000862067	0.0173688	0.0311576	0.356296	-0.313765	-0.141047	-0.308066	-0.239923
GOCC name	mitochondrial outer membrane	83	-0.233307	-0.233862	0.000246249	0.000237916	0.00647583	0.00668328	-0.395051	-0.341572	-0.328125	-0.224628
Keywords	Prenylation	99	-0.236239	-0.310721	5.10005e-05	9.91253e-08	0.00055372	3.51564e-06	-0.305642	-0.278221	-0.372606	-0.364045
GOBP name	glycosylation	100	-0.23914	-0.309303	3.76905e-05	9.79709e-08	0.00264728	9.5649e-05	-0.342429	-0.337134	-0.373595	-0.402724
GOBP name	regulation of neuronal synaptic plasticity	23	-0.241897	-0.444074	0.0447546	0.00022921	0.46188	0.0349653	-0.338734	-0.479495	-0.327215	-0.687902
GOBP name	small GTPase mediated signal transduction	232	-0.242579	-0.23245	2.5295e-10	1.35115e-09	2.24505e-07	3.29783e-06	-0.3215	-0.259418	-0.386896	-0.291889
GOBP name	phosphatidylinositol metabolic process	65	-0.242794	-0.0613446	0.000726699	0.393196	0.028493	1.23712	-0.232642	0.0267276	-0.395005	-0.0669632
GOMF name	transferase activity, transferring hexosyl groups	83	-0.244703	-0.261292	0.000120449	4.02626e-05	0.00529976	0.00531467	-0.326738	-0.264664	-0.382631	-0.383674
Keywords	Tyrosine-proteinkinase	69	-0.244779	-0.0655074	0.000448957	0.347616	0.00398075	0.730955	-0.276047	0.015539	-0.408493	-0.123426
Keywords	GTP-binding	228	-0.250398	-0.213266	9.55438e-11	3.50907e-08	3.90995e-09	1.55569e-06	-0.336038	-0.260567	-0.38713	-0.234396
Keywords	Chromosomepartition	40	-0.250459	-0.210648	0.00618047	0.0212854	0.0377932	0.139801	-0.389939	-0.352569	-0.302916	-0.187754
GOCC name	intrinsic to Golgi membrane	15	-0.255841	-0.466308	0.0863691	0.00177399	0.437509	0.0327261	-0.371039	-0.488007	-0.495166	-0.533611
GOBP name	Ras protein signal transduction	143	-0.262845	-0.247293	6.47915e-08	3.66965e-07	1.54283e-05	0.000275591	-0.352962	-0.279305	-0.377285	-0.306877
GOBP name	glycerophospholipid metabolic process	109	-0.268937	-0.136177	1.32093e-06	0.0143225	0.000186902	0.329789	-0.32863	-0.0458564	-0.432601	-0.225373
GOBP name	mitochondrial transport	59	-0.270638	-0.209478	0.000330859	0.00545834	0.0159122	0.205752	-0.484249	-0.341183	-0.526894	-0.243322
Keywords	Mitochondrionoutermembrane	79	-0.27142	-0.305306	3.15702e-05	2.84768e-06	0.000365116	6.31235e-05	-0.437258	-0.384468	-0.397971	-0.353954
GOMF name	receptor signaling protein serine/threonine kinase activity	47	-0.279195	-0.217184	0.000941826	0.0100876	0.0328665	0.246984	-0.441585	-0.275645	-0.308066	-0.282008
GOCC name	protein serine/threonine phosphatase complex	36	-0.290557	-0.317546	0.00257819	0.000987609	0.0430627	0.0203447	-0.437925	-0.369234	-0.381261	-0.337169
GOMF name	ligase activity, forming aminoacyl-tRNA and related compounds	38	-0.293954	-0.323327	0.00173333	0.00056986	0.052103	0.0384466	-0.367938	-0.378078	-0.461193	-0.310033
GOMF name	ligase activity, forming carbon-oxygen bonds	38	-0.293954	-0.323327	0.00173333	0.00056986	0.052624	0.0376108	-0.367938	-0.378078	-0.461193	-0.310033
GOMF name	aminoacyl-tRNA ligase activity	38	-0.293954	-0.323327	0.00173333	0.00056986	0.0531555	0.0368106	-0.367938	-0.378078	-0.461193	-0.310033
GOCC name	cullin-RING ubiquitin ligase complex	82	-0.313689	-0.232288	9.59801e-07	0.000285277	5.93157e-05	0.00750218	-0.456489	-0.283142	-0.357172	-0.233582
Keywords	Kelchrepeat	33	-0.315941	-0.184942	0.00169954	0.0661989	0.0123857	0.273006	-0.493133	-0.318074	-0.342496	-0.227744
Keywords	Aminoacyl-tRNAsynthetase	37	-0.317543	-0.35112	0.000840169	0.000222179	0.00677227	0.00295497	-0.388194	-0.400698	-0.480817	-0.331618
GOBP name	peptidyl-serine modification	84	-0.322139	-0.174687	3.53978e-07	0.00575557	6.28344e-05	0.20967	-0.405844	-0.202449	-0.463379	-0.1892
GOBP name	peptidyl-serine phosphorylation	76	-0.323651	-0.166957	1.12563e-06	0.0120255	0.000164023	0.308151	-0.411323	-0.191361	-0.485228	-0.200161
GOBP name	phospholipid biosynthetic process	79	-0.327764	-0.281158	5.01397e-07	1.62346e-05	8.29684e-05	0.00440274	-0.438022	-0.235363	-0.559555	-0.382912
GOBP name	protein O-linked glycosylation	26	-0.346637	-0.465224	0.00223335	4.07259e-05	0.0679259	0.00946684	-0.477226	-0.548267	-0.441564	-0.558925
GOBP name	glycerolipid biosynthetic process	60	-0.356767	-0.271231	1.82398e-06	0.000285645	0.000240643	0.0387327	-0.475295	-0.212208	-0.603746	-0.373752
GOBP name	glycerophospholipid biosynthetic process	55	-0.369589	-0.262708	2.19884e-06	0.000764825	0.000265028	0.0711141	-0.479793	-0.189111	-0.607583	-0.37532
GOMF name	cyclin-dependent protein kinase activity	24	-0.389395	-0.270864	0.000966757	0.0217014	0.0333531	0.406699	-0.52228	-0.377854	-0.523498	-0.394015
GOBP name	mitochondrion degradation	24	-0.403545	-0.239593	0.000626334	0.0423028	0.026132	0.527461	-0.541006	-0.294187	-0.501109	-0.362391
GOMF name	GDP binding	45	-0.409135	-0.479162	2.1073e-06	2.78025e-08	0.000130567	4.22043e-05	-0.553986	-0.510922	-0.607168	-0.531924
Keywords	Cyclin	16	-0.413437	-0.219636	0.00421033	0.128402	0.0269867	0.406608	-0.531522	-0.294137	-0.549737	-0.329617
GOMF name	protein transporter activity	54	-0.424084	-0.264313	7.32778e-08	0.000793582	6.74156e-06	0.0481863	-0.556971	-0.26683	-0.510059	-0.26344
GOBP name	protein lipidation	34	-0.442599	-0.18746	8.11019e-06	0.0587579	0.000776272	0.616832	-0.595032	-0.301197	-0.685071	-0.133466
GOBP name	Rab protein signal transduction	46	-0.456483	-0.560995	8.79877e-08	4.86737e-11	1.90894e-05	1.584e-07	-0.607855	-0.622777	-0.610289	-0.643036
Keywords	Phospholipidbiosynthesis	34	-0.463164	-0.410316	3.01792e-06	3.52076e-05	4.45982e-05	0.000567589	-0.556259	-0.358096	-0.609709	-0.443747
GOCC name	endoplasmic reticulum-Golgi intermediate compartment membrane	25	-0.464737	-0.351323	5.83106e-05	0.00237619	0.00189663	0.0413658	-0.553305	-0.424088	-0.544317	-0.417623
GOCC name	integral to mitochondrial inner membrane	10	-0.467787	-0.615316	0.0104438	0.00075591	0.118427	0.0163913	-0.807344	-0.951497	-0.64595	-0.611712
Keywords	Phospholipidmetabolism	35	-0.468657	-0.393089	1.6372e-06	5.79899e-05	2.56174e-05	0.000881447	-0.560108	-0.34642	-0.611835	-0.443156
GOBP name	sphingolipid biosynthetic process	21	-0.473071	-0.275967	0.000176283	0.0286645	0.00983458	0.444209	-0.710656	-0.326297	-0.658607	-0.292616
GOBP name	membrane lipid biosynthetic process	21	-0.473071	-0.275967	0.000176283	0.0286645	0.0097787	0.444915	-0.710656	-0.326297	-0.658607	-0.292616
GOCC name	integral to mitochondrial membrane	32	-0.484943	-0.571115	2.09883e-06	2.31418e-08	9.60798e-05	1.50544e-06	-0.794463	-0.840026	-0.638754	-0.632875
GOBP name	glycerol ether biosynthetic process	17	-0.485341	-0.444888	0.000534323	0.00150166	0.0230823	0.106237	-0.67093	-0.471742	-0.611835	-0.440817
GOMF name	acetylglucosaminyltransferase activity	21	-0.486042	-0.446663	0.00011638	0.000397889	0.00519602	0.0294632	-0.644914	-0.504621	-0.584322	-0.645077
GOCC name	intrinsic to mitochondrial inner membrane	11	-0.487621	-0.543574	0.0051181	0.00180361	0.0702885	0.0327833	-0.801039	-0.861518	-0.737988	-0.58803
GOCC name	integral to mitochondrial outer membrane	14	-0.506645	-0.613514	0.00103443	7.09293e-05	0.0206219	0.00213826	-0.706389	-0.89206	-0.643028	-0.702099
GOBP name	ceramide biosynthetic process	15	-0.511032	-0.283078	0.000613934	0.0577652	0.0257246	0.612336	-0.707379	-0.284852	-0.681	-0.292616
GOBP name	sphingoid biosynthetic process	16	-0.513633	-0.211066	0.000377184	0.143987	0.0176193	0.873678	-0.69814	-0.216006	-0.638836	-0.236147
GOCC name	intrinsic to mitochondrial outer membrane	15	-0.514083	-0.542886	0.000569296	0.000273731	0.0132764	0.00751847	-0.702047	-0.817917	-0.641269	-0.630356
GOCC name	holo TFIIH complex	11	-0.528998	-0.409064	0.00238902	0.0188471	0.0415892	0.18939	-0.846136	-0.659454	-1.03746	-0.566459
GOBP name	phosphatidylinositol biosynthetic process	21	-0.542148	-0.292247	1.71984e-05	0.0204952	0.00144748	0.386284	-0.669613	-0.3251	-0.842281	-0.444029
GOBP name	diacylglycerol metabolic process	16	-0.550117	-0.399032	0.000140034	0.00573956	0.00828579	0.20987	-0.719666	-0.41099	-0.620881	-0.417534
GOCC name	ER membrane protein complex	9	-0.571511	-0.544219	0.00299564	0.00470596	0.0468685	0.0709337	-0.867174	-0.799402	-0.781932	-0.76488
GOBP name	negative regulation of G2/M transition of mitotic cell cycle	10	-0.589736	-0.417643	0.00124503	0.0222353	0.0431036	0.394697	-0.768805	-0.504756	-0.776426	-0.375398
GOBP name	diacylglycerol biosynthetic process	11	-0.592528	-0.49471	0.000669467	0.00450766	0.0271204	0.181104	-0.778865	-0.495507	-0.611835	-0.443156
GOBP name	CDP-diacylglycerol biosynthetic process	11	-0.592528	-0.49471	0.000669467	0.00450766	0.0270083	0.180362	-0.778865	-0.495507	-0.611835	-0.443156
GOBP name	CDP-diacylglycerol metabolic process	12	-0.607878	-0.520359	0.000267476	0.00180726	0.0136009	0.114573	-0.788318	-0.519701	-0.620881	-0.467539
GOMF name	mannosyltransferase activity	10	-0.712302	-0.190572	9.64657e-05	0.296829	0.00437119	1.37165	-0.848997	-0.300409	-0.959696	-0.028141
Keywords	GPI-anchorbiosynthesis	12	-0.723167	-0.389386	1.44963e-05	0.0195508	0.000183619	0.130013	-0.923223	-0.507288	-0.8685	-0.383855
GOMF name	nucleobase-containing compound transmembrane transporter activity	8	-0.753132	-0.741871	0.000226082	0.000280291	0.00940253	0.0236379	-1.29851	-1.20975	-1.21714	-1.16103
GOBP name	GPI anchor metabolic process	12	-0.794274	-0.414752	1.91142e-06	0.0128841	0.000245543	0.315257	-1.02452	-0.553489	-0.966205	-0.422156
GOBP name	GPI anchor biosynthetic process	12	-0.794274	-0.414752	1.91142e-06	0.0128841	0.000242354	0.316049	-1.02452	-0.553489	-0.966205	-0.422156

## Sheet: 4_Fig3c_1D_BMM_coculture_prot
Annotation category	Term	Size	Score_classical	Score_mesenchymal	P value_classical	P value_mesenchymal	Benj. Hoch. FDR_classical	Benj. Hoch. FDR_mesenchymal	Mean_classical	Mean_mesenchymal	Median_classical	Median_mesenchymal
GOBP name	regulation of interleukin-4 production	8	0.885284	0.536148	1.45943e-05	0.00865981	0.00153424	0.218189	1.5103	0.807472	1.45856	1.03011
GOBP name	negative regulation of interferon-gamma production	9	0.672736	0.529334	0.000476539	0.0059796	0.0315828	0.172522	1.00519	0.758618	0.684297	0.559387
GOCC name	low-density lipoprotein particle	9	0.639978	0.645425	0.000888973	0.000802961	0.0177644	0.0131485	1.51951	1.19048	1.52288	1.26898
GOMF name	beta-2-microglobulin binding	11	0.627576	0.445291	0.000315004	0.0105818	0.0108316	0.148041	0.799999	0.591253	0.723599	0.519336
GOCC name	mitochondrial large ribosomal subunit	25	0.59928	0.438765	2.19452e-07	0.000148206	1.8481e-05	0.00356601	0.705891	0.578663	0.728154	0.674984
GOCC name	organellar large ribosomal subunit	25	0.59928	0.438765	2.19452e-07	0.000148206	1.7249e-05	0.00349469	0.705891	0.578663	0.728154	0.674984
GOCC name	signal recognition particle	8	0.599253	0.579793	0.00334413	0.00452683	0.0448037	0.0573885	0.668884	0.695651	0.600107	0.662796
Keywords	Cholesterolbiosynthesis	14	0.490049	0.309237	0.00150816	0.0452486	0.0129059	0.176267	0.721019	0.476014	0.660132	0.492335
Keywords	Proteinphosphataseinhibitor	11	0.481375	0.524505	0.00572099	0.00260436	0.0392941	0.0174292	0.56257	0.678244	0.6306	0.666259
GOBP name	antigen processing and presentation of exogenous peptide antigen	27	0.468954	0.0478189	2.51219e-05	0.667437	0.00252489	1.41633	0.799791	0.0829666	0.641897	0.200108
GOCC name	plasma lipoprotein particle	14	0.448975	0.453362	0.00364736	0.0033295	0.0477804	0.0451205	1.06262	0.722219	0.976226	0.985169
GOBP name	positive regulation of T cell mediated cytotoxicity	24	0.437878	0.274952	0.000207173	0.0198249	0.0154049	0.329669	0.556612	0.388186	0.555472	0.367435
GOCC name	MHC protein complex	24	0.436075	0.0634573	0.000220031	0.590806	0.00540451	1.13262	0.585754	0.0720291	0.528042	0.243358
GOCC name	protein-lipid complex	16	0.430543	0.489254	0.00288308	0.000708446	0.039525	0.0117642	0.970957	0.733855	0.803363	0.94481
GOBP name	regulation of stem cell differentiation	17	0.430058	0.543211	0.00215489	0.000106524	0.0975675	0.00700915	0.616019	0.703232	0.668833	0.812388
GOBP name	antigen processing and presentation of exogenous antigen	31	0.425689	0.0441293	4.17565e-05	0.671002	0.00397818	1.41863	0.767192	0.0914402	0.60723	0.200108
GOBP name	positive regulation of T cell mediated immunity	31	0.42174	0.220733	4.91706e-05	0.0336115	0.00445262	0.441048	0.522542	0.326843	0.563511	0.328128
GOCC name	MHC class I protein complex	16	0.419796	0.308302	0.003666	0.0328539	0.0474968	0.237637	0.480304	0.42135	0.554631	0.377952
GOMF name	peptide antigen binding	19	0.416342	0.223318	0.00169148	0.092172	0.0438862	0.591143	0.543032	0.289925	0.672062	0.328128
GOCC name	organellar small ribosomal subunit	21	0.411741	0.378437	0.00109886	0.00270072	0.0208962	0.0374606	0.478425	0.488937	0.537121	0.571557
GOCC name	mitochondrial small ribosomal subunit	21	0.411741	0.378437	0.00109886	0.00270072	0.0212387	0.0379065	0.478425	0.488937	0.537121	0.571557
GOBP name	inner ear development	24	0.411113	0.327185	0.000495214	0.00556766	0.0323516	0.166957	0.579422	0.390534	0.546182	0.603672
Keywords	Sterolbiosynthesis	15	0.408378	0.23915	0.00620146	0.108986	0.0404645	0.33465	0.632597	0.395875	0.564656	0.419571
GOCC name	Ada2/Gcn5/Ada3 transcription activator complex	14	0.4068	0.449375	0.0084369	0.00361731	0.0888134	0.0479192	0.528006	0.667146	0.554875	0.514423
Keywords	Cholesterolmetabolism	26	0.401536	0.309779	0.00039907	0.00630296	0.00385768	0.0353779	0.616733	0.44596	0.522619	0.462675
GOMF name	lipoprotein particle binding	18	0.400306	0.477886	0.00329925	0.000451765	0.0759359	0.0120499	0.848922	0.855607	0.920036	0.87409
GOMF name	protein-lipid complex binding	18	0.400306	0.477886	0.00329925	0.000451765	0.0765533	0.0121636	0.848922	0.855607	0.920036	0.87409
GOMF name	extracellular matrix binding	14	0.399943	0.478537	0.00960684	0.00194461	0.160339	0.0411104	0.773409	0.976274	0.602024	0.525605
GOBP name	positive regulation of DNA binding	25	0.399317	0.23007	0.000554488	0.0466521	0.0357137	0.502568	0.706833	0.32308	0.586613	0.414052
GOBP name	antigen processing and presentation of peptide antigen	40	0.384696	0.060352	2.62167e-05	0.509548	0.00260629	1.30031	0.631386	0.119882	0.552259	0.196813
GOMF name	low-density lipoprotein particle binding	15	0.378728	0.517122	0.0111418	0.000528802	0.17666	0.01372	0.848667	0.94749	0.846869	1.07899
GOMF name	RNA polymerase II core promoter proximal region sequence-specific DNA binding transcription factor activity involved in negative regulation of transcription	63	0.361425	0.371334	7.41304e-07	3.65839e-07	4.06862e-05	1.83176e-05	0.554533	0.557549	0.510553	0.456862
Keywords	Sterolmetabolism	27	0.35942	0.270799	0.00124007	0.0149655	0.0115592	0.0723331	0.571472	0.402552	0.480582	0.419571
GOBP name	chaperone-mediated protein folding	39	0.344127	0.337376	0.000204315	0.000271836	0.0153169	0.0158357	0.493438	0.490161	0.400114	0.466213
Keywords	Steroidmetabolism	29	0.329611	0.223299	0.0021475	0.0376037	0.0169848	0.150993	0.532254	0.349526	0.480582	0.392361
GOBP name	positive regulation of adaptive immune response	47	0.325919	0.171098	0.000113742	0.042766	0.00945717	0.491997	0.422432	0.257451	0.547434	0.328128
GOMF name	RNA polymerase II core promoter proximal region sequence-specific DNA binding transcription factor activity	155	0.309705	0.293018	3.65457e-11	3.82828e-10	3.47671e-09	2.80152e-08	0.473017	0.436125	0.419337	0.432673
GOBP name	regulation of nuclear mRNA splicing, via spliceosome	59	0.307496	0.316868	4.56889e-05	2.65865e-05	0.00422091	0.00200959	0.30538	0.526633	0.422911	0.410034
GOCC name	stress granule	34	0.30488	0.284292	0.00212021	0.00416554	0.0320479	0.0545686	0.346242	0.344431	0.445795	0.431685
GOCC name	large ribosomal subunit	66	0.303116	0.294382	2.1517e-05	3.68943e-05	0.00081834	0.00108746	0.144702	0.42409	0.398083	0.425452
Keywords	Cytokine	29	0.294628	0.167395	0.00608237	0.119084	0.0401899	0.357253	0.709208	0.460409	0.410346	0.18201
GOBP name	cholesterol efflux	9	0.291991	0.6288	0.129431	0.00109296	0.798232	0.049981	0.679865	0.98875	0.381564	0.977873
Keywords	Ribosomalprotein	153	0.278642	0.31239	3.30078e-09	3.30291e-11	9.57226e-08	7.49617e-10	0.0762924	0.428683	0.394337	0.431097
GOMF name	nucleic acid binding transcription factor activity	362	0.277415	0.295347	3.66652e-19	1.65248e-21	9.51296e-17	3.14411e-19	0.39457	0.41762	0.390787	0.416589
GOMF name	sequence-specific DNA binding transcription factor activity	362	0.277415	0.295347	3.66652e-19	1.65248e-21	1.04643e-16	3.36869e-19	0.39457	0.41762	0.390787	0.416589
GOMF name	structural constituent of ribosome	136	0.272511	0.329405	4.75245e-08	4.10296e-11	3.39087e-06	3.54844e-09	0.0380673	0.458179	0.373636	0.430293
GOMF name	FK506 binding	14	0.269982	0.557281	0.0804366	0.000308045	0.62723	0.00879161	0.358068	0.868414	0.311107	0.879771
GOMF name	macrolide binding	14	0.269982	0.557281	0.0804366	0.000308045	0.62552	0.00888042	0.358068	0.868414	0.311107	0.879771
GOBP name	regulation of RNA splicing	83	0.26443	0.2723	3.29334e-05	1.9051e-05	0.00320435	0.00152842	0.249412	0.446466	0.398864	0.392536
GOCC name	ribosome	70	0.264038	0.293641	0.000138733	2.25911e-05	0.00380386	0.000739858	0.134961	0.352822	0.442026	0.506925
Keywords	EGF-likedomain	46	0.263708	0.361775	0.00200574	2.25279e-05	0.0163593	0.000244991	0.625123	0.684669	0.427725	0.538266
GOMF name	sequence-specific DNA binding RNA polymerase II transcription factor activity	199	0.260738	0.267535	3.05283e-10	1.04565e-10	2.72275e-08	8.2897e-09	0.3858	0.380938	0.377941	0.409038
GOMF name	RNA polymerase II regulatory region sequence-specific DNA binding	237	0.254233	0.250161	2.31981e-11	4.79181e-11	2.45213e-09	3.90738e-09	0.37392	0.375752	0.356218	0.399604
GOMF name	RNA polymerase II regulatory region DNA binding	240	0.252813	0.249446	2.2667e-11	4.14908e-11	2.48814e-09	3.48279e-09	0.371739	0.374317	0.353232	0.376464
GOMF name	transcription regulatory region sequence-specific DNA binding	272	0.249385	0.245536	2.39013e-12	5.1492e-12	2.84227e-10	4.59244e-10	0.374889	0.374999	0.347071	0.362887
Keywords	Immunoglobulindomain	79	0.246911	0.242875	0.000154703	0.000198016	0.00183534	0.00178214	0.449771	0.442286	0.410236	0.411955
Keywords	Ribonucleoprotein	245	0.246641	0.265164	4.3955e-11	1.39052e-12	1.91204e-09	3.62926e-11	0.137763	0.368404	0.362951	0.411394
GOMF name	double-stranded DNA binding	65	0.245275	0.184417	0.000645136	0.0103083	0.0195874	0.144925	0.401219	0.398831	0.331477	0.39114
GOMF name	core promoter proximal region DNA binding	168	0.242195	0.227887	7.30699e-08	4.07556e-07	4.96527e-06	2.00545e-05	0.399868	0.374455	0.365035	0.334845
GOMF name	core promoter proximal region sequence-specific DNA binding	168	0.242195	0.227887	7.30699e-08	4.07556e-07	4.8498e-06	1.97146e-05	0.399868	0.374455	0.365035	0.334845
GOMF name	RNA polymerase II core promoter proximal region sequence-specific DNA binding transcription factor activity involved in positive regulation of transcription	97	0.23989	0.221709	4.72587e-05	0.000169636	0.00210744	0.00543978	0.387259	0.336928	0.377941	0.377752
GOMF name	bHLH transcription factor binding	19	0.238533	0.463328	0.0720517	0.000475897	0.590907	0.0124606	0.43577	0.658366	0.27317	0.546327
GOCC name	small ribosomal subunit	57	0.236212	0.273958	0.00208101	0.000356523	0.0318638	0.00700567	0.0835601	0.421358	0.31757	0.389668
GOMF name	E-box binding	15	0.232562	0.603955	0.119085	5.17282e-05	0.783109	0.0017787	0.490139	0.852494	0.222326	1.01178
GOMF name	RNA polymerase II core promoter proximal region sequence-specific DNA binding	162	0.232488	0.217296	3.8472e-07	2.08875e-06	2.28748e-05	9.3145e-05	0.378065	0.350053	0.349847	0.324512
GOMF name	regulatory region DNA binding	362	0.225658	0.230126	3.4022e-13	1.15808e-13	4.62375e-11	1.10172e-11	0.353526	0.362391	0.313233	0.335485
GOMF name	regulatory region nucleic acid binding	362	0.225658	0.230126	3.4022e-13	1.15808e-13	4.85494e-11	1.13971e-11	0.353526	0.362391	0.313233	0.335485
GOMF name	transcription regulatory region DNA binding	358	0.22433	0.233058	6.18898e-13	7.64914e-14	8.02879e-11	7.79666e-12	0.353448	0.365801	0.313233	0.339406
GOBP name	regulation of mRNA processing	81	0.222705	0.230427	0.000550297	0.000350514	0.0356951	0.0200363	0.24478	0.396831	0.368879	0.365155
GOMF name	sequence-specific DNA binding	382	0.222352	0.227945	1.87738e-13	4.61795e-14	2.82002e-11	4.88135e-12	0.32291	0.337566	0.313809	0.360385
GOMF name	transcription corepressor activity	106	0.219864	0.250479	9.77037e-05	9.04849e-06	0.00387286	0.000353759	0.34136	0.401324	0.286782	0.401289
GOBP name	translation	152	0.213239	0.2477	6.39891e-06	1.58803e-07	0.000770058	1.86206e-05	0.016924	0.351523	0.337832	0.401696
GOMF name	mRNA binding	118	0.209281	0.194315	9.22219e-05	0.000282794	0.00376002	0.00823566	0.265639	0.314787	0.314847	0.313854
Keywords	Zymogen	62	0.207012	0.045184	0.00490981	0.539241	0.0346341	0.928989	0.455103	0.202197	0.271305	0.160717
Keywords	Transcriptionregulation	970	0.206846	0.217843	7.95792e-26	1.82693e-28	1.38468e-23	1.90731e-26	0.279613	0.295992	0.284773	0.338239
Keywords	Transcription	1020	0.205068	0.214913	1.79389e-26	6.50723e-29	4.68205e-24	8.49194e-27	0.276825	0.294143	0.280487	0.337645
Keywords	Activator	329	0.203774	0.198939	3.43949e-10	8.86671e-10	1.19694e-08	1.65301e-08	0.31675	0.308485	0.315011	0.361145
GOCC name	histone acetyltransferase complex	75	0.203312	0.17727	0.0023962	0.00811515	0.035314	0.0877777	0.280236	0.271042	0.344504	0.368108
Keywords	Spliceosome	114	0.198393	0.192128	0.000268159	0.000416848	0.00297828	0.00334761	0.254834	0.289648	0.358992	0.338204
GOCC name	spliceosomal complex	151	0.189612	0.168755	6.34084e-05	0.000371145	0.00207663	0.00717344	0.242305	0.25372	0.368125	0.332136
Keywords	Repressor	330	0.189363	0.221783	5.1545e-09	7.79447e-12	1.41613e-07	1.93748e-10	0.255715	0.303779	0.284674	0.36593
Keywords	Zinc-finger	819	0.185773	0.239165	2.00094e-18	1.76194e-29	1.74082e-16	3.06578e-27	0.25341	0.319831	0.307099	0.366558
GOBP name	RNA splicing	219	0.1857	0.187034	2.62147e-06	2.22108e-06	0.00033769	0.000211604	0.209361	0.281626	0.367096	0.3506
Keywords	DNA-binding	648	0.182856	0.221446	9.09588e-15	6.16522e-21	6.78293e-13	3.57583e-19	0.219128	0.311179	0.27892	0.355803
GOBP name	transcription, DNA-dependent	881	0.182257	0.19761	6.98616e-19	6.41239e-22	9.12791e-16	7.33097e-19	0.261873	0.280933	0.26755	0.325612
GOMF name	transcription coactivator activity	146	0.182104	0.180427	0.000157866	0.000181431	0.00592827	0.00562832	0.287719	0.318501	0.314596	0.331209
GOCC name	external side of plasma membrane	100	0.180762	0.118239	0.00185565	0.041764	0.028787	0.270548	0.450722	0.261683	0.25706	0.201456
GOBP name	RNA biosynthetic process	936	0.180732	0.196979	1.58248e-19	6.75669e-23	4.82447e-16	1.02995e-19	0.255919	0.277623	0.265325	0.325879
GOMF name	protein binding transcription factor activity	289	0.179816	0.200074	1.94635e-07	7.00851e-09	1.20758e-05	4.54597e-07	0.292376	0.334673	0.276214	0.328767
GOMF name	transcription factor binding transcription factor activity	288	0.179616	0.201066	2.10366e-07	6.25898e-09	1.27741e-05	4.15422e-07	0.292443	0.335802	0.276791	0.329279
Keywords	mRNAsplicing	214	0.177135	0.188095	9.353e-06	2.52882e-06	0.000131953	3.21962e-05	0.201183	0.287188	0.32256	0.342804
GOMF name	transcription cofactor activity	269	0.176592	0.198804	7.93236e-07	2.72898e-08	4.2715e-05	1.69315e-06	0.286137	0.330434	0.276214	0.328767
GOMF name	DNA binding	998	0.174814	0.200538	2.44636e-19	6.07685e-25	7.75768e-17	1.44528e-22	0.226008	0.287787	0.256071	0.309929
GOMF name	structure-specific DNA binding	144	0.167538	0.132196	0.000555083	0.00644319	0.0172196	0.107537	0.228178	0.22608	0.308039	0.339747
GOBP name	protein folding	127	0.162564	0.171212	0.0016362	0.000910234	0.080025	0.0438158	0.171589	0.196557	0.26485	0.284126
GOCC name	nuclear speck	155	0.160324	0.146607	0.00061339	0.00173306	0.013645	0.0255409	0.201584	0.244502	0.2907	0.3506
GOMF name	peptidyl-prolyl cis-trans isomerase activity	32	0.16002	0.373735	0.117616	0.000257394	0.777027	0.00757323	0.177197	0.584085	0.2791	0.414315
GOCC name	ribonucleoprotein complex	578	0.159799	0.147467	1.31228e-10	3.03179e-09	2.57863e-08	2.5532e-07	0.150462	0.230335	0.27153	0.284361
GOBP name	negative regulation of transcription from RNA polymerase II promoter	380	0.158613	0.195345	1.64888e-07	1.13742e-10	2.90013e-05	2.41927e-08	0.222884	0.278318	0.286177	0.331004
GOBP name	cellular macromolecule biosynthetic process	1159	0.158325	0.177015	3.89975e-18	2.82803e-22	3.24246e-15	3.69502e-19	0.183441	0.246535	0.262919	0.302058
GOBP name	mRNA processing	277	0.158251	0.151965	7.20952e-06	1.63899e-05	0.000824228	0.00133841	0.189201	0.237984	0.29198	0.332136
GOMF name	nucleic acid binding	1577	0.155226	0.171617	5.16628e-22	1.51101e-26	2.45743e-19	3.92039e-24	0.186631	0.246917	0.237537	0.268898
GOBP name	macromolecule biosynthetic process	1171	0.155036	0.17451	1.36238e-17	7.20044e-22	1.03836e-14	7.31725e-19	0.185089	0.244877	0.258393	0.30085
GOBP name	regulation of RNA metabolic process	1675	0.153295	0.175987	1.89078e-22	4.54522e-29	1.72931e-18	4.15706e-25	0.199669	0.244882	0.241725	0.277654
GOBP name	regulation of transcription, DNA-dependent	1571	0.150935	0.173119	7.64412e-21	6.54841e-27	3.49566e-17	2.99459e-23	0.202846	0.242087	0.242485	0.277946
GOBP name	negative regulation of RNA metabolic process	592	0.149847	0.192872	1.10963e-09	4.42857e-15	4.22861e-07	2.2502e-12	0.187686	0.287517	0.25901	0.307663
GOCC name	nuclear body	274	0.149235	0.132037	2.5593e-05	0.000195781	0.000942943	0.00397976	0.204312	0.215744	0.279627	0.307131
Keywords	Chaperone	150	0.146847	0.136614	0.00201804	0.00407363	0.0162064	0.0250169	0.165487	0.180482	0.25072	0.285831
GOBP name	positive regulation of transcription, DNA-dependent	680	0.145674	0.14938	2.73686e-10	9.56833e-11	1.25157e-07	2.08362e-08	0.248626	0.247798	0.253608	0.277133
GOBP name	regulation of transcription from RNA polymerase II promoter	856	0.145524	0.164161	2.62574e-12	2.96308e-15	1.601e-09	1.59414e-12	0.218857	0.243631	0.256802	0.283266
GOBP name	negative regulation of transcription, DNA-dependent	542	0.14425	0.19172	1.80637e-08	7.31069e-14	3.84211e-06	3.18398e-11	0.198772	0.290772	0.249522	0.310789
GOBP name	RNA metabolic process	1495	0.143896	0.134452	2.01908e-18	2.80282e-16	2.30832e-15	1.60216e-13	0.202171	0.211794	0.237096	0.245815
GOBP name	positive regulation of transcription from RNA polymerase II promoter	513	0.141745	0.14628	6.98724e-08	2.63664e-08	1.33136e-05	3.54629e-06	0.26048	0.263787	0.253061	0.25502
GOMF name	RNA polymerase II transcription factor binding transcription factor activity	71	0.141607	0.235019	0.0395905	0.000636501	0.429625	0.0159349	0.263832	0.384471	0.243349	0.404959
GOBP name	transcription from RNA polymerase II promoter	156	0.140439	0.174694	0.00261035	0.000180781	0.113687	0.0109498	0.224889	0.273959	0.226153	0.293281
GOBP name	protein peptidyl-prolyl isomerization	30	0.140119	0.371452	0.184546	0.000435581	0.909895	0.0241444	0.15926	0.589867	0.259692	0.414315
Keywords	RNA-binding	484	0.139907	0.12223	2.23933e-07	6.06758e-06	4.32936e-06	7.19836e-05	0.168185	0.226129	0.241082	0.250343
GOBP name	positive regulation of RNA metabolic process	721	0.139076	0.142204	6.01743e-10	2.46422e-10	2.62074e-07	4.69537e-08	0.235947	0.237594	0.247481	0.274678
Keywords	Zinc	1078	0.138453	0.189168	1.81474e-13	8.44234e-24	9.47292e-12	5.50862e-22	0.210259	0.269933	0.221979	0.294488
GOBP name	regulation of macromolecule biosynthetic process	1820	0.137126	0.151163	2.40725e-19	3.63806e-23	5.50417e-16	6.65475e-20	0.192279	0.220686	0.225381	0.252481
GOBP name	regulation of cellular macromolecule biosynthetic process	1788	0.136619	0.153339	5.50564e-19	1.66924e-23	1.00709e-15	3.81673e-20	0.189827	0.222255	0.225381	0.254825
GOBP name	negative regulation of nitrogen compound metabolic process	637	0.136057	0.175056	1.05102e-08	1.80506e-13	2.67017e-06	7.50412e-11	0.189045	0.267456	0.248487	0.296364
Keywords	Rotamase	29	0.135825	0.387056	0.205986	0.00031348	0.502452	0.0025974	0.151897	0.611016	0.26485	0.416589
GOBP name	negative regulation of nucleobase-containing compound metabolic process	631	0.135397	0.175394	1.42979e-08	2.06281e-13	3.26921e-06	8.20281e-11	0.183859	0.268273	0.247481	0.295417
GOBP name	positive regulation of macromolecule biosynthetic process	781	0.132085	0.13265	1.09335e-09	9.28774e-10	4.54537e-07	1.63357e-07	0.236969	0.228513	0.241087	0.26307
GOBP name	regulation of biosynthetic process	1886	0.13159	0.144105	2.29198e-18	1.03531e-21	2.32916e-15	8.6081e-19	0.193779	0.215682	0.222555	0.244204
GOBP name	regulation of cellular biosynthetic process	1870	0.1313	0.145074	3.43926e-18	7.38045e-22	3.14555e-15	6.75016e-19	0.192583	0.215643	0.222555	0.245084
GOBP name	regulation of gene expression	1991	0.131138	0.149102	6.64784e-19	5.68715e-24	1.01335e-15	1.73382e-20	0.172621	0.214858	0.221848	0.250058
GOBP name	negative regulation of gene expression	604	0.130978	0.171424	7.64943e-08	1.99178e-12	1.42779e-05	6.07229e-10	0.190353	0.267233	0.241612	0.294785
Keywords	mRNAprocessing	261	0.130941	0.132375	0.000309012	0.000265195	0.00316283	0.00223277	0.160917	0.222821	0.262956	0.298914
GOBP name	positive regulation of gene expression	748	0.130397	0.139183	3.60916e-09	2.99961e-10	1.06482e-06	5.59886e-08	0.217807	0.234557	0.238509	0.26938
Keywords	Disulfidebond	613	0.128757	0.108627	1.03605e-07	7.17188e-06	2.16328e-06	8.31938e-05	0.270236	0.239071	0.216001	0.181389
GOMF name	cis-trans isomerase activity	33	0.127249	0.334163	0.206374	0.000905709	1.03513	0.0219059	0.134835	0.526159	0.26485	0.412041
GOMF name	transcription factor binding	318	0.12673	0.131726	0.000122611	6.54526e-05	0.0047288	0.00222383	0.245566	0.247542	0.226999	0.25241
GOCC name	nucleoplasm part	715	0.125768	0.127278	2.45481e-08	1.66746e-08	2.63111e-06	1.09219e-06	0.184016	0.213392	0.242291	0.274935
GOCC name	nucleolus	660	0.12414	0.0886541	1.1157e-07	0.000150755	1.09618e-05	0.00348511	0.186586	0.172995	0.217307	0.175624
GOBP name	mRNA metabolic process	364	0.123178	0.099538	6.80704e-05	0.00128847	0.00604439	0.0574846	0.162638	0.183559	0.241082	0.258435
GOBP name	positive regulation of biosynthetic process	827	0.122827	0.121246	6.05565e-09	9.44854e-09	1.67833e-06	1.39381e-06	0.230558	0.219186	0.235827	0.237404
GOBP name	positive regulation of nucleobase-containing compound metabolic process	775	0.122794	0.127384	1.6351e-08	4.68935e-09	3.64747e-06	7.65872e-07	0.217365	0.219558	0.237537	0.245815
GOMF name	chromatin binding	309	0.122704	0.158181	0.000244632	2.26445e-06	0.00872725	9.94268e-05	0.166219	0.240482	0.224128	0.278502
GOBP name	positive regulation of nitrogen compound metabolic process	789	0.121562	0.125456	1.7474e-08	6.03343e-09	3.80517e-06	9.19695e-07	0.215449	0.216812	0.237537	0.244285
Keywords	Secreted	241	0.121542	0.108596	0.00127447	0.00399544	0.0114702	0.0248288	0.280517	0.270014	0.214543	0.176497
GOBP name	positive regulation of cellular biosynthetic process	817	0.121512	0.119476	1.05426e-08	1.84584e-08	2.60603e-06	2.55788e-06	0.227785	0.217245	0.23557	0.237189
GOBP name	negative regulation of cellular macromolecule biosynthetic process	618	0.11985	0.169258	6.66605e-07	2.21752e-12	9.9947e-05	6.33795e-10	0.17837	0.261589	0.231556	0.293089
GOBP name	negative regulation of cellular biosynthetic process	656	0.11699	0.164611	6.12527e-07	2.26204e-12	9.49521e-05	6.26927e-10	0.181106	0.251138	0.232611	0.291043
GOBP name	nucleic acid metabolic process	1755	0.115847	0.117595	6.5633e-14	2.75369e-14	4.61753e-11	1.32554e-11	0.16909	0.192318	0.216958	0.223328
GOBP name	negative regulation of biosynthetic process	663	0.115017	0.162588	8.34946e-07	3.28746e-12	0.000121213	8.84327e-10	0.179599	0.249202	0.231469	0.290061
GOBP name	negative regulation of macromolecule biosynthetic process	628	0.114995	0.166043	1.54846e-06	3.98131e-12	0.000211376	1.04037e-09	0.174615	0.258123	0.22252	0.291043
GOMF name	zinc ion binding	652	0.110154	0.150962	2.83198e-06	1.38622e-10	0.00014433	1.06926e-08	0.175598	0.237829	0.209358	0.261066
GOMF name	protein domain specific binding	283	0.109079	0.113453	0.00177656	0.00115171	0.0452705	0.0260871	0.164364	0.219513	0.224657	0.250058
Keywords	Celladhesion	136	0.107156	0.1607	0.0317863	0.00128208	0.145548	0.00929505	0.22434	0.332756	0.176098	0.331103
GOBP name	RNA processing	504	0.106292	0.0652117	6.08146e-05	0.0138956	0.00545304	0.27214	0.158036	0.163512	0.222594	0.192433
GOBP name	negative regulation of cellular metabolic process	857	0.101274	0.134803	1.10746e-06	8.91281e-11	0.000155829	1.98821e-08	0.161765	0.226838	0.209899	0.254532
GOBP name	negative regulation of macromolecule metabolic process	867	0.100941	0.131295	1.05753e-06	2.1778e-10	0.000151128	4.42625e-08	0.15222	0.218127	0.21206	0.256488
Keywords	Nucleus	2696	0.100705	0.114961	6.42842e-14	1.12269e-17	3.72848e-12	4.88368e-16	0.138877	0.171645	0.189883	0.199141
GOCC name	extracellular space	336	0.100374	0.0789433	0.00178673	0.0140241	0.028467	0.138945	0.208348	0.239272	0.170738	0.169063
GOBP name	regulation of nucleobase-containing compound metabolic process	1965	0.100256	0.12724	1.3978e-11	9.72982e-18	7.9902e-09	6.8453e-15	0.154012	0.195343	0.202542	0.224384
GOBP name	negative regulation of metabolic process	924	0.0999764	0.12905	6.63175e-07	1.38369e-10	0.00010109	2.87618e-08	0.171063	0.224474	0.208854	0.253815
GOMF name	transition metal ion binding	785	0.0973693	0.120168	6.6843e-06	2.72923e-08	0.000334684	1.65728e-06	0.176734	0.201484	0.198951	0.215683
GOBP name	regulation of nitrogen compound metabolic process	1986	0.0970708	0.123297	5.10503e-11	7.2874e-17	2.4574e-08	4.76075e-14	0.153183	0.191322	0.199361	0.220809
GOBP name	regulation of macromolecule metabolic process	2508	0.0969382	0.11267	1.5193e-12	2.02673e-16	9.92539e-10	1.23576e-13	0.150108	0.177826	0.185407	0.19521
GOCC name	microtubule organizing center part	68	0.0953247	0.238586	0.175091	0.000688884	0.612559	0.0116028	0.155312	0.341453	0.253981	0.353984
Keywords	Coiledcoil	1101	0.0932308	0.162362	5.66949e-07	3.00503e-18	9.86491e-06	1.42603e-16	0.133265	0.233781	0.21713	0.280317
Keywords	Signal	661	0.0924258	0.0643217	7.69165e-05	0.00593118	0.00100376	0.0340228	0.248747	0.188461	0.167736	0.105311
GOCC name	nuclear part	2604	0.0889535	0.0948388	5.35636e-11	2.65784e-12	1.26303e-08	2.84872e-10	0.12474	0.151317	0.184208	0.183946
GOBP name	positive regulation of macromolecule metabolic process	1127	0.0878217	0.0943613	1.94609e-06	3.16564e-07	0.000257955	3.61911e-05	0.172323	0.178783	0.197776	0.199989
GOBP name	positive regulation of cellular metabolic process	1120	0.0870268	0.0912568	2.55851e-06	8.13873e-07	0.000334288	8.55595e-05	0.181181	0.17817	0.196277	0.20008
GOBP name	nucleobase-containing compound metabolic process	1971	0.0857846	0.0850768	7.08792e-09	9.40899e-09	1.90665e-06	1.41073e-06	0.148439	0.167751	0.191048	0.186992
GOBP name	cellular biosynthetic process	1631	0.0833568	0.0766117	1.54666e-07	1.41889e-06	2.77368e-05	0.000144191	0.126259	0.14076	0.202116	0.200052
GOBP name	biological adhesion	270	0.0813977	0.120091	0.0226233	0.000769768	0.388204	0.037851	0.225095	0.298261	0.160369	0.218624
GOBP name	positive regulation of metabolic process	1203	0.0808872	0.08656	6.62495e-06	1.42584e-06	0.000786906	0.000143304	0.167645	0.170509	0.18949	0.19115
GOMF name	RNA binding	565	0.0807956	0.0565976	0.00130545	0.0243248	0.0354832	0.265988	0.113598	0.15662	0.193488	0.163318
GOBP name	biosynthetic process	1671	0.0781521	0.0700607	6.87357e-07	8.55282e-06	0.000101396	0.000731066	0.123325	0.133904	0.194925	0.194363
GOCC name	nucleus	2870	0.0779871	0.0900708	3.58019e-09	9.29284e-12	6.03007e-07	9.13022e-10	0.128987	0.14415	0.162317	0.182351
GOBP name	regulation of cellular metabolic process	2674	0.0764156	0.0950355	1.36563e-08	1.65222e-12	3.20258e-06	5.21077e-10	0.136991	0.161309	0.165589	0.18269
GOBP name	regulation of primary metabolic process	2589	0.0752194	0.0940128	3.0477e-08	4.43803e-12	6.19428e-06	1.12751e-09	0.134508	0.162116	0.170319	0.184228
GOBP name	regulation of metabolic process	2925	0.0749133	0.0899624	1.22447e-08	7.88745e-12	2.9471e-06	1.84971e-09	0.132693	0.154045	0.162184	0.174938
GOBP name	chromatin modification	361	0.0746169	0.104607	0.0162523	0.000754198	0.335538	0.0376934	0.141776	0.182609	0.202141	0.234762
Keywords	Metal-binding	1653	0.0693219	0.0889833	1.15531e-05	1.80441e-08	0.000158704	2.85425e-07	0.15396	0.167952	0.165268	0.186804
GOCC name	nucleoplasm	1545	0.0658882	0.0880158	4.87714e-05	5.7824e-08	0.0016429	3.40873e-06	0.11607	0.166911	0.183958	0.189123
GOBP name	negative regulation of developmental process	303	0.0658335	0.115385	0.051251	0.000634065	0.575144	0.033138	0.178588	0.268285	0.198951	0.245815
GOBP name	cellular nitrogen compound metabolic process	2156	0.0651347	0.057704	5.83784e-06	5.9414e-05	0.000721526	0.0043127	0.12736	0.135653	0.166816	0.163689
GOBP name	chromatin organization	397	0.0618914	0.0981155	0.0369973	0.000944472	0.499082	0.0452259	0.0703505	0.152734	0.197776	0.220791
GOBP name	nitrogen compound metabolic process	2204	0.0609547	0.0532725	1.93533e-05	0.000188629	0.00201142	0.0112758	0.125312	0.13187	0.162355	0.156578
GOMF name	cation binding	1895	0.0604007	0.0788536	5.833e-05	1.5423e-07	0.00252233	8.30515e-06	0.149645	0.157147	0.15966	0.17629
GOMF name	metal ion binding	1887	0.060396	0.0786884	5.99359e-05	1.70884e-07	0.00251555	9.03156e-06	0.149119	0.157391	0.15966	0.17629
GOMF name	ion binding	1902	0.060314	0.0778655	5.84469e-05	2.11966e-07	0.00248966	1.09991e-05	0.149445	0.155954	0.158991	0.175594
GOBP name	negative regulation of biological process	1865	0.0598207	0.0860894	7.55522e-05	1.22528e-08	0.00658095	1.7788e-06	0.127219	0.166005	0.162184	0.190178
Keywords	Phosphoprotein	4038	0.0580845	0.0887323	3.31256e-06	1.21057e-12	5.23988e-05	3.32587e-11	0.0919237	0.136258	0.151465	0.161839
GOBP name	positive regulation of cellular process	1963	0.0573884	0.0735434	0.000110138	7.20749e-07	0.00932705	7.66508e-05	0.15079	0.165313	0.158521	0.168724
GOMF name	structural molecule activity	273	0.0564184	0.149072	0.112151	2.69899e-05	0.751359	0.000975052	-0.105138	0.32291	0.235561	0.360288
GOBP name	negative regulation of cellular process	1718	0.0557628	0.086683	0.000343892	2.62564e-08	0.0238275	3.58419e-06	0.120049	0.166332	0.161101	0.194626
GOBP name	positive regulation of biological process	2164	0.0552118	0.0688183	0.000119844	1.63191e-06	0.00969992	0.000162233	0.142264	0.154676	0.155258	0.161544
GOBP name	macromolecule metabolic process	3164	0.0484628	0.0412783	0.000176326	0.00139988	0.0135519	0.06126	0.102336	0.117803	0.139537	0.128267
GOBP name	cellular macromolecule metabolic process	3043	0.0475212	0.0433567	0.000265395	0.000876843	0.0188163	0.0426575	0.0970592	0.118331	0.140917	0.130642
GOBP name	regulation of biological process	4332	0.0459094	0.0660955	0.000231643	1.15442e-07	0.0168144	1.38925e-05	0.108413	0.120696	0.13	0.143917
Keywords	Developmentalprotein	261	0.045133	0.124657	0.21369	0.000593675	0.514037	0.00455733	0.147064	0.235873	0.141655	0.261897
GOBP name	regulation of cellular process	4081	0.0422926	0.0688126	0.00070432	3.54196e-08	0.0444256	4.62782e-06	0.105126	0.124142	0.128749	0.147528
GOBP name	regulation of cell differentiation	625	0.0365292	0.0943149	0.12777	8.42015e-05	0.79604	0.00574707	0.120095	0.229527	0.162365	0.207945
GOBP name	regulation of multicellular organismal development	650	0.0356061	0.083591	0.130665	0.000387506	0.800444	0.0216105	0.14033	0.240335	0.131227	0.170221
GOBP name	regulation of developmental process	891	0.0356002	0.0776147	0.0814651	0.000145632	0.663473	0.00893928	0.137932	0.206496	0.153267	0.179367
GOBP name	biological regulation	4489	0.0354614	0.0539572	0.0044987	1.54182e-05	0.162629	0.00129371	0.100582	0.112043	0.122337	0.134128
Keywords	Proteomicsidentification	683	0.0299618	0.0789109	0.19324	0.000611186	0.482638	0.00462375	0.137463	0.190272	0.119013	0.199328
GOCC name	non-membrane-bounded organelle	1639	0.0265328	0.0552408	0.0942795	0.00049463	0.453696	0.00883588	0.0733333	0.132734	0.139719	0.156016
GOCC name	intracellular non-membrane-bounded organelle	1639	0.0265328	0.0552408	0.0942795	0.00049463	0.451852	0.00870401	0.0733333	0.132734	0.139719	0.156016
Keywords	Transitpeptide	372	0.0194069	-0.0849757	0.526036	0.00549738	0.868958	0.0318848	0.0994381	-0.0178832	0.121048	-0.0200636
Keywords	Mitochondrion	723	-0.0145482	-0.124153	0.516775	3.15317e-08	0.861843	4.84105e-07	0.0521264	-0.0851896	0.0799596	-0.0696332
GOBP name	metabolic process	4277	-0.0216625	-0.0575013	0.0823299	3.99629e-06	0.664598	0.00037296	0.0700819	0.0505517	0.0887871	0.050149
GOCC name	mitochondrion	1075	-0.0271098	-0.122185	0.149938	8.63952e-11	0.572092	7.83538e-09	0.0299054	-0.0745682	0.0578025	-0.0474666
GOCC name	cytoplasm	3202	-0.0408987	-0.0202129	0.00150843	0.116838	0.0250484	0.49551	0.0374262	0.061202	0.0778799	0.0766036
GOCC name	extracellular region part	1873	-0.0511085	-0.0620674	0.000706958	3.90413e-05	0.014884	0.00112268	0.0465562	0.0474533	0.0341641	0.0111049
GOBP name	cellular process	6192	-0.0511952	-0.0502828	0.000233932	0.000301905	0.0168468	0.0173662	0.057477	0.064543	0.0861251	0.0635735
Keywords	Directproteinsequencing	991	-0.0542491	-0.0752894	0.0054081	0.00011315	0.0376404	0.0010739	0.00432445	-0.0053814	0.0578922	0
GOBP name	macromolecule catabolic process	408	-0.0581803	-0.112298	0.0469929	0.00012607	0.558178	0.00800721	0.0447257	-0.0187577	0.0288604	-0.0616574
Keywords	LIMdomain	38	-0.0583854	0.329334	0.533963	0.000450937	0.868314	0.00351327	0.0225087	0.546675	0.145548	0.449534
GOCC name	plasma membrane	1126	-0.0598754	-0.0378115	0.00118134	0.0405423	0.0217625	0.267035	0.0353559	0.0622808	0.00625181	0
GOCC name	cytosol	1014	-0.0602148	-0.0783213	0.00181809	4.98885e-05	0.0285804	0.00136787	-0.00376475	0.00242499	0.0427089	0
GOCC name	mitochondrial part	550	-0.0622368	-0.178899	0.0144638	2.07028e-12	0.137522	2.44087e-10	0.00671352	-0.162088	0.0337815	-0.135616
GOCC name	cell part	7526	-0.0641018	-0.0668676	0.000747617	0.000436526	0.0154639	0.0079179	0.0676691	0.0694917	0.0889359	0.0830105
GOBP name	macromolecule modification	1292	-0.0672283	-0.0741209	0.000114714	2.11304e-05	0.00936762	0.00166602	0.0308	0.0283729	0.0177395	0.0170113
GOCC name	extracellular vesicular exosome	1662	-0.0673978	-0.0820433	1.92917e-05	1.9776e-07	0.000784308	9.71498e-06	0.0359134	0.0199101	0.0219509	0
Keywords	Lipidbiosynthesis	72	-0.0679747	-0.198026	0.319852	0.00375596	0.657333	0.0236218	0.0459784	-0.188135	-0.00195646	-0.154786
Keywords	Cytoplasm	2751	-0.0679943	-0.0491388	3.56869e-07	0.000234202	6.65305e-06	0.00207209	0.0154169	0.0447919	0.0595503	0.0460221
GOCC name	extracellular organelle	1664	-0.0681505	-0.0829737	1.54183e-05	1.41864e-07	0.000673264	7.96464e-06	0.0352643	0.0190303	0.0217201	0
GOCC name	extracellular membrane-bounded organelle	1664	-0.0681505	-0.0829737	1.54183e-05	1.41864e-07	0.000649219	7.60261e-06	0.0352643	0.0190303	0.0217201	0
Keywords	Lysosome	149	-0.068358	-0.127928	0.151983	0.00734111	0.424253	0.0407666	0.0686509	-0.0742678	0	-0.0950276
GOBP name	protein modification process	1219	-0.0686006	-0.0709703	0.000121944	7.04091e-05	0.00978336	0.00503095	0.0262966	0.029601	0.017533	0.0215451
GOBP name	alcohol metabolic process	235	-0.071358	-0.148802	0.0617001	9.76977e-05	0.608748	0.00647495	0.036508	-0.0945061	0	-0.0828393
Keywords	Ublconjugationpathway	425	-0.0730659	-0.0861476	0.0109788	0.00271106	0.062293	0.0179136	0.0278769	0.00794068	0.00578054	-0.0482969
GOBP name	cellular macromolecule catabolic process	367	-0.0741821	-0.116641	0.0160362	0.000152857	0.332579	0.00932022	0.0226537	-0.0220158	0.00652504	-0.0600141
GOCC name	vesicle	1936	-0.0753374	-0.0873351	4.37597e-07	4.73191e-09	3.22454e-05	3.71928e-07	0.0291988	0.0199673	0.00980107	0
GOCC name	membrane-bounded vesicle	1876	-0.0759793	-0.0875211	4.70654e-07	6.50635e-09	3.26412e-05	4.51235e-07	0.0295647	0.0196909	0.00882928	0
GOCC name	Golgi apparatus	499	-0.0775356	-0.0756978	0.00360043	0.00448045	0.0476955	0.057418	0.0129282	-0.0213026	0	-0.0117747
GOCC name	protein complex	2324	-0.0796072	-0.0690964	1.38502e-08	8.39731e-07	1.63294e-06	3.66682e-05	0.00298067	0.0262319	0.0419134	0.0229379
Keywords	Cellmembrane	716	-0.0812692	-0.0439293	0.000311305	0.0512924	0.00312502	0.194019	0.0241188	0.061404	0	-0.00451271
GOBP name	protein phosphorylation	356	-0.0829357	-0.120664	0.00796926	0.000113206	0.224267	0.00739562	0.0210828	-0.0171206	0	-0.0362811
Keywords	Lipidmetabolism	180	-0.0842834	-0.202639	0.0526475	3.17825e-06	0.2114	3.85824e-05	0.00901038	-0.195982	-0.00492303	-0.151208
GOCC name	endoplasmic reticulum	432	-0.0863237	-0.0934	0.00246006	0.00105125	0.0358075	0.0167489	-0.0175955	-0.0456754	-0.00367276	-0.0349151
Keywords	Proteinbiosynthesis	113	-0.087358	-0.154075	0.110107	0.00483382	0.344167	0.0286733	-0.0262908	-0.0946725	0	-0.0694927
GOBP name	catabolic process	802	-0.0914229	-0.155386	1.96049e-05	3.97756e-13	0.00201468	1.51578e-10	0.00881888	-0.0694864	0	-0.0883461
GOCC name	cytoskeletal part	816	-0.0920747	0.00155914	1.46929e-05	0.941507	0.000666264	1.35536	-0.0476393	0.0905949	0.025188	0.112343
GOBP name	positive regulation of catalytic activity	567	-0.0936396	-0.0893515	0.000190003	0.000369382	0.0144814	0.0209836	-0.00207898	-0.000610425	0	-0.000641187
Keywords	Lipoprotein	272	-0.0941194	-0.107496	0.00815784	0.00251564	0.0513059	0.0172785	-0.0136992	-0.0538359	0	-0.0338057
GOBP name	proteolysis	328	-0.0964226	-0.120367	0.00301606	0.000213354	0.127119	0.012671	0.00479936	-0.0231703	-0.0200011	-0.0678652
GOBP name	transport	1451	-0.0976394	-0.102123	4.31827e-09	8.19476e-10	1.23421e-06	1.49899e-07	-0.0290191	-0.0447871	0.00162665	-0.00256602
GOBP name	establishment of localization	1512	-0.0979117	-0.100298	2.1692e-09	8.76181e-10	6.84122e-07	1.57129e-07	-0.0271237	-0.0411366	0.00112168	-0.00127316
GOBP name	phosphorylation	421	-0.0996268	-0.129455	0.00055557	7.25497e-06	0.0355331	0.000625981	0.000249697	-0.0247433	-0.0156988	-0.0589345
GOMF name	hydrolase activity, acting on ester bonds	356	-0.10074	-0.161576	0.0012686	2.34963e-07	0.0348133	1.19747e-05	0.000699837	-0.0867707	-0.00980957	-0.109297
GOCC name	endosome	311	-0.100809	-0.100108	0.00250528	0.00268506	0.0355871	0.0381408	-0.0241205	-0.0702489	-0.0145696	-0.0115534
GOBP name	small molecule catabolic process	155	-0.101476	-0.190138	0.0301408	4.85173e-05	0.453402	0.00354991	-0.0109128	-0.166682	-0.0268304	-0.159276
GOCC name	endoplasmic reticulum part	417	-0.101813	-0.145976	0.000444354	4.76069e-07	0.0100749	2.24514e-05	-0.00969703	-0.0983013	-0.0213569	-0.116004
GOBP name	cellular catabolic process	663	-0.102056	-0.153404	1.23225e-05	4.98346e-11	0.00131049	1.13947e-08	-0.0056439	-0.0602545	-0.00172997	-0.0923532
GOBP name	phosphorus metabolic process	544	-0.104516	-0.137526	4.39023e-05	7.60006e-08	0.00413949	9.52193e-06	-0.00914158	-0.0366086	-0.0108444	-0.0747743
GOBP name	phosphate-containing compound metabolic process	544	-0.104516	-0.137526	4.39023e-05	7.60006e-08	0.00409725	9.39326e-06	-0.00914158	-0.0366086	-0.0108444	-0.0747743
GOCC name	mitochondrial matrix	126	-0.105612	-0.203553	0.0415426	8.56161e-05	0.283114	0.00219438	-0.0421292	-0.159904	0.0025142	-0.187493
GOBP name	intracellular signal transduction	681	-0.106331	-0.107741	4.00558e-06	2.97888e-06	0.000508819	0.000280875	0.00655887	-0.0245743	-0.00855827	-0.0112495
GOCC name	cytoplasmic part	3953	-0.106877	-0.136874	1.28254e-17	7.12617e-28	5.04039e-15	8.40176e-25	0.00563078	-0.0197429	0.0278238	0
Keywords	Transmembranehelix	1090	-0.107263	-0.143084	1.00199e-08	2.10454e-14	2.49066e-07	7.32381e-13	0.0347394	-0.0698408	-0.020397	-0.0702327
GOCC name	cell projection	622	-0.107268	-0.0315303	8.10996e-06	0.189646	0.000398402	0.633406	-0.0346579	0.0669947	0	0.0198275
GOBP name	monosaccharide metabolic process	136	-0.107291	-0.191256	0.0315702	0.000127	0.459779	0.00801063	-0.0022575	-0.155723	-0.0379085	-0.0919992
GOCC name	intrinsic to membrane	1143	-0.107468	-0.14015	4.67156e-09	2.17166e-14	6.11974e-07	3.20048e-12	0.034049	-0.0675034	-0.020112	-0.0727059
Keywords	Transmembrane	1102	-0.108637	-0.145111	5.51051e-09	6.77012e-15	1.43824e-07	2.52429e-13	0.0345007	-0.0710834	-0.020397	-0.0729775
GOCC name	integral to membrane	1116	-0.109204	-0.139981	3.79178e-09	4.22589e-14	5.58814e-07	5.53592e-12	0.0342868	-0.0659798	-0.0210195	-0.0756933
Keywords	Endoplasmicreticulum	443	-0.110342	-0.162742	8.96249e-05	7.59313e-09	0.00114108	1.27858e-07	-0.0287009	-0.111259	-0.032437	-0.159276
GOBP name	oxidation-reduction process	213	-0.111232	-0.189741	0.00549487	2.17822e-06	0.178213	0.000209705	-0.0872148	-0.201571	-0.0326993	-0.224622
GOBP name	establishment of protein localization	727	-0.111704	-0.127328	6.02374e-07	1.28185e-08	9.49882e-05	1.83184e-06	-0.0383262	-0.0762833	-0.00212765	-0.056543
GOBP name	response to peptide hormone stimulus	146	-0.11214	-0.167423	0.0199799	0.000513244	0.369911	0.0276125	-0.0077344	-0.115567	-0.0173779	-0.129068
GOBP name	small molecule metabolic process	916	-0.112471	-0.174596	2.52058e-08	5.17119e-18	5.23936e-06	3.94131e-15	-0.00829064	-0.102195	-0.012722	-0.0984985
GOBP name	cofactor biosynthetic process	96	-0.11372	-0.193731	0.0549903	0.00107897	0.593791	0.0498398	-0.106254	-0.226877	0.0223103	-0.108404
Keywords	Signal-anchor	145	-0.114204	-0.169947	0.0181984	0.000441025	0.0949958	0.0034881	0.0593531	-0.107843	-0.0788136	-0.116004
GOMF name	cytoskeletal protein binding	316	-0.114712	0.0039828	0.000528099	0.904212	0.0167466	1.9565	-0.0660621	0.0909109	0	0.0981549
GOBP name	localization	325	-0.115281	-0.081094	0.00041463	0.013007	0.0283	0.262609	-0.0358054	-0.00424605	0	0
GOBP name	protein transport	689	-0.117734	-0.133983	2.85277e-07	5.17957e-09	4.7439e-05	8.31094e-07	-0.0465384	-0.0859059	-0.0091184	-0.0776196
Keywords	Hydrolase	835	-0.119577	-0.187577	1.30243e-08	4.70474e-19	3.09032e-07	2.45588e-17	0.00628236	-0.103256	-0.0125771	-0.104743
GOCC name	membrane	3030	-0.120396	-0.140705	2.69017e-20	3.93663e-27	3.17171e-17	2.32064e-24	-0.00936583	-0.0345869	0	-0.0239058
GOBP name	establishment of localization in cell	841	-0.120547	-0.124514	8.91407e-09	2.86038e-09	2.32937e-06	4.75655e-07	-0.0616889	-0.0820779	-0.0091184	-0.0653105
GOBP name	ubiquitin-dependent protein catabolic process	224	-0.122613	-0.132474	0.00170953	0.00070205	0.0822916	0.0358712	-0.0344872	-0.0438134	-0.0353297	-0.084719
Keywords	DNArepair	170	-0.122769	-0.0865574	0.00605581	0.0529705	0.0405273	0.194723	-0.0392829	-0.0160284	-0.00307051	-0.0447696
GOBP name	modification-dependent macromolecule catabolic process	237	-0.123925	-0.138786	0.00112099	0.000263299	0.0621365	0.0154367	-0.0342685	-0.0507555	-0.0341152	-0.0820522
GOCC name	cell projection part	304	-0.12648	-0.0680074	0.00017606	0.0437022	0.0045125	0.278513	-0.0343366	0.0307408	-0.0059673	0.00519451
GOBP name	heterocycle metabolic process	282	-0.126709	-0.157335	0.000289893	6.79108e-06	0.0203951	0.000591536	-0.0671045	-0.104904	-0.0267461	-0.121081
GOBP name	proteolysis involved in cellular protein catabolic process	261	-0.126813	-0.125138	0.000476039	0.000565298	0.0317799	0.0300594	-0.037484	-0.0363476	-0.0341152	-0.0724297
GOBP name	modification-dependent protein catabolic process	232	-0.127051	-0.141021	0.000946343	0.000243001	0.0554824	0.0143386	-0.0376431	-0.0532919	-0.0409195	-0.084719
GOCC name	outer membrane	87	-0.127384	-0.255231	0.0406207	4.09286e-05	0.280069	0.00114892	0.0319027	-0.212074	-0.0244662	-0.173462
Keywords	Magnesium	297	-0.128819	-0.175492	0.000158207	2.65263e-07	0.0018352	3.74236e-06	-0.0168899	-0.100835	-0.0410455	-0.117193
GOBP name	vesicle-mediated transport	581	-0.128919	-0.107289	2.03085e-07	1.52786e-05	3.43966e-05	0.00129387	-0.0562575	-0.0509491	-0.0470603	-0.0411533
GOBP name	organic acid biosynthetic process	124	-0.130085	-0.185387	0.0127514	0.000386021	0.296	0.0216598	-0.0133183	-0.176324	0	-0.0631173
GOBP name	carboxylic acid biosynthetic process	124	-0.130085	-0.185387	0.0127514	0.000386021	0.29525	0.0217935	-0.0133183	-0.176324	0	-0.0631173
Keywords	Protease	203	-0.130413	-0.223871	0.0014736	4.79911e-08	0.0128203	7.15753e-07	0.0281675	-0.134743	-0.0516691	-0.155897
GOBP name	nucleobase-containing small molecule metabolic process	221	-0.130476	-0.167259	0.000913693	2.13178e-05	0.0546185	0.00166643	-0.0283455	-0.0569088	-0.0316922	-0.166382
Keywords	Membrane	2152	-0.130537	-0.150917	1.11244e-19	9.15154e-26	1.16139e-17	7.96184e-24	-0.00630472	-0.0602535	-0.0141435	-0.065359
GOMF name	peptidase activity	244	-0.130839	-0.199785	0.000484838	9.95491e-08	0.0157242	5.68226e-06	0.0224688	-0.102351	-0.0436268	-0.143615
GOBP name	cellular ketone metabolic process	400	-0.1318	-0.211911	8.28363e-06	7.6561e-13	0.000935334	2.69318e-10	-0.0378646	-0.184111	-0.0302045	-0.155346
GOBP name	carboxylic acid metabolic process	384	-0.133515	-0.214308	9.47603e-06	1.17106e-12	0.00103176	3.82519e-10	-0.0399355	-0.186799	-0.0283882	-0.155346
GOBP name	oxoacid metabolic process	384	-0.133515	-0.214308	9.47603e-06	1.17106e-12	0.00104419	3.96687e-10	-0.0399355	-0.186799	-0.0283882	-0.155346
GOBP name	lipid metabolic process	395	-0.133648	-0.209175	7.01502e-06	2.02934e-12	0.000822557	5.98722e-10	-0.0603389	-0.177708	-0.0461712	-0.174812
GOMF name	nucleotide binding	1485	-0.133887	-0.178922	4.45181e-16	1.81205e-27	9.07534e-14	5.1716e-25	-0.0461003	-0.0835523	-0.016223	-0.0908426
GOCC name	mitochondrial outer membrane	73	-0.133922	-0.270941	0.0484603	6.54547e-05	0.294509	0.00175389	0.00976851	-0.235697	-0.0244662	-0.194693
GOMF name	phosphatase activity	144	-0.134029	-0.166382	0.00574316	0.000606192	0.109273	0.0153104	-0.0586737	-0.0885749	-0.0345484	-0.128635
GOCC name	membrane part	1873	-0.134435	-0.150268	5.15979e-19	2.32785e-23	3.0417e-16	6.86134e-21	-0.0079419	-0.0603265	-0.0158834	-0.0589345
GOMF name	phospholipid binding	197	-0.135177	-0.0999582	0.00116189	0.0163135	0.0321944	0.204205	-0.0753781	-0.0593155	-0.0509151	-0.00310135
GOBP name	organic acid metabolic process	387	-0.135973	-0.21715	5.98067e-06	4.83829e-13	0.000729323	1.77004e-10	-0.0444636	-0.189298	-0.0287167	-0.157247
Keywords	Fattyacidmetabolism	66	-0.136392	-0.287284	0.0559144	5.65817e-05	0.222804	0.000579131	-0.0887413	-0.322213	0	-0.197707
GOBP name	regulation of catabolic process	520	-0.136589	-0.109514	1.70928e-07	2.76444e-05	2.94963e-05	0.00207242	-0.0526389	-0.0214819	-0.0377827	-0.0375506
GOMF name	transmembrane transporter activity	204	-0.13672	-0.134276	0.000832939	0.00103119	0.0245073	0.0243223	-0.108536	-0.116524	-0.089827	-0.12025
GOMF name	endopeptidase activity	154	-0.136892	-0.217902	0.00354916	3.46521e-06	0.0791351	0.000145437	0.0240237	-0.115387	-0.0436268	-0.153144
Keywords	Manganese	113	-0.137325	-0.210085	0.0120195	0.000121893	0.0674645	0.00111628	0.0256742	-0.152332	-0.0722507	-0.164554
GOBP name	cellular nitrogen compound biosynthetic process	225	-0.137577	-0.193721	0.000420368	6.82524e-07	0.0284792	7.52093e-05	-0.0457796	-0.116737	-0.0156988	-0.145051
GOBP name	small molecule biosynthetic process	183	-0.138636	-0.206216	0.00131208	1.75558e-06	0.067798	0.000172651	-0.0359108	-0.198539	-0.00391293	-0.137217
GOBP name	intracellular transport	697	-0.138694	-0.139456	1.21196e-09	9.83874e-10	4.43382e-07	1.69783e-07	-0.0819862	-0.105028	-0.0326993	-0.0776196
GOMF name	transferase activity	987	-0.13908	-0.195189	1.08777e-12	1.67125e-23	1.34978e-10	3.66904e-21	-0.0214202	-0.108384	-0.0403862	-0.115844
GOMF name	peptidase activity, acting on L-amino acid peptides	234	-0.139141	-0.203875	0.000277178	9.97215e-08	0.00964716	5.58049e-06	0.0127506	-0.10131	-0.0484819	-0.143615
GOBP name	regulation of cellular catabolic process	467	-0.139433	-0.107416	3.88286e-07	9.25451e-05	6.34155e-05	0.00617823	-0.0538454	-0.0140981	-0.0388266	-0.0539729
GOBP name	monocarboxylic acid metabolic process	167	-0.139999	-0.225994	0.00191711	5.48112e-07	0.0903808	6.18893e-05	-0.0861081	-0.272816	-0.0214138	-0.17625
GOBP name	nucleotide metabolic process	189	-0.141683	-0.179241	0.000849476	2.43738e-05	0.0517954	0.0018733	-0.0444186	-0.0674958	-0.103269	-0.213791
GOBP name	nucleoside phosphate metabolic process	189	-0.141683	-0.179241	0.000849476	2.43738e-05	0.052143	0.00185769	-0.0444186	-0.0674958	-0.103269	-0.213791
Keywords	Transport	869	-0.143228	-0.162777	4.14076e-12	3.31376e-15	1.96498e-10	1.3306e-13	-0.0841267	-0.127724	-0.0561641	-0.103987
GOMF name	RNA helicase activity	56	-0.14471	-0.249971	0.0615651	0.00124133	0.532445	0.0274632	-0.0396418	-0.162689	-0.00511487	-0.159518
GOMF name	RNA-dependent ATPase activity	56	-0.14471	-0.249971	0.0615651	0.00124133	0.535691	0.0278957	-0.0396418	-0.162689	-0.00511487	-0.159518
GOMF name	ATP-dependent RNA helicase activity	56	-0.14471	-0.249971	0.0615651	0.00124133	0.534063	0.0276778	-0.0396418	-0.162689	-0.00511487	-0.159518
GOCC name	organelle outer membrane	85	-0.14566	-0.266537	0.0206505	2.28681e-05	0.176427	0.000728688	-0.00433525	-0.223948	-0.0529642	-0.194693
GOMF name	protein tyrosine kinase activity	69	-0.146297	-0.258006	0.0360602	0.00021826	0.408396	0.006698	-0.0688743	-0.177897	-0.0857321	-0.308524
GOBP name	organic acid catabolic process	85	-0.14641	-0.219862	0.0200055	0.000477131	0.369637	0.0262882	-0.0368281	-0.169719	-0.0280596	-0.186843
GOBP name	carboxylic acid catabolic process	85	-0.14641	-0.219862	0.0200055	0.000477131	0.368892	0.0261308	-0.0368281	-0.169719	-0.0280596	-0.186843
Keywords	Mitochondrionoutermembrane	69	-0.148382	-0.312323	0.033493	7.63471e-06	0.150718	8.66374e-05	0.0214449	-0.260401	-0.0960716	-0.259534
GOBP name	cellular amine metabolic process	227	-0.148939	-0.208155	0.000125712	8.35316e-08	0.00999791	1.01864e-05	-0.0720947	-0.175409	-0.0715555	-0.155252
GOBP name	amine metabolic process	265	-0.14933	-0.209707	3.40285e-05	5.86917e-09	0.00327605	9.0982e-07	-0.0581135	-0.164363	-0.0732935	-0.15544
GOCC name	organelle membrane	1262	-0.150095	-0.189557	1.48267e-17	4.73382e-27	4.37016e-15	1.86039e-24	-0.0592271	-0.145737	-0.0403767	-0.115707
GOCC name	vesicle membrane	171	-0.150342	-0.137767	0.000749295	0.00200888	0.0152314	0.0288838	-0.0708489	-0.0898481	-0.0574516	-0.0957543
GOCC name	vacuolar part	174	-0.150459	-0.211475	0.000668073	1.73476e-06	0.0143211	7.05271e-05	-0.0329655	-0.177895	-0.0857781	-0.217459
GOMF name	cofactor binding	170	-0.150617	-0.242905	0.000758968	5.61562e-08	0.0225635	3.27081e-06	-0.0245885	-0.205396	-0.0559436	-0.177262
GOCC name	endoplasmic reticulum membrane	290	-0.151097	-0.200951	1.18421e-05	5.6837e-09	0.000558472	4.18818e-07	-0.045595	-0.168096	-0.0547347	-0.211769
Keywords	Tyrosine-proteinkinase	57	-0.152887	-0.236793	0.0463173	0.00202881	0.194981	0.0143114	-0.0638334	-0.155906	-0.115846	-0.327177
GOBP name	tRNA metabolic process	96	-0.153281	-0.228748	0.00969482	0.000113401	0.2519	0.00735576	-0.00235441	-0.120051	-0.0905395	-0.139097
Keywords	Proteasome	50	-0.153433	-0.22747	0.0609899	0.00547554	0.235828	0.0321149	-0.0214646	-0.124916	-0.0395233	-0.181827
Keywords	Actin-binding	170	-0.154717	-0.0674508	0.000542165	0.131556	0.00514564	0.381512	-0.108816	0.00153669	-0.0545991	-0.0376897
GOMF name	ATPase activity	237	-0.154894	-0.154629	4.65133e-05	4.79273e-05	0.00210712	0.0016681	-0.085802	-0.0979506	-0.0200186	-0.0776196
GOBP name	lipid biosynthetic process	147	-0.156685	-0.23645	0.00110678	8.54773e-07	0.0617233	8.88381e-05	-0.0845585	-0.252597	-0.0791473	-0.309863
Keywords	Proteintransport	447	-0.15718	-0.186956	2.0997e-08	2.64472e-11	4.76541e-07	6.27521e-10	-0.0831404	-0.14981	-0.0716473	-0.161196
GOMF name	phosphoric ester hydrolase activity	184	-0.158232	-0.201209	0.000235698	2.92408e-06	0.00851496	0.000124557	-0.0488746	-0.117173	-0.0889672	-0.202184
Keywords	Peroxisome	66	-0.158757	-0.260679	0.0260695	0.000258465	0.122597	0.00221178	-0.0570499	-0.238824	-0.0216308	-0.221475
GOBP name	carbohydrate metabolic process	312	-0.159612	-0.228651	1.64077e-06	6.57693e-12	0.000220684	1.58296e-09	-0.0296958	-0.192339	-0.0977419	-0.161589
GOMF name	protein kinase activity	345	-0.160405	-0.200459	4.29679e-07	2.6558e-10	2.50266e-05	1.99465e-08	-0.054807	-0.115852	-0.0632502	-0.13806
GOMF name	phosphatidylinositol binding	131	-0.160457	-0.102984	0.00159741	0.0427845	0.0422131	0.382781	-0.143029	-0.0809543	-0.0392234	0
Keywords	Transferase	814	-0.160533	-0.217051	4.46304e-14	1.90939e-24	2.91213e-12	1.42386e-22	-0.047582	-0.135392	-0.066299	-0.142277
GOMF name	actin binding	128	-0.160648	-0.0258157	0.00178237	0.615622	0.0450165	1.65285	-0.126036	0.0754189	-0.0929139	0.0239221
GOMF name	oxidoreductase activity	374	-0.160757	-0.237449	1.39613e-07	7.37532e-15	9.05578e-06	1.00234e-12	-0.131609	-0.243745	-0.066829	-0.21383
GOCC name	ubiquitin ligase complex	119	-0.161373	-0.170813	0.0024646	0.0013517	0.0354361	0.0209691	-0.125556	-0.118	-0.0649605	-0.19282
GOMF name	hydrolase activity	1256	-0.161492	-0.207055	5.2881e-20	7.78349e-32	2.15603e-17	3.70235e-29	-0.0417623	-0.112355	-0.0444539	-0.127799
GOCC name	Golgi apparatus part	365	-0.161605	-0.169772	1.6739e-07	3.86868e-08	1.5181e-05	2.40062e-06	-0.0789328	-0.133365	-0.08354	-0.135794
GOBP name	cellular amino acid metabolic process	200	-0.161655	-0.212701	9.1136e-05	2.62319e-07	0.00786349	3.03692e-05	-0.086285	-0.182239	-0.0736465	-0.147669
GOCC name	vacuolar membrane	164	-0.161765	-0.224359	0.000380216	8.28945e-07	0.00896549	3.75894e-05	-0.0399403	-0.184781	-0.110707	-0.256596
GOCC name	mitochondrial membrane	310	-0.162885	-0.289791	1.07999e-06	4.10783e-18	6.70162e-05	9.68626e-16	-0.0867454	-0.298995	-0.0877134	-0.268579
Keywords	Mitochondrioninnermembrane	170	-0.162983	-0.289322	0.000268624	9.90724e-11	0.00292128	2.06863e-09	-0.175659	-0.38214	-0.0976507	-0.307626
GOCC name	intrinsic to organelle membrane	99	-0.166663	-0.206131	0.00429777	0.000413013	0.0533376	0.00760847	-0.10184	-0.220058	-0.0395565	-0.130376
GOCC name	integral to organelle membrane	94	-0.167135	-0.213107	0.00525291	0.000372544	0.0619318	0.00708435	-0.103635	-0.230557	-0.0436881	-0.141255
GOMF name	transporter activity	288	-0.16731	-0.169118	1.33581e-06	1.02596e-06	7.05998e-05	4.72272e-05	-0.139396	-0.15496	-0.118756	-0.160732
Keywords	NAD	103	-0.167773	-0.274321	0.00337594	1.64472e-06	0.0255397	2.14636e-05	0.0163874	-0.229379	-0.0789585	-0.213791
GOBP name	lipid catabolic process	96	-0.167895	-0.269552	0.00460957	5.40248e-06	0.164684	0.000489219	-0.0851944	-0.28507	-0.0794223	-0.292737
GOMF name	transferase activity, transferring phosphorus-containing groups	568	-0.168184	-0.210109	1.96814e-11	5.26579e-17	2.24683e-09	9.39286e-15	-0.0856121	-0.134501	-0.0740389	-0.144026
Keywords	Serine/threonine-proteinkinase	248	-0.169688	-0.194138	5.09568e-06	1.80904e-07	7.38874e-05	2.62311e-06	-0.0912914	-0.126969	-0.0494798	-0.104206
GOMF name	ATP-dependent helicase activity	77	-0.169723	-0.211728	0.0102339	0.0013585	0.165952	0.0295967	-0.114416	-0.16658	-0.0120557	-0.0998503
GOMF name	purine NTP-dependent helicase activity	77	-0.169723	-0.211728	0.0102339	0.0013585	0.1669	0.0293725	-0.114416	-0.16658	-0.0120557	-0.0998503
Keywords	Helicase	108	-0.17345	-0.20106	0.00192088	0.000323128	0.0159158	0.00263551	-0.149137	-0.145844	-0.0140583	-0.0928105
GOCC name	organelle inner membrane	242	-0.173753	-0.294926	3.93299e-06	4.75428e-15	0.000210772	8.00757e-13	-0.152887	-0.33931	-0.0831769	-0.268579
GOCC name	Golgi membrane	233	-0.174336	-0.183294	5.4697e-06	1.75749e-06	0.000280382	6.90692e-05	-0.0788664	-0.145042	-0.0892959	-0.144293
GOBP name	cellular carbohydrate metabolic process	262	-0.174731	-0.229467	1.41396e-06	2.39066e-10	0.000195941	4.65212e-08	-0.0668988	-0.203883	-0.106474	-0.161589
GOMF name	small GTPase binding	130	-0.175908	-0.115008	0.000566262	0.0242081	0.0173776	0.265731	-0.0730114	-0.0468272	-0.102426	-0.0267903
GOMF name	adenyl nucleotide binding	954	-0.176391	-0.217626	5.80276e-19	5.02465e-28	1.27393e-16	1.59337e-25	-0.0896598	-0.12807	-0.0472463	-0.140894
GOBP name	nucleobase-containing compound biosynthetic process	114	-0.176517	-0.207781	0.00118521	0.000135251	0.0641414	0.00841501	-0.119722	-0.105987	-0.119644	-0.210269
GOMF name	substrate-specific transporter activity	247	-0.176724	-0.179994	2.13056e-06	1.37679e-06	0.000110557	6.23706e-05	-0.141459	-0.162292	-0.131455	-0.181858
GOCC name	mitochondrial membrane part	113	-0.177307	-0.254402	0.00118357	3.27447e-06	0.0214682	0.000124535	-0.177065	-0.303492	-0.108414	-0.300821
GOCC name	cytoplasmic vesicle membrane	157	-0.177341	-0.147371	0.000137209	0.00153101	0.00385165	0.0231419	-0.104455	-0.103017	-0.0820112	-0.109212
GOMF name	ATP binding	937	-0.177885	-0.220091	5.54979e-19	3.32529e-28	1.31992e-16	1.1863e-25	-0.0904728	-0.130058	-0.0474323	-0.140935
GOCC name	extrinsic to membrane	153	-0.178053	-0.111203	0.000156653	0.0182271	0.00419758	0.171918	-0.147074	-0.0371389	-0.0850935	-0.0585524
Keywords	Golgiapparatus	399	-0.178672	-0.172342	1.58158e-09	5.81581e-09	5.15991e-08	1.01195e-07	-0.0942987	-0.129705	-0.08354	-0.157524
GOMF name	coenzyme binding	127	-0.178942	-0.273203	0.000526954	1.20471e-07	0.0168981	6.61201e-06	-0.0364643	-0.237273	-0.105114	-0.269506
GOMF name	adenyl ribonucleotide binding	948	-0.17927	-0.220767	1.95054e-19	1.213e-28	6.95854e-17	4.94559e-26	-0.0925738	-0.131406	-0.0488701	-0.142105
GOMF name	nucleoside-triphosphatase regulator activity	291	-0.179809	-0.150957	1.77437e-07	1.16687e-05	1.12534e-05	0.000438192	-0.109966	-0.0970984	-0.0910997	-0.124779
Keywords	Cytoplasmicvesicle	236	-0.180241	-0.161359	2.25411e-06	2.29808e-05	3.79563e-05	0.000244816	-0.117557	-0.127087	-0.0901355	-0.142269
GOMF name	catalytic activity	2989	-0.180641	-0.247499	2.33737e-43	8.40479e-80	6.67087e-40	2.39873e-76	-0.0331827	-0.104868	-0.0268304	-0.105486
GOMF name	kinase activity	473	-0.18078	-0.220663	3.61385e-11	6.51091e-16	3.55653e-09	1.03234e-13	-0.0977047	-0.145743	-0.0857321	-0.146859
GOMF name	helicase activity	114	-0.181166	-0.204695	0.000875261	0.000169903	0.0252323	0.00538782	-0.152483	-0.148797	-0.0140583	-0.0829355
GOBP name	organophosphate metabolic process	133	-0.181171	-0.278727	0.000330029	3.31529e-08	0.0230416	4.39444e-06	-0.0971751	-0.264527	-0.153237	-0.31443
GOBP name	intracellular protein transport	395	-0.181285	-0.205592	1.09574e-09	4.77898e-12	4.35723e-07	1.18131e-09	-0.11481	-0.173586	-0.132961	-0.191703
GOBP name	endosome transport	141	-0.182881	-0.139611	0.000191446	0.00440625	0.0144708	0.139929	-0.0984335	-0.10185	-0.0789471	-0.0694688
Keywords	Oxidoreductase	291	-0.184208	-0.259924	8.82945e-08	4.41897e-14	1.92041e-06	1.2815e-12	-0.147994	-0.249146	-0.0880032	-0.24944
Keywords	Thiolprotease	86	-0.184672	-0.197802	0.0031655	0.0015722	0.0242999	0.0112423	-0.0329719	-0.082745	-0.0878201	-0.0831628
GOBP name	fatty acid metabolic process	125	-0.184821	-0.274912	0.000381353	1.26119e-07	0.0262245	1.49803e-05	-0.143884	-0.318757	-0.0395565	-0.275286
GOBP name	peptide metabolic process	50	-0.186255	-0.306157	0.0229438	0.000185136	0.390772	0.0111398	-0.225006	-0.361683	-0.248813	-0.418097
Keywords	Kinase	406	-0.186278	-0.224157	2.22432e-10	2.25446e-14	8.93152e-09	7.35518e-13	-0.12278	-0.156654	-0.0905873	-0.16701
GOBP name	cellular lipid metabolic process	297	-0.187806	-0.259133	3.63518e-08	2.97334e-14	7.22768e-06	1.35971e-11	-0.146614	-0.25011	-0.0968008	-0.275286
GOMF name	phosphotransferase activity, alcohol group as acceptor	427	-0.189145	-0.232596	4.14867e-11	4.87778e-16	3.81945e-09	8.18894e-14	-0.0841969	-0.154719	-0.0934388	-0.165928
Keywords	Glycosidase	42	-0.191185	-0.326688	0.0323012	0.000254322	0.146619	0.0022126	-0.107096	-0.352924	-0.0815379	-0.232328
GOMF name	protein serine/threonine kinase activity	279	-0.191286	-0.216755	5.23827e-08	6.92779e-10	3.64634e-06	4.94298e-08	-0.111121	-0.155094	-0.0820112	-0.132338
GOCC name	lysosomal membrane	140	-0.192342	-0.257487	9.25608e-05	1.66442e-07	0.00287182	8.53196e-06	-0.0712038	-0.218822	-0.137889	-0.291854
Keywords	ATP-binding	875	-0.193797	-0.232525	5.0309e-21	1.49294e-29	6.56533e-19	3.89658e-27	-0.118982	-0.151719	-0.0632502	-0.148662
GOMF name	GTPase binding	137	-0.193903	-0.137656	9.6479e-05	0.00563698	0.00387818	0.0980971	-0.0912884	-0.0750493	-0.144286	-0.105436
GOCC name	mitochondrial inner membrane	224	-0.194231	-0.314847	6.74448e-07	8.01134e-16	4.41764e-05	1.57423e-13	-0.154186	-0.367103	-0.106573	-0.290477
GOCC name	cytoplasmic vesicle part	200	-0.196057	-0.186493	2.07672e-06	6.3526e-06	0.000122423	0.000220286	-0.133335	-0.147692	-0.106629	-0.1729
GOMF name	GTPase regulator activity	273	-0.196115	-0.158376	3.34944e-08	8.21625e-06	2.45111e-06	0.000325683	-0.125392	-0.1044	-0.109414	-0.129796
GOMF name	ATPase activity, coupled	173	-0.196574	-0.196479	9.30889e-06	9.40285e-06	0.000450298	0.000362645	-0.152481	-0.159554	-0.0342372	-0.0998503
GOMF name	purine nucleotide binding	1181	-0.197488	-0.245933	9.75083e-28	4.42131e-42	5.56577e-25	2.52369e-39	-0.101809	-0.153281	-0.0720243	-0.161076
GOMF name	cysteine-type peptidase activity	103	-0.198143	-0.186242	0.000536426	0.00113821	0.0168237	0.0259876	-0.0741365	-0.0750648	-0.0986745	-0.0842733
GOCC name	microbody	88	-0.199352	-0.274722	0.00127192	8.97555e-06	0.022382	0.000302348	-0.204191	-0.27341	-0.0830314	-0.302748
GOMF name	hydrolase activity, acting on acid anhydrides, in phosphorus-containing anhydrides	488	-0.199497	-0.203601	1.23966e-13	3.88012e-14	1.96556e-11	4.25918e-12	-0.142174	-0.144453	-0.0730559	-0.142751
GOMF name	purine ribonucleotide binding	1173	-0.200122	-0.247964	2.76133e-28	1.62205e-42	2.62695e-25	1.54311e-39	-0.104536	-0.155711	-0.0739994	-0.161212
GOMF name	oxidoreductase activity, acting on the CH-OH group of donors, NAD or NADP as acceptor	73	-0.200144	-0.289322	0.00318732	2.01634e-05	0.0745623	0.000737772	-0.103217	-0.259913	-0.150921	-0.292503
GOMF name	hydrolase activity, acting on acid anhydrides	489	-0.200278	-0.204636	9.432e-14	2.72584e-14	1.58347e-11	3.11182e-12	-0.142566	-0.14538	-0.0744645	-0.144293
GOMF name	purine ribonucleoside triphosphate binding	1160	-0.200405	-0.248689	4.12495e-28	2.26307e-42	2.94315e-25	1.6147e-39	-0.104971	-0.156573	-0.0739969	-0.161144
GOBP name	protein ubiquitination involved in ubiquitin-dependent protein catabolic process	55	-0.200708	-0.262119	0.010178	0.000790847	0.260022	0.0386796	-0.126274	-0.190243	-0.14503	-0.316463
GOMF name	ribonucleotide binding	1174	-0.200733	-0.248448	1.8164e-28	1.05044e-42	2.592e-25	1.49898e-39	-0.105013	-0.156103	-0.0742319	-0.16126
GOMF name	hydrolase activity, acting on glycosyl bonds	60	-0.201601	-0.312434	0.00703611	2.95622e-05	0.126296	0.00105463	-0.0533053	-0.362225	-0.0815379	-0.215076
GOBP name	regulation of nucleotide metabolic process	252	-0.202169	-0.141573	4.34679e-08	0.000125682	8.45867e-06	0.0080384	-0.132521	-0.0764426	-0.115927	-0.115108
GOMF name	Ras GTPase binding	125	-0.202516	-0.140544	9.90923e-05	0.00690137	0.0038741	0.113198	-0.110119	-0.0745556	-0.144286	-0.105436
GOMF name	pyrophosphatase activity	485	-0.203341	-0.208112	4.94267e-14	1.25649e-14	8.81649e-12	1.63001e-12	-0.14588	-0.149126	-0.0759172	-0.144522
GOBP name	phospholipid metabolic process	116	-0.203714	-0.296161	0.000160501	4.08796e-08	0.0126547	5.26598e-06	-0.115622	-0.286385	-0.164916	-0.324184
GOBP name	nucleotide biosynthetic process	104	-0.210792	-0.232423	0.000215195	4.49967e-05	0.0158724	0.00331887	-0.156638	-0.136793	-0.191234	-0.256231
GOBP name	cellular lipid catabolic process	61	-0.212287	-0.335261	0.00421807	6.21594e-06	0.156188	0.000546644	-0.159785	-0.381183	-0.0798861	-0.33533
Keywords	Nucleotide-binding	1120	-0.21259	-0.258261	1.48876e-30	2.81869e-44	7.77132e-28	1.47135e-41	-0.126465	-0.174079	-0.0831159	-0.16663
GOMF name	nucleoside-triphosphatase activity	461	-0.21276	-0.216605	1.40102e-14	4.6763e-15	2.66567e-12	7.02429e-13	-0.15632	-0.16674	-0.0870781	-0.161212
Keywords	WDrepeat	190	-0.21452	-0.242005	4.09975e-07	1.10935e-08	7.37955e-06	1.80962e-07	-0.118177	-0.183189	-0.123078	-0.183598
GOMF name	oxidoreductase activity, acting on CH-OH group of donors	77	-0.215276	-0.311357	0.00112593	2.46926e-06	0.0315041	0.000106777	-0.135429	-0.323805	-0.16394	-0.314412
Keywords	Motorprotein	70	-0.217031	-0.115799	0.00173591	0.094697	0.0146153	0.301414	-0.234166	-0.119167	-0.157788	0.0123846
GOBP name	Golgi vesicle transport	139	-0.217132	-0.210662	1.09436e-05	1.98476e-05	0.00117753	0.00157849	-0.146904	-0.194823	-0.129721	-0.147253
GOBP name	Ras protein signal transduction	129	-0.217225	-0.197127	2.22701e-05	0.000118872	0.00226314	0.00765634	-0.111866	-0.169853	-0.17361	-0.217249
Keywords	Microsome	41	-0.218844	-0.389832	0.0154715	1.61159e-05	0.0841262	0.000178989	-0.196087	-0.468932	-0.154205	-0.466523
GOMF name	guanyl nucleotide binding	250	-0.219301	-0.288657	3.27264e-09	6.77143e-15	2.52436e-07	9.66283e-13	-0.134008	-0.238833	-0.131764	-0.250164
Keywords	Nucleotidyltransferase	49	-0.219483	-0.235484	0.00797005	0.00441673	0.0507362	0.0268085	-0.0934939	-0.185329	-0.136028	-0.161774
GOMF name	guanyl ribonucleotide binding	248	-0.220674	-0.286751	3.00749e-09	1.28631e-14	2.38427e-07	1.59614e-12	-0.135732	-0.237653	-0.140033	-0.244335
Keywords	Carbohydratemetabolism	47	-0.221476	-0.325953	0.00872816	0.000113554	0.0529779	0.00105848	-0.102512	-0.299346	-0.178316	-0.358312
GOCC name	peroxisome	75	-0.2221	-0.266569	0.000910821	6.86863e-05	0.0178976	0.00179958	-0.237754	-0.252838	-0.0871043	-0.243708
GOCC name	endocytic vesicle	65	-0.225141	-0.254667	0.00173731	0.000396321	0.0280587	0.00741686	-0.15453	-0.240781	-0.167557	-0.298429
GOMF name	motor activity	72	-0.227768	-0.098447	0.00085845	0.149669	0.0250002	0.778062	-0.253385	-0.100591	-0.157788	0.0304426
GOMF name	GTP binding	242	-0.228608	-0.289964	1.26453e-09	1.34528e-14	1.09362e-07	1.59976e-12	-0.148226	-0.245399	-0.146259	-0.250164
GOBP name	ER to Golgi vesicle-mediated transport	48	-0.229316	-0.283919	0.00607095	0.000680593	0.18886	0.0349702	-0.0994058	-0.234156	-0.14647	-0.296473
GOMF name	non-membrane spanning protein tyrosine kinase activity	34	-0.229944	-0.364716	0.0204719	0.000236988	0.280898	0.00711963	-0.120688	-0.304409	-0.188101	-0.447159
GOBP name	lipid oxidation	35	-0.23302	-0.372593	0.0171845	0.000139012	0.342418	0.00859056	-0.16812	-0.393275	-0.0410455	-0.350573
GOMF name	hydrolase activity, hydrolyzing O-glycosyl compounds	46	-0.233878	-0.364359	0.00614541	1.96782e-05	0.11389	0.000729372	-0.170685	-0.405943	-0.0973164	-0.278212
GOBP name	cellular carbohydrate biosynthetic process	57	-0.234305	-0.33099	0.00226135	1.60617e-05	0.101384	0.00132342	-0.149744	-0.307898	-0.229177	-0.338077
GOBP name	fatty acid beta-oxidation	25	-0.235968	-0.389196	0.0413055	0.000764267	0.523241	0.0379891	-0.160632	-0.406747	-0.0280596	-0.350573
GOBP name	regulation of purine nucleotide catabolic process	225	-0.236041	-0.177199	1.43759e-09	5.55353e-06	4.86971e-07	0.000493132	-0.198857	-0.137811	-0.156583	-0.158873
GOBP name	regulation of nucleotide catabolic process	225	-0.236041	-0.177199	1.43759e-09	5.55353e-06	4.69579e-07	0.000497966	-0.198857	-0.137811	-0.156583	-0.158873
GOCC name	peroxisomal part	45	-0.237485	-0.359676	0.0059246	3.07501e-05	0.0678166	0.000954061	-0.125429	-0.36095	-0.168219	-0.397619
GOCC name	microbody part	45	-0.237485	-0.359676	0.0059246	3.07501e-05	0.0671645	0.000929598	-0.125429	-0.36095	-0.168219	-0.397619
GOCC name	microbody membrane	35	-0.238706	-0.369435	0.0146516	0.000158326	0.137097	0.00345678	-0.171887	-0.399488	-0.168219	-0.407945
GOCC name	peroxisomal membrane	35	-0.238706	-0.369435	0.0146516	0.000158326	0.136017	0.00352201	-0.171887	-0.399488	-0.168219	-0.407945
GOBP name	small GTPase mediated signal transduction	213	-0.238954	-0.233324	2.45268e-09	5.74391e-09	7.47741e-07	9.05756e-07	-0.166555	-0.219262	-0.197559	-0.254377
GOMF name	exonuclease activity, active with either ribo- or deoxyribonucleic acids and producing 5'-phosphomonoesters	28	-0.239076	-0.410624	0.0287088	0.000171914	0.344264	0.00539168	-0.103143	-0.379617	-0.0958776	-0.243911
Keywords	SH2domain	74	-0.240154	-0.262631	0.000367281	9.78078e-05	0.00361737	0.000963315	-0.13861	-0.186852	-0.244389	-0.378492
GOBP name	phospholipid biosynthetic process	53	-0.240351	-0.34374	0.00251801	1.55513e-05	0.11072	0.00129302	-0.171471	-0.379524	-0.228443	-0.510333
Keywords	Calmodulin-binding	75	-0.24164	-0.136263	0.000307945	0.041864	0.00321495	0.165553	-0.236372	-0.0835776	-0.163586	-0.0169083
GOCC name	extrinsic to plasma membrane	86	-0.241925	-0.166291	0.000110568	0.00787341	0.00317952	0.0859514	-0.251771	-0.0881185	-0.174859	-0.251338
Keywords	Glycosyltransferase	75	-0.24277	-0.327954	0.000288531	9.7076e-07	0.00307374	1.29932e-05	-0.0681971	-0.245965	-0.232128	-0.388528
GOBP name	protein modification by small protein removal	77	-0.243661	-0.213189	0.000227397	0.00125786	0.0166382	0.0563941	-0.0964768	-0.0885297	-0.127141	-0.166453
GOMF name	inositol or phosphatidylinositol kinase activity	26	-0.246818	-0.369862	0.0295248	0.00110867	0.343934	0.0255172	-0.0980682	-0.280021	-0.169307	-0.42918
GOBP name	carbohydrate biosynthetic process	74	-0.246902	-0.32979	0.000249624	9.9699e-07	0.0178364	0.000102455	-0.113602	-0.268222	-0.208862	-0.35367
Keywords	Threonineprotease	17	-0.251319	-0.416864	0.0729889	0.00294061	0.264585	0.0187195	-0.121781	-0.376593	-0.0966784	-0.353662
GOMF name	exoribonuclease activity, producing 5'-phosphomonoesters	20	-0.251735	-0.400386	0.0514687	0.0019511	0.489639	0.0409443	-0.122682	-0.363601	-0.118552	-0.244722
Keywords	GTP-binding	213	-0.251897	-0.304517	3.22318e-10	2.93659e-14	1.20179e-08	9.01705e-13	-0.177344	-0.268767	-0.171833	-0.258073
GOMF name	transferase activity, transferring glycosyl groups	97	-0.253645	-0.321336	1.69203e-05	5.03191e-08	0.000804843	2.99189e-06	-0.0959465	-0.266386	-0.240157	-0.362732
GOBP name	nucleoside monophosphate biosynthetic process	38	-0.25872	-0.327685	0.00584961	0.000481646	0.187065	0.0260659	-0.159779	-0.156889	-0.191234	-0.265733
GOBP name	macromolecule glycosylation	71	-0.25883	-0.270747	0.000168817	8.32651e-05	0.0130848	0.0058133	-0.141406	-0.269799	-0.191457	-0.383143
GOBP name	protein glycosylation	71	-0.25883	-0.270747	0.000168817	8.32651e-05	0.0131966	0.00576926	-0.141406	-0.269799	-0.191457	-0.383143
GOCC name	membrane coat	49	-0.260046	-0.227534	0.00166828	0.00594771	0.027318	0.0730453	-0.284825	-0.200899	-0.191668	-0.329822
GOMF name	oxidoreductase activity, acting on the CH-CH group of donors	37	-0.261365	-0.41771	0.00600426	1.12783e-05	0.113485	0.000429177	-0.128561	-0.465751	-0.267078	-0.610145
GOBP name	positive regulation of GTPase activity	181	-0.262967	-0.206453	1.34103e-09	1.94049e-06	4.71732e-07	0.000188806	-0.216165	-0.174716	-0.201271	-0.168999
GOBP name	fatty acid oxidation	34	-0.264675	-0.407785	0.00763875	3.95631e-05	0.21901	0.00294182	-0.201278	-0.43379	-0.060002	-0.361165
GOCC name	trans-Golgi network	84	-0.265207	-0.239297	2.80021e-05	0.000156924	0.00100044	0.00355794	-0.220006	-0.276682	-0.16433	-0.301487
GOBP name	glycosylation	75	-0.265293	-0.283627	7.44069e-05	2.28019e-05	0.00654351	0.00176734	-0.151151	-0.280997	-0.191457	-0.383143
GOBP name	amino acid activation	38	-0.272114	-0.368933	0.00374624	8.48894e-05	0.1458	0.00570881	-0.149066	-0.320732	-0.100657	-0.244525
GOBP name	tRNA aminoacylation	38	-0.272114	-0.368933	0.00374624	8.48894e-05	0.145183	0.0057511	-0.149066	-0.320732	-0.100657	-0.244525
GOMF name	threonine-type endopeptidase activity	18	-0.273994	-0.448248	0.0443035	0.00100084	0.461468	0.0238034	-0.1419	-0.46805	-0.114922	-0.366449
GOCC name	proteasome core complex	18	-0.273994	-0.448248	0.0443035	0.00100084	0.290188	0.0161643	-0.1419	-0.46805	-0.114922	-0.366449
GOMF name	threonine-type peptidase activity	18	-0.273994	-0.448248	0.0443035	0.00100084	0.45979	0.0240034	-0.1419	-0.46805	-0.114922	-0.366449
GOBP name	lipid modification	90	-0.274836	-0.347602	7.0554e-06	1.33664e-08	0.000816818	1.88076e-06	-0.187528	-0.309062	-0.2255	-0.339305
GOBP name	regulation of GTP catabolic process	202	-0.275183	-0.20408	2.17794e-11	6.90338e-07	1.17173e-08	7.51647e-05	-0.240777	-0.165946	-0.216366	-0.181071
GOBP name	regulation of GTPase activity	202	-0.275183	-0.20408	2.17794e-11	6.90338e-07	1.10664e-08	7.42804e-05	-0.240777	-0.165946	-0.216366	-0.181071
GOMF name	GTPase activity	159	-0.275479	-0.33094	2.51946e-09	8.06045e-13	2.05444e-07	7.42081e-11	-0.218747	-0.303809	-0.197586	-0.272176
GOBP name	glycerol ether metabolic process	36	-0.277739	-0.317657	0.00397522	0.000987493	0.150237	0.0470396	-0.564071	-0.401297	-0.205417	-0.497549
GOBP name	organic ether metabolic process	36	-0.277739	-0.317657	0.00397522	0.000987493	0.15086	0.0467959	-0.564071	-0.401297	-0.205417	-0.497549
Keywords	Prenylation	90	-0.280971	-0.287207	4.38428e-06	2.67666e-06	6.53884e-05	3.32671e-05	-0.176011	-0.271432	-0.194846	-0.25178
Keywords	DNAreplication	62	-0.281124	-0.177363	0.000133489	0.0159523	0.0016205	0.075701	-0.372557	-0.176168	-0.197616	-0.148034
GOMF name	small conjugating protein-specific protease activity	61	-0.282365	-0.262195	0.000141262	0.000409215	0.0053755	0.0112298	-0.11079	-0.135565	-0.147616	-0.175976
GOCC name	cullin-RING ubiquitin ligase complex	73	-0.282964	-0.31042	3.05403e-05	4.78648e-06	0.00105903	0.000171008	-0.196205	-0.288018	-0.177321	-0.34303
GOMF name	ligase activity, forming aminoacyl-tRNA and related compounds	34	-0.283899	-0.393931	0.0042178	7.17563e-05	0.0891674	0.00232719	-0.164102	-0.35396	-0.110515	-0.270235
GOBP name	tRNA aminoacylation for protein translation	34	-0.283899	-0.393931	0.0042178	7.17563e-05	0.156813	0.00508747	-0.164102	-0.35396	-0.110515	-0.270235
GOMF name	ligase activity, forming carbon-oxygen bonds	34	-0.283899	-0.393931	0.0042178	7.17563e-05	0.0898328	0.00235394	-0.164102	-0.35396	-0.110515	-0.270235
GOMF name	aminoacyl-tRNA ligase activity	34	-0.283899	-0.393931	0.0042178	7.17563e-05	0.0905083	0.00238131	-0.164102	-0.35396	-0.110515	-0.270235
Keywords	Aminoacyl-tRNAsynthetase	33	-0.287049	-0.403374	0.00436586	6.18715e-05	0.0316525	0.000621095	-0.16859	-0.365237	-0.119172	-0.275808
GOMF name	ubiquitin-specific protease activity	54	-0.288005	-0.276737	0.000258242	0.00044646	0.00909906	0.0121352	-0.108598	-0.143849	-0.142254	-0.168876
GOCC name	vesicle coat	30	-0.289817	-0.336196	0.00606067	0.00145422	0.0680526	0.0222665	-0.275595	-0.316583	-0.178651	-0.406264
GOBP name	glycerolipid metabolic process	111	-0.292756	-0.349814	1.11255e-07	2.27253e-10	2.03507e-05	4.51839e-08	-0.336213	-0.368322	-0.227827	-0.363446
Keywords	NADP	106	-0.293042	-0.365938	2.06925e-07	8.88609e-11	4.15442e-06	1.93272e-09	-0.204375	-0.338804	-0.269256	-0.453367
GOBP name	polysaccharide biosynthetic process	28	-0.293485	-0.369759	0.00724675	0.000716549	0.212432	0.0364086	-0.10835	-0.27757	-0.219851	-0.452838
GOMF name	flavin adenine dinucleotide binding	46	-0.298033	-0.388952	0.000480312	5.19826e-06	0.0157564	0.000215012	-0.194604	-0.369793	-0.2679	-0.361165
GOBP name	neutral lipid metabolic process	29	-0.298461	-0.362319	0.00545281	0.00074199	0.180694	0.037287	-0.685649	-0.477801	-0.228443	-0.529611
GOBP name	acylglycerol metabolic process	29	-0.298461	-0.362319	0.00545281	0.00074199	0.181351	0.037493	-0.685649	-0.477801	-0.228443	-0.529611
GOMF name	amine binding	48	-0.298741	-0.253039	0.000350707	0.00246357	0.0119157	0.0505829	-0.565086	-0.252589	-0.078815	-0.111475
Keywords	ER-Golgitransport	70	-0.302796	-0.348217	1.24391e-05	5.0284e-07	0.000166493	6.90744e-06	-0.223561	-0.304775	-0.182286	-0.401856
GOMF name	transferase activity, transferring hexosyl groups	59	-0.305089	-0.379694	5.23831e-05	4.80824e-07	0.00230002	2.28712e-05	-0.196423	-0.367369	-0.279272	-0.513325
Keywords	Flavoprotein	77	-0.306362	-0.41285	3.56774e-06	4.20615e-10	5.47753e-05	8.13189e-09	-0.21459	-0.404765	-0.267078	-0.384628
GOMF name	guanyl-nucleotide exchange factor activity	126	-0.309801	-0.290499	2.25231e-09	2.07073e-08	1.89062e-07	1.31331e-06	-0.278337	-0.290502	-0.235511	-0.234453
GOMF name	DNA-dependent ATPase activity	42	-0.313187	-0.258069	0.000453704	0.00385794	0.0152338	0.0743958	-0.215457	-0.16677	-0.125735	-0.15121
GOBP name	glycerophospholipid metabolic process	87	-0.313442	-0.377614	4.70938e-07	1.28572e-09	7.5565e-05	2.17764e-07	-0.258182	-0.386514	-0.239338	-0.361119
GOCC name	extrinsic to internal side of plasma membrane	61	-0.316076	-0.284629	2.04125e-05	0.000124824	0.000802211	0.00306599	-0.231911	-0.237237	-0.256198	-0.359502
GOBP name	NAD metabolic process	17	-0.316685	-0.489665	0.02387	0.000477204	0.39766	0.0259792	-0.0606244	-0.437394	-0.272507	-0.388528
GOMF name	UDP-glycosyltransferase activity	40	-0.319896	-0.377808	0.000472454	3.64689e-05	0.0156789	0.00128496	-0.261311	-0.349326	-0.200756	-0.410091
Keywords	FAD	72	-0.321478	-0.431214	2.54363e-06	2.78136e-10	4.14929e-05	5.58411e-09	-0.230002	-0.423142	-0.2679	-0.406298
GOCC name	cell cortex part	71	-0.322309	-0.201839	2.81084e-06	0.00335314	0.000157808	0.0449245	-0.328958	-0.149162	-0.192287	-0.111615
Keywords	Phospholipidmetabolism	22	-0.322491	-0.501164	0.00888572	4.78244e-05	0.0533143	0.000499287	-0.262371	-0.540548	-0.185792	-0.431952
GOBP name	regulation of receptor activity	39	-0.322828	-0.149855	0.000494386	0.105847	0.0325299	0.715502	-0.365627	-0.141663	-0.378613	-0.155897
Keywords	Phospholipidbiosynthesis	20	-0.324471	-0.500187	0.0120638	0.000108975	0.0669928	0.00105342	-0.269096	-0.546507	-0.185792	-0.431952
Keywords	Monooxygenase	16	-0.328291	-0.443216	0.0230733	0.00215749	0.111521	0.0150161	-0.361171	-0.608593	-0.461525	-0.302345
GOBP name	mitochondrial transport	51	-0.329203	-0.369251	4.91431e-05	5.27551e-06	0.00449463	0.000482498	-0.376393	-0.493893	-0.261691	-0.269066
GOCC name	cortical cytoskeleton	46	-0.330495	-0.189669	0.000108034	0.0262837	0.0031843	0.213714	-0.348988	-0.165942	-0.221996	-0.0852105
GOCC name	phagocytic vesicle	38	-0.332851	-0.336049	0.000391435	0.000343775	0.00904905	0.00686967	-0.296828	-0.321268	-0.228991	-0.298789
Keywords	Nitration	30	-0.337179	-0.315152	0.00140812	0.0028415	0.0124583	0.0185408	-0.758657	-0.389331	-0.227653	-0.354675
GOMF name	phosphatidylinositol-3,4,5-trisphosphate binding	28	-0.346022	-0.17985	0.00154557	0.0998539	0.0412249	0.618184	-0.261031	-0.124481	-0.252129	-0.270699
GOBP name	lipid phosphorylation	30	-0.346188	-0.417242	0.00104437	7.77773e-05	0.0589615	0.00547193	-0.228038	-0.348787	-0.264464	-0.37365
GOMF name	monooxygenase activity	23	-0.348294	-0.417618	0.00386343	0.000531927	0.0848172	0.0136768	-0.366109	-0.557004	-0.373131	-0.275286
GOCC name	secretory granule membrane	23	-0.348599	-0.280469	0.00383247	0.0199925	0.0491139	0.181316	-0.397343	-0.304616	-0.347447	-0.399475
GOBP name	glycerophospholipid biosynthetic process	34	-0.34987	-0.426293	0.000421395	1.73468e-05	0.0283388	0.00140402	-0.313807	-0.484527	-0.26539	-0.532934
GOBP name	cellular polysaccharide biosynthetic process	17	-0.351965	-0.465744	0.0120423	0.000891877	0.285333	0.0431593	-0.321218	-0.520515	-0.36326	-0.486026
GOBP name	phosphatidylinositol metabolic process	57	-0.353608	-0.383232	4.05833e-06	5.90049e-07	0.000508459	6.5812e-05	-0.278658	-0.390675	-0.286117	-0.344115
GOBP name	glycerolipid biosynthetic process	39	-0.359064	-0.425819	0.000106704	4.32364e-06	0.00912066	0.000399435	-0.370835	-0.54976	-0.286117	-0.555534
GOBP name	vesicle docking involved in exocytosis	23	-0.359293	-0.46069	0.00287928	0.000132685	0.123056	0.00831191	-0.250504	-0.468514	-0.295587	-0.459939
GOMF name	O-acyltransferase activity	14	-0.363324	-0.567024	0.0186449	0.000241108	0.260846	0.00716793	-0.356018	-0.656781	-0.31008	-0.670463
GOMF name	Ras guanyl-nucleotide exchange factor activity	81	-0.367156	-0.316852	1.22658e-08	8.85231e-07	9.21226e-07	4.14172e-05	-0.353199	-0.35295	-0.347112	-0.284109
GOCC name	Golgi-associated vesicle	23	-0.369154	-0.419097	0.00219765	0.000508174	0.0327978	0.00881084	-0.42333	-0.486654	-0.230151	-0.51812
GOMF name	phosphatidylinositol phosphate kinase activity	12	-0.37015	-0.545417	0.0264717	0.00107538	0.33282	0.0249523	-0.227337	-0.480459	-0.27675	-0.443005
GOCC name	clathrin adaptor complex	25	-0.372657	-0.443999	0.00127115	0.000123378	0.0227073	0.00309495	-0.289737	-0.451076	-0.272455	-0.553529
GOMF name	lipid kinase activity	26	-0.374432	-0.452601	0.000961024	6.58032e-05	0.0274276	0.00220944	-0.262399	-0.374503	-0.318701	-0.443005
GOMF name	small GTPase regulator activity	105	-0.37695	-0.332832	2.95575e-11	4.34292e-09	3.01275e-09	3.02309e-07	-0.351182	-0.349935	-0.330599	-0.290258
GOMF name	Rab guanyl-nucleotide exchange factor activity	23	-0.379949	-0.427006	0.0016233	0.000397084	0.0425038	0.0110027	-0.293667	-0.443701	-0.349392	-0.358795
GOMF name	Rho guanyl-nucleotide exchange factor activity	46	-0.381305	-0.2794	7.93082e-06	0.00106334	0.000390251	0.0248751	-0.303879	-0.28	-0.342835	-0.272162
Keywords	Guanine-nucleotidereleasingfactor	82	-0.383408	-0.37615	2.17233e-09	4.33001e-09	6.67032e-08	7.79402e-08	-0.372139	-0.379686	-0.30407	-0.339696
GOMF name	GDP binding	42	-0.384222	-0.401038	1.69212e-05	7.11086e-06	0.00079169	0.000285837	-0.300142	-0.428523	-0.270644	-0.454326
GOBP name	Rab protein signal transduction	43	-0.391288	-0.481892	9.3025e-06	4.7832e-08	0.00103757	6.07599e-06	-0.316932	-0.522618	-0.295815	-0.440234
GOMF name	protein transporter activity	54	-0.393363	-0.460519	6.01842e-07	5.13841e-09	3.43531e-05	3.49167e-07	-0.351226	-0.471404	-0.337595	-0.540821
GOMF name	amino acid binding	38	-0.396792	-0.329146	2.36877e-05	0.000454343	0.0010904	0.0120064	-0.784292	-0.339017	-0.29344	-0.329939
GOCC name	myosin complex	33	-0.399061	-0.168107	7.40949e-05	0.0950535	0.00236102	0.436062	-0.492703	-0.219595	-0.459669	-0.0521536
GOCC name	integral to mitochondrial membrane	28	-0.405737	-0.522977	0.000205338	1.70941e-06	0.00515094	7.19782e-05	-0.321485	-0.625035	-0.400803	-0.610851
GOCC name	AP-type membrane coat adaptor complex	30	-0.409812	-0.484868	0.000104113	4.39977e-06	0.00314742	0.000162104	-0.351116	-0.520383	-0.301558	-0.57709
GOCC name	heterotrimeric G-protein complex	17	-0.419104	-0.411916	0.00279099	0.00329718	0.0387127	0.045202	-0.423814	-0.434535	-0.468821	-0.624077
Keywords	Myosin	28	-0.422773	-0.235708	0.000109627	0.031033	0.00136251	0.131701	-0.539642	-0.30821	-0.484411	-0.173382
GOMF name	acetylglucosaminyltransferase activity	16	-0.422979	-0.498394	0.00341602	0.000561516	0.0767663	0.0143086	-0.435346	-0.499542	-0.372804	-0.592859
GOMF name	myosin binding	18	-0.426776	-0.281536	0.00173215	0.0387749	0.0445366	0.359298	-0.352992	-0.277526	-0.434873	-0.376839
Keywords	Muscleprotein	14	-0.434811	-0.164762	0.00487106	0.286041	0.0348314	0.632684	-0.559611	-0.164165	-0.39143	-0.166223
GOBP name	protein O-linked glycosylation	18	-0.437928	-0.458315	0.00130654	0.000767695	0.0678954	0.0379532	-0.423549	-0.636235	-0.371006	-0.629677
GOCC name	contractile fiber	23	-0.454311	-0.208562	0.000164221	0.0836257	0.0043026	0.407416	-0.593529	-0.199746	-0.463037	-0.222144
GOBP name	proteoglycan biosynthetic process	15	-0.477614	-0.490026	0.00136974	0.00102299	0.0692135	0.0479808	-0.480424	-0.541805	-0.506375	-0.745669
GOMF name	aldo-keto reductase (NADP) activity	13	-0.478587	-0.506934	0.00282338	0.00156034	0.0665945	0.0332329	-0.559196	-0.598581	-0.41702	-0.69454
GOBP name	N-acetylglucosamine metabolic process	15	-0.480402	-0.488702	0.00128354	0.00105566	0.0670815	0.0490107	-0.385049	-0.455632	-0.362388	-0.606404
GOBP name	glucosamine metabolic process	15	-0.480402	-0.488702	0.00128354	0.00105566	0.067467	0.0492607	-0.385049	-0.455632	-0.362388	-0.606404
GOCC name	endoplasmic reticulum-Golgi intermediate compartment membrane	19	-0.480584	-0.49703	0.000289958	0.000178168	0.00697673	0.00381927	-0.384568	-0.487711	-0.34359	-0.47855
GOCC name	integral to mitochondrial outer membrane	12	-0.492742	-0.62195	0.00313463	0.000192339	0.0424797	0.00397838	-0.409642	-0.813323	-0.54744	-0.688513
Keywords	Voltage-gatedchannel	11	-0.502452	-0.457071	0.0039222	0.00869449	0.0288364	0.0477739	-0.447322	-0.445694	-0.73828	-0.490108
GOMF name	oxidoreductase activity, acting on paired donors, with incorporation or reduction of molecular oxygen, NADH or NADPH as one donor, and incorporation of one atom of oxygen	12	-0.503211	-0.592674	0.00255304	0.00038036	0.0622766	0.0106426	-0.553282	-0.850797	-0.563807	-0.99904
GOMF name	ARF guanyl-nucleotide exchange factor activity	15	-0.505022	-0.50647	0.000712717	0.000687945	0.0214115	0.0169258	-0.48364	-0.480394	-0.330599	-0.398224
Keywords	Serineesterase	9	-0.507236	-0.52783	0.0084349	0.00612365	0.0518002	0.0347451	-0.447833	-0.510093	-0.395916	-0.543272
GOMF name	structural constituent of cytoskeleton	32	-0.507248	-0.31081	7.03327e-07	0.00237014	3.93587e-05	0.0490172	-1.2419	-0.413925	-0.665829	-0.273951
GOCC name	intrinsic to mitochondrial outer membrane	13	-0.509126	-0.597977	0.00148857	0.000190479	0.0250718	0.00401027	-0.420715	-0.764522	-0.553389	-0.65239
Keywords	Neurodegeneration	9	-0.531824	-0.543054	0.00574777	0.00480014	0.0389654	0.0288008	-0.427738	-0.515912	-0.405995	-0.617652
GOBP name	glycerol ether biosynthetic process	10	-0.540656	-0.63245	0.00308235	0.000536472	0.128727	0.0286934	-0.773102	-1.01628	-0.960946	-0.975322
GOMF name	alcohol dehydrogenase (NADP+) activity	10	-0.546562	-0.558749	0.00277398	0.00222499	0.0659746	0.0463513	-0.677935	-0.700449	-0.485785	-0.714982
GOBP name	diacylglycerol metabolic process	9	-0.562014	-0.655099	0.00351592	0.000668918	0.142286	0.0345645	-0.588513	-0.720284	-0.656881	-0.684344
GOCC name	COPI vesicle coat	11	-0.567975	-0.60408	0.00111219	0.000524842	0.0208138	0.00896795	-0.739869	-0.641093	-0.448436	-0.552951
GOMF name	acyl-CoA dehydrogenase activity	14	-0.578219	-0.703675	0.000181102	5.20501e-06	0.00671252	0.000212215	-0.462772	-0.733899	-0.581723	-0.819454
GOMF name	diacylglycerol kinase activity	13	-0.59336	-0.543231	0.000213469	0.000699668	0.00781079	0.0170671	-0.676021	-0.605055	-0.652776	-0.518874
Keywords	cAMP	13	-0.602001	-0.525078	0.00017235	0.00105126	0.00195579	0.00772897	-0.675765	-0.63888	-0.697383	-0.649911
GOMF name	NAD+ kinase activity	14	-0.610567	-0.570803	7.7024e-05	0.00021903	0.00318589	0.00665011	-0.687084	-0.633493	-0.654828	-0.547107
GOBP name	activation of protein kinase C activity by G-protein coupled receptor protein signaling pathway	13	-0.619247	-0.54765	0.000111523	0.000632491	0.00935769	0.0332458	-0.721688	-0.609655	-0.656881	-0.518874
GOBP name	carnitine metabolic process	8	-0.653723	-0.696639	0.00136998	0.000647176	0.0688453	0.0336311	-0.726985	-0.869797	-0.544655	-0.81777
GOBP name	betaine metabolic process	9	-0.659275	-0.700591	0.000617739	0.000274487	0.039235	0.015889	-0.707369	-0.851773	-0.550442	-0.70758
GOBP name	phosphatidylinositol biosynthetic process	11	-0.672235	-0.685267	0.00011385	8.36103e-05	0.00938087	0.00574962	-0.671706	-0.888508	-0.558906	-0.605084
GOCC name	COPI-coated vesicle	8	-0.695268	-0.661979	0.000663279	0.00118976	0.0144816	0.0187031	-1.03793	-0.794288	-0.794298	-0.588869
GOBP name	regulation of vesicle fusion	11	-0.723983	-0.695137	3.23775e-05	6.59432e-05	0.00318414	0.00474895	-0.886337	-0.796113	-0.673601	-0.592809

## Sheet: 5_Fig3d_1D_PDAC_coculture_sec
Annotation category	Term	Size	Score_classical	Score_mesenchymal	P value_classical	P value_mesenchymal	Benj. Hoch. FDR_classical	Benj. Hoch. FDR_mesenchymal	Mean_classical	Mean_mesenchymal	Median_classical	Median_mesenchymal
Keywords	Signal	917	0.4096	0.702281	2.64317e-82	7.54891e-236	1.30573e-79	3.72916e-233	0.204782	0.640128	0.0706479	0.678404
Keywords	Glycoprotein	921	0.354225	0.639775	3.22846e-62	1.02517e-196	7.97429e-60	2.53218e-194	0.0643067	0.533654	0	0.605753
Keywords	Disulfidebond	805	0.337389	0.63568	2.6982e-51	1.36552e-175	4.44304e-49	2.24855e-173	0.110692	0.616285	0	0.652163
GOCC name	intrinsic to membrane	694	0.319888	0.455917	2.50299e-41	2.53065e-81	2.65317e-38	2.68249e-78	0.0636625	0.274272	0	0.408514
Keywords	Transmembrane	647	0.327522	0.45755	6.44829e-41	2.05016e-77	7.96364e-39	2.02556e-75	0.062519	0.28888	0	0.44795
Keywords	Transmembranehelix	642	0.327101	0.457811	1.44828e-40	5.13736e-77	1.4309e-38	4.22976e-75	0.0642244	0.288362	0	0.441183
GOCC name	integral to membrane	658	0.315582	0.442936	1.26974e-38	1.16498e-73	6.72961e-36	6.1744e-71	0.0535422	0.261437	0	0.379089
Keywords	Acetylation	1504	-0.229477	-0.281589	2.66416e-36	2.79686e-53	2.19349e-34	1.72706e-51	-0.742993	-0.759883	-0.662944	-0.667474
Keywords	Cytoplasm	1475	-0.211881	-0.287827	6.46891e-31	4.50709e-55	4.5652e-29	3.18072e-53	-0.734846	-0.732536	-0.641863	-0.703579
Keywords	Secreted	500	0.291746	0.608754	1.11561e-26	3.2501e-109	6.88889e-25	4.01388e-107	0.156308	0.636569	0	0.682627
GOCC name	cytoplasm	1695	-0.177599	-0.239231	1.62944e-23	6.28001e-41	5.75736e-21	7.39646e-39	-0.675108	-0.660693	-0.57219	-0.652735
GOCC name	intracellular part	3456	-0.200681	-0.35192	7.75126e-22	4.77254e-63	2.05408e-19	1.26472e-60	-0.5508	-0.543867	-0.40749	-0.581715
Keywords	Phosphoprotein	2211	-0.158787	-0.263539	3.95384e-20	4.87842e-52	2.17022e-18	2.67771e-50	-0.619911	-0.646201	-0.488355	-0.625759
GOCC name	extracellular space	473	0.246202	0.500119	1.30145e-18	6.82631e-71	2.75907e-16	2.41196e-68	0.048757	0.475794	0	0.674399
GOCC name	membrane part	1096	0.165233	0.252367	1.50475e-16	3.98121e-36	2.65839e-14	3.01435e-34	-0.229929	-0.067159	-0.0156265	0
GOCC name	endoplasmic reticulum part	227	0.321774	0.212522	2.08544e-16	6.6165e-08	3.15795e-14	1.4027e-06	0.0972947	0.00795349	0.0579077	-0.116219
GOCC name	ribonucleoprotein complex	349	-0.262277	-0.256579	2.76513e-16	1.62264e-15	3.6638e-14	6.61536e-14	-0.939477	-0.893732	-0.835992	-0.680222
GOCC name	macromolecular complex	1504	-0.148233	-0.207674	4.39115e-16	9.10775e-30	5.1718e-14	6.03388e-28	-0.63499	-0.64096	-0.56109	-0.648161
Keywords	Ribonucleoprotein	150	-0.375423	-0.324118	3.70742e-15	1.40541e-11	1.83147e-13	2.47955e-10	-1.18386	-1.0898	-1.0552	-0.830376
Keywords	Ribosomalprotein	84	-0.487626	-0.457949	1.32995e-14	6.03612e-13	5.9727e-13	1.24244e-11	-1.48358	-1.40352	-1.36726	-1.00148
GOBP name	positive regulation of immune system process	168	0.346118	0.341919	1.90212e-14	5.14572e-14	1.54166e-10	1.89573e-11	0.385624	0.355134	0	0.393947
GOMF name	structural constituent of ribosome	82	-0.485314	-0.459825	3.5551e-14	9.05076e-13	7.41239e-11	1.57257e-10	-1.48813	-1.3887	-1.36726	-1.00148
GOMF name	carbohydrate binding	163	0.344041	0.519631	6.31346e-14	1.7242e-29	6.58178e-11	3.59497e-26	0.103593	0.601386	0.00716718	0.631437
GOCC name	cytoskeletal part	468	-0.207213	-0.261419	1.62472e-13	2.00862e-20	1.7222e-11	9.67787e-19	-0.828089	-0.779938	-0.709406	-0.800829
Keywords	Endoplasmicreticulum	246	0.272238	0.129659	5.16893e-13	0.000620096	2.12788e-11	0.00344188	-0.00660576	-0.173063	0	-0.320775
GOCC name	cytosol	520	-0.192342	-0.150614	7.50375e-13	2.30123e-08	7.23089e-11	5.30283e-07	-0.825098	-0.666267	-0.749443	-0.6471
GOCC name	intracellular non-membrane-bounded organelle	868	-0.153247	-0.282557	1.86891e-12	3.2189e-38	1.52388e-10	2.84336e-36	-0.709237	-0.790298	-0.62208	-0.769369
GOCC name	non-membrane-bounded organelle	868	-0.153247	-0.282557	1.86891e-12	3.2189e-38	1.65087e-10	2.62464e-36	-0.709237	-0.790298	-0.62208	-0.769369
GOBP name	translation	87	-0.434269	-0.400836	2.9716e-12	1.44492e-10	1.20424e-08	2.25213e-08	-1.39126	-1.30689	-1.31843	-0.969656
GOCC name	intracellular organelle	2581	-0.122124	-0.209786	3.20273e-12	1.00518e-32	2.42493e-10	7.10328e-31	-0.563011	-0.55821	-0.424426	-0.601585
GOCC name	extracellular region	230	0.26664	0.547269	7.30718e-12	1.6597e-44	5.16374e-10	2.93213e-42	0.0825657	0.621465	0	0.619055
GOCC name	nucleus	1407	-0.125844	-0.197094	1.17322e-11	3.95442e-26	7.77256e-10	2.20615e-24	-0.639185	-0.666457	-0.488334	-0.628619
Keywords	Receptor	162	0.309466	0.498896	1.7247e-11	3.67197e-27	6.55385e-10	1.51163e-25	0.114241	0.38214	0	0.553865
GOBP name	immune response	157	0.305646	0.361944	5.94729e-11	1.22225e-14	1.60676e-07	5.50353e-12	0.473097	0.411135	0	0.272669
Keywords	Signal-anchor	116	0.349858	0.528097	9.76322e-11	2.46434e-22	3.44502e-09	8.6956e-21	0.177586	0.552378	0	0.630346
GOCC name	intracellular organelle part	2227	-0.110607	-0.242716	1.5447e-10	2.08719e-44	9.63165e-09	3.16061e-42	-0.577649	-0.619881	-0.449698	-0.627651
GOMF name	structural molecule activity	222	-0.25292	-0.19299	1.64761e-10	1.21331e-06	1.14509e-07	4.14714e-05	-0.978413	-0.790694	-0.920761	-0.792701
Keywords	Membrane	1219	0.122757	0.162935	2.1798e-10	5.04086e-17	7.17881e-09	1.1858e-15	-0.30417	-0.200397	-0.0853802	-0.203052
GOCC name	external side of plasma membrane	70	0.438595	0.676914	2.37476e-10	2.23384e-22	1.39847e-08	1.18394e-20	0.571352	0.929248	0.363877	0.93794
GOBP name	regulation of immune system process	276	0.225702	0.264129	2.64657e-10	1.85748e-13	5.36262e-07	5.57587e-11	0.150125	0.147675	0	0.0186461
GOCC name	organelle part	2257	-0.109076	-0.246001	2.76935e-10	1.49118e-45	1.54501e-08	3.16129e-43	-0.574705	-0.618783	-0.44262	-0.627535
GOBP name	small GTPase mediated signal transduction	95	-0.370609	-0.389933	5.03299e-10	7.4589e-11	8.15848e-07	1.25947e-08	-1.14588	-1.20701	-1.02818	-0.912166
GOMF name	receptor activity	167	0.281478	0.510169	5.32434e-10	4.05768e-29	2.77531e-07	4.23013e-26	0.0648274	0.465309	0	0.606767
GOCC name	endoplasmic reticulum	258	0.227524	0.172314	6.771e-10	3.294e-06	3.58863e-08	5.37176e-05	-0.0743108	-0.0747631	0	-0.224897
GOMF name	RNA binding	318	-0.206254	-0.154657	7.00092e-10	4.19379e-06	2.91938e-07	0.000138795	-0.850301	-0.725725	-0.731092	-0.580805
Keywords	Nucleus	1332	-0.115143	-0.225753	9.74543e-10	8.32722e-33	3.0089e-08	4.11365e-31	-0.613113	-0.699639	-0.466572	-0.62871
GOMF name	nucleotide binding	667	-0.14756	-0.125612	9.88076e-10	2.248e-07	3.43356e-07	8.67976e-06	-0.700014	-0.596717	-0.597223	-0.59635
GOCC name	endoplasmic reticulum lumen	59	0.459351	0.403712	1.06847e-09	9.57661e-08	5.39322e-08	1.99043e-06	0.206576	0.226295	0.505696	0.182204
GOBP name	positive regulation of immune effector process	46	0.519217	0.437802	1.08716e-09	3.12591e-07	1.46858e-06	2.14707e-05	0.902067	0.745702	0.622704	0.641301
GOBP name	defense response	200	0.253045	0.364862	1.16522e-09	2.50138e-18	1.34916e-06	2.89625e-15	0.272219	0.321984	0	0.450699
Keywords	Cytoskeleton	368	-0.189775	-0.273216	1.31225e-09	3.58053e-18	3.81325e-08	8.84391e-17	-0.812978	-0.760991	-0.700584	-0.828368
GOBP name	regulation of cytoskeleton organization	167	-0.269889	-0.165338	2.62335e-09	0.000283543	2.65778e-06	0.00681935	-0.925264	-0.64803	-0.990135	-0.811556
GOBP name	regulation of immune effector process	76	0.394616	0.299775	2.94116e-09	7.22296e-06	2.64867e-06	0.000301763	0.613525	0.380561	0.233869	0.349767
GOBP name	Ras protein signal transduction	68	-0.409115	-0.412791	5.69704e-09	4.92248e-09	4.61745e-06	5.05022e-07	-1.2411	-1.24252	-1.05888	-0.971865
GOMF name	GTPase activity	81	-0.371988	-0.407413	7.81909e-09	3.13577e-10	2.32897e-06	2.84265e-08	-1.24949	-1.19807	-1.08889	-0.991482
Keywords	Methylation	153	-0.271628	-0.112239	9.20717e-09	0.0181541	2.52686e-07	0.064519	-0.925423	-0.717014	-0.88215	-0.519686
GOCC name	nuclear part	1310	-0.107659	-0.253077	1.2786e-08	2.0413e-40	6.16054e-07	2.16377e-38	-0.617001	-0.731542	-0.465445	-0.644205
GOCC name	small ribosomal subunit	35	-0.552622	-0.488748	1.45593e-08	6.10601e-07	6.70994e-07	1.1355e-05	-1.82547	-1.47081	-1.53796	-0.992361
GOMF name	purine ribonucleotide binding	475	-0.157775	-0.155801	1.57264e-08	2.7587e-08	4.0987e-06	1.43797e-06	-0.736445	-0.642436	-0.663073	-0.663535
GOMF name	ribonucleotide binding	475	-0.157775	-0.155801	1.57264e-08	2.7587e-08	3.64329e-06	1.47484e-06	-0.736445	-0.642436	-0.663073	-0.663535
GOMF name	purine nucleotide binding	480	-0.15686	-0.154319	1.63674e-08	3.22725e-08	3.41261e-06	1.6021e-06	-0.733825	-0.639557	-0.663495	-0.664425
GOMF name	guanyl ribonucleotide binding	119	-0.301219	-0.334143	1.69448e-08	4.74391e-10	2.94416e-06	3.66335e-08	-1.01492	-1.06232	-0.887601	-0.859503
GOMF name	guanyl nucleotide binding	119	-0.301219	-0.334143	1.69448e-08	4.74391e-10	3.21181e-06	3.80425e-08	-1.01492	-1.06232	-0.887601	-0.859503
GOCC name	cell junction	459	-0.159787	-0.135797	1.70384e-08	1.84138e-06	7.52529e-07	3.14816e-05	-0.78817	-0.644047	-0.627663	-0.678751
GOMF name	purine ribonucleoside triphosphate binding	468	-0.15697	-0.154811	2.29798e-08	4.13881e-08	3.68561e-06	2.00684e-06	-0.736291	-0.641394	-0.661339	-0.664427
GOBP name	organelle organization	686	-0.132873	-0.23972	2.59526e-08	1.59795e-23	1.91224e-05	4.31712e-20	-0.670692	-0.741282	-0.56057	-0.753718
GOBP name	regulation of leukocyte mediated immunity	40	0.506832	0.406079	2.81117e-08	9.5208e-06	1.89871e-05	0.000380129	0.977708	0.697546	0.51231	0.579827
GOBP name	establishment of localization in cell	428	-0.161917	-0.177651	3.0244e-08	1.4539e-09	1.8856e-05	1.6834e-07	-0.756867	-0.689948	-0.669376	-0.726153
GOMF name	GTP binding	116	-0.297686	-0.339183	3.67803e-08	4.28576e-10	5.47763e-06	3.57433e-08	-1.01545	-1.08328	-0.885613	-0.856481
GOBP name	intracellular transport	338	-0.17897	-0.220332	3.74125e-08	1.56097e-11	2.16591e-05	2.87539e-09	-0.760451	-0.779942	-0.693768	-0.740145
GOBP name	regulation of leukocyte mediated cytotoxicity	25	0.632562	0.51689	4.0594e-08	8.07088e-06	2.19343e-05	0.000333748	1.41236	1.07528	0.871571	1.38119
GOBP name	establishment of protein localization	389	-0.16595	-0.211189	5.34397e-08	5.60519e-12	2.70706e-05	1.19553e-09	-0.747886	-0.756263	-0.666538	-0.733579
GOCC name	endosomal part	100	-0.315546	-0.306582	5.67936e-08	1.52696e-07	2.40805e-06	3.11265e-06	-1.20731	-1.00111	-0.974307	-0.862387
GOBP name	protein transport	356	-0.171853	-0.211416	6.27658e-08	3.48065e-11	2.99245e-05	6.13275e-09	-0.752628	-0.753277	-0.68246	-0.737009
GOCC name	cell surface	201	0.224183	0.4547	6.52602e-08	1.05585e-27	2.66061e-06	6.21779e-26	-0.0753321	0.405775	0	0.553342
GOBP name	regulation of cell killing	26	0.607015	0.480428	7.86105e-08	2.33563e-05	3.53965e-05	0.00082665	1.34461	0.999021	0.770986	1.09052
Keywords	Prenylation	54	-0.421481	-0.450394	8.47466e-08	1.21987e-08	2.20341e-06	1.40143e-07	-1.26117	-1.40886	-1.28165	-1.0643
Keywords	Nucleotide-binding	461	-0.150531	-0.17224	1.01968e-07	1.34556e-09	2.51862e-06	1.79651e-08	-0.739167	-0.665178	-0.646245	-0.704212
GOBP name	regulation of immune response	112	0.292462	0.324568	1.0524e-07	4.27842e-09	4.48932e-05	4.56271e-07	0.252455	0.403786	0	0.520736
GOCC name	organelle	3094	-0.100146	-0.123027	1.06648e-07	8.12613e-11	4.18694e-06	2.32803e-09	-0.521588	-0.474065	-0.378754	-0.547475
GOMF name	cytokine activity	47	0.447771	0.475586	1.07567e-07	1.94712e-08	1.49519e-05	1.06835e-06	0.909415	0.453505	0.461592	0.631437
GOBP name	positive regulation of adaptive immune response	25	0.612057	0.566492	1.09418e-07	1.00017e-06	4.43417e-05	5.40426e-05	1.14949	1.19709	1.06743	1.0018
GOCC name	endosome membrane	95	-0.314664	-0.306207	1.29597e-07	3.1699e-07	4.90616e-06	6.10926e-06	-1.20152	-0.997838	-0.984417	-0.864359
GOBP name	extracellular matrix organization	92	0.317069	0.477493	1.6328e-07	4.19296e-15	6.30184e-05	2.42742e-12	0.180159	0.434012	0	0.496993
GOBP name	extracellular structure organization	92	0.317069	0.477493	1.6328e-07	4.19296e-15	6.01539e-05	2.2656e-12	0.180159	0.434012	0	0.496993
GOBP name	cellular component assembly at cellular level	387	-0.159873	-0.120721	1.71256e-07	8.53181e-05	6.03492e-05	0.0024964	-0.762981	-0.5952	-0.652287	-0.630631
Keywords	Cytokine	48	0.435862	0.471069	1.72959e-07	1.89286e-08	4.06867e-06	2.03277e-07	0.928764	0.563744	0.69811	0.602175
Keywords	GTP-binding	104	-0.297058	-0.384965	1.89513e-07	1.83262e-11	4.25543e-06	3.12178e-10	-1.04275	-1.18194	-0.953126	-0.938813
GOCC name	cytosolic small ribosomal subunit	31	-0.539157	-0.482608	1.93502e-07	3.52971e-06	7.07285e-06	5.66893e-05	-1.67938	-1.50774	-1.43872	-0.992361
GOBP name	regulation of organelle organization	258	-0.191655	-0.165309	2.00969e-07	8.1014e-06	6.78689e-05	0.000333309	-0.771912	-0.630085	-0.740606	-0.722325
GOCC name	intracellular organelle lumen	116	0.279292	0.26435	2.3985e-07	1.13983e-06	8.4747e-06	2.08313e-05	-0.0163613	-0.0316091	0	0.010323
GOBP name	positive regulation of adaptive immune response based on somatic recombination of immune receptors built from immunoglobulin superfamily domains	22	0.634329	0.628774	2.40981e-07	3.48803e-07	7.81261e-05	2.31726e-05	1.17531	1.38448	1.07274	1.46713
GOBP name	regulation of adaptive immune response	33	0.513592	0.462047	3.13842e-07	4.65687e-06	9.78342e-05	0.00020853	0.866192	0.868607	0.831353	0.799844
Keywords	Cleavageonpairofbasicresidues	93	0.307858	0.568795	3.19185e-07	5.48572e-21	6.85553e-06	1.59409e-19	0.0436787	0.682791	0.0415869	0.718026
GOBP name	regulation of production of molecular mediator of immune response	26	0.576976	0.34862	3.31626e-07	0.0021437	9.95492e-05	0.0342022	0.972005	0.246055	0.697959	0.499889
GOBP name	positive regulation of immune response	70	0.353068	0.372259	3.40396e-07	8.73897e-08	9.85324e-05	6.74565e-06	0.425632	0.571144	0.139226	0.564281
GOBP name	cellular macromolecular complex subunit organization	242	-0.193544	-0.129398	3.50499e-07	0.000700195	9.79585e-05	0.0140821	-0.789678	-0.640888	-0.740104	-0.623052
GOMF name	oxidoreductase activity	158	0.236308	0.105878	3.85964e-07	0.0236126	5.0296e-05	0.208611	-0.0656818	-0.313461	0	-0.281837
Keywords	Endosome	132	-0.257117	-0.258345	4.12128e-07	4.1221e-07	8.48296e-06	3.91599e-06	-1.04251	-0.893724	-0.819681	-0.796358
Keywords	Proteintransport	227	-0.197201	-0.259897	4.75673e-07	3.96641e-11	9.3993e-06	6.53136e-10	-0.839952	-0.877708	-0.673583	-0.776892
GOCC name	organelle lumen	119	0.268849	0.260772	4.79219e-07	1.17423e-06	1.63862e-05	2.10963e-05	-0.0315239	-0.00698383	0	0
GOMF name	cytokine receptor binding	77	0.331813	0.326952	5.10129e-07	8.42232e-07	6.25658e-05	2.97636e-05	0.526869	0.129778	0.0843137	0.304897
GOBP name	cellular component assembly	502	-0.13669	-0.118194	5.2223e-07	1.57253e-05	0.000141089	0.000590063	-0.714229	-0.572411	-0.613246	-0.619134
GOCC name	protein complex	1210	-0.0970619	-0.172307	5.50517e-07	8.93623e-19	1.82359e-05	4.11844e-17	-0.587392	-0.614262	-0.466397	-0.652444
GOBP name	positive regulation of leukocyte mediated cytotoxicity	22	0.610249	0.616187	6.74643e-07	5.94573e-07	0.000176386	3.56964e-05	1.12589	1.29492	0.969503	1.46713
GOBP name	regulation of lymphocyte mediated immunity	32	0.505763	0.452833	7.02636e-07	9.85499e-06	0.000177965	0.000391542	0.744281	0.902783	0.51231	0.641301
GOMF name	nucleoside-triphosphatase activity	203	-0.204212	-0.283532	7.58992e-07	8.26429e-12	8.79166e-05	1.32546e-09	-0.863821	-0.894278	-0.773901	-0.795266
GOBP name	regulation of adaptive immune response based on somatic recombination of immune receptors built from immunoglobulin superfamily domains	30	0.519959	0.497231	7.8504e-07	2.59317e-06	0.000192811	0.000122196	0.856798	0.973178	0.851462	0.884939
Keywords	RNA-binding	299	-0.169796	-0.114749	8.07537e-07	0.000905857	1.53432e-05	0.00486406	-0.756948	-0.650254	-0.655036	-0.534229
GOBP name	positive regulation of T cell mediated cytotoxicity	16	0.707974	0.710555	8.69622e-07	8.9477e-07	0.00020138	5.10712e-05	1.33062	1.63199	1.23325	1.61305
GOBP name	regulation of T cell mediated cytotoxicity	16	0.707974	0.710555	8.69622e-07	8.9477e-07	0.000207303	5.07141e-05	1.33062	1.63199	1.23325	1.61305
GOMF name	polysaccharide binding	100	0.284341	0.540333	9.99344e-07	2.21254e-20	0.000104182	9.22628e-18	0.0207668	0.683833	0	0.669112
GOMF name	pattern binding	100	0.284341	0.540333	9.99344e-07	2.21254e-20	0.000109665	1.15328e-17	0.0207668	0.683833	0	0.669112
GOCC name	focal adhesion	275	-0.174437	-0.158241	1.089e-06	1.07673e-05	3.49801e-05	0.00016541	-0.805943	-0.701935	-0.703687	-0.735408
GOBP name	positive regulation of T cell activation	44	0.424113	0.223568	1.10971e-06	0.0106022	0.000249838	0.112182	0.387321	0.093911	0.14712	-0.0679697
GOBP name	cell redox homeostasis	36	0.468139	0.156222	1.12781e-06	0.105938	0.000247051	0.502709	0.400666	-0.356721	0.201361	-0.267649
GOMF name	hydrolase activity, acting on acid anhydrides	224	-0.191548	-0.253242	1.16904e-06	1.59714e-10	0.000116069	1.51365e-08	-0.825114	-0.858524	-0.745667	-0.783715
GOBP name	positive regulation of cell killing	23	0.582318	0.570671	1.25267e-06	2.27253e-06	0.000267182	0.000112999	1.06176	1.19916	0.871571	1.38119
GOBP name	immune system process	307	0.164614	0.216047	1.28642e-06	2.54243e-10	0.000267343	3.49261e-08	0.0191895	0.0369703	0	-0.13929
GOBP name	regulation of microtubule-based process	58	-0.367677	-0.218751	1.29402e-06	0.00415339	0.000262201	0.0568636	-1.29896	-0.732725	-1.02435	-0.809168
GOBP name	endosome transport	60	-0.36145	-0.36593	1.30538e-06	1.08492e-06	0.000258052	5.82337e-05	-1.16633	-1.03502	-1.02695	-0.890435
GOBP name	positive regulation of leukocyte activation	71	0.332589	0.207414	1.31525e-06	0.00267839	0.000253811	0.0401264	0.220711	0.0257431	0	0
GOCC name	anchoring junction	309	-0.163761	-0.149275	1.35685e-06	1.17115e-05	4.23019e-05	0.000177345	-0.803058	-0.680864	-0.667633	-0.700013
Keywords	Lectin	36	0.464132	0.531968	1.39129e-06	3.68546e-08	2.54554e-05	3.71554e-07	0.341862	0.534517	0.135215	0.620929
GOMF name	pyrophosphatase activity	220	-0.190683	-0.259455	1.60449e-06	8.1916e-11	0.000152062	9.4886e-09	-0.8263	-0.867387	-0.745667	-0.786176
GOBP name	defense response to bacterium	37	0.455073	0.455578	1.6124e-06	1.75968e-06	0.000303918	9.02671e-05	0.766035	0.605554	0.403718	0.709963
GOCC name	cell-substrate adherens junction	276	-0.171204	-0.156146	1.64622e-06	1.35984e-05	4.9857e-05	0.000200198	-0.801875	-0.699392	-0.686578	-0.73432
GOBP name	cellular macromolecular complex assembly	208	-0.195354	-0.127513	1.70005e-06	0.00187599	0.000313157	0.0310303	-0.805027	-0.648038	-0.740104	-0.620669
GOMF name	hydrolase activity, acting on acid anhydrides, in phosphorus-containing anhydrides	223	-0.188728	-0.256223	1.7605e-06	1.06515e-10	0.000159593	1.11042e-08	-0.821108	-0.862374	-0.744226	-0.784494
GOCC name	adherens junction	302	-0.163676	-0.14848	1.77243e-06	1.60638e-05	5.21882e-05	0.000230103	-0.80412	-0.681967	-0.686578	-0.705895
Keywords	Iron	52	0.382297	0.0540107	1.85149e-06	0.502507	3.26656e-05	0.850131	0.30281	-0.278832	0	-0.357081
GOCC name	intrinsic to plasma membrane	119	0.253787	0.374062	2.01008e-06	3.14027e-12	5.75861e-05	1.10956e-10	0.104124	0.183605	0	0.3394
GOCC name	cell-substrate junction	278	-0.169159	-0.151649	2.02067e-06	2.24284e-05	5.63661e-05	0.000300938	-0.798698	-0.69087	-0.686578	-0.731335
GOBP name	inflammatory response	96	0.281452	0.462656	2.07034e-06	8.15734e-15	0.00037289	3.88913e-12	0.444185	0.510189	0	0.676972
Keywords	Immunoglobulindomain	103	0.27164	0.549646	2.12454e-06	1.32462e-21	3.61905e-05	4.36241e-20	-0.0116294	0.627012	0	0.578777
GOBP name	positive regulation of leukocyte migration	46	0.403485	0.447182	2.16622e-06	1.73876e-07	0.000381679	1.24714e-05	0.711946	0.508919	0.295189	0.696506
GOCC name	MHC protein complex	12	0.786133	0.925544	2.21805e-06	2.9365e-08	6.02854e-05	6.48477e-07	1.65973	2.28636	1.84448	1.70774
GOCC name	MHC class I protein complex	12	0.786133	0.925544	2.21805e-06	2.9365e-08	5.87783e-05	6.35243e-07	1.65973	2.28636	1.84448	1.70774
GOMF name	intramolecular oxidoreductase activity, interconverting keto- and enol-groups	15	0.703092	0.463249	2.23913e-06	0.00192222	0.000194524	0.0301341	0.801212	0.312141	0.837013	0.406976
GOCC name	cell part	3859	-0.121739	-0.197589	2.56384e-06	3.03347e-14	6.62846e-05	1.14839e-12	-0.490348	-0.452498	-0.32021	-0.526355
GOBP name	alcohol metabolic process	118	0.251086	0.196718	2.83292e-06	0.000261045	0.000488528	0.00641142	0.0323528	-0.0512271	0	-0.0297722
GOBP name	humoral immune response	27	0.518055	0.435642	3.01153e-06	9.29049e-05	0.000508509	0.00268927	0.811017	0.640655	0.750152	0.553342
GOMF name	chemokine activity	13	0.7437	0.620512	3.17269e-06	0.000109276	0.000264602	0.00250374	2.54561	1.0251	2.47535	0.921928
GOMF name	receptor binding	384	0.142611	0.263319	3.36443e-06	1.34419e-17	0.000269801	3.50329e-15	-0.134375	0.0674004	0	0.0510743
GOMF name	glycosaminoglycan binding	95	0.276539	0.524256	3.48815e-06	2.05812e-18	0.000269363	6.13026e-16	-0.012688	0.652682	0	0.631437
GOBP name	regulation of protein secretion	43	0.407993	0.300685	3.60493e-06	0.000678416	0.000596285	0.0137809	0.473875	0.131067	0.283301	0.507786
GOMF name	signaling receptor activity	106	0.261739	0.548072	3.60703e-06	4.69177e-22	0.000268595	3.26078e-19	0.0728963	0.540697	0	0.693325
GOBP name	carbohydrate metabolic process	188	0.198421	0.326293	3.61046e-06	3.40696e-14	0.000585255	1.38067e-11	-0.105003	0.161112	-0.0360669	0.0770472
Keywords	Immunity	88	0.286371	0.227066	3.69114e-06	0.000260061	6.07807e-05	0.00154783	0.224091	0.174173	0	-0.133442
GOBP name	homeostatic process	293	0.160483	0.125518	3.85073e-06	0.000323575	0.000611964	0.00755786	-0.118808	-0.111883	0	-0.338947
GOBP name	cellular component organization or biogenesis at cellular level	1083	-0.092799	-0.121719	3.86948e-06	1.65295e-09	0.000603118	1.86071e-07	-0.580955	-0.561334	-0.460588	-0.632479
GOMF name	transmembrane signaling receptor activity	93	0.277996	0.540966	3.91373e-06	3.90732e-19	0.000281383	1.35779e-16	0.0899015	0.501113	0	0.639388
GOCC name	cytosolic large ribosomal subunit	35	-0.449175	-0.355558	4.10656e-06	0.00028498	0.000103642	0.0032136	-1.30225	-1.28101	-1.13423	-0.981598
GOBP name	positive regulation of leukocyte mediated immunity	25	0.52993	0.578241	4.27004e-06	5.94336e-07	0.000652994	3.59484e-05	0.915052	1.27806	0.670401	1.38119
GOBP name	positive regulation of lymphocyte mediated immunity	25	0.52993	0.578241	4.27004e-06	5.94336e-07	0.000640901	3.62187e-05	0.915052	1.27806	0.670401	1.38119
GOCC name	cell cortex part	47	-0.387247	-0.312859	4.32243e-06	0.000220024	0.000106553	0.00253505	-1.41818	-0.834731	-1.17155	-0.898977
GOCC name	intrinsic to endoplasmic reticulum membrane	23	0.54948	0.335467	4.79008e-06	0.00545142	0.000115397	0.0387819	0.604779	0.727943	0.398706	0.464374
GOBP name	response to wounding	157	0.213172	0.434984	4.99888e-06	1.85591e-20	0.000736653	3.00843e-17	0.165343	0.41139	0	0.553342
Keywords	Proteinbiosynthesis	67	-0.32237	-0.263011	5.19134e-06	0.000215497	8.27264e-05	0.00131426	-1.06635	-0.948569	-1.04356	-0.673109
GOCC name	endoplasmic reticulum membrane	140	0.224842	0.0937525	5.22271e-06	0.0586881	0.000123024	0.234752	-0.062576	-0.233584	0	-0.366496
GOCC name	integral to endoplasmic reticulum membrane	22	0.558692	0.388584	5.39637e-06	0.00163999	0.000124351	0.0149861	0.632269	0.841071	0.517897	0.801325
GOBP name	regulation of leukocyte activation	100	0.263469	0.162789	5.82372e-06	0.00531548	0.000842879	0.06806	0.16185	-0.0677163	0	-0.138887
GOBP name	positive regulation of cell activation	74	0.305014	0.188024	5.96696e-06	0.00547459	0.00084846	0.0695479	0.152334	-0.013223	0	0
GOBP name	regulation of cell activation	106	0.255772	0.168037	5.97655e-06	0.00307514	0.000835172	0.0449081	0.119446	-0.062789	0	-0.118976
GOBP name	taxis	128	0.233004	0.32978	6.17018e-06	1.92086e-10	0.000833489	2.7801e-08	0.186715	0.240554	0	0.428828
GOBP name	chemotaxis	128	0.233004	0.32978	6.17018e-06	1.92086e-10	0.000847616	2.83065e-08	0.186715	0.240554	0	0.428828
GOCC name	large ribosomal subunit	38	-0.421839	-0.382185	6.61744e-06	4.85176e-05	0.000149244	0.000598008	-1.30375	-1.31731	-1.11725	-0.999791
GOBP name	positive regulation of response to stimulus	414	0.13305	0.243611	7.28815e-06	3.00874e-16	0.000968368	2.43858e-13	-0.152559	0.0704891	0	-0.084579
GOCC name	RNA granule	52	-0.358021	-0.237024	7.9636e-06	0.00325374	0.000175863	0.0267362	-1.18553	-0.841739	-1.20512	-0.62506
GOCC name	integral to plasma membrane	104	0.254469	0.353443	8.10109e-06	6.88851e-10	0.000175248	1.82545e-08	0.0969961	0.153463	0	0.297088
GOBP name	cytokinetic process	13	-0.710496	-0.29831	8.53563e-06	0.0628821	0.00111583	0.356655	-2.3033	-0.970632	-1.96445	-0.88374
GOMF name	protein disulfide isomerase activity	14	0.683252	0.497441	8.92557e-06	0.00128924	0.000620327	0.0211659	0.63525	0.371234	0.714202	0.490478
GOMF name	intramolecular oxidoreductase activity, transposing S-S bonds	14	0.683252	0.497441	8.92557e-06	0.00128924	0.000600316	0.0210006	0.63525	0.371234	0.714202	0.490478
GOBP name	regulation of T cell mediated immunity	18	0.602638	0.615776	8.98923e-06	6.32108e-06	0.00115647	0.000272513	1.1052	1.37874	0.969503	1.56541
GOBP name	positive regulation of T cell mediated immunity	18	0.602638	0.615776	8.98923e-06	6.32108e-06	0.0011384	0.000271071	1.1052	1.37874	0.969503	1.56541
GOBP name	cellular homeostasis	173	0.197677	0.163155	9.20106e-06	0.0002693	0.0011473	0.00651546	-0.07167	-0.08297	0	-0.271236
Keywords	Oxidoreductase	122	0.233332	0.145556	9.75396e-06	0.00603804	0.000150577	0.0246512	-0.0716426	-0.247795	0	-0.271833
GOCC name	intrinsic to organelle membrane	41	0.398619	0.25733	9.82515e-06	0.00450578	0.000208293	0.0346096	0.239489	0.358528	0.27197	0.406976
GOBP name	regulation of protein complex assembly	119	-0.235895	-0.137079	9.99124e-06	0.0106276	0.00122696	0.112157	-0.807653	-0.60027	-0.936954	-0.693956
GOBP name	protein localization	149	-0.211476	-0.152876	1.00652e-05	0.00148834	0.00121759	0.0258863	-0.903533	-0.677899	-0.81025	-0.700013
GOBP name	chemical homeostasis	191	0.187093	0.16467	1.07603e-05	0.000115559	0.00128253	0.00318574	-0.00928497	-0.0046551	0	-0.216678
GOBP name	establishment of localization	789	-0.0992592	-0.131332	1.09303e-05	6.9876e-09	0.00128392	6.5854e-07	-0.600653	-0.579055	-0.548034	-0.635807
GOBP name	monocarboxylic acid metabolic process	55	0.341975	0.202006	1.15549e-05	0.00992652	0.00133789	0.107559	0.161588	-0.192602	0	0
Keywords	Actin-binding	116	-0.237137	-0.316176	1.15555e-05	5.89276e-09	0.000172982	7.10006e-08	-0.931119	-0.808435	-0.754648	-0.895008
GOBP name	regulation of cellular component biogenesis	206	-0.179835	NA	1.15583e-05	NA	0.00131944	NA	-0.764438	NA	-0.789117	NA
GOCC name	integral to organelle membrane	40	0.399857	0.28466	1.18241e-05	0.00191013	0.000245755	0.0173055	0.245477	0.411513	0.316297	0.435675
GOMF name	beta-2-microglobulin binding	8	0.890342	0.865942	1.19639e-05	2.25542e-05	0.000779523	0.000627008	1.88618	1.92904	1.87653	1.98697
GOBP name	regulation of microtubule cytoskeleton organization	51	-0.353443	-0.204091	1.25993e-05	0.0120859	0.0014183	0.123215	-1.30954	-0.722212	-1.02335	-0.824377
GOBP name	intracellular signal transduction	280	-0.154941	-0.124166	1.26224e-05	0.000496608	0.00140143	0.0105921	-0.717816	-0.649746	-0.698572	-0.640903
Keywords	Pyrrolidonecarboxylicacid	17	0.609338	0.652398	1.2798e-05	3.32523e-06	0.000185948	2.69289e-05	0.865805	1.12892	0.54961	1.16003
GOBP name	intracellular protein transport	211	-0.176601	-0.257385	1.32307e-05	2.63685e-10	0.00144912	3.56195e-08	-0.72239	-0.877662	-0.733496	-0.781656
Keywords	Cellprojection	155	-0.204664	-0.184999	1.32669e-05	8.91382e-05	0.000187253	0.000587124	-0.850966	-0.696675	-0.707351	-0.798271
GOMF name	intramolecular oxidoreductase activity	20	0.558583	0.213987	1.44305e-05	0.0982038	0.000911745	0.537415	0.555425	-0.197587	0.44674	-0.0906531
GOBP name	regulation of centrosome cycle	17	-0.605053	-0.192688	1.47193e-05	0.169663	0.00159067	0.673089	-2.07334	-0.791511	-1.66538	-0.735408
GOMF name	cytoskeletal protein binding	211	-0.17459	-0.220537	1.65733e-05	6.15856e-08	0.00101634	2.85346e-06	-0.850565	-0.641761	-0.614188	-0.80803
GOMF name	mRNA binding	80	-0.278603	-0.121443	1.73176e-05	0.0623048	0.00103163	0.407227	-0.962401	-0.742238	-0.841527	-0.47775
GOBP name	macromolecular complex assembly	342	-0.13882	-0.109478	1.77656e-05	0.000756851	0.0018946	0.0149252	-0.70877	-0.575714	-0.655454	-0.584969
GOBP name	regulation of cytokine production	134	0.215952	0.248916	1.83792e-05	8.9188e-07	0.00193459	5.12673e-05	0.0703476	0.0985284	0	0
GOBP name	regulation of protein polymerization	68	-0.300768	-0.22547	1.84667e-05	0.00139736	0.00191888	0.0246746	-0.877723	-0.731956	-1.02435	-0.81568
GOBP name	cellular component organization at cellular level	1054	-0.0862637	-0.110355	2.10449e-05	6.11207e-08	0.0021591	4.8567e-06	-0.575626	-0.54607	-0.456975	-0.62082
GOBP name	chemokine-mediated signaling pathway	12	0.70618	0.538531	2.12666e-05	0.00125321	0.00215457	0.022622	2.98866	1.07522	3.09493	1.23349
GOBP name	transport	736	-0.0985504	-0.11747	2.15764e-05	4.67229e-07	0.00215898	2.93557e-05	-0.599213	-0.56234	-0.562752	-0.622578
GOBP name	cellular carbohydrate metabolic process	145	0.205111	0.270329	2.36879e-05	2.94887e-08	0.0022856	2.54261e-06	-0.0945411	0.0419036	-0.00670973	0
GOBP name	negative regulation of multicellular organismal process	123	0.222058	0.364544	2.38307e-05	5.05788e-12	0.00227233	1.10795e-09	0.0395189	0.355381	0	0.30696
GOMF name	heparin binding	78	0.277367	0.531739	2.38905e-05	7.55383e-16	0.00138366	1.57497e-13	-0.00882513	0.686612	0	0.647306
Keywords	Growthfactor	53	0.335116	0.459413	2.44357e-05	8.53152e-09	0.000335312	1.00347e-07	0.225442	0.408493	0.149833	0.357107
GOBP name	cytokinetic cell separation	12	-0.700268	-0.277029	2.49147e-05	0.0969644	0.00234806	0.474289	-2.33154	-0.962412	-2.43587	-0.874049
GOBP name	regulation of actin filament polymerization	58	-0.319933	-0.24085	2.53008e-05	0.00160044	0.00235705	0.0274241	-0.883588	-0.768004	-1.04368	-0.836323
GOBP name	cellular macromolecule biosynthetic process	541	-0.110917	-0.195709	2.59981e-05	1.51415e-13	0.00239448	4.72007e-11	-0.657414	-0.735873	-0.502816	-0.67087
GOCC name	extracellular matrix	171	0.188203	0.610591	2.67984e-05	7.07279e-42	0.000546275	9.37145e-40	-0.113485	0.720597	0	0.724184
GOBP name	regulation of immunoglobulin production	17	0.586367	0.26235	2.68062e-05	0.0615163	0.00244117	0.351367	1.14435	0.0814772	1.07805	0.272669
GOBP name	positive regulation of alpha-beta T cell activation	12	0.694961	0.418669	2.86903e-05	0.0121294	0.00258372	0.123349	1.14227	0.528941	0.809372	0.658932
GOBP name	regulation of actin cytoskeleton organization	111	-0.231013	-0.1232	2.89105e-05	0.0264471	0.00257494	0.204732	-0.773726	-0.574476	-0.909679	-0.789819
GOCC name	membrane-enclosed lumen	142	0.2045	0.204668	3.01935e-05	3.24523e-05	0.000603871	0.000419506	-0.152606	-0.10289	0	-0.150758
GOBP name	regulation of centrosome duplication	15	-0.620005	-0.156649	3.02576e-05	0.294202	0.00266563	0.91606	-2.20401	-0.735472	-1.85674	-0.735408
GOBP name	macromolecular complex subunit organization	381	-0.128291	-0.100154	3.10297e-05	0.00120955	0.00270425	0.0219807	-0.675351	-0.542372	-0.64158	-0.576616
GOBP name	negative regulation of cytoskeleton organization	49	-0.343799	-0.148651	3.11865e-05	0.0731155	0.00268901	0.396654	-1.04755	-0.560936	-1.00086	-0.812298
GOBP name	acute inflammatory response	19	0.549447	0.406763	3.20038e-05	0.00218335	0.00273043	0.0345626	1.38319	0.427731	0.564565	0.567844
GOBP name	positive regulation of lymphocyte activation	63	0.303178	0.166607	3.21584e-05	0.0229737	0.00271504	0.186762	0.145021	-0.0491584	0	-0.135939
GOBP name	positive regulation of T cell differentiation	19	0.548324	0.226919	3.32159e-05	0.087386	0.00277541	0.444889	0.743125	0.0203617	0.309417	0
GOBP name	actin cytoskeleton organization	155	-0.194887	-0.284633	3.35987e-05	1.6528e-09	0.00277875	1.88675e-07	-0.882484	-0.872379	-0.703687	-0.858534
GOBP name	regulation of actin filament-based process	113	-0.227112	-0.121424	3.36609e-05	0.0273347	0.00275578	0.208026	-0.770063	-0.573235	-0.909679	-0.711777
GOBP name	localization	192	-0.175526	-0.144087	3.48036e-05	0.000719911	0.00282083	0.0143716	-0.82019	-0.641942	-0.730958	-0.686111
GOMF name	translation factor activity, nucleic acid binding	47	-0.348592	-0.242671	3.52566e-05	0.00415791	0.00198676	0.0574121	-1.15563	-0.987663	-1.08707	-0.652185
GOMF name	nucleic acid binding	721	-0.0966829	-0.15909	3.57877e-05	1.30058e-11	0.00196361	1.93694e-09	-0.642695	-0.680749	-0.469896	-0.592949
GOBP name	actin filament-based process	165	-0.188343	-0.279906	3.61592e-05	9.98276e-10	0.00290169	1.24477e-07	-0.868267	-0.861316	-0.642478	-0.857675
GOCC name	early endosome membrane	29	-0.44134	-0.372445	3.75172e-05	0.000535796	0.000736449	0.0056232	-1.298	-1.03212	-1.23017	-0.94407
GOBP name	actin filament organization	70	-0.284632	-0.312356	3.93748e-05	7.11967e-06	0.00312876	0.000298989	-0.976975	-0.857688	-0.995499	-0.909011
GOBP name	cell chemotaxis	53	0.326077	0.318316	4.0235e-05	6.62681e-05	0.00316606	0.0020268	0.711265	0.418067	0	0.203945
GOCC name	cytoskeleton	280	-0.14546	-0.21676	4.14299e-05	1.20447e-09	0.000798468	3.114e-08	-0.753497	-0.702587	-0.605392	-0.754183
GOBP name	regulation of inflammatory response	62	0.298853	0.350061	4.78028e-05	2.13548e-06	0.0037254	0.00010684	0.35719	0.314125	0	0.639871
GOBP name	regulation of actin polymerization or depolymerization	67	-0.287604	-0.251299	4.79384e-05	0.000407234	0.00370039	0.00896911	-0.817176	-0.798597	-1.02335	-0.858534
GOBP name	regulation of actin filament length	67	-0.287604	-0.251299	4.79384e-05	0.000407234	0.00366548	0.00899355	-0.817176	-0.798597	-1.02335	-0.858534
GOMF name	CXCR chemokine receptor binding	10	0.738763	0.6942	4.89178e-05	0.000146093	0.00261522	0.00327532	3.705	1.47573	3.54645	1.31203
GOBP name	regulation of cellular component size	81	-0.261036	-0.22569	5.10824e-05	0.000491285	0.00386937	0.0105062	-0.83609	-0.761084	-0.909679	-0.847452
GOCC name	integral to lumenal side of endoplasmic reticulum membrane	8	0.823341	0.701483	5.14876e-05	0.00059671	0.000957489	0.00608185	1.44995	1.9033	1.515	1.70774
GOBP name	nucleobase-containing compound metabolic process	910	-0.0864633	-0.198082	5.22851e-05	2.88585e-20	0.0039238	3.8983e-17	-0.577078	-0.720909	-0.450792	-0.627842
GOBP name	regulation of translation	122	-0.21313	-0.144687	5.35318e-05	0.00634652	0.00398051	0.0785322	-0.847181	-0.707002	-0.788376	-0.615012
GOBP name	cellular macromolecule metabolic process	1477	-0.0739634	-0.10962	5.40914e-05	2.60063e-09	0.00398555	2.84839e-07	-0.546821	-0.554809	-0.444692	-0.55706
Keywords	Dioxygenase	18	0.546931	0.154108	5.58438e-05	0.258459	0.000725969	0.523274	0.46871	-0.0852779	0.23157	-0.245269
GOBP name	macromolecule localization	163	-0.184163	-0.125121	5.93302e-05	0.00662499	0.00433217	0.080624	-0.851366	-0.618681	-0.757304	-0.665092
GOBP name	complement activation	16	0.576821	0.496356	6.12891e-05	0.0005985	0.00443525	0.0123746	1.07256	0.903616	0.984725	0.704696
GOBP name	response to external stimulus	303	0.137033	0.20152	6.17065e-05	4.53399e-09	0.00442594	4.77247e-07	-0.10877	-0.0352034	0	0
GOCC name	cytoplasmic mRNA processing body	29	-0.428865	-0.264399	6.18235e-05	0.0139786	0.00112988	0.0788154	-1.30963	-0.833573	-1.2492	-0.638939
GOMF name	ubiquitin binding	43	-0.352569	-0.168179	6.23909e-05	0.0573479	0.00325212	0.383239	-1.07224	-0.694588	-0.907701	-0.647595
GOBP name	cellular component organization or biogenesis	1332	-0.0753963	-0.10007	6.24956e-05	1.23694e-07	0.00444322	9.114e-06	-0.548079	-0.510691	-0.421266	-0.605924
GOBP name	membrane organization	257	-0.147606	-0.149864	6.43209e-05	5.38681e-05	0.00453323	0.00171216	-0.715592	-0.628429	-0.673583	-0.75175
GOMF name	chemokine receptor binding	18	0.541143	0.441078	6.68926e-05	0.00121929	0.00340173	0.0205018	1.91778	0.702464	1.87663	0.854929
GOBP name	cellular membrane organization	244	-0.150835	-0.158978	6.73718e-05	2.90837e-05	0.00470732	0.00100308	-0.725991	-0.645252	-0.681497	-0.760951
GOBP name	positive regulation of leukocyte chemotaxis	36	0.381982	0.436253	7.12652e-05	6.33931e-06	0.00493679	0.000270422	0.648669	0.562748	0.295189	0.744826
GOBP name	macromolecule biosynthetic process	553	-0.103579	-0.178854	7.34384e-05	9.51206e-12	0.00504422	1.8356e-09	-0.64532	-0.703934	-0.488334	-0.65639
GOCC name	nucleoplasm	772	-0.0900784	-0.196067	7.58613e-05	1.01577e-17	0.00136293	4.48634e-16	-0.590906	-0.68924	-0.461445	-0.623052
GOBP name	neutrophil chemotaxis	14	0.606932	0.634678	7.9618e-05	4.0211e-05	0.00542272	0.0013357	1.64689	0.759128	0.819613	0.921827
GOBP name	regulation of immunoglobulin secretion	8	0.796422	0.24264	8.98829e-05	0.235031	0.00607084	0.811644	1.73914	0.257747	1.90772	0.278897
GOMF name	cytokine binding	41	0.352832	0.567269	9.10897e-05	3.81331e-10	0.00452195	3.31282e-08	0.219486	0.549716	0.114005	0.724184
GOBP name	antigen processing and presentation of exogenous peptide antigen	8	0.795177	0.877095	9.21928e-05	1.76625e-05	0.0061754	0.00064776	1.61526	1.6569	1.515	1.61305
GOCC name	intracellular membrane-bounded organelle	2239	-0.0674202	-0.12972	9.56172e-05	7.96795e-14	0.00168924	2.91242e-12	-0.531628	-0.522987	-0.371889	-0.568243
GOBP name	vesicle-mediated transport	274	-0.139747	-0.210031	9.66933e-05	5.4877e-09	0.00642376	5.42412e-07	-0.712127	-0.75899	-0.620766	-0.773751
GOBP name	regulation of chemokine production	17	0.544295	0.453757	9.70919e-05	0.00122103	0.00639781	0.0221398	1.30946	0.553009	0.831353	0.695175
GOBP name	nucleic acid metabolic process	807	-0.087112	-0.193299	9.86888e-05	8.03844e-18	0.00645058	8.14394e-15	-0.579816	-0.712699	-0.465669	-0.625054
Keywords	Cellcycle	202	-0.160665	-0.313591	0.000103663	4.67661e-14	0.00131307	1.05011e-12	-0.773358	-0.891267	-0.656534	-0.842849
GOMF name	kinase binding	151	-0.184645	-0.251614	0.000104289	1.42039e-07	0.00483206	5.92303e-06	-0.866211	-0.857757	-0.678699	-0.761108
GOCC name	plasma lipoprotein particle	18	0.526126	0.559464	0.000106	4.08833e-05	0.00184197	0.000515908	1.14071	1.21737	0.38856	0.714126
GOCC name	leading edge membrane	48	-0.321841	-0.0944356	0.000113814	0.259763	0.00194585	0.654035	-1.12928	-0.601525	-1.04932	-0.636345
GOCC name	ESCRT I complex	8	-0.78275	-0.547837	0.000118522	0.00733691	0.00199418	0.0477124	-2.70776	-1.29752	-2.7608	-1.32899
GOBP name	actin filament bundle assembly	24	-0.45142	-0.502348	0.000124077	2.13225e-05	0.00804513	0.000768086	-1.43707	-1.24682	-1.58725	-1.08047
GOBP name	regulation of acute inflammatory response	14	0.589294	0.610658	0.000127684	7.78717e-05	0.00821335	0.0023204	0.864681	1.13185	0.887395	1.09955
GOBP name	regulation of cytokine secretion	21	0.481338	0.27969	0.000128514	0.0267958	0.0082016	0.205663	0.718868	0.126866	0.504528	0.507786
Keywords	Celldivision	134	-0.193023	-0.343442	0.000128722	1.19982e-11	0.00158972	2.19524e-10	-0.840961	-0.942066	-0.746516	-0.895672
GOMF name	small conjugating protein binding	47	-0.322061	-0.161978	0.000132526	0.0557541	0.00600686	0.378656	-1.01615	-0.671327	-0.869954	-0.647595
GOMF name	iron ion binding	37	0.362564	0.112747	0.000132553	0.2369	0.00588026	0.987874	0.449579	-0.242258	0	-0.338947
GOMF name	mRNA 3'-UTR binding	18	-0.518321	NA	0.000134035	NA	0.00582216	NA	-1.4407	NA	-1.27392	NA
GOMF name	oxidoreductase activity, acting on paired donors, with incorporation or reduction of molecular oxygen, 2-oxoglutarate as one donor, and incorporation of one atom each of oxygen into both donors	13	0.609351	0.278308	0.000134752	0.0826868	0.00573385	0.48157	0.493539	0.120522	0.302733	0.246864
GOCC name	cell cortex	58	-0.289695	-0.324514	0.000136733	2.11813e-05	0.00226464	0.000287848	-1.0855	-0.919448	-0.885166	-0.847788
GOBP name	regulation of leukocyte migration	60	0.284517	0.435804	0.000139533	6.37649e-09	0.0088353	6.15255e-07	0.434955	0.477937	0.0613035	0.69293
GOBP name	ribonucleoprotein complex assembly	89	-0.23377	-0.18831	0.000145318	0.00232209	0.00913024	0.0364033	-0.877895	-0.776362	-0.738156	-0.62361
GOBP name	regulation of defense response	101	0.21901	0.269541	0.000152978	3.52553e-06	0.00953759	0.000159634	0.196448	0.174997	0	0.349412
GOBP name	positive regulation of lymphocyte differentiation	22	0.464933	0.230484	0.000153467	0.0618156	0.00949507	0.352084	0.575539	0.0173021	0.132105	0.105336
GOBP name	positive regulation of protein secretion	30	0.397231	0.291018	0.000161124	0.00593788	0.00989324	0.0746148	0.550082	0.174293	0.215142	0.543281
GOBP name	regulation of response to external stimulus	180	0.164991	0.329987	0.000161401	5.91922e-14	0.00983577	2.08588e-11	-0.03719	0.271319	0	0.506308
GOCC name	ruffle membrane	34	-0.373	-0.113091	0.000163117	0.255264	0.00266006	0.644238	-1.25079	-0.662231	-1.21764	-0.662031
GOBP name	protein activation cascade	20	0.483004	0.425375	0.00017658	0.00101204	0.0106804	0.0189	0.811894	0.776506	0.816421	0.704696
GOCC name	occluding junction	40	-0.341446	-0.300177	0.000183393	0.00106394	0.00294541	0.0103465	-1.21008	-0.909108	-1.17732	-0.935611
GOCC name	tight junction	40	-0.341446	-0.300177	0.000183393	0.00106394	0.00290145	0.0102525	-1.21008	-0.909108	-1.17732	-0.935611
GOBP name	posttranscriptional regulation of gene expression	210	-0.15155	-0.0813355	0.000191553	0.046342	0.0115003	0.294128	-0.740933	-0.580262	-0.681191	-0.5687
GOMF name	transferase activity, transferring hexosyl groups	56	0.287444	0.496774	0.000199705	1.58024e-10	0.00832771	1.56896e-08	-0.0174926	0.502599	0.0241213	0.568966
Keywords	Coiledcoil	630	-0.0916748	-0.228018	0.000208811	4.3487e-20	0.00251592	1.13066e-18	-0.634554	-0.709794	-0.442312	-0.747433
GOCC name	cortical cytoskeleton	34	-0.366722	-0.26417	0.000209939	0.00787339	0.00327257	0.0505806	-1.45359	-0.772102	-0.965229	-0.850148
GOMF name	ion transmembrane transporter activity	57	0.283892	NA	0.000210844	NA	0.0086198	NA	0.254761	NA	0	NA
GOBP name	positive regulation of cytoskeleton organization	71	-0.254747	-0.213384	0.000211186	0.00200942	0.0125858	0.0326379	-0.803373	-0.717026	-1.03866	-0.848664
GOBP name	regulation of T cell activation	65	0.265961	0.122784	0.000212366	0.0887976	0.0125637	0.448973	0.103128	-0.112658	0	-0.228189
GOBP name	antigen processing and presentation of exogenous antigen	10	0.673516	0.764658	0.000213825	2.87617e-05	0.0125583	0.000996212	1.2707	1.30894	1.03474	1.56541
GOBP name	cytoskeleton organization	274	-0.132153	-0.260961	0.000227017	4.29934e-13	0.0132372	1.12407e-10	-0.714334	-0.8225	-0.575993	-0.814677
Keywords	Celladhesion	189	0.157497	0.46731	0.000227364	1.3424e-27	0.00267423	6.02861e-26	-0.20718	0.403674	-0.0278918	0.50483
GOBP name	positive regulation of response to external stimulus	87	0.227481	0.399882	0.000256371	1.59687e-10	0.0148421	2.44201e-08	0.170831	0.461014	0	0.669508
GOBP name	cellular component organization	1303	-0.0691365	-0.0894357	0.000264674	2.65132e-06	0.0150013	0.0001235	-0.543037	-0.497217	-0.416078	-0.591645
GOCC name	protein-lipid complex	19	0.479778	0.512611	0.000281893	0.000112725	0.00433053	0.00134257	1.03493	1.11102	0.346588	0.680408
GOBP name	complement activation, classical pathway	10	0.660104	0.360082	0.000285209	0.0488586	0.0160529	0.304849	1.09136	0.551435	0.984725	0.32578
GOBP name	cytokine-mediated signaling pathway	48	0.30215	0.338794	0.000291232	5.27684e-05	0.0162789	0.00168381	0.60851	0.324573	0.176925	0.263221
Keywords	Lipidmetabolism	61	0.268115	0.166876	0.00029599	0.0249856	0.00340044	0.0828383	0.108736	0.0936229	0	-0.272539
GOBP name	negative regulation of protein polymerization	29	-0.387062	NA	0.000300015	NA	0.016655	NA	-1.11352	NA	-1.02335	NA
GOMF name	GDP binding	33	-0.360496	-0.610305	0.000330377	1.45594e-09	0.0132468	1.01188e-07	-1.11478	-1.73398	-1.02403	-1.43191
GOBP name	positive regulation of translation	39	-0.331217	-0.138672	0.000338963	0.135386	0.0185628	0.588053	-1.07077	-0.596863	-0.82417	-0.703579
Keywords	GPI-anchor	36	0.344601	0.634964	0.000339258	4.99149e-11	0.00380894	7.95418e-10	0.377924	0.717115	0.0185311	0.734183
GOCC name	microtubule	118	-0.192065	-0.233395	0.000341131	1.47815e-05	0.0051657	0.000214636	-0.786463	-0.739098	-0.700584	-0.779633
GOBP name	establishment or maintenance of bipolar cell polarity	10	-0.650566	-0.438242	0.000348958	0.0165119	0.0187305	0.150033	-1.66478	-1.27885	-1.78089	-1.06625
GOBP name	establishment or maintenance of apical/basal cell polarity	10	-0.650566	-0.438242	0.000348958	0.0165119	0.0186073	0.149865	-1.66478	-1.27885	-1.78089	-1.06625
GOBP name	immune effector process	88	0.221062	0.176459	0.000353472	0.00453721	0.0187248	0.0604837	0.189443	0.00943427	0	-0.242507
GOCC name	cell projection membrane	67	-0.252567	-0.130622	0.000356728	0.0661174	0.0053258	0.25672	-0.933522	-0.657417	-0.886621	-0.685853
GOBP name	regulation of lymphocyte activation	88	0.220883	0.112916	0.000357381	0.0693482	0.0188089	0.380804	0.00312374	-0.159819	0	-0.218179
GOCC name	proteinaceous extracellular matrix	119	0.190064	0.601831	0.00037208	3.39634e-29	0.00547784	2.11772e-27	-0.155788	0.706592	0	0.712744
GOMF name	Rho GTPase binding	17	-0.49699	-0.208478	0.000372277	0.137326	0.0146452	0.678492	-1.36354	-0.858078	-1.21038	-0.63821
GOBP name	positive regulation of T cell proliferation	20	0.458345	0.301851	0.000372426	0.0196689	0.0194743	0.169232	0.434582	0.462931	0.63758	0.608501
GOMF name	adenyl ribonucleotide binding	370	-0.111013	-0.0901885	0.000374931	0.00402619	0.0144765	0.0571061	-0.662433	-0.510862	-0.600646	-0.587737
GOMF name	adenyl nucleotide binding	375	-0.110329	-0.0890281	0.000375353	0.00428406	0.0142293	0.0583808	-0.660066	-0.508931	-0.604069	-0.591172
GOCC name	cell projection	402	-0.106562	-0.103655	0.00039257	0.000599367	0.00570034	0.00605075	-0.65318	-0.547622	-0.522275	-0.647459
GOCC name	autophagic vacuole	12	-0.588509	-0.318601	0.000395925	0.056285	0.00567135	0.22859	-1.36563	-0.989151	-1.31468	-0.719837
GOMF name	hydrolase activity, hydrolyzing O-glycosyl compounds	30	0.372682	0.709938	0.000400004	1.926e-11	0.014893	2.36218e-09	0.308103	1.24456	0.0607583	1.16444
GOBP name	regulation of response to stimulus	742	0.0818508	0.177861	0.00040078	1.93612e-14	0.0208226	8.25907e-12	-0.304012	-0.0934718	-0.0428169	-0.197251
GOBP name	lipid metabolic process	150	0.168751	0.179089	0.000407745	0.000188669	0.0210495	0.00486994	-0.112489	0.00739451	0	-0.165399
GOMF name	cytokine receptor activity	20	0.454655	0.595356	0.000415184	4.21028e-06	0.015187	0.000137163	0.544202	0.621032	0.537588	0.724417
GOBP name	protein glycosylation	57	0.27014	0.469161	0.000421636	1.0956e-09	0.0212258	1.30586e-07	0.0232	0.431156	0	0.48002
GOBP name	macromolecule glycosylation	57	0.27014	0.469161	0.000421636	1.0956e-09	0.0210948	1.32535e-07	0.0232	0.431156	0	0.48002
Keywords	Chemotaxis	26	0.397427	0.549594	0.000438013	1.30413e-06	0.0048084	1.15043e-05	0.964635	1.01091	0.364533	0.963651
GOBP name	ribosomal small subunit biogenesis	13	-0.560592	-0.474217	0.000444533	0.00310814	0.0221039	0.0453083	-1.62584	-1.35173	-1.41091	-1.01059
GOBP name	Rab protein signal transduction	26	-0.39685	-0.513852	0.000446513	6.0561e-06	0.022067	0.000265323	-1.20165	-1.39549	-0.897311	-1.15596
GOCC name	cell-cell junction	139	-0.173431	-0.11694	0.000462106	0.018777	0.0065311	0.101549	-0.882989	-0.577267	-0.734173	-0.699273
Keywords	Transferase	314	0.117552	0.0947557	0.000476201	0.00506518	0.00511398	0.0217582	-0.276395	-0.237129	0	-0.258579
GOBP name	establishment of organelle localization	61	-0.258838	-0.247867	0.000476604	0.000869851	0.0234114	0.016667	-1.20708	-0.736765	-0.829642	-0.841027
GOBP name	response to stress	685	0.0832738	0.140653	0.000489016	4.59718e-09	0.0238763	4.77694e-07	-0.249735	-0.17178	-0.107938	-0.325461
GOBP name	establishment or maintenance of cell polarity	41	-0.314285	-0.205829	0.00049092	0.0230912	0.0238258	0.187154	-1.22039	-0.769133	-1.04443	-0.720937
GOMF name	substrate-specific transmembrane transporter activity	67	0.246558	NA	0.000491674	NA	0.0176748	NA	0.155866	NA	0	NA
GOBP name	negative regulation of protein secretion	10	0.63387	0.483145	0.000493661	0.00821656	0.0238162	0.0943275	0.819398	0.502266	0.454123	0.648426
GOCC name	ruffle	48	-0.289643	-0.225506	0.00051465	0.00712207	0.00717801	0.0466012	-1.09786	-0.626907	-0.983012	-0.859475
GOMF name	ATP binding	364	-0.109196	-0.0849057	0.000514695	0.00719728	0.0181888	0.0903995	-0.660002	-0.500282	-0.593388	-0.587737
GOCC name	cytosolic part	39	-0.320785	-0.209976	0.000519144	0.0237606	0.00714666	0.122859	-1.01639	-0.728971	-1.00515	-0.725513
GOBP name	carbohydrate catabolic process	46	0.29466	0.300286	0.000541045	0.000450084	0.0259477	0.00975383	0.0197609	0.0740752	0	0.387004
Keywords	Transport	395	-0.104516	-0.172532	0.000561524	1.45053e-08	0.00590198	1.59236e-07	-0.582444	-0.674625	-0.574373	-0.720847
Keywords	Calcium	269	0.124684	0.339381	0.000563265	9.41431e-21	0.00579694	2.58371e-19	-0.258092	0.238676	-0.0126227	0.175091
GOMF name	protein kinase binding	133	-0.174383	-0.224858	0.000567648	9.73107e-06	0.0197258	0.000289847	-0.837336	-0.80062	-0.66947	-0.742999
GOBP name	defense response to Gram-positive bacterium	14	0.529786	0.622336	0.0005731	5.66343e-05	0.0271636	0.00179305	0.927446	0.959347	0.493864	0.931335
GOCC name	midbody	60	-0.256386	-0.359265	0.00059831	1.69479e-06	0.00813089	2.94504e-05	-0.99258	-1.07384	-0.88308	-0.874049
GOBP name	negative regulation of organelle organization	74	-0.230242	-0.189932	0.000631612	0.00501803	0.0297629	0.065493	-0.866437	-0.607229	-0.744147	-0.832571
GOBP name	branching involved in salivary gland morphogenesis	8	0.694152	0.530457	0.000641382	0.00942903	0.0300485	0.103976	1.30685	0.456396	0.994884	0.749656
GOBP name	cellular protein localization	114	-0.185442	-0.127779	0.000671863	0.0196914	0.0312957	0.169246	-0.758102	-0.628067	-0.809505	-0.642663
GOBP name	leukocyte migration	46	0.289168	0.407179	0.000686067	1.95646e-06	0.0317747	9.84911e-05	0.479694	0.527019	0.111709	0.485027
GOBP name	ribonucleoprotein complex subunit organization	92	-0.205378	-0.190313	0.000693469	0.00175787	0.0317546	0.0295591	-0.825748	-0.775111	-0.686354	-0.640424
GOBP name	cytokinesis	33	-0.340414	-0.54375	0.00069833	7.06552e-08	0.0317975	5.55981e-06	-1.30533	-1.48552	-1.12349	-1.09868
GOBP name	negative regulation of protein complex assembly	38	-0.316767	NA	0.000716004	NA	0.0324202	NA	-1.07652	NA	-0.98256	NA
GOBP name	glycosylation	58	0.25697	0.470635	0.000716581	6.97442e-10	0.032266	8.83245e-08	0.00406422	0.428244	-0.00335487	0.473636
Keywords	Polymorphism	56	0.261455	0.087675	0.000716701	0.258868	0.00722551	0.521962	-0.0164899	-0.272148	0	-0.262978
GOBP name	positive regulation of production of molecular mediator of immune response	10	0.614839	0.425714	0.000725995	0.0198663	0.0325093	0.170388	0.981331	0.323434	0.640483	0.499889
GOMF name	heme binding	16	0.485793	NA	0.000737286	NA	0.0252007	NA	0.790808	NA	0.0189444	NA
GOCC name	anchored to membrane	38	0.315579	0.631063	0.000749808	1.96975e-11	0.0100607	5.79983e-10	0.313805	0.708433	0	0.734183
GOBP name	cellular biosynthetic process	732	-0.0781893	-0.169435	0.00077121	4.08518e-13	0.0343443	1.10368e-10	-0.608692	-0.67822	-0.419342	-0.63693
GOBP name	cellular component biogenesis at cellular level	40	-0.306102	-0.391389	0.000797599	1.97582e-05	0.0353253	0.000721351	-1.0195	-1.19531	-0.983656	-0.935513
GOBP name	cellular localization	149	-0.160529	-0.157705	0.000802423	0.00104805	0.0353459	0.0195274	-0.732193	-0.666935	-0.720403	-0.716059
GOMF name	UDP-glycosyltransferase activity	45	0.287838	0.527487	0.000829014	1.08079e-09	0.0278789	7.77054e-08	-0.0221388	0.533807	0.00716718	0.575547
GOBP name	positive regulation of organelle organization	128	-0.172101	-0.156205	0.00084112	0.00256076	0.0368501	0.0391603	-0.723469	-0.608441	-0.705519	-0.758532
GOBP name	RNA metabolic process	698	-0.0791276	-0.177553	0.000842098	8.941e-14	0.0366947	3.01945e-11	-0.568909	-0.703965	-0.450118	-0.591852
GOMF name	lipoprotein particle binding	13	0.532445	0.549675	0.000850574	0.000609541	0.0277101	0.0114495	0.659354	0.452187	0.715085	0.555648
GOMF name	protein-lipid complex binding	13	0.532445	0.549675	0.000850574	0.000609541	0.0281499	0.0115536	0.659354	0.452187	0.715085	0.555648
GOBP name	asymmetric protein localization	8	-0.677083	-0.355384	0.00086987	0.0819869	0.0377021	0.429544	-1.93006	-0.963176	-1.41972	-0.995287
GOMF name	protein domain specific binding	174	-0.147988	NA	0.000870027	NA	0.0279078	NA	-0.813558	NA	-0.750645	NA
GOBP name	monosaccharide metabolic process	72	0.22662	0.155092	0.000903769	0.0237888	0.038963	0.191278	-0.00708219	-0.173654	0	-0.228419
GOMF name	low-density lipoprotein particle binding	10	0.601609	0.591051	0.000943532	0.00122351	0.029807	0.0204082	0.866209	0.484112	0.936628	0.409642
GOBP name	Rho protein signal transduction	20	-0.425693	-0.252906	0.000948555	0.0506564	0.0406775	0.309864	-1.25809	-0.946853	-1.17534	-0.768077
GOBP name	response to bacterium	46	0.281189	0.333987	0.000962038	9.51551e-05	0.0410385	0.0027156	0.33877	0.33285	0.330341	0.622316
Keywords	VitaminC	9	0.631735	0.541815	0.000985547	0.00492026	0.00973721	0.0213211	0.574093	0.583464	0.302733	0.769007
GOMF name	L-ascorbic acid binding	9	0.631735	0.541815	0.000985547	0.00492026	0.0306696	0.0657611	0.574093	0.583464	0.302733	0.769007
GOCC name	membrane-bounded organelle	2848	-0.0593626	-0.0495209	0.00100056	0.00629917	0.0132574	0.0422603	-0.506699	-0.443766	-0.348543	-0.519967
GOCC name	extracellular matrix part	100	0.191226	0.561066	0.0010025	7.50245e-22	0.0131191	3.78695e-20	-0.161816	0.676026	0	0.735074
GOBP name	organ development	323	0.109217	0.17321	0.00100657	2.09457e-07	0.0427135	1.48917e-05	-0.302735	-0.088188	0	-0.236498
GOBP name	multicellular organismal process	587	0.0835925	0.24121	0.00102998	4.26624e-21	0.0434791	8.64446e-18	-0.312519	-0.00974287	-0.132768	-0.0883516
GOMF name	peptide antigen binding	15	0.487699	0.812898	0.00103314	5.23036e-08	0.031678	2.47848e-06	1.00781	1.79181	1.39907	1.64835
GOBP name	protein complex subunit organization	238	-0.1256	-0.0739068	0.00103844	0.0547565	0.0436092	0.326805	-0.703906	-0.494199	-0.666772	-0.563614
GOBP name	antigen processing and presentation of peptide antigen	19	0.433168	0.764383	0.00104319	8.51219e-09	0.043583	7.93003e-07	0.817175	1.55483	0.670401	1.55306
Keywords	mRNAsplicing	155	-0.154008	-0.0310188	0.00104698	0.511182	0.0101413	0.856013	-0.658983	-0.518168	-0.662994	-0.463069
Keywords	Complementpathway	9	0.624638	0.32981	0.00112355	0.086928	0.0106738	0.228417	0.863351	0.550967	0.88269	0.0959112
GOCC name	rough endoplasmic reticulum	13	0.519348	NA	0.00113897	NA	0.0147232	NA	0.348182	NA	0.634044	NA
GOBP name	biosynthetic process	748	-0.074926	-0.16026	0.00115189	4.53307e-12	0.0476331	1.02057e-09	-0.602646	-0.660068	-0.38725	-0.632218
GOCC name	extrinsic to internal side of plasma membrane	27	-0.360574	-0.507745	0.00115238	5.23129e-06	0.0147172	8.27636e-05	-1.2607	-1.49646	-1.34031	-1.37431
GOBP name	positive regulation of leukocyte proliferation	34	0.321459	0.12901	0.00115715	0.194359	0.0476078	0.721613	0.211354	-0.0383224	0.0150153	-0.0679697
GOMF name	ubiquitin protein ligase binding	81	-0.209226	-0.221307	0.00116771	0.000631368	0.0352851	0.0116496	-0.806361	-0.807002	-0.847355	-0.765961
GOBP name	response to biotic stimulus	189	0.138654	0.19061	0.00117266	8.98294e-06	0.048002	0.000365863	-0.0106135	-0.0122968	0	-0.129741
GOBP name	positive regulation of mononuclear cell proliferation	32	0.330594	0.140554	0.00118471	0.170058	0.0482517	0.674327	0.237109	-0.00507099	0.0150153	-0.0679697
Keywords	Innateimmunity	55	0.252398	0.235099	0.00120795	0.00269299	0.011259	0.0125503	0.222339	0.195725	0	0.0635128
GOBP name	regulation of T cell differentiation	27	0.358696	0.162164	0.00122292	0.145704	0.0488266	0.615066	0.356931	-0.108971	0	-0.204981
GOBP name	leukocyte chemotaxis	33	0.323734	0.338482	0.00126363	0.000793837	0.0502045	0.0156166	0.573068	0.350136	0.215178	0.0372922
GOCC name	blood microparticle	52	0.258296	0.346765	0.00127242	1.66878e-05	0.0160568	0.000235854	0.0167406	0.36428	0	0.0945537
GOMF name	tetrapyrrole binding	17	0.449566	NA	0.00128467	NA	0.0382647	NA	0.712962	NA	0	NA
GOMF name	cargo receptor activity	25	0.37103	0.470443	0.00128577	4.86061e-05	0.0377582	0.0012359	0.214343	0.447651	0.403718	0.348084
GOMF name	isomerase activity	56	0.248594	NA	0.00129679	NA	0.0375529	NA	-0.0255068	NA	0	NA
GOBP name	cellular nitrogen compound metabolic process	990	-0.0666684	-0.17683	0.00129972	2.07434e-17	0.0513865	1.86806e-14	-0.54423	-0.694047	-0.416848	-0.604868
Keywords	Ublconjugation	408	-0.0956694	-0.141879	0.00135563	2.25814e-06	0.0124015	1.89071e-05	-0.629252	-0.608877	-0.507739	-0.624302
GOMF name	hydrolase activity, acting on glycosyl bonds	39	0.296079	0.575517	0.00135823	5.75292e-10	0.0382692	4.28387e-08	0.207147	0.876194	-0.0360991	0.875605
Keywords	Lipid-binding	53	-0.253851	-0.335405	0.00139045	2.62847e-05	0.0124888	0.000188183	-1.05106	-0.898996	-0.844926	-0.913323
Keywords	Ublconjugationpathway	169	-0.143436	-0.229523	0.00146135	4.02179e-07	0.0128912	3.89561e-06	-0.662527	-0.802484	-0.676751	-0.700177
GOMF name	transmembrane receptor protein kinase activity	33	0.318765	0.584819	0.00150028	6.76891e-09	0.0406246	4.03233e-07	0.147481	0.569395	0	0.639388
GOCC name	recycling endosome membrane	16	-0.456783	-0.432311	0.00150476	0.00279508	0.0187653	0.0238934	-1.61684	-1.23435	-1.26208	-0.961356
GOMF name	catalytic activity	1303	0.0601242	0.0259117	0.0015132	0.173646	0.040449	0.802775	-0.390689	-0.367447	-0.155455	-0.466715
GOMF name	translation initiation factor activity	37	-0.300877	-0.273917	0.00151684	0.00405922	0.040033	0.0568018	-0.98878	-1.0722	-0.82417	-0.667702
Keywords	Glycosidase	31	0.328411	0.654538	0.00152043	3.18765e-10	0.013177	4.63147e-09	0.213	1.17817	0	1.16389
GOBP name	positive regulation of chemotaxis	55	0.246988	0.454945	0.00153696	6.36544e-09	0.0590383	6.2159e-07	0.24667	0.514139	0	0.69129
Keywords	Initiationfactor	36	-0.304587	-0.287318	0.00153899	0.00294495	0.0128857	0.0132255	-1.00016	-1.09388	-0.950032	-0.670405
Keywords	Ligase	122	-0.166781	-0.246128	0.00157147	3.43592e-06	0.0129384	2.73766e-05	-0.764855	-0.826165	-0.685027	-0.806318
GOCC name	triglyceride-rich lipoprotein particle	10	0.574377	0.456275	0.00159313	0.0125584	0.0196362	0.0723474	1.23998	0.962306	0.654575	0.554189
GOCC name	very-low-density lipoprotein particle	10	0.574377	0.456275	0.00159313	0.0125584	0.0194105	0.0727428	1.23998	0.962306	0.654575	0.554189
GOMF name	Rac GTPase binding	12	-0.522798	-0.199909	0.00164837	0.23103	0.0429606	0.973126	-1.45641	-0.79106	-1.27885	-0.631405
GOBP name	biological adhesion	318	0.105167	0.368211	0.00166633	6.25697e-28	0.0622376	5.07127e-24	-0.331608	0.213696	-0.0865978	0.33579
GOMF name	cation transmembrane transporter activity	44	0.273625	NA	0.00167398	NA	0.0430895	NA	0.0920465	NA	0.0407827	NA
GOCC name	microtubule organizing center	169	-0.14154	-0.267976	0.00168833	3.2794e-09	0.0203367	7.90037e-08	-0.72907	-0.799487	-0.538153	-0.811556
GOBP name	regulation of cell proliferation	432	0.0913447	0.198786	0.0016989	1.06638e-11	0.0625889	2.01e-09	-0.235543	-0.0801414	0	-0.0931208
Keywords	EGF-likedomain	90	0.191735	0.58219	0.00173074	2.863e-21	0.0140162	8.83951e-20	-0.125798	0.602621	0	0.704751
GOMF name	ligase activity	135	-0.157248	-0.261855	0.00174508	2.12344e-07	0.0443719	8.35353e-06	-0.744689	-0.852744	-0.667554	-0.815786
GOCC name	postsynaptic density	38	-0.29302	-0.175955	0.00174969	0.0614268	0.0208389	0.242053	-1.13149	-0.717243	-0.972014	-0.818877
GOMF name	transferase activity, transferring glycosyl groups	76	0.207561	0.345419	0.00179858	2.33834e-07	0.0451812	8.70612e-06	-0.0988899	0.19723	-0.0360669	0.327176
GOBP name	cell adhesion	317	0.104311	0.367613	0.00184634	9.06928e-28	0.0671057	3.67533e-24	-0.332655	0.213955	-0.0878154	0.33674
Keywords	ATP-binding	343	-0.100593	-0.0966414	0.00184726	0.00290921	0.0147185	0.0133069	-0.654377	-0.514649	-0.568549	-0.596558
GOMF name	dioxygenase activity	9	0.595596	NA	0.00189543	NA	0.0470472	NA	0.776401	NA	1.14545	NA
GOCC name	actin cytoskeleton	93	-0.186994	-0.199653	0.00190347	0.000969242	0.0224186	0.00951293	-0.847387	-0.658116	-0.721694	-0.742484
Keywords	NADP	39	0.286279	NA	0.00195259	NA	0.0153108	NA	0.0211035	NA	0	NA
GOBP name	positive regulation of multicellular organismal process	188	0.13246	0.24184	0.00198402	1.91533e-08	0.0705285	1.7059e-06	-0.262142	0.102474	0	0.0268029
GOBP name	ribonucleoprotein complex biogenesis	38	-0.28951	-0.387069	0.00198654	3.87898e-05	0.0703095	0.00129379	-0.998102	-1.18822	-0.933055	-0.935513
Keywords	Heparin-binding	46	0.26294	0.556076	0.00202087	8.15454e-11	0.0155986	1.22071e-09	-0.0742294	0.905371	0	0.671792
GOMF name	oxidoreductase activity, acting on single donors with incorporation of molecular oxygen, incorporation of two atoms of oxygen	8	0.627038	NA	0.00204615	NA	0.0496072	NA	0.873451	NA	1.20074	NA
GOBP name	heart development	66	0.219301	0.216606	0.00209038	0.00248797	0.073028	0.0383365	-0.124269	0.137387	0	-0.182579
GOBP name	regulation of leukocyte chemotaxis	43	0.270502	0.398343	0.00212862	6.73743e-06	0.0740448	0.000284411	0.389372	0.456051	0.224448	0.69129
GOCC name	late endosome membrane	31	-0.318101	-0.282781	0.00213187	0.00658359	0.0248328	0.0433453	-1.38566	-1.06275	-1.02572	-0.860416
GOBP name	positive regulation of cytokine production	73	0.207806	0.281932	0.00218352	3.51516e-05	0.0756299	0.0011871	-0.0270853	0.220574	0	0.349412
GOBP name	positive regulation of phagocytosis	10	0.556525	0.612913	0.00222052	0.000799584	0.0765844	0.0156916	0.505699	0.849435	0.428865	0.679028
GOCC name	receptor complex	68	0.214201	0.362492	0.00228823	2.79204e-07	0.0263644	5.48067e-06	-0.0690159	0.152994	0	0.520586
GOBP name	regulation of multicellular organismal process	712	0.0716417	0.189376	0.00231024	1.08909e-15	0.0793411	6.79004e-13	-0.321059	-0.107104	-0.121952	-0.173181
GOBP name	macromolecule metabolic process	1611	-0.0547083	-0.0577572	0.00231153	0.00136728	0.0790505	0.0243023	-0.51845	-0.476376	-0.392637	-0.531275
GOBP name	cell division	134	-0.153592	-0.275121	0.00231346	5.59014e-08	0.0787841	4.57657e-06	-0.795285	-0.81104	-0.66993	-0.821886
GOMF name	calcium ion binding	243	0.115468	0.324881	0.00232664	1.50648e-17	0.0539005	3.49001e-15	-0.285524	0.139876	-0.0397946	0.126666
GOCC name	lamellipodium	75	-0.203204	-0.241726	0.00239522	0.000324802	0.0273004	0.00347768	-0.803327	-0.73316	-0.707351	-0.890277
GOCC name	ribosome	33	-0.3045	-0.48883	0.00242485	1.26516e-06	0.0273441	2.23511e-05	-1.18588	-1.32142	-1.16	-0.992361
GOCC name	nucleoplasm part	348	-0.0966831	-0.179911	0.00259022	2.41559e-08	0.0289014	5.44793e-07	-0.654025	-0.701099	-0.380186	-0.64082
GOCC name	myelin sheath	95	-0.17937	-0.133987	0.00261703	0.0252648	0.0288964	0.130003	-0.886626	-0.61339	-0.758858	-0.606849
GOMF name	enzyme binding	475	-0.0839285	-0.127794	0.00263539	5.18053e-06	0.0603822	0.000166175	-0.634332	-0.599011	-0.48757	-0.63821
GOCC name	stress granule	25	-0.344997	-0.227479	0.00276008	0.0495002	0.0298539	0.211573	-1.12414	-0.863104	-1.19545	-0.594895
GOBP name	protein modification by small protein conjugation or removal	162	-0.137419	-0.246733	0.00281357	9.3835e-08	0.0919514	7.10778e-06	-0.702323	-0.81106	-0.6675	-0.766319
GOBP name	positive regulation of tumor necrosis factor production	14	0.459038	0.463282	0.002844	0.00272331	0.0914707	0.0405743	0.501109	0.836122	0.188857	0.379646
GOBP name	antigen processing and presentation of peptide antigen via MHC class I	18	0.403705	0.761663	0.0029352	2.3355e-08	0.0940308	2.05752e-06	0.727065	1.58063	0.622704	1.56541
GOBP name	positive regulation of defense response	42	0.263687	0.509802	0.00308038	1.23572e-08	0.0979078	1.11283e-06	0.20754	0.77922	0	0.822158
Keywords	mRNAprocessing	178	-0.129977	-0.0481114	0.00311344	0.276121	0.0236622	0.545614	-0.62361	-0.535901	-0.580812	-0.467437
GOMF name	serine-type endopeptidase inhibitor activity	38	0.276646	0.497552	0.00312832	1.22976e-07	0.0693888	5.23275e-06	-0.0804795	0.502878	0	0.758451
GOMF name	acetylgalactosaminyltransferase activity	13	0.471165	0.512164	0.0031586	0.00140587	0.0693229	0.0227227	0.21561	0.576641	0.185208	0.48002
GOBP name	antigen processing and presentation	31	0.304715	0.409273	0.00326127	8.40166e-05	0.102056	0.0024762	0.478984	0.530895	0	0.547453
GOBP name	cell cycle	94	-0.175606	-0.276048	0.00337769	4.52538e-06	0.10489	0.000203768	-0.811739	-0.851571	-0.738765	-0.816522
GOBP name	multi-organism process	165	0.133423	0.173654	0.00343085	0.000150369	0.106134	0.00400902	-0.186737	-0.0535488	0	-0.133171
GOCC name	heterotrimeric G-protein complex	9	-0.55918	-0.698402	0.00354291	0.000289014	0.0379342	0.00322479	-1.85162	-2.25577	-1.46898	-2.05781
GOBP name	establishment of chromosome localization	21	-0.366287	-0.395358	0.00356832	0.00174632	0.108727	0.0295489	-1.46614	-1.08062	-1.31588	-1.08473
GOBP name	positive regulation of behavior	56	0.224551	0.454225	0.00366562	4.93147e-09	0.110858	4.99619e-07	0.104871	0.504958	0	0.680399
GOBP name	regulation of tumor necrosis factor production	27	0.322004	0.40339	0.00369937	0.000295682	0.11064	0.00702788	0.232634	0.482662	0	0.263636
GOBP name	cellular chemical homeostasis	130	0.148271	0.158212	0.00375191	0.00208478	0.111389	0.033526	-0.107743	-0.0514738	0	-0.171085
GOBP name	positive regulation of cell migration	145	0.140615	0.315636	0.00375785	9.56359e-11	0.111158	1.5819e-08	-0.0819596	0.208981	0	0.238829
Keywords	Inflammatoryresponse	35	0.282375	0.256765	0.00378533	0.00878332	0.0283326	0.0347117	0.595569	0.106258	0.309417	0.349412
GOBP name	regulation of ERK1 and ERK2 cascade	58	0.219814	0.306092	0.00380401	6.05447e-05	0.112115	0.00188013	0.107264	0.221672	0	0.022405
GOBP name	positive regulation of cell motility	146	0.139849	0.312278	0.00383273	1.30909e-10	0.112552	2.08042e-08	-0.0829175	0.203092	-0.00466394	0.223605
GOBP name	negative regulation of blood pressure	11	0.500196	0.631008	0.00393557	0.000294607	0.113921	0.00702291	0.583003	0.944255	0.597551	1.12824
GOMF name	translation regulator activity	14	-0.442582	-0.478588	0.00401301	0.00195895	0.0836714	0.0304807	-1.45311	-1.16476	-1.32942	-1.13007
GOMF name	metal ion binding	963	0.060199	0.077133	0.00403609	0.000245788	0.0833193	0.00512468	-0.381963	-0.285633	-0.0949605	-0.398589
Keywords	SH3domain	74	-0.192759	-0.314862	0.00421955	3.29569e-06	0.0311113	2.71345e-05	-0.784091	-0.9554	-0.733857	-0.87568
GOMF name	cation binding	969	0.0597629	0.0773934	0.00422451	0.000226709	0.086354	0.00482335	-0.383307	-0.285049	-0.0949605	-0.398589
Keywords	Celljunction	169	-0.128916	-0.139183	0.0042348	0.00211778	0.0307646	0.0103583	-0.759233	-0.627951	-0.508398	-0.698843
GOBP name	protein modification by small protein conjugation	133	-0.144695	-0.253218	0.00423844	6.32843e-07	0.118457	3.74394e-05	-0.731583	-0.824331	-0.676751	-0.801845
GOBP name	positive regulation of inflammatory response	23	0.342985	0.608567	0.00430434	4.61934e-07	0.119067	2.92498e-05	0.485026	1.0347	0.228636	0.897353
GOMF name	peptidase regulator activity	85	0.179388	0.331708	0.00436862	1.56022e-07	0.0875825	6.37855e-06	-0.222538	0.228572	0	0.240785
Keywords	Hydrolase	393	0.0863682	0.200393	0.00445414	5.1192e-11	0.0318891	7.90277e-10	-0.299215	-0.0560066	-0.0949605	-0.0883516
GOMF name	ion binding	973	0.0593033	0.0778114	0.00446777	0.00020511	0.0887171	0.00440881	-0.385058	-0.28277	-0.0949605	-0.398589
GOBP name	defense response to Gram-negative bacterium	8	0.577615	0.759086	0.00450547	0.000203189	0.12254	0.00516253	1.12495	1.23804	0.727791	0.763667
GOCC name	cytoplasmic part	1974	-0.0491473	-0.0771898	0.00468776	9.86799e-06	0.0491982	0.000153824	-0.535765	-0.460523	-0.372332	-0.573701
Keywords	Glycosyltransferase	62	0.207655	0.361587	0.00472366	9.76937e-07	0.032866	8.77467e-06	-0.0874125	0.22806	-0.0360669	0.375174
GOBP name	cellular component biogenesis	42	-0.251679	-0.360207	0.00473066	5.72952e-05	0.127807	0.00180692	-0.926728	-1.14871	-0.917414	-0.895804
GOMF name	peptidase inhibitor activity	61	0.209053	0.387179	0.00477826	1.98311e-07	0.0939875	7.95149e-06	-0.148521	0.313536	0	0.395048
GOMF name	binding, bridging	32	-0.287234	-0.351989	0.00484367	0.000590493	0.0943837	0.0112952	-1.02696	-1.03337	-1.05428	-0.944311
GOBP name	vesicle organization	56	-0.217225	-0.403033	0.00494194	2.10045e-07	0.132193	1.48036e-05	-0.795108	-1.17897	-0.782054	-0.992844
GOBP name	response to other organism	104	0.159669	0.202682	0.00510983	0.000404087	0.135344	0.00894843	-0.10636	0.0615472	0	-0.127328
GOMF name	ligase activity, forming carbon-nitrogen bonds	95	-0.166824	-0.269254	0.00512677	6.92385e-06	0.0980671	0.000218731	-0.78941	-0.862833	-0.678699	-0.828144
GOCC name	endoplasmic reticulum-Golgi intermediate compartment	33	0.280933	0.373119	0.00514437	0.000217094	0.0534611	0.00252879	0.0933947	0.269936	0.0816511	0.652163
GOBP name	positive regulation of acute inflammatory response	8	0.568274	0.891021	0.00519829	1.29637e-05	0.137238	0.000495617	0.921224	1.91758	1.0305	1.56733
GOMF name	transmembrane receptor protein tyrosine kinase activity	28	0.304424	0.583136	0.00520142	9.98142e-08	0.0985906	4.33568e-06	0.131414	0.587892	0	0.691583
GOCC name	cell division site part	20	-0.358118	-0.552293	0.00542484	1.97282e-05	0.0558284	0.000271583	-1.28202	-1.43565	-1.19425	-1.15735
GOMF name	acid-amino acid ligase activity	82	-0.177835	-0.28501	0.00549968	9.50471e-06	0.100586	0.000287208	-0.767786	-0.856559	-0.685027	-0.844064
GOBP name	RNA processing	269	-0.100035	-0.116464	0.00565862	0.00134596	0.142432	0.0240287	-0.592677	-0.651024	-0.514482	-0.534626
GOCC name	actin filament bundle	39	-0.255393	-0.302354	0.00572409	0.00113119	0.0577861	0.0108023	-1.0783	-0.685692	-0.994221	-0.879838
GOBP name	cellular response to peptide hormone stimulus	54	-0.216417	-0.296843	0.00595041	0.000173553	0.147486	0.00453757	-0.793881	-1.13469	-0.873583	-0.865071
Keywords	FAD	19	0.363044	0.250983	0.00599873	0.0586753	0.041158	0.166584	0.186048	-0.0572631	0.0217419	0.260302
GOBP name	regulation of smooth muscle cell proliferation	32	0.279834	0.417627	0.00605714	4.56858e-05	0.148767	0.00149308	0.105937	0.444252	0.0569086	0.465848
GOBP name	lipoprotein metabolic process	10	0.49932	0.612415	0.00605847	0.000807497	0.14835	0.0157705	0.531482	0.900918	0.497548	0.79442
GOMF name	transcription factor binding	160	-0.12676	-0.191513	0.00615747	3.80741e-05	0.108799	0.00100487	-0.780024	-0.778717	-0.497309	-0.674331
Keywords	Hormone	26	0.308777	0.518251	0.00629971	5.03912e-06	0.0426309	3.95131e-05	0.30139	0.715793	0.155994	0.655371
GOMF name	phospholipid binding	82	-0.174731	-0.228629	0.00637662	0.00038207	0.111725	0.00758683	-0.78589	-0.774565	-0.71269	-0.852718
GOBP name	cation homeostasis	104	0.154336	0.204011	0.00679954	0.000370021	0.158819	0.00837714	-0.0792497	0.0519402	0	0.076661
GOBP name	regulation of interferon-gamma production	18	0.367327	0.483608	0.00680126	0.000390839	0.157949	0.00875068	0.61612	0.499364	0.0562998	0.715041
GOBP name	regulation of peptidyl-tyrosine phosphorylation	60	0.201978	0.312691	0.00685107	3.09673e-05	0.157303	0.00106352	-0.0724941	0.154623	0	0.198903
GOBP name	regulation of bone resorption	10	0.490983	0.612574	0.00695955	0.000804971	0.158003	0.0157592	0.56474	0.717379	0.428687	0.51322
Keywords	Lipiddegradation	20	0.347275	0.310888	0.00700781	0.0162861	0.0467818	0.0582994	0.508573	0.327947	0.136976	-0.0980616
GOBP name	positive regulation of cellular component movement	150	0.128095	0.298891	0.00728847	4.6227e-10	0.161402	6.04307e-08	-0.103599	0.182335	-0.0385224	0.206163
GOBP name	DNA metabolic process	168	-0.121083	-0.212854	0.00739132	2.77945e-06	0.16191	0.000128728	-0.683771	-0.759286	-0.58491	-0.733011
GOCC name	centrosome	120	-0.142306	-0.313311	0.00745802	4.54831e-09	0.0738832	1.07138e-07	-0.706647	-0.866771	-0.53422	-0.814873
GOBP name	response to cytokine stimulus	138	0.132734	0.249373	0.00756838	5.92247e-07	0.163143	3.63649e-05	0.0887806	0.110611	0	0
GOBP name	regulation of cell-cell adhesion	41	0.239901	0.269317	0.0077981	0.00295193	0.165454	0.0433431	-0.117711	-0.00897459	0	0.177029
Keywords	Translationregulation	47	-0.222721	-0.257259	0.00821966	0.00237989	0.0534278	0.0114142	-0.94604	-0.928476	-0.793942	-0.704093
GOBP name	cellular response to cytokine stimulus	104	0.150363	0.280709	0.0083684	9.62265e-07	0.172585	5.23433e-05	0.175389	0.207914	0	0
GOBP name	cell cycle process	218	-0.105138	-0.22924	0.0084399	1.09303e-08	0.173178	9.95391e-07	-0.707798	-0.71632	-0.459691	-0.786616
GOMF name	GTPase binding	48	-0.219378	-0.292228	0.00852616	0.000487883	0.137806	0.00950689	-0.903654	-0.882412	-0.724445	-0.755211
GOCC name	actomyosin	38	-0.245764	-0.341997	0.00866508	0.000277488	0.0834999	0.00316277	-1.02078	-0.743203	-1.03632	-0.973646
GOBP name	positive regulation of cell differentiation	216	0.105049	0.204455	0.00878689	3.86615e-07	0.178044	2.50681e-05	-0.260385	0.0325159	0	-0.128947
GOMF name	growth factor activity	23	0.314484	0.468925	0.00885218	0.000102472	0.139824	0.00237393	0.156023	0.39759	0.149833	0.530067
GOBP name	exocytosis	34	-0.258107	-0.492135	0.00908383	7.39503e-07	0.180895	4.31199e-05	-1.00097	-1.4359	-0.885725	-1.28943
GOBP name	positive regulation of developmental process	300	0.0895175	0.226522	0.00918684	5.36077e-11	0.181166	9.24448e-09	-0.310547	0.0425114	-0.0835422	-0.0102226
GOBP name	positive regulation of signal transduction	306	0.0884273	0.173056	0.00940384	4.2312e-07	0.184547	2.70031e-05	-0.287397	-0.0755901	-0.0283798	-0.184735
GOMF name	endopeptidase inhibitor activity	59	0.195434	0.376679	0.00946506	6.44548e-07	0.144048	2.35769e-05	-0.171292	0.28718	0	0.395048
GOBP name	nitrogen compound metabolic process	1031	-0.0530198	-0.145867	0.0094746	1.21396e-12	0.185487	2.98157e-10	-0.520402	-0.645827	-0.385904	-0.580784
GOBP name	retrograde transport, endosome to Golgi	28	-0.282611	-0.324467	0.00948495	0.00303597	0.185242	0.0444162	-0.931684	-0.920779	-0.986122	-0.919302
GOBP name	innate immune response	78	0.17008	0.235876	0.00957621	0.000349024	0.186575	0.00799106	0.0785941	0.0950091	0	-0.0586831
GOCC name	extrinsic to membrane	82	-0.165786	-0.281471	0.00965045	1.2246e-05	0.0897322	0.000182828	-0.871854	-0.894783	-0.714453	-0.967947
GOMF name	mannosidase activity	8	0.521909	0.733073	0.0102736	0.000333599	0.153004	0.00675294	0.59209	1.32907	0.223526	0.907126
GOBP name	cell surface receptor linked signaling pathway	425	0.0752453	0.230678	0.0102745	4.86098e-15	0.195941	2.46239e-12	-0.275677	-0.0380717	-0.150522	0
GOBP name	embryo implantation	25	0.294794	0.554917	0.0105367	1.65413e-06	0.197685	8.59406e-05	-0.20774	0.548305	0	0.718445
GOCC name	organelle subcompartment	14	0.392922	0.556301	0.0106399	0.000319226	0.0955789	0.00348845	0.679782	0.937985	0.213606	0.700087
GOCC name	Golgi cisterna	14	0.392922	0.556301	0.0106399	0.000319226	0.0963958	0.00345286	0.679782	0.937985	0.213606	0.700087
GOBP name	skeletal system development	50	0.208528	0.456571	0.0107303	2.70411e-08	0.20039	2.35665e-06	-0.0909296	0.579105	0	0.559049
GOCC name	nucleolus	342	-0.0824573	-0.256438	0.0108046	3.03705e-15	0.0962427	1.19233e-13	-0.617163	-0.859764	-0.48565	-0.752648
GOBP name	positive regulation of ERK1 and ERK2 cascade	42	0.227054	0.380632	0.0108206	2.12028e-05	0.201149	0.000767181	0.145567	0.29123	0	0.130278
Keywords	Proteaseinhibitor	43	0.224309	0.530892	0.0108613	1.97553e-09	0.0646443	2.56819e-08	-0.10852	0.570682	0	0.682155
GOCC name	intrinsic to Golgi membrane	12	0.422994	0.4623	0.0108841	0.00560974	0.0961428	0.0396421	0.203357	0.398032	0.687185	0.527
GOCC name	integral to Golgi membrane	12	0.422994	0.4623	0.0108841	0.00560974	0.0953482	0.0393796	0.203357	0.398032	0.687185	0.527
GOBP name	regulation of chemotaxis	67	0.179101	0.451663	0.011351	2.09612e-10	0.206277	2.98054e-08	0.094111	0.48493	0	0.69129
GOCC name	chromosomal part	227	-0.0989242	-0.236322	0.0115302	1.89984e-09	0.0993658	4.79482e-08	-0.625791	-0.778705	-0.488334	-0.711853
GOBP name	positive regulation of locomotion	154	0.118475	0.323256	0.0119526	8.76448e-12	0.214802	1.73259e-09	-0.127008	0.216121	-0.0765486	0.251233
GOCC name	cleavage furrow	19	-0.331919	-0.568098	0.0119958	1.87391e-05	0.101724	0.000261362	-1.23885	-1.47293	-1.16755	-1.15999
GOMF name	endopeptidase regulator activity	63	0.182807	0.358444	0.0121789	9.97675e-07	0.173924	3.46692e-05	-0.188975	0.242539	0	0.0558486
GOBP name	regulation of bone remodeling	13	0.400084	0.572031	0.0121919	0.000361461	0.216226	0.00822934	0.329628	0.612948	0.0815654	0.617984
GOBP name	tissue development	177	0.110049	0.27984	0.0125494	2.65766e-10	0.220158	3.5312e-08	-0.284401	0.12927	-0.0131397	0.0129442
GOBP name	lipid catabolic process	49	0.205364	0.309635	0.0128576	0.000189281	0.224593	0.00487023	0.0145599	0.359148	0	0
GOBP name	regulation of MAPKKK cascade	155	0.116823	0.16288	0.0129108	0.000560778	0.225036	0.0116841	-0.206945	-0.12041	0	-0.163085
GOMF name	metalloexopeptidase activity	12	0.410755	0.503268	0.013409	0.00256801	0.187636	0.0387993	0.338544	0.470069	0.204012	0.357984
GOBP name	negative regulation of cytokine production	42	0.219529	0.334713	0.0137405	0.000184825	0.232985	0.00480129	-0.0422564	0.233435	0	0.187314
GOMF name	growth factor receptor binding	46	0.209774	0.33783	0.0137806	7.89603e-05	0.19155	0.00191433	-0.0978903	0.238742	0	0.304983
GOBP name	protein O-linked glycosylation	13	0.39248	0.500218	0.0139361	0.00181491	0.235318	0.0303922	0.117101	0.477523	0.00716718	0.338028
GOBP name	regulation of body fluid levels	52	0.196843	0.342318	0.0140678	2.13834e-05	0.236066	0.00076687	-0.24301	0.265524	0	0.220322
GOBP name	protein ubiquitination	117	-0.132065	-0.262506	0.0141773	1.22155e-06	0.237411	6.51357e-05	-0.686844	-0.823162	-0.676751	-0.815786
GOBP name	positive regulation of signaling	329	0.0805987	0.167388	0.014382	4.2161e-07	0.239848	2.71202e-05	-0.311263	-0.0939413	-0.053285	-0.181467
Keywords	Extracellularmatrix	107	0.137537	0.58016	0.0144609	9.93025e-25	0.0802661	3.77349e-23	-0.240404	0.696868	-0.0126227	0.678404
GOBP name	response to molecule of bacterial origin	99	0.142577	0.261482	0.014652	8.38337e-06	0.24137	0.000343168	0.189542	0.127356	-0.124137	0
GOBP name	positive regulation of ossification	16	0.351024	0.580053	0.0147305	6.04471e-05	0.242171	0.00188432	0.119725	0.563833	0.0980957	0.753989
GOCC name	stress fiber	37	-0.230447	-0.329518	0.0151376	0.000546637	0.124386	0.00568073	-0.998392	-0.719786	-0.940479	-0.908368
GOCC name	extracellular region part	1606	0.0436336	0.239725	0.0151591	3.06237e-40	0.123605	2.95101e-38	-0.404814	-0.132856	-0.264613	-0.19963
GOBP name	cellular cation homeostasis	90	0.148375	0.200672	0.0153326	0.00110108	0.250042	0.0202364	-0.0997294	0.050997	0	0.076661
GOCC name	SNARE complex	23	-0.290902	-0.404325	0.0154599	0.000809561	0.124148	0.00809561	-0.778744	-1.16996	-0.970194	-1.07002
GOBP name	positive regulation of MAPKKK cascade	87	0.150114	0.318391	0.0158452	3.53494e-07	0.256339	2.32932e-05	-0.146245	0.223937	0	0.175091
GOBP name	protein targeting	103	-0.138084	-0.174427	0.0159476	0.00244598	0.255952	0.0379057	-0.677278	-0.70837	-0.744226	-0.725836
GOBP name	polysaccharide catabolic process	13	0.383273	0.617094	0.0163406	0.00011923	0.257166	0.0032758	0.24433	0.641291	0.304004	0.860866
GOBP name	positive regulation of peptidyl-tyrosine phosphorylation	48	0.200102	0.339889	0.0164241	4.99029e-05	0.257979	0.00161141	-0.0473416	0.22672	0.0119387	0.211752
GOBP name	positive regulation of smooth muscle cell proliferation	23	0.28783	0.502504	0.016582	3.14313e-05	0.259956	0.0010749	0.0730885	0.678294	0.113817	0.531051
GOBP name	positive regulation of cell proliferation	266	0.0870665	0.231151	0.0165923	2.45518e-10	0.259615	3.4309e-08	-0.318561	0.0204872	-0.0122054	0
GOMF name	sugar binding	21	0.300131	0.473389	0.0169545	0.000178169	0.205525	0.00391035	-0.0677623	0.55906	0	0.60631
GOMF name	monosaccharide binding	21	0.300131	0.473389	0.0169545	0.000178169	0.206726	0.00395195	-0.0677623	0.55906	0	0.60631
GOBP name	positive regulation of protein kinase B signaling cascade	38	0.222958	0.363417	0.0172467	0.000111933	0.266257	0.00310692	0.0862687	0.293497	-0.0338585	0.276554
GOBP name	spindle organization	30	-0.249848	-0.309816	0.0176304	0.00340158	0.269105	0.0490565	-1.1149	-0.862424	-0.871738	-0.746065
GOMF name	growth factor binding	65	0.169323	0.55187	0.0183724	2.02762e-14	0.217651	3.84326e-12	-0.306439	0.661192	0	0.695175
GOBP name	homophilic cell adhesion	55	0.183558	0.560528	0.0185666	8.3974e-13	0.280228	2.1269e-10	-0.104866	0.529908	-0.0768924	0.56713
GOCC name	high-density lipoprotein particle	8	0.477723	0.595731	0.018814	0.00355063	0.145568	0.0280871	1.58215	1.1757	0.208012	0.520608
Keywords	Notchsignalingpathway	14	0.36056	0.424781	0.0190816	0.00599111	0.0971787	0.0248706	0.123979	0.311723	0.241939	0.531732
GOBP name	vesicle fusion	24	-0.275464	-0.471364	0.0191825	6.65214e-05	0.28423	0.0020269	-0.86653	-1.43657	-0.917081	-1.14179
GOBP name	growth	120	0.124512	0.273436	0.0192265	3.10887e-07	0.284362	2.15362e-05	-0.0959677	0.135098	-0.039573	0.190847
GOBP name	membrane fusion	47	-0.197206	-0.271044	0.0192768	0.00136943	0.284588	0.0242872	-0.682794	-0.923723	-0.727	-0.868369
Keywords	Serineproteaseinhibitor	27	0.259259	0.614906	0.0194338	3.45434e-08	0.0979621	3.55509e-07	-0.0379092	0.745696	0	0.918091
GOBP name	translational initiation	22	-0.287029	-0.461402	0.019443	0.00018494	0.285998	0.00478895	-1.02843	-1.37774	-1.00835	-1.0844
GOCC name	nuclear chromosome part	130	-0.118903	-0.210207	0.0201132	4.32464e-05	0.152286	0.000539308	-0.710241	-0.730432	-0.588165	-0.654631
Keywords	Zinc-finger	286	-0.0816178	-0.210879	0.0201799	2.32372e-09	0.100696	2.94338e-08	-0.602929	-0.780207	-0.355851	-0.684244
GOCC name	basement membrane	71	0.158825	0.570414	0.0208838	1.49331e-16	0.156999	6.33163e-15	-0.2534	0.678147	-0.0853802	0.762306
GOBP name	cell cycle cytokinesis	18	-0.312667	-0.452464	0.02124	0.000907234	0.300961	0.0173015	-0.947329	-1.05937	-0.899065	-0.982693
GOBP name	positive regulation of cytokine biosynthetic process	13	0.367612	0.596045	0.0212728	0.000202034	0.300377	0.00514932	0.425647	0.745657	0.564565	0.829575
GOBP name	regulation of behavior	71	0.157389	0.440117	0.0220687	1.87894e-10	0.307861	2.82016e-08	-0.00614764	0.457592	0	0.669508
GOMF name	protein tyrosine kinase activity	41	0.206368	0.40223	0.0220921	9.00451e-06	0.246321	0.000276094	-0.139033	0.252199	0	0.361029
GOCC name	ubiquitin ligase complex	43	-0.201202	-0.329085	0.0223282	0.000199925	0.163227	0.00235468	-0.837898	-0.928542	-0.867612	-0.844191
GOBP name	endocytosis	122	-0.120158	-0.164047	0.022759	0.00197132	0.316401	0.0322127	-0.692506	-0.624666	-0.645646	-0.779941
GOBP name	regulation of T cell migration	13	0.363427	0.5845	0.0227931	0.000267936	0.315791	0.00652138	0.314289	0.824889	0	1.14077
GOBP name	response to lipopolysaccharide	91	0.138518	0.24539	0.0228673	6.01565e-05	0.315203	0.0018825	0.21309	0.0884265	-0.124137	0
GOMF name	scavenger receptor activity	17	0.317343	0.607042	0.023055	1.51576e-05	0.250363	0.000438939	0.0947706	0.766984	0	0.691784
GOBP name	locomotion	303	0.0777047	0.222107	0.0231038	1.03038e-10	0.317383	1.67025e-08	-0.220933	0.0256858	-0.189695	0
GOMF name	transforming growth factor beta binding	14	0.348769	0.74885	0.0233732	1.2665e-06	0.252503	4.2591e-05	0.0707031	0.90499	0.0353239	0.865462
GOCC name	spindle	61	-0.167444	-0.299921	0.0238206	5.6063e-05	0.172944	0.000675304	-0.768616	-0.882899	-0.68151	-0.857675
GOBP name	regulation of ossification	69	0.156305	0.330751	0.0249811	2.34738e-06	0.330837	0.000115306	-0.103906	0.237688	0	0.510121
GOMF name	ubiquitin-protein ligase activity	65	-0.160386	-0.296988	0.025511	3.85133e-05	0.272772	0.00100375	-0.736359	-0.877215	-0.678699	-0.849266
GOBP name	response to stimulus	1530	0.0402058	0.137703	0.0268675	4.52929e-14	0.344559	1.74809e-11	-0.368928	-0.234005	-0.216321	-0.343452
GOBP name	positive regulation of biomineral tissue development	12	0.367558	0.492029	0.0269199	0.00319962	0.344141	0.0463917	0.137044	0.328317	0.279399	0.641434
GOBP name	positive regulation of bone mineralization	12	0.367558	0.492029	0.0269199	0.00319962	0.344685	0.0464748	0.137044	0.328317	0.279399	0.641434
Keywords	Carboxypeptidase	10	0.401382	0.570911	0.0273654	0.00178919	0.129986	0.00892785	0.164713	0.700488	0.310333	0.826154
GOBP name	regulation of reactive oxygen species metabolic process	37	0.208971	0.323893	0.0276161	0.000679323	0.3481	0.0137648	0.107434	0.14145	0	0.317833
GOMF name	small conjugating protein ligase activity	77	-0.14534	-0.279204	0.027812	2.59893e-05	0.292869	0.000712995	-0.70901	-0.85551	-0.676751	-0.828144
GOBP name	cell growth	43	0.193526	0.426843	0.0279794	1.40769e-06	0.350499	7.36083e-05	-0.0322617	0.407365	0	0.553342
GOBP name	oligosaccharide metabolic process	12	0.362421	0.753853	0.029128	6.28596e-06	0.358243	0.000272448	0.211482	1.25131	0.149069	1.08769
Keywords	Microtubule	86	-0.136141	-0.262027	0.0295894	3.0828e-05	0.136609	0.000217557	-0.73524	-0.769992	-0.581953	-0.838094
Keywords	Mitogen	20	0.279984	0.547309	0.0297066	2.34285e-05	0.13588	0.000170201	-0.191353	0.519006	0.187624	0.650325
GOBP name	cellular lipid catabolic process	30	0.228713	0.309687	0.0298157	0.00341494	0.365039	0.0489012	-0.0122403	0.414329	0	0
GOBP name	tissue remodeling	27	0.237889	0.494605	0.0319956	9.10509e-06	0.372593	0.000368984	0.146607	0.718195	0	0.584878
GOBP name	cellular response to insulin stimulus	43	-0.188547	-0.318298	0.0322713	0.000321651	0.373656	0.00753463	-0.69346	-1.18501	-0.852636	-0.934069
GOMF name	tubulin binding	75	-0.142785	-0.205258	0.0328838	0.00227051	0.339419	0.0345548	-0.723342	-0.726248	-0.620163	-0.781656
Keywords	Manganese	55	0.166312	0.236272	0.032929	0.00256346	0.146549	0.0121764	-0.173257	-0.0514931	-0.00670973	0.146686
GOMF name	extracellular matrix binding	33	0.212604	0.542246	0.0342294	7.67592e-08	0.349845	3.40517e-06	0.0746371	0.524653	0	0.603889
GOBP name	regulation of blood pressure	30	0.222493	0.51917	0.034563	9.19778e-07	0.389615	5.03703e-05	-0.0102541	0.61137	0.107589	0.787885
Keywords	DNArepair	68	-0.148068	-0.180005	0.0350002	0.0107444	0.154376	0.0405172	-0.6812	-0.73159	-0.82984	-0.701284
GOBP name	positive regulation of cell adhesion	73	0.142672	0.236626	0.0354065	0.00051583	0.395821	0.0109159	-0.167594	-0.0195626	-0.0278918	0.175091
GOBP name	system process	220	0.083347	0.203781	0.0359859	3.34494e-07	0.397364	2.24056e-05	-0.26534	0.0244252	-0.155174	-0.154351
GOMF name	microtubule binding	55	-0.163324	-0.257679	0.0362042	0.00100549	0.357752	0.0173261	-0.764041	-0.813124	-0.627663	-0.817797
GOBP name	negative regulation of cell proliferation	178	0.0920867	0.168416	0.0362154	0.000137644	0.397194	0.00370633	-0.258425	-0.149487	0	-0.122548
GOBP name	odontogenesis	30	0.219845	0.379821	0.0367714	0.000329783	0.400044	0.00765871	-0.0118149	0.20382	0	0.380859
GOBP name	collagen fibril organization	26	0.235046	0.604523	0.0375753	1.02201e-07	0.406605	7.66979e-06	-0.132861	0.955442	0	0.714061
GOBP name	regulation of macrophage activation	9	0.398188	0.684309	0.037836	0.000382601	0.408881	0.00863783	1.21729	1.0455	0.831353	0.829575
GOBP name	positive regulation of cell communication	335	0.067696	0.158835	0.0381819	1.29541e-06	0.41043	6.81773e-05	-0.329683	-0.109738	-0.0853802	-0.216678
GOBP name	decidualization	9	0.396602	0.635787	0.0386064	0.000966988	0.413895	0.0181422	0.391357	0.731489	0.849557	0.945474
GOCC name	endocytic vesicle	32	-0.210354	-0.280958	0.0390939	0.00609598	0.25268	0.0416886	-0.900759	-1.08529	-0.730248	-0.774722
GOBP name	cellular membrane fusion	33	-0.204709	-0.330628	0.0414768	0.00104882	0.433208	0.019497	-0.691032	-1.0755	-0.727	-1.07002
GOBP name	organelle fusion	32	-0.207465	-0.463115	0.0418646	6.16374e-06	0.433904	0.000268586	-0.697506	-1.32739	-0.809945	-1.23965
GOMF name	actin binding	88	-0.125888	-0.185359	0.0419022	0.00287002	0.391777	0.0430504	-0.785107	-0.626654	-0.468133	-0.786892
GOBP name	cartilage development involved in endochondral bone morphogenesis	11	0.351956	0.628082	0.0424805	0.000314305	0.438047	0.00744867	0.063343	1.2609	0	0.940921
Keywords	rRNA-binding	12	-0.336412	-0.496827	0.0428489	0.00291443	0.179384	0.0132085	-1.25133	-1.09806	-1.16943	-1.00706
GOMF name	SNARE binding	27	-0.224227	-0.380621	0.0432483	0.000638318	0.398994	0.0116745	-0.845352	-1.17733	-0.892891	-0.899273
GOCC name	chromatin	114	-0.110182	-0.189195	0.0433181	0.000554159	0.273316	0.00570299	-0.65648	-0.742288	-0.597513	-0.615368
GOBP name	synapse assembly	10	0.365519	0.571908	0.0445226	0.00175631	0.447712	0.0296561	0.0043057	0.599515	0.126418	0.727591
GOBP name	DNA repair	95	-0.11949	-0.20294	0.0449839	0.000702249	0.449562	0.0140884	-0.659803	-0.754134	-0.617398	-0.734397
GOBP name	palate development	24	0.235019	0.468523	0.0457052	7.35936e-05	0.453416	0.00221738	-0.174178	0.459614	0	0.223208
GOBP name	response to nutrient	70	0.137794	0.248002	0.0465629	0.000363869	0.457445	0.00826094	-0.201542	-0.0164759	0	0
GOBP name	organelle fission	78	-0.130536	-0.276768	0.0467669	2.71871e-05	0.457785	0.000949789	-0.663964	-0.784655	-0.581477	-0.811509
GOBP name	heterophilic cell-cell adhesion	16	0.285986	0.670769	0.0469169	3.51191e-06	0.458699	0.00015991	0.131851	0.91677	0	0.806596
Keywords	Tyrosine-proteinkinase	32	0.202172	0.353306	0.047374	0.000563098	0.190266	0.00323454	-0.126647	0.134024	0	0.128198
GOBP name	negative regulation of cell development	46	-0.168888	0.277966	0.0473795	0.00116211	0.462664	0.0213098	-0.850627	0.223338	-0.676035	0.310928
GOBP name	positive regulation of angiogenesis	50	0.162048	0.310855	0.047403	0.000153565	0.462336	0.00406745	-0.17084	0.140912	0	0.491163
GOBP name	regulation of response to stress	256	0.0733453	0.153312	0.0474608	3.73098e-05	0.461789	0.00124957	-0.284499	-0.0811202	0	-0.231153
GOBP name	ncRNA metabolic process	98	-0.116198	-0.310996	0.047768	1.34539e-07	0.463664	9.82376e-06	-0.66342	-0.957344	-0.495251	-0.817134
GOBP name	cellular metabolic process	1819	-0.0347186	-0.0829915	0.0480109	2.55154e-06	0.464354	0.000120937	-0.492614	-0.51232	-0.336995	-0.535403
GOBP name	anatomical structure development	729	0.0460371	0.160822	0.0480644	6.30024e-12	0.464317	1.27659e-09	-0.414468	-0.13796	-0.114034	-0.288667
Keywords	Lysosome	87	0.12244	0.431309	0.049101	5.25646e-12	0.192507	9.98728e-11	-0.248109	0.524964	-0.0780493	0.666668
GOCC name	nuclear body	148	-0.0943718	-0.154675	0.0495122	0.00135572	0.296514	0.0126058	-0.636972	-0.675698	-0.416848	-0.598526
GOBP name	aminoglycan catabolic process	9	0.375991	0.798062	0.0498948	3.43953e-05	0.476884	0.00117132	0.419724	1.15095	0	1.10828
GOBP name	cell adhesion mediated by integrin	13	0.31193	0.657308	0.0506712	4.15932e-05	0.481466	0.00137597	0.548299	0.746022	-0.0278918	0.514893
GOCC name	endosome	160	-0.0904169	-0.131502	0.0507134	0.00468091	0.302001	0.0351898	-0.675832	-0.656109	-0.578248	-0.647919
GOBP name	regulation of multicellular organismal development	478	0.0542613	0.225266	0.0512127	7.90837e-16	0.485472	5.82703e-13	-0.357594	-0.0125013	-0.133765	-0.0901182
GOMF name	signal transducer activity	169	0.087784	0.305862	0.0514671	1.44315e-11	0.456633	2.00597e-09	-0.277028	0.0974609	-0.147469	0.0633303
GOMF name	molecular transducer activity	169	0.087784	0.305862	0.0514671	1.44315e-11	0.454698	1.8806e-09	-0.277028	0.0974609	-0.147469	0.0633303
GOBP name	regulation of axonogenesis	60	-0.144825	0.22809	0.0525189	0.00237347	0.49496	0.0369232	-0.844159	0.0847172	-0.716712	0.0150463
GOBP name	amine metabolic process	138	0.0960356	0.150443	0.0533186	0.00258988	0.499592	0.0393827	-0.236158	-0.192509	-0.207865	-0.120124
GOBP name	microtubule-based process	135	-0.0965484	-0.20592	0.0545943	4.50459e-05	0.503972	0.00147812	-0.702325	-0.699996	-0.500365	-0.729436
GOBP name	regulation of neuron differentiation	163	-0.0879874	0.141219	0.0550523	0.00218061	0.505894	0.0345867	-0.657359	-0.163613	-0.480939	-0.279871
GOBP name	regulation of cell morphogenesis involved in differentiation	109	-0.106639	0.207746	0.0556985	0.000207457	0.510097	0.00523812	-0.734481	0.0330383	-0.559024	-0.0478935
Keywords	Myosin	10	-0.347644	-0.522293	0.0560194	0.00427398	0.214524	0.0186845	-1.66366	-0.880639	-1.14073	-1.27563
GOMF name	metalloendopeptidase activity	32	0.194608	0.552332	0.0562934	6.98365e-08	0.483011	3.16542e-06	-0.212699	0.611245	-0.0303841	0.718236
GOBP name	digestive tract development	13	0.303455	0.469648	0.0572816	0.00340769	0.51357	0.0489705	-0.25086	0.408696	0.0735844	0.972595
Keywords	Zymogen	75	0.12703	0.493591	0.0576851	2.13414e-13	0.219204	4.58375e-12	-0.304783	0.556477	-0.0926692	0.62045
GOBP name	positive regulation of tyrosine phosphorylation of Stat3 protein	9	0.363886	0.608003	0.0577311	0.00160086	0.517029	0.0273733	0.284492	0.706648	0.58401	0.695175
GOBP name	sulfur compound metabolic process	62	0.138886	0.324851	0.0588043	1.08856e-05	0.519182	0.000426223	-0.250249	0.162525	-0.0826238	0
GOBP name	renal system process	14	0.29033	0.534338	0.0591091	0.000546065	0.520739	0.0114957	-0.0291431	0.593103	0.19523	0.650472
GOBP name	regulation of cell migration	233	0.072816	0.289411	0.0597611	9.57199e-14	0.524203	3.10324e-11	-0.192745	0.146093	-0.140093	0.0575689
GOCC name	myosin complex	14	-0.28714	-0.479333	0.0619522	0.00192734	0.354969	0.0173134	-1.36225	-0.897592	-0.885518	-1.14234
GOBP name	response to chemical stimulus	788	0.0421385	0.156144	0.0620254	5.90495e-12	0.534804	1.22717e-09	-0.336406	-0.181089	-0.210969	-0.24318
GOMF name	phosphatidylinositol binding	50	-0.152053	-0.334851	0.0628309	4.55357e-05	0.526114	0.00117212	-0.637047	-0.993962	-0.71269	-0.92391
GOBP name	microtubule cytoskeleton organization	88	-0.115114	-0.236613	0.062833	0.000141401	0.539472	0.00378236	-0.729197	-0.75232	-0.596177	-0.766336
GOBP name	hemostasis	25	0.213558	0.450139	0.0639005	0.000101532	0.543456	0.0028673	-0.261937	0.451915	0	0.243478
GOBP name	blood coagulation	25	0.213558	0.450139	0.0639005	0.000101532	0.544027	0.00284745	-0.261937	0.451915	0	0.243478
GOBP name	coagulation	25	0.213558	0.450139	0.0639005	0.000101532	0.544599	0.00285734	-0.261937	0.451915	0	0.243478
GOBP name	regulation of cell cycle process	135	-0.0926988	-0.183902	0.0649718	0.000268756	0.547967	0.00652175	-0.697438	-0.666386	-0.395089	-0.791575
GOBP name	regulation of collagen metabolic process	16	0.265299	0.579032	0.0652828	6.22806e-05	0.54774	0.00191206	0.136727	0.763392	0.166736	0.62318
GOBP name	Golgi vesicle transport	70	-0.127535	-0.273076	0.0654656	8.65773e-05	0.548706	0.00252413	-0.636768	-0.886012	-0.597587	-0.871601
GOBP name	negative regulation of response to external stimulus	54	0.144377	0.393754	0.0665169	6.34217e-07	0.554079	3.72487e-05	0.0211541	0.254412	-0.0280268	0.59617
GOBP name	negative regulation of endothelial cell migration	13	-0.292852	0.537066	0.066546	0.000811865	0.553753	0.0158177	-0.934209	0.641994	-1.00716	0.509799
GOBP name	regulation of cell motility	240	0.0698843	0.278478	0.0669268	3.6999e-13	0.555212	1.03406e-10	-0.213436	0.118576	-0.145307	0.0251182
GOBP name	regulation of blood vessel endothelial cell migration	19	0.241926	0.4046	0.0670831	0.00230526	0.555371	0.0362095	-0.0468701	0.290693	0	0.263636
Keywords	Mitosis	88	-0.113238	-0.342086	0.0672431	3.75217e-08	0.24976	3.70714e-07	-0.633293	-0.911804	-0.581477	-0.875021
GOBP name	inner ear development	24	0.212746	0.489205	0.0704905	3.48283e-05	0.56905	0.0011811	0.0663113	0.95528	0	0.70072
Keywords	Cytoplasmicvesicle	125	-0.0942582	-0.13305	0.0706434	0.0110979	0.258502	0.0415331	-0.653831	-0.62851	-0.522313	-0.694585
GOBP name	cell-matrix adhesion	36	0.172788	0.455187	0.0723789	2.46876e-06	0.576258	0.000119816	-0.115225	0.454159	-0.0139459	0.559877
GOCC name	mitotic spindle	20	-0.229462	-0.373899	0.0747993	0.00386016	0.415117	0.0300866	-0.912377	-0.907865	-0.75649	-0.94912
GOMF name	peptide binding	39	0.164383	0.373839	0.0753188	5.68731e-05	0.599388	0.00139506	-0.0171564	0.557033	-0.0853802	0.507786
GOBP name	detection of stimulus	26	0.201	0.483699	0.0753613	2.05415e-05	0.586184	0.000746588	-0.163793	0.524443	0	0.710527
Keywords	Copper	24	0.20767	0.405161	0.0774643	0.000607532	0.275305	0.00341046	-0.294074	0.230727	0	0.249869
GOBP name	regulation of type 2 immune response	10	0.318962	0.630902	0.0795622	0.000557804	0.606634	0.0116822	0.515702	0.97811	-0.0122054	1.05281
Keywords	Host-virusinteraction	11	0.30301	0.486847	0.0806997	0.0052227	0.280744	0.0222415	0.189275	0.604952	0	0.878556
GOBP name	regulation of cell cycle	239	-0.0665497	-0.145173	0.081629	0.000156552	0.616592	0.00411966	-0.638233	-0.618764	-0.371889	-0.67291
Keywords	Zinc	448	-0.0497561	-0.0877374	0.0823218	0.00229606	0.282409	0.0111202	-0.535626	-0.544614	-0.351201	-0.583906
GOBP name	axon guidance	66	0.123761	0.323018	0.0824707	6.4587e-06	0.617198	0.000274072	-0.272526	0.0749514	0	0.431845
GOBP name	developmental process	1297	0.0329022	0.132806	0.0829938	3.3065e-12	0.619396	7.65692e-10	-0.427462	-0.225376	-0.209666	-0.37537
GOCC name	Golgi apparatus part	234	0.0668839	0.161467	0.0831512	3.14057e-05	0.442916	0.000410988	-0.340366	-0.099583	-0.184341	-0.106771
GOBP name	regulation of multicellular organismal metabolic process	17	0.241327	0.514489	0.083958	0.000245644	0.62258	0.00612599	0.0960379	0.657871	0	0.614924
GOCC name	basal lamina	17	0.240366	0.669243	0.0851989	1.84511e-06	0.447083	3.10448e-05	0.192846	0.846238	-0.0993675	0.966521
GOMF name	integrin binding	48	0.14281	0.492064	0.0868252	4.30398e-09	0.670483	2.63935e-07	-0.129635	0.581105	-0.0202572	0.600085
GOBP name	enzyme linked receptor protein signaling pathway	175	0.075831	0.203701	0.0871229	4.79228e-06	0.63444	0.000212248	-0.345307	-0.115372	-0.150522	0.0300926
Keywords	Isopeptidebond	190	-0.0720657	-0.12429	0.0908211	0.00369999	0.303146	0.0164666	-0.566279	-0.583674	-0.490189	-0.603551
GOMF name	fibronectin binding	11	0.293307	0.561811	0.0908921	0.00126843	0.674413	0.0209896	0.287659	0.610234	0	0.79274
GOBP name	cartilage development	33	0.168982	0.324458	0.0923911	0.00130018	0.655144	0.023314	-0.324279	0.270082	0	0.246972
GOBP name	mitosis	70	-0.116497	-0.323988	0.0924441	3.20417e-06	0.654947	0.000146722	-0.633908	-0.861531	-0.532451	-0.903859
GOBP name	nuclear division	70	-0.116497	-0.323988	0.0924441	3.20417e-06	0.654375	0.000147556	-0.633908	-0.861531	-0.532451	-0.903859
GOBP name	hormone metabolic process	21	0.210733	0.422093	0.0936429	0.000831859	0.657122	0.0160912	-0.166718	0.438692	0	0.620958
GOBP name	regulation of biomineral tissue development	25	0.192671	0.430634	0.094592	0.000200423	0.660352	0.00514058	-0.119405	0.350558	0	0.651431
GOBP name	regulation of bone mineralization	25	0.192671	0.430634	0.094592	0.000200423	0.660921	0.00512437	-0.119405	0.350558	0	0.651431
GOBP name	positive regulation of homeostatic process	26	0.188652	0.350929	0.0951148	0.00200228	0.662859	0.0325873	-0.19481	0.415902	0	0.595442
GOBP name	multicellular organismal metabolic process	22	0.204256	0.530616	0.0963099	1.71113e-05	0.666034	0.000630396	-0.229638	0.662455	-0.00656986	0.727392
GOBP name	neuropeptide signaling pathway	10	-0.302288	0.535206	0.0965972	0.00341324	0.666883	0.0489634	-0.999622	0.654998	-1.14557	0.380351
GOBP name	cell cycle phase	86	-0.103568	-0.281941	0.0979196	7.327e-06	0.673146	0.00030454	-0.609728	-0.771239	-0.532451	-0.815566
GOBP name	endocytic recycling	12	-0.274554	-0.507952	0.0983717	0.00234018	0.673966	0.0366162	-1.13555	-1.31626	-0.709692	-1.09233
GOBP name	response to steroid hormone stimulus	119	0.0880782	0.165375	0.0990766	0.00205572	0.67594	0.0331905	-0.257195	-0.116838	-0.145198	-0.129741
GOBP name	positive regulation of intracellular protein kinase cascade	171	0.073921	0.198598	0.0990881	1.03407e-05	0.675449	0.000406853	-0.279813	-0.036831	-0.150522	-0.1592
GOBP name	regulation of locomotion	258	0.0606339	0.296981	0.100046	1.08404e-15	0.680833	7.32178e-13	-0.235602	0.139337	-0.215741	0.0715171
GOBP name	metabolic process	2065	-0.0283947	-0.0539441	0.101083	0.00193442	0.685589	0.0317378	-0.483686	-0.467263	-0.326584	-0.521921
GOBP name	positive regulation of endothelial cell proliferation	31	0.169595	0.382625	0.101544	0.000236375	0.688136	0.00591302	-0.222388	0.283196	0	0.317833
GOBP name	negative regulation of endopeptidase activity	35	0.158787	0.416268	0.103477	2.15541e-05	0.696003	0.000769585	-0.368918	0.33003	0	0.395048
GOBP name	chromosome organization	205	-0.0667457	-0.207128	0.104374	5.28429e-07	0.697979	3.2694e-05	-0.595757	-0.710503	-0.349634	-0.69824
GOBP name	gland development	41	0.145596	0.321614	0.106361	0.000385296	0.701428	0.00867452	-0.13922	0.213423	0	0.0129442
GOBP name	regulation of cell adhesion	140	0.0792384	0.233543	0.108386	2.48433e-06	0.708441	0.000119854	-0.285627	0.0195551	-0.196537	0.0516472
GOBP name	regulation of tissue remodeling	21	0.2018	0.512486	0.108402	4.95655e-05	0.707975	0.00160691	-0.189768	0.468317	0	0.357107
Keywords	Protease	138	0.0794177	0.303502	0.110052	1.2193e-09	0.346277	1.67315e-08	-0.305472	0.185068	-0.144359	0.167877
GOBP name	positive regulation of macrophage activation	8	0.322775	0.647475	0.112458	0.00153077	0.723389	0.0263416	0.471248	0.849741	0.415676	0.811157
GOBP name	negative regulation of response to stimulus	270	0.057205	0.134676	0.112963	0.000204188	0.723198	0.0051717	-0.282664	-0.145266	-0.122273	-0.221542
GOCC name	filamentous actin	9	-0.302454	-0.54408	0.114714	0.00474336	0.538039	0.0354082	-1.07705	-1.24512	-0.734173	-1.19919
GOBP name	morphogenesis of a branching epithelium	58	0.119758	0.298052	0.11487	9.40975e-05	0.726791	0.00270447	-0.17295	0.131704	-0.054046	0.0388528
GOBP name	regulation of symbiosis, encompassing mutualism through parasitism	15	0.234248	0.528631	0.11501	0.000400434	0.727109	0.00889182	0.807483	0.573239	0	0.430387
GOCC name	plasma membrane part	421	0.0463186	0.152884	0.115682	2.36877e-07	0.540189	4.73755e-06	-0.355648	-0.143437	-0.231524	-0.149898
GOMF name	carboxypeptidase activity	12	0.260256	0.612723	0.117179	0.000241616	0.770719	0.00508858	-0.0368706	0.778862	0.106321	0.986282
GOBP name	regulation of angiogenesis	80	0.10135	0.378168	0.118022	6.44537e-09	0.737522	6.14585e-07	-0.233719	0.379429	-0.115794	0.23595
GOMF name	antigen binding	29	0.167322	0.468346	0.11809	1.33879e-05	0.759932	0.000393151	0.0995453	0.777543	-0.136118	0.566672
GOBP name	peptidyl-tyrosine modification	36	0.149372	0.301143	0.120367	0.00183008	0.74301	0.0305201	-0.120613	0.0859412	0	0.22475
GOBP name	response to DNA damage stimulus	162	-0.0712585	-0.137682	0.121353	0.00289304	0.746825	0.0427885	-0.551723	-0.65695	-0.479246	-0.650469
GOMF name	metallopeptidase activity	54	0.121731	0.43802	0.121837	3.01762e-08	0.769787	1.53457e-06	-0.193392	0.384048	-0.0981839	0.536756
GOBP name	negative regulation of axonogenesis	20	-0.19899	0.4198	0.122326	0.00117831	0.748263	0.0215094	-0.886249	0.443555	-0.716712	0.556844
GOBP name	cell-cell adhesion	165	0.0704248	0.307738	0.122452	1.85281e-11	0.748473	3.33712e-09	-0.446593	0.0956527	-0.152621	0.159269
Keywords	Sushi	14	0.236135	0.566148	0.124767	0.000249386	0.373544	0.0015024	0.052298	0.810171	0	0.656934
GOBP name	cytokinesis after mitosis	15	-0.227051	-0.454268	0.126601	0.00235128	0.761202	0.0366484	-0.768103	-1.08611	-0.643206	-1.06928
GOBP name	ossification	52	0.122396	0.402016	0.126802	6.00383e-07	0.761843	3.57802e-05	-0.232259	0.371048	0	0.510082
GOBP name	regulation of transmembrane receptor protein serine/threonine kinase signaling pathway	75	0.101905	0.20268	0.127841	0.00257814	0.760198	0.0392779	-0.285715	-0.133309	-0.0242573	-0.0698309
GOBP name	protein polyubiquitination	46	-0.129566	-0.30338	0.128206	0.000392648	0.76125	0.00874288	-0.668884	-0.897389	-0.56849	-0.821269
GOMF name	cell adhesion molecule binding	29	0.162685	0.366765	0.128629	0.00065109	0.779627	0.0118045	-0.201762	0.299093	0	0.410051
GOBP name	membrane protein proteolysis	11	0.262777	0.523433	0.129841	0.00267459	0.767028	0.0401436	-0.530861	0.607219	0	0.997784
Keywords	Cellmembrane	499	0.0412136	0.13232	0.131294	1.4229e-06	0.381525	1.21192e-05	-0.396073	-0.22545	-0.209666	-0.165152
GOBP name	regulation of endothelial cell proliferation	38	0.141227	0.367257	0.131443	9.46272e-05	0.771429	0.00271008	-0.26309	0.300968	0	0.290734
GOBP name	regulation of cellular component movement	252	0.0560207	0.274563	0.132888	2.29559e-13	0.773191	6.64491e-11	-0.239933	0.1108	-0.215741	0.0251182
GOBP name	rRNA processing	64	-0.108691	-0.342266	0.133063	2.50542e-06	0.773653	0.000120156	-0.632523	-1.04415	-0.495251	-0.853901
GOBP name	rRNA metabolic process	64	-0.108691	-0.342266	0.133063	2.50542e-06	0.773099	0.000119449	-0.632523	-1.04415	-0.495251	-0.853901
GOBP name	regulation of mitotic cell cycle	109	-0.0836404	-0.168227	0.133425	0.00266398	0.772986	0.0400585	-0.618706	-0.637901	-0.442323	-0.675753
GOBP name	response to pH	12	0.247715	0.516942	0.135902	0.00195397	0.780089	0.0319939	0.163417	0.835912	0	0.725812
GOBP name	anatomical structure morphogenesis	481	0.0410902	0.173383	0.13874	5.05694e-10	0.786907	6.5058e-08	-0.409541	-0.110636	-0.174848	-0.157754
GOBP name	multicellular organismal macromolecule metabolic process	20	0.19027	0.524251	0.139573	5.0947e-05	0.78942	0.00163859	-0.306079	0.680293	-0.00656986	0.727392
GOBP name	collagen metabolic process	20	0.19027	0.524251	0.139573	5.0947e-05	0.789971	0.00163211	-0.306079	0.680293	-0.00656986	0.727392
GOMF name	oxidoreductase activity, acting on the CH-NH2 group of donors, oxygen as acceptor	8	0.299819	0.70805	0.140386	0.000529749	0.824521	0.0102271	0.264825	0.919398	0	0.818348
GOBP name	regulation of localization	558	0.0382523	0.135548	0.141587	2.17344e-07	0.795263	1.5186e-05	-0.309834	-0.165368	-0.239431	-0.290517
GOBP name	developmental growth involved in morphogenesis	35	0.143137	0.501221	0.142172	3.13538e-07	0.796889	2.13548e-05	-0.0213981	0.47109	-0.114537	0.603889
GOBP name	detection of chemical stimulus	8	0.298234	0.831295	0.142496	4.73342e-05	0.797052	0.00154074	0.217431	1.34308	0.242642	1.25845
GOBP name	ncRNA processing	80	-0.0944694	-0.307965	0.145112	2.27666e-06	0.803917	0.000112514	-0.6365	-0.971161	-0.455196	-0.817134
GOMF name	enzyme inhibitor activity	108	0.0809134	0.183686	0.148375	0.00109305	0.866559	0.0185285	-0.334491	-0.0912442	-0.0280268	-0.276591
GOBP name	chromatin organization	157	-0.0673246	-0.180373	0.149393	0.000121008	0.813731	0.00330225	-0.602557	-0.690475	-0.349634	-0.67087
Keywords	Integrin	12	0.238686	0.745656	0.150753	7.91675e-06	0.420746	6.01673e-05	0.048754	0.993412	-0.00466394	1.06456
GOBP name	cell migration	230	0.0557805	0.224823	0.151765	8.95108e-09	0.823883	8.24415e-07	-0.246095	0.0493804	-0.221458	0
Keywords	Transcriptionregulation	433	-0.0412961	-0.165831	0.155522	1.37688e-08	0.431618	1.54586e-07	-0.535126	-0.693146	-0.297031	-0.61118
GOMF name	sulfotransferase activity	10	0.254984	0.719483	0.161045	8.28754e-05	0.909972	0.00198615	-0.0080466	0.976971	0	0.798923
GOBP name	regulation of signal transduction	557	0.0363825	0.112581	0.162419	1.69106e-05	0.849293	0.000625845	-0.398567	-0.209863	-0.140093	-0.340367
GOBP name	regulation of collagen biosynthetic process	12	0.230904	0.535245	0.16452	0.00134223	0.85367	0.0240149	0.120369	0.755954	0.218096	0.606157
GOMF name	peptidase activity	170	0.062109	0.271383	0.167017	1.86441e-09	0.933595	1.21478e-07	-0.349269	0.108537	-0.17665	0.108977
GOBP name	response to organic substance	555	0.0360402	0.157473	0.167061	1.87329e-09	0.862437	2.07986e-07	-0.336926	-0.160719	-0.207877	-0.203052
GOBP name	regulation of hormone levels	44	0.120252	0.307731	0.167234	0.00043548	0.861684	0.00948809	-0.285328	0.211617	-0.108164	0.287879
GOCC name	microtubule associated complex	38	-0.129257	-0.443204	0.167406	2.46145e-06	0.695884	4.07677e-05	-0.637959	-1.08519	-0.680262	-1.05491
GOBP name	cellular response to chemical stimulus	464	0.0388388	0.119687	0.168392	2.39604e-05	0.86381	0.000844344	-0.308106	-0.210406	-0.216141	-0.312641
GOBP name	negative regulation of developmental process	209	0.0557601	0.249697	0.170925	1.04531e-09	0.870739	1.28368e-07	-0.300698	0.109377	-0.0853802	-0.0525106
Keywords	Golgiapparatus	245	0.051141	0.126686	0.175782	0.000844503	0.466863	0.00458444	-0.357377	-0.164932	-0.186219	-0.292211
GOBP name	regulation of phagocytosis	16	0.19398	0.434622	0.177727	0.0026523	0.885905	0.0401062	-0.302354	0.478472	0	0.542854
GOMF name	G-protein-coupled receptor binding	65	0.0963312	0.241364	0.179748	0.000821967	0.975976	0.0145237	0.0580876	0.0572991	-0.153118	0.154398
GOBP name	regulation of osteoblast differentiation	43	0.11784	0.285058	0.180856	0.00127503	0.891088	0.0229138	-0.153491	0.184898	-0.19191	0.238829
Keywords	DNA-binding	284	-0.0466575	-0.137155	0.185628	0.000107769	0.482634	0.000700495	-0.549618	-0.657828	-0.280364	-0.589716
GOBP name	organ morphogenesis	158	0.0613847	0.253835	0.187334	5.75454e-08	0.904312	4.66405e-06	-0.368438	-0.0648115	-0.168526	0
GOBP name	biomineral tissue development	21	0.165601	0.457794	0.18769	0.000289369	0.904956	0.00693887	-0.0307456	0.669797	-0.0244107	0.733877
GOBP name	aminoglycan metabolic process	32	0.134022	0.560003	0.188672	4.59102e-08	0.907531	3.79696e-06	-0.14387	0.608101	-0.149046	0.811855
GOBP name	protein maturation	44	0.113579	0.460518	0.192061	1.40915e-07	0.917839	1.01974e-05	-0.25718	0.349747	-0.0537789	0.572258
GOBP name	regulation of developmental process	618	0.0324254	0.176055	0.193238	2.05753e-12	0.91805	4.9048e-10	-0.389931	-0.0912233	-0.200673	-0.22496
Keywords	Centromere	49	-0.107331	-0.309584	0.193549	0.000189747	0.492851	0.00117169	-0.623895	-0.96712	-0.469683	-0.769979
GOBP name	cell motility	243	0.0492065	0.225378	0.194416	3.31604e-09	0.921485	3.58354e-07	-0.249863	0.0630907	-0.248312	0
GOBP name	regulation of cellular macromolecule biosynthetic process	881	-0.0277874	-0.0847381	0.198998	9.69164e-05	0.932298	0.00275617	-0.503547	-0.540236	-0.326584	-0.543852
GOBP name	response to vitamin	52	0.101951	0.265166	0.203445	0.000994487	0.941704	0.0186151	-0.144898	-0.0113151	-0.163035	0
Keywords	Transcription	457	-0.0359762	-0.16826	0.205039	3.65684e-09	0.511561	4.51619e-08	-0.529452	-0.698784	-0.23541	-0.61118
GOMF name	oxidoreductase activity, acting on the CH-NH2 group of donors	9	0.240669	0.716069	0.209429	0.000201881	1.06763	0.00438461	0.15943	0.926292	0	0.944912
GOMF name	motor activity	32	-0.127184	-0.391906	0.212232	0.000130461	1.07404	0.00295664	-0.854422	-0.839575	-0.618857	-1.08028
GOMF name	serine-type peptidase activity	53	0.0987987	0.450892	0.213454	1.59688e-08	1.07501	9.24857e-07	-0.337388	0.578084	-0.0926692	0.438028
GOMF name	serine hydrolase activity	53	0.0987987	0.450892	0.213454	1.59688e-08	1.07242	8.99861e-07	-0.337388	0.578084	-0.0926692	0.438028
GOCC name	actin filament	13	-0.198124	-0.45029	0.214513	0.00499042	0.806324	0.0362319	-0.571697	-1.27334	-0.925406	-1.08002
GOBP name	regulation of RNA metabolic process	813	-0.0275845	-0.0695718	0.216258	0.00191011	0.964653	0.0314025	-0.507095	-0.51662	-0.3175	-0.531491
GOBP name	detection of stimulus involved in sensory perception	10	0.224241	0.571908	0.217733	0.00175631	0.967502	0.0295945	0.0361454	0.558226	0	0.720094
GOBP name	response to glucocorticoid stimulus	47	0.103466	0.252077	0.21953	0.00291073	0.969113	0.0429717	-0.168407	0.0132342	-0.212271	0
GOBP name	cell cycle checkpoint	42	-0.108007	-0.285883	0.225413	0.00140588	0.980662	0.0247709	-0.6632	-0.850051	-0.544923	-0.986897
GOBP name	cell-substrate adhesion	59	0.0912459	0.413924	0.225713	4.51251e-08	0.979862	3.7705e-06	-0.258899	0.377502	-0.114537	0.50483
Keywords	Motorprotein	29	-0.128885	-0.3623	0.228657	0.000757465	0.551008	0.00415764	-0.873399	-0.773039	-0.674636	-1.08626
GOBP name	wound healing	46	0.102484	0.45967	0.22888	7.82046e-08	0.986741	6.0947e-06	-0.153016	0.450652	-0.0496837	0.542197
GOBP name	positive regulation of cell development	88	0.074393	0.210007	0.229259	0.000730757	0.9868	0.0145523	-0.429284	0.0686508	0	-0.0696927
GOBP name	response to insulin stimulus	56	-0.0929037	-0.233872	0.229312	0.00259715	0.986505	0.0393457	-0.506327	-0.97363	-0.668649	-0.809448
GOBP name	negative regulation of cell adhesion	55	0.0932812	0.347302	0.231569	9.29636e-06	0.99043	0.000373005	-0.333808	0.297184	-0.134366	0.263636
GOBP name	pathway-restricted SMAD protein phosphorylation	8	0.241961	0.63853	0.234109	0.00177799	0.994995	0.0298357	-0.0562862	0.648496	-0.231533	0.610133
GOBP name	protein processing	38	0.110807	0.518924	0.236601	3.46407e-08	1.00086	2.9554e-06	-0.37799	0.618279	-0.0537789	0.715146
GOBP name	regulation of cell differentiation	424	0.0345979	0.17954	0.238471	1.14244e-09	0.999902	1.34195e-07	-0.364561	-0.0693674	-0.192161	-0.228713
GOBP name	G-protein coupled receptor protein signaling pathway	63	0.0859603	0.228406	0.238472	0.00182503	0.99939	0.0304987	0.0417194	0.0943924	-0.15723	0.507786
Keywords	Hydroxylation	39	0.108914	0.513569	0.238644	3.20206e-08	0.56678	3.36557e-07	-0.213174	0.826096	-0.216417	0.510121
Keywords	Repressor	167	-0.0521888	-0.170973	0.249628	0.000174313	0.584437	0.00109001	-0.538534	-0.719905	-0.292652	-0.63697
GOBP name	transmembrane receptor protein serine/threonine kinase signaling pathway	62	0.0844204	0.273691	0.25072	0.000210533	1.02682	0.00529929	-0.297958	0.0196737	-0.190644	0.365035
GOBP name	regulation of cell communication	546	0.0301612	0.0961463	0.250869	0.00026962	1.02692	0.00650379	-0.386351	-0.240972	-0.194269	-0.340969
Keywords	Growthfactorbinding	16	0.164346	0.65401	0.2535	6.11233e-06	0.590703	4.71796e-05	-0.14239	0.728548	-0.00119607	0.839606
GOMF name	laminin binding	18	0.154726	0.705225	0.254286	2.32517e-07	1.17558	8.81451e-06	0.0918067	0.875905	-0.250922	0.828909
GOCC name	lytic vacuole	102	0.0655107	0.370142	0.255125	1.56257e-10	0.86677	4.24698e-09	-0.356807	0.361556	-0.251167	0.617553
GOCC name	lysosome	102	0.0655107	0.370142	0.255125	1.56257e-10	0.864001	4.35875e-09	-0.356807	0.361556	-0.251167	0.617553
GOBP name	regulation of wound healing	42	0.100291	0.38568	0.260309	1.64575e-05	1.03983	0.000611871	-0.501693	0.527393	0	0.412809
GOBP name	chromatin modification	139	-0.0554318	-0.181616	0.263035	0.00026264	1.04659	0.00641173	-0.58514	-0.692794	-0.292652	-0.664714
Keywords	WDrepeat	73	-0.0751299	-0.234508	0.267958	0.000578916	0.610005	0.00328718	-0.701211	-0.65658	-0.465669	-0.694585
GOBP name	multicellular organismal response to stress	19	0.146353	0.463158	0.267978	0.000485004	1.05384	0.0103994	-0.194375	0.390388	-0.0391046	0.172054
GOBP name	nucleobase-containing small molecule metabolic process	97	-0.065196	-0.208199	0.269136	0.000444567	1.0543	0.0096601	-0.568351	-0.873444	-0.451885	-0.704505
GOBP name	developmental growth	70	0.0762058	0.376773	0.271032	6.09253e-08	1.06019	4.88911e-06	-0.139625	0.362103	-0.263153	0.325251
GOBP name	post-Golgi vesicle-mediated transport	25	-0.126092	-0.369602	0.273953	0.00141547	1.0629	0.0248859	-0.62532	-0.992843	-0.627345	-0.898663
GOBP name	inner ear morphogenesis	16	0.157299	0.519241	0.274426	0.000329994	1.0632	0.00764172	-0.251168	0.595203	0	0.404848
Keywords	Chromosome	92	-0.0654206	-0.183275	0.279907	0.00258965	0.631387	0.0121837	-0.520892	-0.752257	-0.482118	-0.646165
GOBP name	peptide cross-linking	13	0.172331	0.54896	0.280292	0.000619626	1.07209	0.01265	-0.0268495	0.589303	0	0.445408
GOBP name	cellular developmental process	719	0.0250652	0.116402	0.284476	7.5426e-07	1.07893	4.36663e-05	-0.443661	-0.21809	-0.209695	-0.387773
GOBP name	regulation of neurogenesis	191	-0.0454309	0.16689	0.285183	9.33177e-05	1.0806	0.0026916	-0.582947	-0.109693	-0.421466	-0.229237
GOBP name	chondrocyte development	13	0.169942	0.492196	0.287014	0.00214818	1.08349	0.0342063	-0.219326	0.425327	0	0.371138
GOBP name	leukocyte tethering or rolling	9	0.202945	0.683151	0.289876	0.000391432	1.08369	0.00873982	0.203014	0.947739	-0.0853802	0.734637
GOMF name	proteoglycan binding	10	-0.191482	0.660353	0.292565	0.000303307	1.26556	0.00626135	-0.766754	0.737892	-0.380826	0.826436
GOBP name	developmental cell growth	23	0.12596	0.494344	0.294424	4.21732e-05	1.09413	0.00138949	-0.101676	0.511203	-0.0853802	0.531051
GOBP name	system development	160	0.0483569	0.202583	0.296029	1.31896e-05	1.09809	0.000501885	-0.393722	0.0232563	-0.0898953	-0.0854935
GOBP name	regulation of TOR signaling cascade	14	-0.160577	-0.51746	0.296542	0.000814305	1.09898	0.0158272	-0.698313	-1.33985	-0.246662	-1.21592
GOBP name	response to vitamin D	13	0.165984	0.549588	0.298389	0.000610763	1.1033	0.0125322	0.123341	0.534367	-0.304619	0.837469
GOMF name	chromatin binding	156	-0.04855	-0.16948	0.299993	0.000317202	1.2765	0.00648398	-0.542448	-0.667462	-0.367528	-0.66363
GOBP name	regulation of muscle organ development	51	0.083516	0.244979	0.302129	0.00259181	1.11257	0.0393382	-0.253078	0.151972	-0.0668197	-0.0525106
GOCC name	Golgi lumen	12	0.170916	0.696623	0.303524	2.99754e-05	0.908856	0.000397173	-0.185618	0.907229	-0.032712	0.691811
GOBP name	multicellular organismal catabolic process	14	0.157791	0.564415	0.305002	0.000260533	1.11454	0.0064183	-0.349767	0.527366	-0.0743697	0.669238
Keywords	Autocatalyticcleavage	19	0.135432	0.437374	0.305328	0.000985349	0.664458	0.00512382	0.00130033	0.27115	-0.0926692	0
GOCC name	recycling endosome	31	-0.106159	-0.28668	0.305389	0.00587511	0.911867	0.0409712	-0.79142	-0.881394	-0.426709	-0.811556
GOBP name	transcription, DNA-dependent	396	-0.0308629	-0.161629	0.307826	1.06518e-07	1.11981	7.92041e-06	-0.505817	-0.685715	-0.302068	-0.606523
GOBP name	feeding behavior	16	0.145914	0.436763	0.310669	0.00252602	1.12611	0.038849	-0.131778	0.42159	0	0.673507
Keywords	LamininEGF-likedomain	12	0.168159	0.64045	0.311392	0.000124491	0.671736	0.000798685	0.18903	0.999958	-0.146953	1.06055
GOBP name	skeletal system morphogenesis	34	0.0995578	0.309286	0.314268	0.00186265	1.13257	0.030936	-0.412556	0.169683	0	0.22683
GOBP name	cellular component movement	298	0.0344053	0.145352	0.318222	2.70884e-05	1.13771	0.00095044	-0.306237	-0.0621924	-0.25037	-0.243737
GOBP name	regulation of astrocyte differentiation	10	0.180585	0.545174	0.320898	0.00286023	1.14074	0.0423806	-0.108991	0.788837	-0.2233	0.691403
GOMF name	peptidase activity, acting on L-amino acid peptides	165	0.045202	0.275642	0.321504	1.78123e-09	1.31438	1.19802e-07	-0.371047	0.122357	-0.209666	0.122042
GOCC name	kinetochore	45	-0.0851336	-0.313258	0.322795	0.000293681	0.950451	0.00324273	-0.54936	-0.964289	-0.27699	-0.791575
GOBP name	glycoprotein metabolic process	29	0.105598	0.521612	0.323976	1.24199e-06	1.14465	6.5793e-05	-0.253608	0.84213	-0.252427	0.713184
GOCC name	laminin complex	11	0.170138	0.606143	0.326728	0.000506392	0.954081	0.00536775	0.302391	0.941613	-0.121129	1.17677
GOBP name	regulation of nucleobase-containing compound metabolic process	951	-0.0205963	-0.0646196	0.327432	0.00222927	1.15234	0.0351522	-0.488845	-0.502943	-0.307667	-0.530132
GOBP name	regulation of synapse organization	31	-0.100739	0.396195	0.330741	0.000140674	1.15845	0.00377538	-0.814624	0.335462	-0.437525	0.632439
Keywords	Basementmembrane	26	0.109534	0.447345	0.332519	8.18803e-05	0.701985	0.000546606	-0.11137	0.363447	-0.164474	0.23358
Keywords	Heparansulfate	10	0.176121	0.636226	0.333004	0.000500539	0.700016	0.00290901	-0.181899	0.64272	-0.172225	0.691811
GOCC name	extrinsic to plasma membrane	49	-0.0796501	-0.24361	0.334623	0.00331481	0.963859	0.0270284	-0.72935	-0.842161	-0.283854	-0.887562
GOCC name	extracellular organelle	1309	-0.0182583	0.129281	0.334749	1.0651e-11	0.96161	3.22574e-10	-0.502399	-0.264923	-0.402754	-0.346948
GOCC name	extracellular membrane-bounded organelle	1309	-0.0182583	0.129281	0.334749	1.0651e-11	0.959011	3.42124e-10	-0.502399	-0.264923	-0.402754	-0.346948
GOCC name	extracellular vesicular exosome	1309	-0.0182583	0.129281	0.334749	1.0651e-11	0.956426	3.32062e-10	-0.502399	-0.264923	-0.402754	-0.346948
Keywords	Metalloprotease	44	0.0838678	0.441942	0.335418	4.37866e-07	0.699142	4.08124e-06	-0.183319	0.38728	-0.218924	0.572258
GOBP name	regulation of fibrinolysis	9	-0.184271	0.709375	0.336548	0.000231498	1.1652	0.00580895	-0.98249	1.50393	-0.200183	0.69129
GOBP name	protein acylation	39	-0.0881852	-0.309534	0.34003	0.00085913	1.1653	0.0165398	-0.64676	-0.908848	-0.488878	-0.812614
Keywords	Ribosomebiogenesis	30	-0.100379	-0.380716	0.340339	0.000319236	0.703463	0.00187741	-0.652846	-0.985367	-0.312155	-0.93438
GOMF name	DNA binding	432	-0.0276334	-0.121819	0.342411	3.10738e-05	1.34449	0.000830627	-0.546907	-0.622952	-0.183736	-0.585789
GOBP name	behavior	117	0.0506609	0.180581	0.346763	0.000844411	1.17056	0.0162951	-0.395202	-0.0261825	-0.145198	-0.156861
GOBP name	regulation of BMP signaling pathway	28	0.100855	0.388584	0.354583	0.000385537	1.18658	0.00865589	-0.302357	0.189266	0	0.531732
GOMF name	endopeptidase activity	124	0.048042	0.339992	0.358722	1.01737e-10	1.3825	1.11643e-08	-0.398618	0.247298	-0.208771	0.318085
GOBP name	adaptive immune response	24	0.107017	0.347074	0.362903	0.00331692	1.19907	0.0479209	-0.183748	0.329459	-0.215223	0.236398
GOBP name	regulation of cell cycle arrest	56	-0.070198	-0.279684	0.363704	0.000316082	1.20025	0.00744722	-0.554868	-0.864406	-0.420786	-0.921666
GOBP name	positive regulation of cell death	170	0.0406151	0.136727	0.366188	0.00246571	1.20453	0.0381385	-0.391841	-0.186026	-0.162564	-0.30002
GOBP name	developmental process involved in reproduction	110	0.0500927	0.246262	0.366629	1.00005e-05	1.205	0.000395384	-0.31917	-0.00333723	-0.24837	-0.0349154
GOBP name	regulation of signaling	635	0.0222268	0.094765	0.367053	0.000129487	1.20591	0.0035218	-0.423616	-0.257648	-0.201164	-0.35736
GOCC name	stored secretory granule	72	0.0611213	0.201226	0.370717	0.00335753	1.01278	0.0271678	-0.257642	0.0442843	-0.0510325	-0.00633192
GOBP name	positive regulation of programmed cell death	166	0.0401654	0.145141	0.376982	0.00148652	1.22315	0.0259103	-0.394965	-0.172018	-0.162564	-0.2831
GOBP name	branching morphogenesis of a tube	61	-0.0646833	0.251233	0.382642	0.000738754	1.22971	0.0146755	-0.57092	0.0144201	-0.425931	0
GOBP name	glycosaminoglycan metabolic process	27	0.096303	0.523522	0.385324	2.64224e-06	1.23246	0.000123788	-0.229519	0.543041	-0.207886	0.767326
Keywords	Developmentalprotein	220	0.0341558	0.197063	0.390125	8.02824e-07	0.752819	7.34435e-06	-0.497659	-0.103367	-0.0861413	-0.130178
GOMF name	sulfuric ester hydrolase activity	8	0.174677	0.62517	0.390355	0.00221616	1.45079	0.0339757	-0.327023	0.854782	0.00338793	1.03425
Keywords	Osteogenesis	15	0.126907	0.390519	0.393184	0.00892323	0.749934	0.0349847	-0.186374	0.121485	-0.0244107	0.631437
Keywords	G-proteincoupledreceptor	16	0.122887	0.403315	0.393199	0.00528848	0.747078	0.0223291	-0.0476913	0.266384	-0.381778	0.649121
GOBP name	chromosome segregation	38	-0.0797154	-0.288922	0.394527	0.00213158	1.24229	0.0341431	-0.612463	-0.886327	-0.33878	-0.828079
GOMF name	glycoprotein binding	34	0.0839274	0.417587	0.396261	2.66011e-05	1.4649	0.000720301	-0.451459	0.359648	-0.117474	0.545338
GOCC name	endomembrane system	28	-0.0920642	-0.319389	0.398083	0.00352639	1.06022	0.028105	-0.609603	-1.09433	-0.787369	-0.919701
GOBP name	response to corticosteroid stimulus	51	0.0681723	0.269232	0.39962	0.00093082	1.25007	0.0175449	-0.251091	0.105405	-0.24069	0.0423581
GOBP name	endodermal cell differentiation	19	0.107701	0.511811	0.414971	0.000115541	1.27641	0.0031961	-0.315639	0.474169	0	0.62045
GOBP name	blood vessel remodeling	12	0.134954	0.555908	0.416554	0.000866609	1.27837	0.0166442	0.00694368	0.941209	-0.331785	0.720551
GOBP name	regulation of cell development	241	-0.0308143	0.180231	0.418258	2.45481e-06	1.27924	0.000119857	-0.549515	-0.0384276	-0.393619	-0.229237
GOBP name	angiogenesis	119	0.0431529	0.274176	0.419046	3.22582e-07	1.27972	2.17877e-05	-0.526109	-0.0239123	-0.1356	0.0372922
GOBP name	positive regulation of JAK-STAT cascade	19	0.106506	0.400872	0.420166	0.00253012	1.28121	0.0388383	-0.219821	0.483031	-0.110183	0.510121
GOBP name	RNA biosynthetic process	422	-0.0237032	-0.172507	0.420296	5.30507e-09	1.28064	5.30835e-07	-0.499051	-0.703027	-0.235217	-0.625544
GOCC name	cytoplasmic vesicle part	123	-0.0422968	-0.152912	0.420891	0.00378026	1.08816	0.0296821	-0.524633	-0.619911	-0.420229	-0.772563
GOBP name	positive regulation of apoptosis	165	0.0365643	0.146113	0.422593	0.00142615	1.28522	0.0250194	-0.398091	-0.169913	-0.170611	-0.276845
GOBP name	axon extension	15	0.118939	0.538006	0.42357	0.000315083	1.2853	0.00744533	0.00436157	0.667916	-0.114537	0.614924
GOBP name	positive regulation of protein transport	91	0.0486149	0.186073	0.424481	0.00234746	1.28662	0.0366593	-0.2174	-0.0362748	-0.370318	-0.32364
GOMF name	acetylglucosaminyltransferase activity	17	0.109011	0.62378	0.435015	8.76152e-06	1.54515	0.000272653	-0.293354	0.727267	-0.410857	0.68699
GOBP name	cell differentiation	486	0.021536	0.107267	0.435698	0.000111572	1.29828	0.00310753	-0.467769	-0.235121	-0.218293	-0.368107
GOBP name	ceramide metabolic process	12	-0.129382	0.529201	0.436055	0.00152134	1.29744	0.0263471	-0.600708	1.07267	-0.52103	0.771136
GOBP name	sphingoid metabolic process	12	-0.129382	0.529201	0.436055	0.00152134	1.29696	0.0262909	-0.600708	1.07267	-0.52103	0.771136
GOBP name	anatomical structure formation involved in morphogenesis	264	0.0282743	0.174826	0.43821	1.83757e-06	1.29908	9.30842e-05	-0.452475	-0.0809013	-0.201928	-0.178266
GOBP name	cell development	162	0.0354714	0.152829	0.440632	0.000944377	1.30198	0.0177591	-0.402362	-0.0922255	-0.091567	-0.282487
GOBP name	positive regulation of phosphorylation	147	0.0368957	0.192219	0.444035	7.23002e-05	1.30159	0.00218654	-0.422631	-0.0691004	-0.132768	-0.0895112
GOBP name	negative regulation of cellular component movement	70	-0.0525559	0.227672	0.447793	0.00106503	1.30412	0.019708	-0.487399	-0.0119498	-0.490414	-0.107057
GOBP name	negative regulation of biological process	1129	-0.0149646	0.0726737	0.45017	0.000262505	1.30682	0.00642781	-0.472282	-0.30404	-0.341278	-0.415553
GOBP name	morphogenesis of a branching structure	75	0.0505281	0.307872	0.450254	4.68748e-06	1.30659	0.000208747	-0.309192	0.131564	-0.189695	0.0404134
GOMF name	serine-type endopeptidase activity	48	0.0629618	0.414548	0.450277	7.53545e-07	1.58052	2.70887e-05	-0.369163	0.51021	-0.190179	0.37953
GOBP name	biological regulation	2483	-0.013141	0.0599286	0.450389	0.000613286	1.30652	0.0125522	-0.460811	-0.347614	-0.311494	-0.464138
GOCC name	plasma membrane	710	0.0177623	0.0669473	0.450473	0.00464466	1.10278	0.0351667	-0.456617	-0.330919	-0.229458	-0.392323
Keywords	Muscleprotein	15	-0.111817	-0.44707	0.451855	0.00275657	0.829801	0.0127266	-0.602427	-0.920059	-0.940479	-1.11906
GOBP name	regulation of protein processing	19	0.0991577	0.461664	0.452944	0.000505822	1.30877	0.0107603	-0.253147	0.536859	-0.124137	0.451275
GOMF name	transferase activity, transferring sulfur-containing groups	12	0.124339	0.65031	0.454151	9.7722e-05	1.58345	0.00231535	-0.411613	0.79403	-0.10996	0.698895
GOMF name	galactosyltransferase activity	10	0.135886	0.645424	0.455112	0.000414328	1.58415	0.00814974	-0.215378	0.673874	-0.0938924	0.637785
GOBP name	regulation of coagulation	34	0.0738778	0.340868	0.455221	0.00060579	1.31161	0.0124617	-0.530989	0.399614	0	0.290734
GOCC name	collagen	32	0.0761256	0.609902	0.455271	2.62384e-09	1.11195	6.46807e-08	-0.255247	0.915014	-0.0157792	0.580646
GOBP name	regulation of blood coagulation	32	0.0749872	0.339595	0.462041	0.000916585	1.32093	0.0173573	-0.546089	0.404734	0	0.290734
GOBP name	negative regulation of coagulation	19	0.0947488	0.53364	0.473285	5.82384e-05	1.33658	0.00182954	-0.647128	0.977013	0	0.625517
GOMF name	protease binding	43	0.0627764	0.300425	0.475936	0.000685743	1.62676	0.0123256	-0.495683	0.118417	-0.0993675	0.451275
GOCC name	vesicle	1459	-0.0130892	0.125598	0.476306	1.03233e-11	1.14486	3.4196e-10	-0.490042	-0.272622	-0.39696	-0.360544
GOBP name	negative regulation of blood coagulation	17	0.0993339	0.554105	0.476873	7.84447e-05	1.34157	0.00232892	-0.689215	1.05458	0	0.625517
GOBP name	heart valve morphogenesis	12	0.117974	0.542082	0.477584	0.00116318	1.34217	0.0212811	-0.287741	0.442859	-0.299662	0.560593
GOCC name	condensed chromosome kinetochore	34	-0.0701997	-0.290768	0.477976	0.00344438	1.14369	0.0276594	-0.550178	-0.936718	-0.208146	-0.780777
Keywords	Sulfation	14	0.108957	0.511597	0.478754	0.000933122	0.860017	0.00490385	0.044402	0.406905	-0.230364	0.877319
GOMF name	GTPase regulator activity	80	-0.0459225	-0.214198	0.478777	0.00100947	1.62847	0.017252	-0.521795	-0.688867	-0.191797	-0.747674
GOBP name	membrane lipid catabolic process	9	0.134265	0.577652	0.483793	0.00271564	1.35305	0.0406093	-0.000573158	1.27316	-0.484468	0.875605
GOBP name	sphingolipid catabolic process	9	0.134265	0.577652	0.483793	0.00271564	1.35352	0.0405345	-0.000573158	1.27316	-0.484468	0.875605
GOBP name	positive regulation of protein phosphorylation	134	0.0352155	0.178779	0.484832	0.000416408	1.35315	0.00914631	-0.409776	-0.0760769	-0.171217	-0.138029
GOBP name	positive regulation of biological process	1325	0.0131443	0.101328	0.485894	8.97293e-08	1.35332	6.8609e-06	-0.406037	-0.244963	-0.292652	-0.40994
GOBP name	heparan sulfate proteoglycan metabolic process	10	0.125578	0.698097	0.490031	0.000134029	1.35831	0.00362103	-0.264443	0.979602	-0.18432	1.10597
GOBP name	negative regulation of cell-substrate adhesion	21	-0.086705	0.380942	0.490332	0.00256008	1.35822	0.0392239	-0.649868	0.56682	-0.508793	0.510121
GOMF name	collagen binding	25	0.0781178	0.501032	0.497919	1.51593e-05	1.65576	0.000432973	-0.34315	0.38351	-0.0607681	0.50483
GOBP name	regulation of fibroblast growth factor receptor signaling pathway	14	0.100891	0.539359	0.511907	0.000483808	1.38346	0.0104012	-0.484528	0.485083	0.0414756	0.691344
GOBP name	regulation of smooth muscle cell migration	19	-0.086397	0.398925	0.513156	0.00265542	1.38591	0.0400785	-0.399457	0.45913	-0.442323	0.39612
GOCC name	cullin-RING ubiquitin ligase complex	20	-0.0838669	-0.36049	0.514919	0.00534034	1.17379	0.0382484	-0.667345	-1.0316	-0.652708	-0.901989
GOBP name	regulation of macromolecule biosynthetic process	903	-0.0139552	-0.0737052	0.515032	0.000621526	1.38774	0.012657	-0.485757	-0.520817	-0.303573	-0.535723
GOCC name	mitochondrion	351	0.0207467	-0.0986631	0.516339	0.00212859	1.15957	0.0186472	-0.444004	-0.594937	-0.255866	-0.610688
GOBP name	positive regulation of neurogenesis	69	0.0449592	0.209058	0.519061	0.00284521	1.39489	0.0422353	-0.487878	0.0713077	-0.0993675	-0.0868748
GOBP name	negative regulation of angiogenesis	27	-0.0709827	0.532956	0.522253	1.74015e-06	1.39929	8.98339e-05	-0.464859	0.888782	-0.725959	0.357107
GOBP name	polysaccharide metabolic process	46	0.0539059	0.429996	0.526797	5.04792e-07	1.40358	3.14718e-05	-0.350858	0.355942	-0.373564	0.590191
GOBP name	histone modification	84	-0.039944	-0.211035	0.528049	0.000907306	1.40461	0.0172218	-0.535382	-0.72279	-0.154298	-0.737123
GOBP name	covalent chromatin modification	84	-0.039944	-0.211035	0.528049	0.000907306	1.40415	0.0172622	-0.535382	-0.72279	-0.154298	-0.737123
GOBP name	positive regulation of nervous system development	17	0.0876547	0.689091	0.530198	9.05459e-07	1.40663	5.06121e-05	-0.628458	0.873224	-0.237187	1.0113
GOBP name	positive regulation of cellular component biogenesis	17	0.0876547	0.689091	0.530198	9.05459e-07	1.40709	5.02654e-05	-0.628458	0.873224	-0.237187	1.0113
GOBP name	positive regulation of synapse assembly	17	0.0876547	0.689091	0.530198	9.05459e-07	1.40755	4.99235e-05	-0.628458	0.873224	-0.237187	1.0113
GOBP name	neurological system process	131	0.0318786	0.202367	0.531669	7.76481e-05	1.40823	0.00232228	-0.399899	0.00472903	-0.23541	-0.102012
GOBP name	negative regulation of cell migration	63	-0.0453224	0.261928	0.534253	0.000350446	1.40863	0.00800103	-0.466148	0.0433697	-0.425931	0
GOCC name	small nucleolar ribonucleoprotein complex	12	-0.102202	-0.496071	0.538389	0.00295774	1.18156	0.0248826	-0.709359	-1.1158	0	-1.15611
GOBP name	collagen catabolic process	13	0.0979893	0.576548	0.539277	0.000324524	1.41589	0.00755823	-0.513346	0.567932	-0.1356	0.718026
GOBP name	positive regulation of epithelial cell migration	12	0.100937	0.529427	0.543431	0.00151424	1.41806	0.0262803	-0.411742	0.534035	0	0.676689
GOBP name	nucleoside phosphate metabolic process	84	-0.0382461	-0.224174	0.545734	0.000424501	1.41678	0.00927381	-0.504841	-0.886918	-0.400522	-0.7607
GOBP name	nucleotide metabolic process	84	-0.0382461	-0.224174	0.545734	0.000424501	1.41723	0.00929887	-0.504841	-0.886918	-0.400522	-0.7607
GOBP name	regulation of peptidase activity	122	0.0316151	0.222058	0.54902	2.80399e-05	1.41804	0.000975378	-0.465954	0.00973941	-0.239527	0
GOBP name	regulation of anatomical structure morphogenesis	290	-0.020884	0.178543	0.549674	3.57633e-07	1.41928	2.33759e-05	-0.514574	-0.0275729	-0.320073	-0.161453
GOBP name	morphogenesis of an epithelium	102	0.0343636	0.193415	0.550553	0.000826314	1.42064	0.0160222	-0.335265	-0.0709298	-0.261028	-0.00356372
GOBP name	cell morphogenesis involved in differentiation	77	0.0394181	0.228102	0.550741	0.000589923	1.42067	0.0122285	-0.441124	-0.0376762	-0.297031	0.0457255
GOBP name	transforming growth factor beta receptor signaling pathway	43	0.052526	0.304544	0.55087	0.000577921	1.42056	0.0120104	-0.408775	0.114829	-0.207877	0.34954
GOBP name	synapse organization	32	-0.0592199	0.40408	0.561347	7.99918e-05	1.4357	0.00236618	-0.619513	0.293497	-0.512473	0.429621
GOBP name	cellular response to organic substance	350	0.0185862	0.123741	0.561473	0.000119376	1.43557	0.00326873	-0.350021	-0.183323	-0.232008	-0.281386
Keywords	Repeat	1161	0.011178	0.137085	0.569215	3.71936e-12	0.972983	7.34945e-11	-0.444617	-0.190936	-0.301001	-0.321716
GOBP name	regulation of insulin-like growth factor receptor signaling pathway	13	0.0904034	0.532654	0.571135	0.000896289	1.43759	0.0171331	-0.25474	0.92969	-0.194377	0.955029
Keywords	SH2domain	21	0.0708608	-0.390859	0.572936	0.00197031	0.975966	0.00973335	-0.414414	-1.31171	0	-0.995719
GOBP name	negative regulation of cell differentiation	160	0.0258751	0.185246	0.576055	6.7745e-05	1.44192	0.00205645	-0.377456	-0.00087209	-0.152999	-0.215621
GOMF name	beta-amyloid binding	8	0.112432	0.698992	0.580343	0.00062411	1.75365	0.0116185	-0.629586	0.827031	-0.164417	1.00185
Keywords	Collagen	30	0.058193	0.662373	0.58042	3.80406e-10	0.985319	5.36916e-09	-0.272263	1.03395	-0.113745	0.721913
Keywords	Mitochondrion	187	0.0233681	-0.118484	0.586305	0.00603048	0.981812	0.0248255	-0.440107	-0.657802	-0.248312	-0.610688
GOBP name	regulation of cellular biosynthetic process	931	-0.0113764	-0.0644625	0.591447	0.00247112	1.45616	0.0381494	-0.471721	-0.506552	-0.307105	-0.529819
GOCC name	integrin complex	13	0.0851891	0.493085	0.59354	0.00210865	1.23122	0.0186264	-0.610254	0.504631	-0.0278918	0.822326
GOBP name	positive regulation of cellular process	1197	0.0102169	0.0843742	0.59934	1.57562e-05	1.46535	0.000588498	-0.410523	-0.278866	-0.289277	-0.424068
Keywords	GTPaseactivation	41	-0.0465435	-0.260001	0.605713	0.00410631	1.00748	0.0181118	-0.551238	-0.850837	-0.134366	-0.788873
GOBP name	negative regulation of chemotaxis	15	-0.0766916	0.653527	0.605856	1.20809e-05	1.47064	0.000468498	-0.456868	0.706362	-0.790819	0.79274
GOBP name	negative regulation of behavior	15	-0.0766916	0.653527	0.605856	1.20809e-05	1.47108	0.000466267	-0.456868	0.706362	-0.790819	0.79274
GOBP name	regulation of synapse assembly	23	0.060915	0.576252	0.612122	1.80797e-06	1.47262	9.21611e-05	-0.557753	0.668562	-0.283854	0.902036
GOBP name	negative regulation of peptidase activity	64	0.0359733	0.285719	0.619075	8.4978e-05	1.47968	0.00249546	-0.495406	0.112526	-0.137428	0.0652442
GOCC name	anchored to plasma membrane	9	0.0952812	0.608708	0.619253	0.0015809	1.2503	0.0145718	-0.26964	0.527674	-0.121213	0.566672
GOBP name	proteoglycan biosynthetic process	10	0.0891255	0.590598	0.624209	0.00123417	1.48495	0.022328	-0.169306	1.19913	-0.247725	1.01465
GOBP name	negative regulation of developmental growth	16	-0.0696603	0.458286	0.628382	0.00152943	1.49094	0.0263746	-0.702196	0.541968	-0.569831	0.617663
GOBP name	tissue morphogenesis	130	0.0246265	0.233836	0.630246	5.38782e-06	1.49448	0.000237328	-0.367136	0.0589149	-0.269689	0.00647211
GOCC name	preribosome	19	0.0635641	-0.37277	0.630437	0.00498461	1.2585	0.0364392	-0.340907	-1.03599	0	-0.811541
GOBP name	negative regulation of cell motility	66	-0.0337033	0.257061	0.636283	0.000331014	1.49828	0.0076435	-0.449791	0.0318577	-0.414342	-0.0153786
Keywords	Amidation	11	0.0809797	0.742126	0.640649	2.06759e-05	1.04105	0.000152446	-0.101686	1.16538	0	1.6069
Keywords	Differentiation	170	-0.0206947	0.121476	0.645206	0.00714896	1.04502	0.0289474	-0.548648	-0.25371	-0.287739	-0.274343
GOBP name	positive regulation of blood coagulation	12	0.0755704	0.563237	0.64916	0.000739496	1.51234	0.0146186	-0.299223	1.24833	-0.0620686	0.720789
GOBP name	positive regulation of coagulation	12	0.0755704	0.563237	0.64916	0.000739496	1.51191	0.0146543	-0.299223	1.24833	-0.0620686	0.720789
GOBP name	proteoglycan metabolic process	18	0.0612549	0.669857	0.65176	9.01917e-07	1.51275	5.07641e-05	-0.352334	1.29014	-0.247725	1.04312
GOMF name	exopeptidase activity	34	0.0444325	0.333391	0.65335	0.000797116	1.82605	0.014205	-0.400555	0.233797	-0.256511	0.310635
GOBP name	positive regulation of phosphate metabolic process	154	0.0211016	0.18967	0.65438	6.20658e-05	1.51363	0.00191271	-0.451828	-0.0544475	-0.226989	-0.105732
GOBP name	positive regulation of phosphorus metabolic process	154	0.0211016	0.18967	0.65438	6.20658e-05	1.51319	0.00192001	-0.451828	-0.0544475	-0.226989	-0.105732
GOBP name	cellular response to stimulus	1142	0.00870694	0.0771832	0.659203	9.99273e-05	1.51915	0.00283186	-0.419843	-0.310737	-0.277884	-0.409851
GOCC name	fibrillar collagen	9	-0.0838807	0.780294	0.661782	5.12168e-05	1.2895	0.000624021	-0.692711	1.71313	-0.216417	1.15614
GOCC name	Golgi membrane	153	0.0200486	0.153533	0.671557	0.00123085	1.30137	0.0116491	-0.435684	-0.118961	-0.219919	-0.15306
Keywords	Collagendegradation	11	0.0732134	0.54564	0.673007	0.00174654	1.07943	0.00880401	-0.605487	0.513283	-0.228181	0.62045
Keywords	Hemostasis	21	0.0529834	0.511642	0.673383	5.10019e-05	1.07307	0.00034993	-0.48764	0.579063	-0.0978468	0.445408
Keywords	Bloodcoagulation	21	0.0529834	0.511642	0.673383	5.10019e-05	1.07654	0.000345136	-0.48764	0.579063	-0.0978468	0.445408
GOBP name	microtubule-based movement	51	-0.0340548	-0.240455	0.673929	0.0031087	1.53346	0.0452352	-0.53681	-0.695578	-0.458928	-0.841027
GOMF name	extracellular matrix structural constituent	24	0.0492992	0.696288	0.675116	3.82542e-09	1.84727	2.41697e-07	-0.342572	1.11384	-0.118122	1.13768
GOCC name	small-subunit processome	11	-0.0726572	-0.474075	0.675349	0.00653421	1.30633	0.0435614	-0.581707	-1.21916	0	-1.01059
GOBP name	cell morphogenesis	102	0.0237522	0.189164	0.6799	0.0010742	1.53798	0.0197873	-0.453127	-0.0729221	-0.339136	-0.0466808
GOBP name	regulation of nervous system development	217	-0.0164943	0.220261	0.680105	4.25857e-08	1.53802	3.59539e-06	-0.540839	-0.00921703	-0.393619	-0.0525106
Keywords	rRNAprocessing	34	0.0406606	-0.317513	0.681081	0.00140285	1.07151	0.00714441	-0.387689	-0.923236	0	-0.939299
Keywords	Proteoglycan	18	0.0557321	0.556274	0.681346	4.52224e-05	1.06852	0.000314646	-0.222925	0.549179	-0.303973	0.667687
GOBP name	regulation of developmental growth	60	-0.0300565	0.235231	0.687402	0.00172336	1.54503	0.0293442	-0.581964	0.101379	-0.333393	0.0388528
GOBP name	prostate gland epithelium morphogenesis	8	0.0800498	0.793195	0.693844	0.000103622	1.55134	0.00289607	-0.253394	1.61063	-0.274465	1.11089
GOCC name	intermediate filament cytoskeleton	24	-0.0458712	-0.349867	0.696542	0.00307271	1.31846	0.0254459	-0.638542	-1.23663	-0.473848	-0.734982
GOBP name	bone development	18	0.0517854	0.516619	0.702796	0.00015171	1.55888	0.00403152	-0.475195	0.689265	-0.398222	0.625943
Keywords	Kinetochore	37	-0.0359293	-0.316137	0.704897	0.000911776	1.08818	0.0048432	-0.502582	-0.960399	-0.0792979	-0.791575
GOBP name	regulation of striated muscle cell differentiation	36	0.0334498	0.287451	0.727971	0.00293177	1.58225	0.0431253	-0.378949	0.3078	-0.231182	0.428828
Keywords	Angiogenesis	60	0.0259242	0.285686	0.728544	0.000140991	1.10739	0.000892942	-0.5518	-0.0404576	-0.129547	0.0955688
Keywords	DNAreplication	32	-0.035142	-0.272541	0.730335	0.0078046	1.10332	0.0313453	-0.461714	-0.826093	-0.298356	-0.725776
GOBP name	calcium-dependent cell-cell adhesion	14	0.0517169	0.498607	0.736719	0.00125574	1.59102	0.0226172	-0.184716	0.56477	-0.391412	0.587399
GOCC name	chromosome, centromeric region	22	-0.0393829	-0.337285	0.748477	0.00627559	1.37264	0.0426418	-0.52946	-1.05774	-0.302131	-0.743694
GOBP name	neuron recognition	13	0.0507473	0.613833	0.750535	0.00012952	1.60123	0.0035109	-0.306876	0.67088	-0.398019	0.958302
GOCC name	membrane-bounded vesicle	1426	-0.00583582	0.126883	0.752238	8.42679e-12	1.37241	2.88142e-10	-0.477948	-0.270585	-0.392121	-0.355192
GOBP name	protein acetylation	34	-0.0310331	-0.325727	0.753768	0.00105031	1.60223	0.01948	-0.569433	-0.905687	0	-0.822737
GOBP name	axonal fasciculation	8	-0.0582258	0.623188	0.77463	0.00228898	1.61191	0.0360237	-0.459998	0.747727	-0.422309	1.01776
GOBP name	response to endogenous stimulus	299	0.00980886	0.102511	0.775642	0.00303319	1.61194	0.0444557	-0.407665	-0.243319	-0.244312	-0.304863
GOBP name	reproductive process	292	0.0098231	0.153423	0.777717	1.14362e-05	1.61419	0.000445628	-0.491036	-0.144378	-0.245037	-0.286056
GOBP name	glial cell migration	10	0.0500453	0.564069	0.783253	0.0020305	1.61945	0.0329144	-0.25954	0.910543	-0.647132	0.732051
GOBP name	membrane lipid metabolic process	19	0.034327	0.477603	0.795004	0.00032102	1.62838	0.00754164	-0.257031	0.75359	-0.396966	0.666668
GOBP name	regulation of cell-substrate adhesion	63	0.0182607	0.251304	0.802265	0.000603954	1.63417	0.0124556	-0.391299	0.15252	-0.134366	0.10707
GOBP name	regulation of cell growth	124	-0.0129876	0.197943	0.804043	0.000167536	1.63532	0.00439443	-0.62198	-0.0224183	-0.268861	0
GOBP name	epithelium development	24	0.0267424	0.364063	0.820143	0.00206668	1.64577	0.0333011	-0.459245	0.215024	-0.395154	0.165388
GOMF name	platelet-derived growth factor binding	12	0.0371902	0.711204	0.822848	2.03501e-05	2.0113	0.000573377	-0.475968	1.45549	-0.108209	0.967855
GOBP name	regulation of hydrolase activity	276	-0.00771456	0.114954	0.829021	0.00136172	1.65376	0.0242565	-0.46775	-0.168941	-0.360705	-0.345395
GOBP name	negative regulation of locomotion	72	-0.0142144	0.304273	0.835094	9.21149e-06	1.65609	0.000371438	-0.417457	0.121052	-0.400386	0.0642702
GOBP name	response to prostaglandin stimulus	9	-0.0396879	0.583793	0.836025	0.00244481	1.65672	0.0379601	-0.608966	0.979063	-0.304619	0.669508
GOBP name	regulation of epithelial cell migration	21	0.0243989	0.395737	0.846093	0.00172859	1.65762	0.02931	-0.474652	0.314193	-0.323052	0.531051
GOBP name	sensory perception	61	0.0137783	0.291768	0.85247	8.88168e-05	1.66408	0.00258014	-0.36591	0.204315	-0.458928	0.0404134
GOMF name	insulin-like growth factor binding	8	-0.0361187	0.652061	0.859027	0.00141669	2.05398	0.0227216	-0.549598	0.770356	-0.298566	0.610466
GOCC name	vacuole	116	0.00960122	0.274255	0.859058	4.46116e-07	1.4593	8.44433e-06	-0.452706	0.167027	-0.431402	0.388071
GOBP name	regulation of epithelial to mesenchymal transition	26	0.0198604	0.367999	0.860525	0.00119446	1.66776	0.0217553	-0.49619	0.327775	-0.182374	0.500084
GOCC name	transcription elongation factor complex	24	0.0200947	-0.330398	0.864347	0.00517991	1.46359	0.0373517	-0.401178	-0.964488	-0.0158017	-0.800294
GOMF name	hormone activity	16	-0.024189	0.562089	0.866531	0.00010156	2.05542	0.00237924	-0.561029	0.90475	-0.43778	0.740898
GOCC name	synaptic vesicle	25	-0.0187133	-0.350561	0.871021	0.00246942	1.46786	0.0214556	-0.486213	-1.11621	-0.14329	-0.894534
GOBP name	regulation of endopeptidase activity	106	-0.00915431	0.174251	0.87128	0.00214358	1.67458	0.0342676	-0.550275	-0.072466	-0.413718	-0.225113
GOBP name	negative regulation of hydrolase activity	99	0.00852455	0.212469	0.883971	0.000294524	1.68341	0.00704163	-0.504233	-0.0477563	-0.244312	0
GOBP name	aminoglycan biosynthetic process	14	0.01908	0.464383	0.901287	0.00266032	1.69174	0.0400779	-0.450955	0.41843	-0.549836	0.526994
GOBP name	substrate adhesion-dependent cell spreading	26	0.0136076	0.361371	0.904177	0.00146346	1.69363	0.0255633	-0.387707	0.232388	-0.405126	0.489506
GOBP name	polysaccharide biosynthetic process	17	0.0163777	0.444026	0.906636	0.00155312	1.69159	0.0266695	-0.454673	0.361048	-0.596856	0.467253
GOBP name	regulation of growth	194	-0.00457946	0.146277	0.913571	0.000559945	1.69672	0.0116968	-0.519956	-0.143067	-0.344424	-0.336857
GOBP name	regulation of epithelial cell proliferation	97	-0.00598019	0.234943	0.919263	7.39349e-05	1.70028	0.00221942	-0.536126	0.026089	-0.245763	0
GOBP name	semaphorin-plexin signaling pathway	14	-0.0129576	0.536913	0.93287	0.000513256	1.70984	0.0108899	-0.42656	0.614523	-0.441312	0.939491
GOBP name	negative chemotaxis	13	0.0129571	0.663359	0.935301	3.53139e-05	1.70927	0.00118763	-0.488674	0.750701	-0.845978	0.829575
GOBP name	epidermis development	31	-0.00748992	0.454792	0.942352	1.24226e-05	1.71366	0.000477182	-0.51389	0.502382	-0.189695	0.762306
GOBP name	glycoprotein biosynthetic process	14	-0.0110463	0.474004	0.942753	0.00216414	1.71362	0.0343929	-0.334337	0.832579	-0.270034	0.706849
GOBP name	regulation of endothelial cell migration	41	0.00640501	0.324541	0.943369	0.000340629	1.71358	0.00784318	-0.56713	0.154406	-0.108092	0.110348
GOBP name	sphingolipid metabolic process	18	-0.00880113	0.473471	0.948297	0.000516873	1.716	0.0109095	-0.314792	0.780159	-0.434078	0.733909
GOBP name	regulation of muscle cell differentiation	47	-0.00528877	0.253088	0.949958	0.00279936	1.71824	0.0416308	-0.445328	0.174832	-0.363634	-0.14258
GOBP name	regulation of programmed cell death	375	0.0016004	0.0954356	0.958852	0.00219838	1.7205	0.0347327	-0.475608	-0.258213	-0.307105	-0.363051
GOCC name	clathrin-coated vesicle	47	-0.00432143	-0.272124	0.959102	0.00131008	1.55928	0.0122893	-0.568334	-0.994171	-0.201664	-0.803388
Keywords	Serineprotease	42	0.00390667	0.432804	0.965025	1.33399e-06	1.29193	1.15612e-05	-0.551621	0.556434	-0.319629	0.37953
GOBP name	glycolipid metabolic process	11	0.00525307	0.61086	0.975843	0.00045761	1.7402	0.00989048	-0.377345	1.17793	-0.484468	0.875605
GOBP name	positive regulation of epithelial cell proliferation	64	0.00194596	0.307683	0.978545	2.31602e-05	1.7408	0.000823304	-0.61089	0.191353	-0.296853	0.136894
GOCC name	kinesin complex	19	-0.00206703	-0.442404	0.987517	0.000860483	1.57884	0.00852441	-0.468294	-1.10911	0	-1.08473
GOBP name	signal transduction	744	0.000313742	0.0878371	0.989163	0.000154071	1.744	0.00406756	-0.430432	-0.29019	-0.304994	-0.374525

## Sheet: 6_Fig3e_1D_BMM_coculture_sec
Annotation category	Term	Size	Score_classical	Score_mesenchymal	P value_classical	P value_mesenchymal	Benj. Hoch. FDR_classical	Benj. Hoch. FDR_mesenchymal	Mean_classical	Mean_mesenchymal	Median_classical	Median_mesenchymal
Keywords	Signal	501	0.73252	0.759027	2.89521e-156	1.25477e-167	1.38102e-153	5.98527e-165	1.49498	1.64814	1.47827	1.76868
Keywords	Glycoprotein	543	0.669652	0.682513	3.95464e-140	1.74373e-145	9.43182e-138	4.1588e-143	1.1724	1.34778	1.43877	1.65286
Keywords	Disulfidebond	506	0.643746	0.67186	3.63761e-122	6.83585e-133	5.78381e-120	1.0869e-130	1.17915	1.34582	1.39712	1.55999
Keywords	Secreted	240	0.671407	0.707715	1.81148e-68	7.23891e-76	2.16019e-66	8.63241e-74	1.66688	1.76463	1.87076	1.97411
GOCC name	intrinsic to membrane	446	0.490551	0.479227	1.82076e-64	1.31355e-61	1.84807e-61	1.33326e-58	0.457854	0.669582	0.690007	0.989258
Keywords	Transmembrane	415	0.498155	0.494907	1.9566e-62	1.20026e-61	1.8666e-60	1.14505e-59	0.487403	0.718491	0.690988	1.01618
Keywords	Transmembranehelix	412	0.497482	0.494924	6.98376e-62	2.88377e-61	5.55209e-60	2.29259e-59	0.485409	0.717634	0.690007	1.01562
GOCC name	integral to membrane	429	0.48516	0.473727	4.95307e-61	2.83617e-58	2.51368e-58	1.43936e-55	0.44056	0.653396	0.674883	0.984194
Keywords	Acetylation	1570	-0.293218	-0.23953	8.73459e-57	1.75689e-38	5.952e-55	1.1972e-36	-2.07469	-1.49665	-1.4023	-0.775219
GOCC name	intracellular part	3417	-0.319082	-0.308247	1.44961e-42	7.70122e-40	4.9045e-40	1.95418e-37	-1.48386	-1.04092	-1.17435	-0.72443
GOCC name	extracellular space	295	0.462296	0.519662	4.22135e-40	3.30481e-50	1.07117e-37	1.11813e-47	0.693602	0.949469	1.17582	1.30046
GOCC name	membrane part	849	0.267168	0.282354	2.50916e-33	5.04183e-37	5.0936e-31	1.02349e-34	-0.406026	-0.0380816	-0.434119	-0.303505
Keywords	Cytoplasm	1567	-0.219424	-0.169298	1.52338e-32	4.94393e-20	9.08313e-31	1.38721e-18	-1.85009	-1.2679	-1.28273	-0.757521
Keywords	Nucleus	1374	-0.216768	-0.21833	4.69634e-30	1.82526e-30	2.48906e-28	1.08831e-28	-1.8013	-1.35231	-1.36853	-0.837611
GOCC name	nuclear part	1303	-0.215539	-0.21396	5.82762e-29	1.45961e-28	9.85839e-27	2.11643e-26	-1.82734	-1.36541	-1.37258	-0.839152
Keywords	Phosphoprotein	2229	-0.196679	-0.192222	5.89056e-28	8.89195e-27	2.80979e-26	4.71274e-25	-1.63122	-1.16552	-1.22696	-0.763975
GOCC name	nucleus	1458	-0.19939	-0.212841	2.19688e-26	7.81096e-30	3.18547e-24	1.32135e-27	-1.76464	-1.31328	-1.35279	-0.861865
GOCC name	cytoplasm	1748	-0.188787	-0.169542	2.20087e-25	8.76627e-21	2.79235e-23	6.84443e-19	-1.71536	-1.20767	-1.23682	-0.765478
Keywords	Signal-anchor	88	0.637423	0.633235	1.23814e-24	2.47849e-24	5.36902e-23	1.18224e-22	1.15346	1.26446	1.71412	1.82954
GOCC name	organelle part	2160	-0.181107	-0.160129	4.9224e-24	3.88834e-19	5.55137e-22	2.46666e-17	-1.60286	-1.1168	-1.23466	-0.753022
GOCC name	intracellular organelle part	2137	-0.178791	-0.159549	1.76307e-23	5.06285e-19	1.78952e-21	3.02282e-17	-1.59763	-1.11479	-1.23676	-0.7549
GOCC name	ribonucleoprotein complex	334	-0.324401	-0.322731	7.06218e-23	1.16792e-22	6.51647e-21	1.18544e-20	-2.48466	-2.02554	-2.0309	-1.09531
GOMF name	receptor activity	124	0.513022	0.524954	1.93447e-22	2.02474e-23	4.02564e-19	2.10674e-20	0.510376	0.874402	0.845694	1.06615
Keywords	Receptor	131	0.486588	0.482787	2.26387e-21	4.59971e-21	8.99887e-20	1.68774e-19	0.444196	0.771633	0.665618	1.03498
GOCC name	extracellular region	107	0.530798	0.614984	6.23852e-21	1.52466e-27	5.27675e-19	1.93442e-25	0.945035	1.47966	1.36797	1.81032
Keywords	Membrane	981	0.194889	0.207615	2.41347e-20	7.14939e-23	8.85558e-19	3.10024e-21	-0.68934	-0.299298	-0.603552	-0.421816
GOCC name	intracellular organelle	2527	-0.166934	-0.1756	8.19622e-20	9.37935e-22	6.39936e-18	8.65458e-20	-1.5099	-1.06998	-1.20253	-0.755285
Keywords	EGF-likedomain	52	0.733651	0.770279	8.64248e-20	1.18491e-21	2.94462e-18	4.71003e-20	1.85701	2.27994	1.69698	1.97857
GOBP name	defense response	243	0.345931	0.292278	1.2766e-19	1.90626e-14	9.95106e-16	9.90622e-12	0.127289	0.155873	-0.0794489	-0.158352
Keywords	Immunoglobulindomain	67	0.641474	0.662605	1.88248e-19	1.19644e-20	5.98628e-18	3.56688e-19	1.32583	1.52253	1.27278	1.38186
GOMF name	nucleic acid binding	731	-0.210972	-0.239322	2.98207e-19	2.5723e-24	3.10285e-16	5.35296e-21	-1.9427	-1.54252	-1.45144	-0.942032
GOBP name	immune response	195	0.37543	0.336903	7.70747e-19	1.79845e-15	3.00398e-15	1.55766e-12	0.319286	0.36188	0.1691	0.0369755
GOCC name	external side of plasma membrane	68	0.618092	0.653386	2.04678e-18	2.15064e-20	1.48391e-16	1.55921e-18	1.11195	1.23065	1.41552	1.31461
GOCC name	macromolecular complex	1490	-0.160155	-0.168003	9.5673e-18	2.26872e-19	6.47388e-16	1.53516e-17	-1.68127	-1.23663	-1.23304	-0.786996
GOMF name	carbohydrate binding	112	0.471116	0.505823	1.62717e-17	5.95085e-20	1.12871e-14	4.12791e-17	0.526987	0.96969	0.812271	1.26178
GOMF name	signaling receptor activity	77	0.563333	0.552409	2.22577e-17	9.03064e-17	1.15796e-14	3.75855e-14	0.625139	0.976304	0.689025	1.07607
GOBP name	immune system process	369	0.265336	0.235528	3.55167e-17	7.42416e-14	9.22842e-14	3.21508e-11	-0.186736	-0.0454049	-0.419153	-0.308609
GOCC name	nucleoplasm	793	-0.191932	-0.17575	3.70765e-17	1.24117e-14	2.35204e-15	5.24909e-13	-1.82254	-1.3124	-1.36593	-0.825927
GOBP name	positive regulation of immune system process	191	0.347331	0.319915	4.65188e-16	7.47188e-14	9.06536e-13	3.06544e-11	0.233237	0.363433	-0.0604417	0
GOCC name	cell surface	137	0.405945	0.479747	5.85633e-16	1.13898e-21	3.49657e-14	9.63387e-20	0.320324	0.735317	0.665618	1.01121
GOBP name	cellular nitrogen compound metabolic process	1018	-0.168027	-0.194461	7.03468e-16	9.68235e-21	1.09671e-12	1.88685e-17	-1.72613	-1.34722	-1.3647	-0.873596
GOMF name	transmembrane signaling receptor activity	66	0.576982	0.580432	8.06065e-16	5.43162e-16	3.35484e-13	1.88387e-13	0.6605	1.10384	0.77863	1.14465
GOBP name	nucleobase-containing compound metabolic process	935	-0.172417	-0.207932	8.98028e-16	3.13102e-22	1.16669e-12	2.44063e-18	-1.75162	-1.38532	-1.36593	-0.891609
GOBP name	locomotion	236	0.309735	0.303684	1.2088e-15	4.25471e-15	1.34609e-12	3.31655e-12	-0.00168722	0.198945	-0.226258	-0.07522
GOBP name	nucleic acid metabolic process	824	-0.178059	-0.212216	2.23466e-15	3.44234e-21	2.1774e-12	1.34165e-17	-1.76321	-1.3758	-1.39146	-0.898495
GOBP name	inflammatory response	97	0.469671	0.418603	2.43029e-15	1.70982e-12	2.1049e-12	5.33122e-10	0.755404	0.726958	0.71727	0.713236
Keywords	Ribonucleoprotein	139	-0.391929	-0.469138	3.61135e-15	4.61275e-21	1.07663e-13	1.57163e-19	-2.82172	-2.64702	-2.65337	-1.96009
GOBP name	response to wounding	137	0.391782	0.372295	5.72196e-15	1.15823e-13	4.46027e-12	4.29924e-11	0.459863	0.555201	0.245391	0.0917513
Keywords	Cleavageonpairofbasicresidues	42	0.692735	0.743047	1.02846e-14	1.06322e-16	2.88575e-13	2.81754e-15	2.23995	2.41539	1.89532	2.14717
GOBP name	cell motility	195	0.322789	0.287136	2.51199e-14	1.20621e-11	1.78009e-11	3.48237e-09	0.0586666	0.17498	-0.198785	-0.158352
Keywords	Zymogen	61	0.562544	0.567288	4.25018e-14	2.60064e-14	1.1263e-12	5.63866e-13	1.39542	1.33364	1.45817	1.51017
GOBP name	positive regulation of response to stimulus	383	0.233619	0.241386	4.52264e-14	6.39847e-15	2.93783e-11	4.53419e-12	-0.327269	-0.0447074	-0.505133	-0.297409
Keywords	Ribosomalprotein	76	-0.504153	-0.624889	4.63394e-14	8.93454e-21	1.16336e-12	2.84118e-19	-3.1545	-3.10736	-3.24542	-3.28805
GOBP name	regulation of response to external stimulus	150	0.360987	0.319252	5.5806e-14	2.96214e-11	3.34621e-11	7.21558e-09	0.232144	0.289426	-0.120542	0
Keywords	RNA-binding	293	-0.258498	-0.273673	1.48558e-13	5.19307e-15	3.54312e-12	1.17957e-13	-2.25032	-1.79261	-1.51475	-0.960689
GOCC name	non-membrane-bounded organelle	793	-0.167753	-0.183015	1.82727e-13	9.70495e-16	1.03038e-11	4.47751e-14	-1.81326	-1.34459	-1.31422	-0.852457
GOCC name	intracellular non-membrane-bounded organelle	793	-0.167753	-0.183015	1.82727e-13	9.70495e-16	9.76147e-12	4.69073e-14	-1.81326	-1.34459	-1.31422	-0.852457
GOBP name	taxis	92	0.445567	0.472141	2.49477e-13	8.78477e-15	1.38905e-10	5.70644e-12	0.68053	0.832214	0.142644	0.547436
GOBP name	chemotaxis	92	0.445567	0.472141	2.49477e-13	8.78477e-15	1.29645e-10	5.26749e-12	0.68053	0.832214	0.142644	0.547436
GOCC name	extracellular matrix	71	0.504833	0.572192	2.79714e-13	1.24891e-16	1.41955e-11	7.04244e-15	1.09555	1.64052	1.53796	2.08403
GOBP name	RNA metabolic process	705	-0.174113	-0.224972	2.94247e-13	4.16072e-21	1.43353e-10	1.08109e-17	-1.7743	-1.40348	-1.39209	-0.931162
GOMF name	structural constituent of ribosome	75	-0.490528	-0.609883	3.08863e-13	1.25325e-19	1.07124e-10	6.52001e-17	-3.13468	-3.07641	-3.31767	-3.27307
GOBP name	regulation of response to stimulus	693	0.174748	0.162292	3.50007e-13	1.42691e-11	1.60489e-10	3.83544e-09	-0.6233	-0.323424	-0.67508	-0.480893
GOBP name	biological adhesion	184	0.315813	0.378837	4.06951e-13	3.29893e-18	1.76232e-10	5.14303e-15	-0.145885	0.401895	0	0.00683411
GOBP name	cell migration	181	0.318074	0.277364	4.22711e-13	2.6086e-10	1.73423e-10	5.21386e-08	0.0755208	0.186654	-0.20717	-0.192832
Keywords	Celladhesion	87	0.452534	0.500598	4.71563e-13	1.22919e-15	1.07112e-11	3.08591e-14	0.448979	0.827348	0.791644	0.900094
GOBP name	positive regulation of response to external stimulus	78	0.475178	0.447334	6.04113e-13	1.22128e-11	2.35453e-10	3.39995e-09	0.837749	0.810764	0.156481	0.435302
GOBP name	positive regulation of multicellular organismal process	156	0.33788	0.312469	7.48102e-13	3.33228e-11	2.77688e-10	7.87126e-09	0.149261	0.219444	-0.108539	-0.131476
Keywords	Lysosome	88	0.445706	0.496224	7.8326e-13	1.51077e-15	1.69825e-11	3.60318e-14	0.294854	0.672243	1.06029	1.02347
GOCC name	lytic vacuole	114	0.391325	0.444654	9.59212e-13	5.11441e-16	4.42545e-11	2.59557e-14	0.0644109	0.434234	0.683622	0.848928
GOCC name	lysosome	114	0.391325	0.444654	9.59212e-13	5.11441e-16	4.63619e-11	2.73217e-14	0.0644109	0.434234	0.683622	0.848928
GOBP name	nitrogen compound metabolic process	1050	-0.146525	-0.171631	1.1559e-12	8.16241e-17	4.09558e-10	7.95325e-14	-1.66661	-1.28738	-1.33468	-0.853366
GOBP name	cell adhesion	180	0.31279	0.382141	1.16997e-12	3.78719e-18	3.96518e-10	4.92019e-15	-0.146963	0.425824	0	0.00683411
GOCC name	cell part	3685	-0.198694	-0.180501	1.46047e-12	1.27518e-10	6.4451e-11	3.40608e-09	-1.34816	-0.914015	-1.09676	-0.685209
GOCC name	extracellular region part	1325	0.135557	0.2079	1.71697e-12	2.7323e-27	7.26137e-11	3.08143e-25	-0.938051	-0.447835	-0.642227	-0.369357
GOBP name	response to stimulus	1438	0.132507	0.137353	1.91438e-12	2.92007e-13	6.21775e-10	9.89651e-11	-0.905839	-0.537714	-0.778389	-0.514279
GOBP name	positive regulation of locomotion	117	0.378371	0.349992	2.79588e-12	1.0229e-10	8.71754e-10	2.34514e-08	0.341608	0.523849	-0.171813	0
GOMF name	RNA binding	332	-0.230472	-0.250529	3.02258e-12	3.35493e-14	8.98569e-10	8.72702e-12	-2.21428	-1.76155	-1.48822	-0.981637
GOCC name	intracellular membrane-bounded organelle	2242	-0.124939	-0.126058	3.41192e-12	2.18782e-12	1.38524e-10	6.9395e-11	-1.4792	-1.04057	-1.19264	-0.738271
GOBP name	cell chemotaxis	55	0.542609	0.498628	4.42447e-12	1.9943e-10	1.32649e-09	4.20151e-08	1.25258	1.03185	0.664535	0.681828
GOCC name	proteinaceous extracellular matrix	45	0.596028	0.628773	5.7033e-12	3.72422e-13	2.22648e-10	1.30348e-11	1.54798	2.0562	1.53796	2.08403
GOBP name	positive regulation of cell migration	111	0.382529	0.355353	5.73854e-12	1.58678e-10	1.65674e-09	3.43582e-08	0.387307	0.540862	-0.171813	0
GOMF name	transferase activity, transferring hexosyl groups	37	0.654747	0.720323	6.57287e-12	4.20887e-14	1.70977e-09	9.73183e-12	1.03671	1.60391	1.56013	1.99921
GOBP name	positive regulation of cell motility	113	0.376014	0.344809	8.62637e-12	3.82253e-10	2.40152e-09	7.09443e-08	0.362105	0.509117	-0.200317	0
Keywords	Immunity	143	0.335189	0.2731	9.01231e-12	2.73106e-08	1.86907e-10	3.61866e-07	0.147803	0.203905	-0.0604417	-0.145428
GOMF name	pattern binding	47	0.577115	0.567717	9.54171e-12	2.05162e-11	2.20626e-09	3.28418e-09	1.14279	1.40142	1.22495	1.75465
GOMF name	polysaccharide binding	47	0.577115	0.567717	9.54171e-12	2.05162e-11	1.98563e-09	3.55786e-09	1.14279	1.40142	1.22495	1.75465
GOBP name	cell surface receptor linked signaling pathway	354	0.217992	0.20122	1.08727e-11	3.57193e-10	2.92251e-09	6.79102e-08	-0.476796	-0.16714	-0.5211	-0.383044
GOMF name	DNA binding	438	-0.198155	-0.210542	1.09253e-11	5.25794e-13	2.06686e-09	1.09418e-10	-1.86331	-1.42519	-1.47966	-0.934815
GOMF name	UDP-glycosyltransferase activity	33	0.682955	0.771781	1.31002e-11	2.04592e-14	2.27179e-09	6.08223e-12	1.14164	1.87426	1.56013	2.06529
GOBP name	cellular biosynthetic process	739	-0.157709	-0.180107	1.65423e-11	1.47184e-14	4.29824e-09	8.19502e-12	-1.7074	-1.32604	-1.39209	-0.883629
GOBP name	positive regulation of immune effector process	58	0.513566	0.445974	1.74096e-11	5.18946e-09	4.37768e-09	6.03759e-07	0.849236	0.723862	0.616298	0.568637
Keywords	Chemotaxis	22	0.823308	0.76646	2.55641e-11	5.31439e-10	5.08087e-10	8.1773e-09	2.79227	2.27094	2.86017	2.15492
GOBP name	regulation of multicellular organismal process	596	0.170019	0.161425	2.85376e-11	2.65706e-10	6.95157e-09	5.17794e-08	-0.625304	-0.310978	-0.685675	-0.470144
GOBP name	positive regulation of immune response	101	0.385022	0.300033	3.6053e-11	2.49234e-07	8.51615e-09	1.81568e-05	0.314536	0.286597	0	-0.145428
GOBP name	antigen processing and presentation of peptide antigen	28	0.718544	0.652237	5.2879e-11	2.5691e-09	1.21233e-08	3.70855e-07	1.53682	1.23195	1.64622	1.41948
GOBP name	translation	79	-0.430305	-0.56693	5.36175e-11	5.4502e-18	1.19414e-08	6.06919e-15	-2.93736	-2.96591	-3.01172	-3.27034
GOBP name	biosynthetic process	757	-0.151872	-0.173349	5.92252e-11	7.93878e-14	1.28239e-08	3.09414e-11	-1.69014	-1.31448	-1.38989	-0.875794
GOBP name	positive regulation of adaptive immune response	39	0.607495	0.547104	6.1755e-11	3.87735e-09	1.30103e-08	4.87483e-07	1.04039	0.896176	1.21021	1.01006
GOMF name	cytokine receptor binding	60	0.490661	0.468633	6.38129e-11	4.34375e-10	1.0215e-08	4.75755e-08	1.11894	0.994523	0.48116	0.568521
GOBP name	regulation of immune system process	311	0.221894	0.210815	7.0821e-11	5.88784e-10	1.45276e-08	1.01991e-07	-0.328274	-0.105424	-0.498982	-0.389274
Keywords	Glycosidase	29	0.700098	0.707639	7.69101e-11	4.81331e-11	1.46744e-09	9.1838e-10	1.30174	1.51736	1.49924	1.62088
GOBP name	cellular metabolic process	1920	-0.115736	-0.131451	1.14271e-10	2.44145e-13	2.28396e-08	8.65051e-11	-1.49125	-1.10441	-1.18473	-0.753022
GOMF name	glycosaminoglycan binding	43	0.570524	0.599255	1.15156e-10	1.28628e-11	1.71172e-08	2.4334e-09	1.13556	1.49391	1.22495	1.75465
Keywords	mRNAprocessing	176	-0.286203	-0.285673	1.23346e-10	1.3341e-10	2.26293e-09	2.19437e-09	-2.41596	-2.00128	-1.79742	-0.888669
GOCC name	organelle	2948	-0.126614	-0.0974985	1.26002e-10	7.31346e-07	4.73674e-09	1.45552e-05	-1.38764	-0.935072	-1.13575	-0.693511
GOBP name	positive regulation of cellular component movement	117	0.347827	0.323168	1.33138e-10	2.39956e-09	2.59452e-08	3.66756e-07	0.210044	0.424974	-0.245346	-0.0336885
GOBP name	positive regulation of leukocyte migration	41	0.581691	0.573248	1.37482e-10	2.52444e-10	2.61383e-08	5.17842e-08	1.45461	1.33698	1.09708	1.45137
GOBP name	leukocyte migration	48	0.537991	0.539206	1.38257e-10	1.25694e-10	2.56598e-08	2.79938e-08	1.17784	1.15856	0.880806	1.19152
GOBP name	regulation of immune effector process	95	0.384146	0.298251	1.45576e-10	6.46858e-07	2.63898e-08	4.133e-05	0.352297	0.211302	0.0438315	0
GOMF name	hydrolase activity, acting on glycosyl bonds	37	0.610145	0.62715	1.56515e-10	4.79323e-11	2.17138e-08	5.86748e-09	1.03968	1.31071	1.38095	1.50642
Keywords	Cytokine	34	0.629386	0.640278	2.45602e-10	1.20062e-10	4.33896e-09	2.04535e-09	2.05963	1.66681	2.49087	2.20196
GOBP name	regulation of adaptive immune response	56	0.491595	0.449503	2.48281e-10	7.19935e-09	4.39853e-08	7.7943e-07	0.654522	0.600995	0.778413	0.409447
GOBP name	regulation of cell motility	187	0.271376	0.256959	3.36665e-10	2.72758e-09	5.83179e-08	3.73008e-07	-0.204646	0.112943	-0.439955	-0.297409
GOBP name	positive regulation of adaptive immune response based on somatic recombination of immune receptors built from immunoglobulin superfamily domains	33	0.633421	0.541639	3.45867e-10	7.99702e-08	5.86094e-08	6.42647e-06	1.18922	0.948884	1.21576	1.01121
GOCC name	plasma membrane part	327	0.207979	0.235539	4.0451e-10	1.43329e-12	1.46635e-08	4.69285e-11	-0.462237	-0.0818559	-0.498982	-0.290666
GOBP name	antigen processing and presentation of peptide antigen via MHC class I	21	0.787577	0.790255	4.52742e-10	3.9531e-10	7.50877e-08	7.16615e-08	1.71123	1.6377	1.83426	1.75392
GOBP name	RNA processing	281	-0.222195	-0.271623	4.69286e-10	2.64291e-14	7.621e-08	1.28759e-11	-2.06289	-1.74743	-1.49955	-1.03233
GOBP name	regulation of locomotion	199	0.259864	0.243037	5.82658e-10	6.87737e-09	9.26902e-08	7.76943e-07	-0.291349	0.0268257	-0.440829	-0.300431
GOBP name	antigen processing and presentation	39	0.574529	0.553446	6.22721e-10	2.55953e-09	9.70822e-08	3.76444e-07	0.917414	0.85864	1.21021	1.07607
GOCC name	vacuole	132	0.31587	0.370131	6.22824e-10	4.26286e-13	2.17989e-08	1.44227e-11	-0.170077	0.219772	0.0886854	0.389918
GOBP name	positive regulation of chemotaxis	44	0.537697	0.527368	8.03682e-10	1.67895e-09	1.22837e-07	2.67089e-07	1.32261	1.28806	0.656769	1.28365
GOMF name	hydrolase activity, hydrolyzing O-glycosyl compounds	29	0.660644	0.703435	8.26009e-10	6.25439e-11	1.07433e-07	7.23078e-09	1.22564	1.57357	1.38095	1.62088
GOMF name	cytokine activity	27	0.683117	0.659736	8.93551e-10	3.26622e-09	1.09381e-07	2.95522e-07	2.50416	1.87294	3.08485	2.16619
GOBP name	regulation of cell migration	181	0.268794	0.258631	9.06133e-10	3.78035e-09	1.35833e-07	4.8308e-07	-0.204675	0.125721	-0.433111	-0.290477
GOCC name	extracellular matrix part	41	0.554449	0.627188	9.47257e-10	4.49472e-12	3.20489e-08	1.3418e-10	1.10467	1.74707	1.36797	2.23684
GOBP name	positive regulation of leukocyte mediated immunity	33	0.614579	0.583359	1.12928e-09	7.44324e-09	1.6609e-07	7.84055e-07	1.05351	1.02138	0.948339	0.994323
GOBP name	positive regulation of lymphocyte mediated immunity	33	0.614579	0.583359	1.12928e-09	7.44324e-09	1.63014e-07	7.73601e-07	1.05351	1.02138	0.948339	0.994323
GOBP name	positive regulation of T cell mediated cytotoxicity	22	0.750664	0.714935	1.19016e-09	6.95128e-09	1.68679e-07	7.74075e-07	1.4856	1.35154	1.29319	1.20147
GOBP name	regulation of immune response	157	0.284824	0.217282	1.336e-09	3.74148e-06	1.85966e-07	0.00020395	-0.110238	-0.114434	-0.278723	-0.37387
GOBP name	regulation of leukocyte mediated immunity	61	0.450244	0.381757	1.4915e-09	2.96398e-07	2.03969e-07	2.10038e-05	0.540752	0.434953	0.198515	0.241465
GOBP name	leukocyte chemotaxis	37	0.572579	0.557807	1.91442e-09	4.91601e-09	2.57292e-07	5.98754e-07	1.37896	1.32378	0.664535	0.886847
GOBP name	cellular macromolecule biosynthetic process	529	-0.161352	-0.202986	1.91558e-09	4.21222e-14	2.53084e-07	1.93142e-11	-1.73156	-1.36036	-1.41774	-0.931854
Keywords	Lectin	38	0.564989	0.63029	1.92374e-09	2.11188e-11	3.27722e-08	4.37986e-10	0.956835	1.45402	1.71341	1.8205
GOBP name	proteoglycan metabolic process	17	0.841151	0.812037	2.04708e-09	7.18429e-09	2.65949e-07	7.88754e-07	1.99593	1.78908	1.92655	1.99373
GOBP name	regulation of cellular component movement	197	0.251973	0.243721	2.25642e-09	7.36403e-09	2.88341e-07	7.86337e-07	-0.33222	0.0514739	-0.439955	-0.316278
GOBP name	positive regulation of behavior	45	0.516583	0.515698	2.3884e-09	2.54279e-09	3.00284e-07	3.81174e-07	1.2469	1.24469	0.649004	1.11593
GOBP name	positive regulation of leukocyte mediated cytotoxicity	29	0.641868	0.63462	2.44115e-09	3.67985e-09	3.02044e-07	4.78074e-07	1.27657	1.29867	0.948339	1.01121
GOBP name	positive regulation of cell killing	30	0.628333	0.62926	2.87353e-09	2.7239e-09	3.49987e-07	3.79157e-07	1.21228	1.25117	0.878073	1.00277
Keywords	mRNAsplicing	149	-0.285742	-0.308497	3.00273e-09	1.51542e-10	4.93897e-08	2.40951e-09	-2.4728	-2.1339	-1.79379	-0.93589
GOBP name	positive regulation of phosphorus metabolic process	134	0.299498	0.296481	3.48847e-09	4.99694e-09	4.1201e-07	5.99248e-07	-0.0687212	0.0931223	-0.353359	-0.187183
GOBP name	positive regulation of phosphate metabolic process	134	0.299498	0.296481	3.48847e-09	4.99694e-09	4.18349e-07	5.90168e-07	-0.0687212	0.0931223	-0.353359	-0.187183
GOBP name	positive regulation of phosphorylation	125	0.309506	0.292901	3.58729e-09	2.32977e-08	4.17358e-07	2.27007e-06	-0.0201258	0.108103	-0.278723	-0.164332
GOBP name	RNA splicing	156	-0.277578	-0.28822	3.8468e-09	9.56659e-10	4.40968e-07	1.62112e-07	-2.41704	-2.0281	-1.77961	-0.887831
GOBP name	regulation of adaptive immune response based on somatic recombination of immune receptors built from immunoglobulin superfamily domains	49	0.488362	0.42998	3.97029e-09	2.19706e-07	4.48527e-07	1.61567e-05	0.693535	0.607458	0.749019	0.368897
GOCC name	spliceosomal complex	113	-0.323487	-0.296209	4.2555e-09	7.50622e-08	1.39333e-07	1.73155e-06	-2.64232	-2.09323	-1.89615	-0.933062
GOBP name	cellular macromolecule metabolic process	1517	-0.109124	-0.129467	4.40266e-09	3.34725e-12	4.90268e-07	1.00353e-09	-1.49346	-1.10184	-1.18742	-0.770323
GOBP name	regulation of T cell mediated cytotoxicity	24	0.692508	0.66874	4.67162e-09	1.5369e-08	5.12891e-07	1.55586e-06	1.27666	1.22621	1.08205	1.08577
GOBP name	regulation of lymphocyte mediated immunity	48	0.489323	0.460986	5.30773e-09	3.81535e-08	5.74636e-07	3.34165e-06	0.646285	0.659373	0.616298	0.568637
GOBP name	positive regulation of leukocyte chemotaxis	34	0.579053	0.553859	5.7618e-09	2.54532e-08	6.15249e-07	2.44948e-06	1.65069	1.42224	1.59484	1.49957
GOBP name	regulation of leukocyte mediated cytotoxicity	35	0.568432	0.539133	6.65279e-09	3.78624e-08	7.0079e-07	3.35384e-06	1.03574	0.98273	0.807807	0.994323
GOMF name	chemokine receptor binding	16	0.837187	0.813841	7.10806e-09	1.83436e-08	8.21771e-07	1.4682e-06	3.17811	2.89427	3.1368	2.6842
GOBP name	regulation of cell killing	36	0.55921	0.537342	7.22487e-09	2.70766e-08	7.50905e-07	2.57392e-06	0.988854	0.951922	0.778413	0.864575
GOBP name	regulation of cytokine production	142	0.28506	0.243185	7.39657e-09	8.12523e-07	7.58635e-07	5.10776e-05	-0.0101916	0.023657	-0.306641	-0.189069
GOBP name	polysaccharide metabolic process	43	0.510042	0.531136	8.29861e-09	1.96606e-09	8.40099e-07	3.06508e-07	0.48373	0.768379	0.923694	1.12835
GOBP name	regulation of leukocyte migration	54	0.45573	0.433944	8.30936e-09	4.09735e-08	8.30403e-07	3.50976e-06	0.88618	0.923953	0.0410817	0.642798
GOBP name	glycosylation	39	0.53475	0.576264	8.59479e-09	5.53126e-10	8.48056e-07	9.79914e-08	0.83605	1.35792	1.56013	1.97519
GOCC name	small ribosomal subunit	32	-0.58468	-0.579279	1.1571e-08	1.57474e-08	3.67018e-07	3.89845e-07	-3.55911	-3.14614	-3.90782	-3.45154
GOMF name	receptor binding	308	0.193954	0.206857	1.40548e-08	1.44739e-09	1.53938e-06	1.4343e-07	-0.445846	-0.0895284	-0.545749	-0.36145
GOBP name	positive regulation of protein phosphorylation	115	0.308711	0.277767	1.57105e-08	3.63925e-07	1.53079e-06	2.53286e-05	-0.0347381	0.0475402	-0.278723	-0.290666
GOBP name	cellular component movement	239	0.216964	0.212218	1.70327e-08	3.46114e-08	1.63914e-06	3.13716e-06	-0.306301	-0.0251617	-0.570045	-0.406257
GOBP name	positive regulation of T cell mediated immunity	25	0.652499	0.604853	1.76957e-08	1.77193e-07	1.68217e-06	1.35414e-05	1.16405	1.07764	0.948339	1.01121
GOBP name	tissue development	129	0.290557	0.305785	1.84427e-08	3.2029e-09	1.73206e-06	4.30459e-07	-0.0221421	0.25473	-0.4141	-0.188761
GOCC name	intrinsic to plasma membrane	60	0.420416	0.391218	2.1558e-08	1.88686e-07	6.63071e-07	4.1634e-06	0.554619	0.584806	0.775261	0.928042
Keywords	Calcium	152	0.266151	0.317502	2.4323e-08	2.84728e-11	3.86736e-07	5.65896e-10	-0.173938	0.336912	-0.028205	0.149676
GOBP name	macromolecule glycosylation	38	0.524817	0.567681	2.44407e-08	1.61217e-09	2.26804e-06	2.6181e-07	0.792447	1.32906	1.52946	1.97471
GOBP name	protein glycosylation	38	0.524817	0.567681	2.44407e-08	1.61217e-09	2.24136e-06	2.67381e-07	0.792447	1.32906	1.52946	1.97471
GOMF name	signal transducer activity	161	0.258729	0.307284	2.48299e-08	3.5775e-11	2.46053e-06	4.96319e-09	-0.443612	0.132078	-0.316331	-0.0931508
GOMF name	molecular transducer activity	161	0.258729	0.307284	2.48299e-08	3.5775e-11	2.58355e-06	4.65299e-09	-0.443612	0.132078	-0.316331	-0.0931508
GOBP name	regulation of T cell mediated immunity	29	0.59866	0.561116	2.63984e-08	1.83957e-07	2.39274e-06	1.39218e-05	0.940692	0.914412	0.807807	0.994323
GOCC name	MHC class I protein complex	16	0.79761	0.793314	3.49345e-08	4.13436e-08	1.0429e-06	9.75901e-07	1.7344	1.62657	1.62691	1.71219
GOBP name	regulation of chemotaxis	51	0.448177	0.440423	3.61043e-08	6.17661e-08	3.23487e-06	5.12199e-06	0.937855	0.988336	0.0438315	0.713236
GOCC name	chromosomal part	224	-0.218198	-0.19853	3.76779e-08	5.5715e-07	1.09266e-06	1.1541e-05	-2.00255	-1.4982	-1.54417	-0.908529
GOBP name	mRNA processing	188	-0.23697	-0.235723	3.82952e-08	4.51059e-08	3.39217e-06	3.82175e-06	-2.19495	-1.76515	-1.47871	-0.843582
GOCC name	cytosol	593	-0.14074	-0.0836623	3.87447e-08	0.00108556	1.09238e-06	0.0115984	-1.83762	-1.25948	-1.20587	-0.662088
Keywords	Transcription	460	-0.156755	-0.183813	3.98783e-08	1.20031e-10	6.13611e-07	2.12054e-09	-1.6765	-1.22834	-1.40893	-0.918736
GOMF name	calcium ion binding	138	0.27445	0.332966	4.01408e-08	2.723e-11	3.79695e-06	4.04754e-09	-0.0698476	0.474846	-0.028205	0.157563
GOBP name	regulation of localization	494	0.151641	0.156334	4.25923e-08	1.61069e-08	3.73041e-06	1.60965e-06	-0.709861	-0.311833	-0.720474	-0.460342
GOBP name	regulation of behavior	55	0.429061	0.420227	4.3948e-08	8.25383e-08	3.80639e-06	6.56516e-06	0.883378	0.89168	0.0438315	0.533458
GOBP name	macromolecule biosynthetic process	540	-0.145754	-0.189334	4.44588e-08	1.17504e-12	3.80831e-06	3.81644e-10	-1.68397	-1.32766	-1.39146	-0.910536
GOBP name	aminoglycan metabolic process	24	0.645305	0.655754	4.78458e-08	2.8973e-08	4.05389e-06	2.657e-06	0.972973	1.18827	1.34595	1.54358
GOMF name	structural molecule activity	181	-0.239216	-0.267497	5.00536e-08	1.09056e-09	4.52876e-06	1.13473e-07	-2.31032	-1.69021	-2.10044	-1.32249
GOBP name	signal transduction	682	0.131582	0.104699	5.27268e-08	1.49079e-05	4.41941e-06	0.000631559	-0.879884	-0.532956	-0.733084	-0.533921
GOBP name	extracellular structure organization	48	0.454622	0.558475	5.85156e-08	2.69841e-11	4.80136e-06	6.78519e-09	0.659335	1.06847	0.441312	1.21724
GOBP name	extracellular matrix organization	48	0.454622	0.558475	5.85156e-08	2.69841e-11	4.85244e-06	7.01137e-09	0.659335	1.06847	0.441312	1.21724
GOMF name	cytokine binding	31	0.564352	0.564204	5.91118e-08	5.95859e-08	5.12548e-06	4.13327e-06	0.686466	1.13774	0.904668	1.20691
Keywords	Extracellularmatrix	36	0.52026	0.624088	7.34071e-08	1.06915e-10	1.09422e-06	1.96148e-09	1.0715	1.96642	1.71946	2.19989
Keywords	Transcriptionregulation	445	-0.155095	-0.179604	8.56734e-08	5.61388e-10	1.23837e-06	8.36818e-09	-1.67928	-1.22797	-1.40743	-0.900707
Keywords	DNA-binding	289	-0.188488	-0.217738	8.63794e-08	6.25079e-10	1.21185e-06	9.03523e-09	-1.82691	-1.45062	-1.50374	-0.982823
GOCC name	MHC protein complex	18	0.727664	0.647259	9.55411e-08	2.07991e-06	2.62092e-06	3.57815e-05	1.4891	1.20941	1.39509	1.45903
GOMF name	chemokine activity	12	0.890448	0.884084	9.58892e-08	1.18225e-07	7.98181e-06	7.9363e-06	3.42211	3.13504	3.1368	2.89143
GOBP name	multicellular organismal process	457	0.152334	0.162237	1.03062e-07	1.45166e-08	8.36844e-06	1.48891e-06	-0.622627	-0.252968	-0.71723	-0.474974
GOBP name	defense response to bacterium	56	0.411732	0.241921	1.15799e-07	0.00184491	9.30571e-06	0.0352477	0.223313	-0.302145	0.335066	-0.0444309
GOBP name	regulation of leukocyte chemotaxis	40	0.486078	0.459556	1.16794e-07	5.46166e-07	9.28986e-06	3.57762e-05	1.19622	1.15584	0.640004	1.096
GOCC name	protein complex	1211	-0.104367	-0.0960583	1.1797e-07	1.08835e-06	3.15103e-06	1.93802e-05	-1.57878	-1.07001	-1.17168	-0.707714
GOMF name	heparin binding	33	0.533862	0.574363	1.2223e-07	1.25953e-08	9.78306e-06	1.04843e-06	0.999856	1.42002	1.22495	1.8111
GOBP name	complement activation	13	0.845802	0.780797	1.34104e-07	1.12806e-06	1.0559e-05	6.92377e-05	3.27389	2.53619	3.18103	2.48068
GOBP name	response to external stimulus	256	0.196413	0.187402	1.34563e-07	4.88901e-07	1.04892e-05	3.22965e-05	-0.443846	-0.164024	-0.637498	-0.369122
GOMF name	peptide antigen binding	18	0.718496	0.641496	1.38074e-07	2.56057e-06	1.0642e-05	0.00012687	1.41274	1.15795	1.29041	1.20147
GOBP name	ribonucleoprotein complex assembly	80	-0.343375	-0.343834	1.38254e-07	1.33049e-07	1.06702e-05	1.02685e-05	-2.70887	-2.24059	-2.52625	-1.15879
GOBP name	ribonucleoprotein complex subunit organization	84	-0.33523	-0.321192	1.38651e-07	4.50071e-07	1.05959e-05	2.99855e-05	-2.65828	-2.16074	-2.3877	-1.10345
GOBP name	mRNA metabolic process	225	-0.208214	-0.214049	1.43497e-07	6.36848e-08	1.08598e-05	5.2255e-06	-2.08096	-1.67372	-1.41435	-0.836294
GOBP name	positive regulation of developmental process	243	0.200447	0.204924	1.51178e-07	7.94457e-08	1.13311e-05	6.45083e-06	-0.486398	-0.11355	-0.591663	-0.403169
GOBP name	humoral immune response	27	0.584399	0.52065	1.58947e-07	3.011e-06	1.17999e-05	0.000168854	1.5462	1.0291	2.10175	1.96776
GOCC name	cytosolic small ribosomal subunit	29	-0.561817	-0.594748	1.776e-07	3.24965e-08	4.62217e-06	7.85331e-07	-3.4159	-3.15746	-4.04239	-3.49281
GOMF name	acetylglucosaminyltransferase activity	16	0.751809	0.761303	2.01397e-07	1.41194e-07	1.49681e-05	9.18202e-06	1.46658	1.91932	1.51154	2.05904
GOBP name	protein activation cascade	16	0.751221	0.706113	2.05846e-07	1.04963e-06	1.51374e-05	6.49354e-05	2.87082	2.29436	2.88495	2.45954
GOMF name	serine-type peptidase activity	35	0.508749	0.513469	2.09682e-07	1.61712e-07	1.50465e-05	9.89773e-06	1.59055	1.28695	1.483	1.11593
[truncated: 649 more rows]

## Sheet: 7_Fig5a_1D_PDAC_tumors
Annotation category	Term	Size	Score	P value	Benj. Hoch. FDR	Mean	Median
[truncated: 547 more rows]

[truncated: 1 more sheets: 8_Fig5e_Fisher_matrisomeCluster]
