# Supplementary material for: Cell-selective proteomics segregates pancreatic cancer subtypes by extracellular proteins in tumors and circulation
Source: Nat Commun. 2023 May 8;14:2642. doi: 10.1038/s41467-023-38171-8 (PMC10167354; doi:10.1038/s41467-023-38171-8)
Supplement: Supplementary file 9 — Source Data [file 41467_2023_38171_MOESM9_ESM.xlsx]

## Sheet: Fig1
Figure 1b			Figure 1c			Figure 1d					Figure 1e			Figure 1g
Sample	Peptide yield [µg]		Sample	Identified protein groups		Majority protein IDs	log2 MetRS* / Ctrl ratio (DBCO enrichment)	log2 MetRS* / Ctrl ratio (DST enrichment)	log2 MetRS* / Ctrl ratio (Our workflow)		Sample	Specifically enriched protein groups		see Supplementary Data 1
Our workflow (MetRS*)	130.92		Our workflow (MetRS*)	6063		A0A067XG53;O70589-3;O70589-4;O70589-5;O70589;O70589-2	1.70087	NA	NA		DDA single shot	6057
Our workflow (MetRS*)	124.68		Our workflow (MetRS*)	6110		A0A087WNL7;A0A087WQ44;A0A087WP63;A0A087WNX7	1.09027	NA	NA		DDA single shot	6104
Our workflow (MetRS*)	116.82		Our workflow (MetRS*)	6060		A0A087WNS9;A0A087WQ65;A0A087WRZ2;A0A087WNT2;A0A087WPY4;Q64253	2.87582	NA	NA		DDA single shot	6054
Our workflow (Ctrl)	3.36		Our workflow (Ctrl)	713		A0A087WNV1;A0A087WSR7;A0A087WR52;Q8K2K6-3;Q8K2K6-1;Q8K2K6;Q8K2K6-2;A0A087WRL1	2.51197	4.66977	NA		DDA offline fractionation	10146
Our workflow (Ctrl)	3.06		Our workflow (Ctrl)	379		A0A087WP54;A0A087WRT5;Q6NS59;A0A087WQH5;Q6NS59-2	0.269069	NA	NA		DIA single shot	8781
Our workflow (Ctrl)	2.7		Our workflow (Ctrl)	688		A0A087WQ61;A0A087WQU0;Q8C134;Q9ERD6-3;Q9ERD6-4;Q9ERD6;Q9ERD6-2	4.7177	NA	NA		DIA single shot	8758
DBCO (MetRS*)	34.44		DST (MetRS*)	4113		A0A087WQE6;A0A087WNT1;P83940;A0A087WPE4	1.97579	3.61402	NA		DIA single shot	8771
DBCO (MetRS*)	36.4		DST (MetRS*)	4281		A0A087WQF1;A0A087WNW8;E9Q6L0;J3QP81;A0A087WS18;E9QKH0;A0A087WQ31;E9QNY9;A0A087WRE8;A0A087WP42;A0A087WRK0;A0A087WQ95;Q80TV8;Q80TV8-2;A0A0A6YXZ1	1.98557	NA	NA
DBCO (MetRS*)	33.24		DST (MetRS*)	4112		A0A087WQH8	3.16232	NA	NA
DBCO (Ctrl)	11.96		DST (Ctrl)	1031		A0A087WQN7;F8VQ87;P97789-3;P97789-2;P97789;A0A087WNV6	-2.219	NA	NA
DBCO (Ctrl)	10.36		DST (Ctrl)	1774		A0A087WQQ5;A0A087WS29;Q61595-5;Q61595-3	NA	3.65759	NA
DBCO (Ctrl)	13.08		DST (Ctrl)	2577		A0A087WQS2;Q9CQC6;A0A087WPF9	6.09464	5.74412	12.9545
DST (MetRS*)	25.56		DBCO (MetRS*)	6093		A0A087WQS5;P56383;Q9CR84	-5.09218	NA	5.53631
DST (MetRS*)	21		DBCO (MetRS*)	6055		A0A087WQT6;O89110	3.06405	4.71469	12.0398
DST (MetRS*)	22.42		DBCO (MetRS*)	6111		A0A087WR20;P49935	2.48636	NA	5.18887
DST (Ctrl)	2.62		DBCO (Ctrl)	4247		A0A087WRB7;E9PX43;Q7TQG1;A0A087WP13	-1.56236	1.46702	NA
DST (Ctrl)	3.72		DBCO (Ctrl)	4230		A0A087WRF2;Q8BXK8;E9Q3K3	2.72736	NA	NA
DST (Ctrl)	6.88		DBCO (Ctrl)	4437		A0A087WRI8;G5E8E3;A0A0R4J2B5;Q8R3Y5-2;Q8R3Y5	4.54589	NA	NA
						A0A087WRM7;A0A087WRG0;Q6GTL7;B2Z893;P70265;B2Z892;B2Z894	0.403017	NA	NA
						A0A087WS03;A0A087WQ32;G3X9F1;Q9R1S3-2;Q9R1S3-3;Q9R1S3	-4.91468	NA	NA
						A0A0A0MQ73;Q6PDK2	0.25151	NA	NA
						A0A0A0MQ79;Q3TLH4	2.61706	6.02203	13.8957
						A0A0A0MQ80;Q3UMC0;A0A0G2JFY0	NA	4.49582	9.3523
						A0A0A0MQ82;Q9WTR2	-2.08542	NA	NA
						A0A0A0MQ90;P97352	3.69412	8.45785	7.97499
						A0A0A0MQ98;G3UZM1;Q69ZK6	-0.897002	4.8141	NA
						A0A0A0MQA5;P68368	2.72041	4.31772	5.59439
						A0A0A0MQB0;Q4PJX1;Q4PJX1-3;Q4PJX1-2	2.03382	NA	NA
						A0A0A0MQD1;Q8K1H1	-0.502198	NA	NA
						A0A0A0MQD7;A0A2I3BPN8;A3KGS3;A3KGS3-2;F7CGP0	-6.49499	NA	NA
						A0A0A0MQE5;A2AHC3;A2AHC4;A2AHC3-2	0.463548	0.438699	NA
						A0A0A0MQF2;Q8BHY3;G8JL82;A0A5F8MPM2;Q8BHY3-2	1.45401	NA	NA
						A0A0A0MQN1;Q5RL79	0.0260386	NA	NA
						A0A0A0MQN4;Q9D906;S4R2T5;S4R2D5	1.25683	NA	NA
						A0A0A6YVS2;Q921L3	1.8226	NA	7.09429
						A0A0A6YW28;P35123;A0A0A6YVY7	3.57696	NA	NA
						A0A0A6YW87;Q9CX13	-0.461148	NA	NA
						A0A0A6YWB0;A0A0A6YVV8;A0A0A6YXE3;G3X9Q0;Q9JKP5;A0A0A6YXP3	NA	2.89823	NA
						A0A0A6YWM5;E9QKE4;Q8BMG7	-1.9318	NA	NA
						A0A0A6YWX1;J3KMM1;Q3UJD6-2;E9Q9M5;Q3UJD6;A0A0A6YWN9	3.22994	NA	NA
						A0A0A6YX18;Q8BVE3;A0A0A6YWP6	4.18644	4.98814	NA
						A0A0A6YX21;A0A0A6YY20;Q8VD57	-1.74429	NA	NA
						A0A0A6YX73;Q8K1M3;P12367;A0A0A6YY28	2.93055	1.99904	NA
						A0A0A6YXL6;E9Q3Y4;Q9ESE1-2;Q9ESE1;A0A0A6YXX3;Q9ESE1-3;A0A1D5RM41	-3.13624	NA	NA
						A0A0A6YY22;Q9WUE3	-0.307985	NA	NA
						A0A0A6YY67;H7BX08;Q8C1B1;Q8C1B1-2;A0A0A6YXV8	1.837	1.14895	NA
						A0A0B4J1E2;Q9CSN1	5.11786	1.67047	11.2316
						A0A0B4J1E4;Q5U431	-0.126939	NA	NA
						A0A0B4J1E9;Q9D2J4;Q9D2J4-2	0.651602	5.98095	NA
						A0A0G2JDF7;Q3UN04	0.204222	NA	NA
						A0A0G2JDH8;D3YXZ7;Q8R1T4	-3.35861	NA	NA
						A0A0G2JDP0;O35387;A0A0G2JFF9;A0A0G2JEE6;A0A0G2JE46	9.30996	NA	NA
						A0A0G2JDW7;Q6ZWU9;A0A0G2JG29	0.178409	NA	NA
						A0A0G2JDX4;A0A0G2JEZ7;Q9D1X8;Q922J6	0.255485	NA	NA
						A0A0G2JE32;A0A0G2JGL0;P61079;A0A494BAN1;A0A494BA56	4.56401	4.95698	9.649
						A0A0G2JEG3;Q8VE96	1.82633	NA	NA
						A0A0G2JEK2;P63254	1.8178	-0.739006	NA
						A0A0G2JFJ6;Q7TPD0	-0.599895	NA	NA
						A0A0G2JFP4;Q8K385	2.26564	NA	NA
						A0A0G2JFZ4;E9Q7M2	6.46277	7.3258	NA
						A0A0G2JGD2;P07091	-0.103071	1.13988	NA
						A0A0G2JGI1	NA	3.23657	NA
						A0A0G2JGJ1;Q8BVI4;D3YWR7;D3Z099;A0A0G2JGY0;D3Z1A1	2.91297	NA	NA
						A0A0G2JGL8;Q99PU8-2;Q99PU8;Q99PU8-3	0.629023	NA	NA
						A0A0G2JGU1;Q64302	1.59249	NA	NA
						A0A0G2JH04;P63073;A0A0G2JGT5;A0A0G2JFB4	NA	5.87447	NA
						A0A0J9YTY0;A0A0J9YUL3;Q8C1B7-3;Q8C1B7-2;Q8C1B7	3.20818	5.43768	12.8923
						A0A0J9YU62;O88712-2;O88712;A0A0J9YUM4;O88712-3	NA	2.7495	NA
						A0A0J9YUA8;E9QLJ3;Q6JPI3	0.980218	NA	NA
						A0A0J9YUD8;A0A0J9YUZ4;P63158;D3YZ18	6.2162	1.76398	11.1971
						A0A0J9YUN2;Q9Z255;A0A0J9YUW6;Q3TQ27;A0A0J9YTT1	NA	3.32442	NA
						A0A0J9YUR2;A0A0J9YTU3;Q5SXY1-3;Q5SXY1;A0A0J9YV86;A0A0J9YUF8;Q5SXY1-2	2.46172	3.13391	NA
						A0A0J9YV20;A0A0R4J0B7;Q80UZ2-2;Q80UZ2	1.42213	NA	NA
						A0A0N4SUH4;Q8BKS9;A0A494BBI7	2.31234	-0.955018	NA
						A0A0N4SUI7	NA	2.95989	NA
						A0A0N4SUS4;B2RRD7;A0A0N4SVG7;E9PXP1;Q80XK2;Q3U109;A0A0N4SUT9	-0.821084	NA	NA
						A0A0N4SUZ0;Q6RHR9-3;Q6RHR9;A0A0N4SWH0;E9PZ12	3.34884	5.16649	NA
						A0A0N4SV10;A0A0N4SVC4;Q9D4V0	5.05991	NA	NA
						A0A0N4SV80;E9QML5;Q61464-4;Q61464;A0A0N4SV38;A0A0N4SVI8;E9QKZ7;Q61464-7;Q61464-2;Q61464-5;Q3TZK9	2.08066	1.49129	NA
						A0A0N4SVC2;E9QP00;Q6PFR5	5.94713	3.65457	10.2068
						A0A0N4SVK3;P62322	3.89853	NA	NA
						A0A0N4SVL0;A2AMI2;Q80XI3;Q80XI3-3;Z4YKC4;A0A0R4J112;Q80XI3-2;Q80XI3-4;A2AMI7	0.415706	NA	NA
						A0A0N4SVT3;A0A0N4SW28;Q9DAS9	4.62374	2.58936	9.77951
						A0A0N4SWD7;E9Q6H8;A0A0N4SUU0;A0A0N4SUY3;A0A0N4SWF5;A0A0N4SV65;A0A1L1SQF5	0.704834	2.64985	NA
						A0A0N5E9G7;G3X8Z6;Q5U4B1;P35601-2;P35601;G3UWX1	0.527226	0.475686	NA
						A0A0R3P9C4;Q8C1Q6	2.88071	NA	NA
						A0A0R3P9C8;Q9DC69	3.68288	NA	NA
						A0A0R4IZW5;P09803	5.04045	5.91569	11.3204
						A0A0R4IZW8;O88456;A0A0R4J1C2	1.06514	4.14322	8.24776
						A0A0R4IZX1;Q8C2K1;Q8C2K1-2	1.70342	NA	NA
						A0A0R4IZY0;Q8C1A5	0.363914	3.29366	NA
						A0A0R4J015;B2RX12-3;B2RX12-2;B2RX12	-4.06061	NA	NA
						A0A0R4J025;Q6NXM2	0.413611	NA	NA
						A0A0R4J031;Q8C006;F6U6G6	6.16913	NA	NA
						A0A0R4J034;Q99K01;Q99K01-2;Q99K01-4;Q99K01-3	2.60035	4.20469	NA
						A0A0R4J041;Q8C3P7;G3UXX7;G5E922;G3UZP2	0.259856	NA	NA
						A0A0R4J046;P53569;A0A3B2WCE8	-0.375524	NA	NA
						A0A0R4J047;Q9CYI4;Q9CYI4-2;D3Z765	NA	0.958136	NA
						A0A0R4J049;Q8CIG8	-0.912601	3.8177	NA
						A0A0R4J052;G5E8T9;Q99KB8-2;Q99KB8;E9Q2H8;E9PYA3;D3YWI0	3.23086	3.31939	NA
						A0A0R4J060;J3QNK5;Q8BIH0;Q8BIH0-2	-0.0408106	NA	NA
						A0A0R4J065;Q8BGE6;A0A087WNY2	3.41866	NA	NA
						A0A0R4J075;Q91V27	4.18593	2.40126	NA
						A0A0R4J078;Q8VCH8	6.88702	4.74738	NA
						A0A0R4J079;Q8BMP6	3.15842	5.4436	NA
						A0A0R4J083;P51174	-0.329897	2.44402	NA
						A0A0R4J085;Q3UHZ7;Q91YN5-3;Q91YN5;A0A0R4J1F6;Q91YN5-2	4.31598	4.75053	NA
						A0A0R4J092;Q8K2I4	2.29792	NA	NA
						A0A0R4J098;O88291;D3YXQ7	3.11798	NA	NA
						A0A0R4J0B4;Q99KK2;Q99KK2-2	2.2625	NA	NA
						A0A0R4J0B5;Q91W34;D6RDS0;Q91W34-2	1.0659	NA	NA
						A0A0R4J0D3;Q3TDQ1	-1.92703	NA	NA
						A0A0R4J0E4;Q7TQK1;Q7TQK1-2	-0.521945	NA	NA
						A0A0R4J0F6;Q99KY4;Q99KY4-2	0.996684	NA	NA
						A0A0R4J0G0;Q8BH04;A0A2I3BQL9;A0A2I3BS39;A0A2I3BRX1	0.103571	3.5106	10.3651
						A0A0R4J0G4;Q6VN19	2.65843	NA	NA
						A0A0R4J0G7;A0A2I3BPW9;A0A2I3BQS1;Q8K4R9;Q8K4R9-2;Q8K4R9-3;E9QQ48	6.16177	1.70434	NA
						A0A0R4J0H7;Q8K2Z4;Q8K2Z4-2	-2.92621	-1.35942	NA
						A0A0R4J0I4;E9PVJ3;Q8BIW9	-2.8554	NA	NA
						A0A0R4J0I6;Q80XL6;F6U473;A0A087WSI8	-0.771387	NA	NA
						A0A0R4J0J0;Q9JHU2;Q3UVT7	NA	2.21005	NA
						A0A0R4J0J5;Q8K114;Q8K114-2	NA	1.70381	NA
						A0A0R4J0J6;Q8BKT7;Q5SVF9	-0.249215	NA	NA
						A0A0R4J0K2;K3W4R5;A2AGT5-3;A2AGT5;Z4YL78;A2AGT5-2	0.849592	6.40471	NA
						A0A0R4J0M9;Q8CDG3;Q8CDG3-2	2.69129	2.58595	NA
						A0A0R4J0N3;Q8K3D6	1.0455	NA	NA
						A0A0R4J0N5;P46718;A2T4N6	4.98615	NA	NA
						A0A0R4J0P7;Q78KK3	-1.92199	NA	NA
						A0A0R4J0R3;Q3U1G5	-0.287115	NA	NA
						A0A0R4J0S4;Q80Y17	-1.73794	NA	NA
						A0A0R4J0T4;Q5D0E0;O88351	3.05069	NA	NA
						A0A0R4J0U2;Q0VGB7;A0A0N4SV05;A0A0N4SVH3	NA	2.9465	NA
						A0A0R4J0U8;A2RSY6;A2RSY6-2	1.30891	NA	NA
						A0A0R4J0V5;P08775	-1.12685	3.38507	NA
						A0A0R4J0W6;Q9CRC8	4.83767	NA	NA
						A0A0R4J0X8;Q9ES28-8;Q9ES28-4;Q9ES28-2;Q9ES28-7;Q9ES28;D3Z0V2;Q9ES28-3;Q9ES28-6;Q9ES28-5	3.46926	3.38487	NA
						A0A0R4J0Z1;P08003	3.69385	3.47573	10.5861
						A0A0R4J107;Q8R146-2;Q8R146	0.733208	3.40308	NA
						A0A0R4J114;Q8BTT6;A0A0A6YWS6	1.47438	NA	NA
						A0A0R4J136;Q68FF9	-0.995152	NA	NA
						A0A0R4J140;Q5SW19;Z4YLI8;Q5SW19-3;Q5SW19-2	0.758246	NA	NA
						A0A0R4J159;A0A5F8MPN9;A0A286YDI1;Q9Z2E2-5;Q9Z2E2-3;Q9Z2E2-4;Q9Z2E2-2;Q9Z2E2;A0A286YCP6	3.18351	NA	NA
						A0A0R4J170;Q3TKT4;Q3TKT4-2;G3UX35	0.604477	1.95875	NA
						A0A0R4J187;P23475;A0A2R8VHZ9	2.06211	6.06367	NA
						A0A0R4J195;Q9CSU0;Q9CSU0-2;Q9CSU0-3;F6YB25	3.66457	1.62943	NA
						A0A0R4J1C5;Q91YY4	2.02507	NA	NA
						A0A0R4J1F2;Q3U4P5;Q61144;Q61144-2	-0.0174896	NA	NA
						A0A0R4J1F8;A0A2K6EDP7;P59328-3;P59328	-2.1705	-0.404316	NA
						A0A0R4J1H6;E9QP99;P55937-1;P55937	NA	6.12989	NA
						A0A0R4J1I3;O88559;D3YZC2;F8WHD9;O88559-2	1.54737	NA	NA
						A0A0R4J1K4;A0A0R4J1K9;A0A0R4J101;P13808-2;P13808-3;P13808;P13808-4;P13808-5	0.246461	NA	NA
						A0A0R4J1L2;Q91VK2;F6ZFU0;D3YY68;P57776-2	3.34531	3.59959	NA
						A0A0R4J1N9;P40630-2;P40630;D3Z0F3	3.46463	NA	NA
						A0A0R4J1P4;Q3TQR0-2;Q3TQR0-3;Q3TQR0;D3YUX4;D3Z1F0;D3Z1R5;D3YYE3	-0.895706	NA	NA
						A0A0R4J1R4;A2AEY4-2;A2AEY4	NA	0.823829	NA
						A0A0R4J1R7;Q9CZL5	6.03674	4.48678	NA
						A0A0R4J1V6;O88904-3;O88904-2;O88904	2.19158	NA	NA
						A0A0R4J1W7;Q8BGZ4;Q8BGZ4-2;G3X8W7	-3.49564	NA	NA
						A0A0R4J1Y3;E0CXW7;E9QMF4;Q8BWU5	0.729536	NA	NA
						A0A0R4J1Z3;Q9CR67	2.33322	NA	NA
						A0A0R4J249;Q923B3	2.30665	NA	NA
						A0A0R4J259;Q7TMK9-2;G3UZI2;G3UZ48;G3UXJ6	1.92939	NA	NA
						A0A0R4J260;B2RRE7	3.31918	2.1625	NA
						A0A0R4J272;Q921N7	4.8965	NA	NA
						A0A0R4J2B6;Q8BX09;A0A087WST2;Q8BX09-2	4.9351	1.50705	NA
						A0A0R4J2D3;Q8BI84;Q8BI84-3	5.71587	5.38574	NA
						A0A0U1RNK7;E9PX48;A2A9M5;A2A9M4;Q8R1A4-2;Q8R1A4	-0.596419	2.94525	NA
						A0A0U1RNL7;A0A0U1RPT4;O55028;D3Z7R0;A0A0U1RQ97	-4.17707	NA	NA
						A0A0U1RNL9;A0A0U1RNL1;F8VPK3;P56671	3.72115	NA	8.532
						A0A0U1RPG9;A0A0U1RNX4;Q3TLD5;Q3TLD5-2	NA	4.30678	NA
						A0A0U1RPK1;Q8BMB0-2;Q8BMB0-3;Q8BMB0;A0A0U1RPW3	2.14096	0.0615419	NA
						A0A0U1RQ85;P22682;A0A0X1KG61;A0A0U1RP47	2.62052	3.85613	NA
						A0A140LHA2;Q9WVA3	4.31863	3.99299	NA
						A0A140LHI8;Q8K419	1.01815	4.38525	NA
						A0A140LHT6;E9QPQ8;A0A140LI38;A0A140LHD4;Q8JZS9	3.1587	3.1204	NA
						A0A140LHU0;Q61072;E9Q638	3.39561	NA	NA
						A0A140LHU9;A0A140LI54;Q3TRM4-2;Q3TRM4-3;Q3TRM4;Q3TRM4-4	0.564358	NA	NA
						A0A140LIH0;A0A140LHQ0;A0A140LHG7;Q8VCB2-2;Q8VCB2;Q8VCB2-3;A0A140LI51	1.41317	NA	NA
						A0A140LIJ4;A0A571BGC3	NA	2.10183	NA
						A0A140LIT2;O88455;D3Z7G1	-1.89693	NA	NA
						A0A140LIZ7;Q8CAF4-3;Q8CAF4	5.51668	2.05612	NA
						A0A140LJ01;A0A140LHG8;Q9CYN2;A0A140LHR3;A0A140LJG6;A0A140LIK0	2.11668	NA	NA
						A0A140LJ36	-4.36812	NA	NA
						A0A140LJ56;Q9CQG6;A0A140LIQ8;Q9CQG6-2	-2.82189	NA	NA
						A0A140LJF7;A0A140LJK7;E9PW34;A2AGL3-2;A2AGL3	NA	1.04313	NA
						A0A1B0GR08;Q921G8	-4.17427	NA	NA
						A0A1B0GR11;Q93092	3.01762	7.91416	11.6466
						A0A1B0GR51;Q8CBG9-2;Q8CBG9;F6UDR6;D3Z7W3;E9PUJ5;D3Z0A0;Q8CBG9-5;Q8CBG9-4;Q8CBG9-3	0.146294	NA	NA
						A0A1B0GR85	-4.58475	1.04889	NA
						A0A1B0GRA5;P70302;A0A1B0GR78	3.47842	3.50556	NA
						A0A1B0GRH2;A0A1B0GRT6;P49446-3;P49446-2;P49446	0.933835	NA	NA
						A0A1B0GRV3;P48377	1.42261	NA	NA
						A0A1B0GSJ1;Q8BGV4	1.213	NA	NA
						A0A1B0GSX7;Q6PFD9;B2RQL0;A0A140T8J8	1.21934	3.36264	11.8661
						A0A1B0GT81;Q07813;A0A1B0GS13	2.153	2.55181	NA
						A0A1B0GT92;Q9Z1E4	1.99822	NA	NA
						A0A1C7CYU5;Q3U2I3-3;Q3U2I3;Q3U2I3-2;F8WHJ1	-0.92735	NA	NA
						A0A1C7CYV0;B1AX58;Q99K51	3.32269	5.33152	11.5999
						A0A1D5RLL3;Q8BG67;Q8BG67-2	5.37032	NA	NA
						A0A1D5RLX9;Q8BWH0	1.32196	NA	NA
						A0A1D5RM61;B7ZNI2;A2RT91	1.92054	NA	NA
						A0A1D5RM83;E9PUA3;Q8R0S2;Q8R0S2-2;A0A5F8MPT9	1.21415	NA	NA
						A0A1D5RM85;P62717;A0A1D5RLW5;A0A1D5RM79;A0A1D5RME4	0.597113	1.75658	8.50629
						A0A1D5RMB5;A0A0R4J055;Q6TXD4;A0A1D5RLL6;A0A1D5RLY0;Q6TXD4-2	-0.11391	2.21799	NA
						A0A1D5RMI8;Q8K4E0	NA	1.10527	NA
						A0A1D5RMM1;Q8BIK4-2;A0A5F8MPL9;Q8BIK4	-3.57887	NA	NA
						A0A1L1SQ68;Q8BUH7;E9PVG0	-0.0995914	NA	NA
						A0A1L1SQA8;P62852	2.12088	2.97359	7.1857
						A0A1L1SR69;A0A1L1ST61;A0A1L1SV00;Q8R472;Q9JLR9	5.6442	NA	NA
						A0A1L1SRJ2;Q60773	NA	2.4717	NA
						A0A1L1SS10;Q9Z2X8	5.29052	NA	NA
						A0A1L1SSA4;F7AUV3;A0A1L1SUF9;D3YVU3;Q5DU05-2;Q5DU05-3;Q5DU05	NA	6.00188	NA
						A0A1L1SSA8;Q91XE8	0.2433	NA	NA
						A0A1L1SSC0;A0A668KLE1;A0A0G2JEP4;A0A0R4J169;E9QN52;A0A0G2JFV5;Q91WK0-2;Q91WK0;A0A1L1SVG1;A0A1L1SQW1;A0A0G2JDR6	NA	6.16297	NA
						A0A1L1SSS4;B9EIW5;Q6DFV7;A0A1L1STT1;Q6DFV7-6;Q6DFV7-5;Q6DFV7-4;Q6DFV7-3	-3.09788	2.21169	NA
						A0A1L1ST53;B2RUC1;O54818;Q3V2G6;A0A1L1SR11	NA	10.3427	NA
						A0A1L1STC6;Q6ZWR6-4;Q6ZWR6	NA	5.59122	NA
						A0A1L1STE6;Q9D6R2;Q9D6R2-2	3.55125	4.05967	8.60729
						A0A1L1SUI3;Q9D1F9;A0A1L1SUV7	-3.08823	NA	NA
						A0A1L1SUS7;Q8K0D0-2;Q8K0D0	4.70152	NA	NA
						A0A1L1SV73;Q8BY87-2;Q8BY87	4.61058	4.78977	NA
						A0A1L1SVG0;A0A0R4J0S7;Q8CGB3;Q8CGB3-3;A0A1L1STY4;Q8CGB3-2	NA	3.44674	NA
						A0A1L1SVG3;A0A1L1SRT6;Q9JKD3	1.54879	NA	NA
						A0A1S6GWJ4;Q91VN6	0.306303	6.63841	NA
						A0A1U6URG8;Q9WV30-4;Q9WV30;Q9WV30-2	NA	3.29523	NA
						A0A1W2P737;F8VPV0;P48725;P48725-3;P48725-2	1.55186	7.57563	NA
						A0A1W2P768;P84228	3.42284	NA	7.97583
						A0A1W2P7P6;A0A1W2P7R5;Q91W52;Q91W52-2	1.23129	NA	NA
						A0A1W2P7Q6;Q9CRT8	1.51986	5.06101	NA
						A0A1W2P7V0;K3W4Q9;Q8BH60-2;Q8BH60	4.18282	2.81849	NA
						A0A1W2P8A8;Q99KK1	2.76757	NA	NA
						A0A1Y7VJ48;P48428	8.03961	6.10153	NA
						A0A1Y7VJA7;A0A0G2JE93;Q9DCI3	0.855933	NA	NA
						A0A1Y7VJC3;A0A1Y7VNC5;Q61043-4;Q61043-2;Q61043-1;Q61043	4.15777	NA	NA
						A0A1Y7VK19;Q9DCB8	NA	-0.441723	NA
						A0A1Y7VK55;P70255-3;P70255-2;P70255;P70255-5;P70255-4;P70255-7;P70255-6	2.57432	NA	NA
						A0A1Y7VLP0;P56379	-0.706364	NA	NA
						A0A1Y7VLS3;Q6A070-2;Q6A070	-1.96745	NA	NA
						A0A1Y7VM65;Q9QUH0	NA	3.66629	NA
						A0A1Y7VME9;E9Q9B7;A0A1Y7VMH7;A0A1Y7VNF8	1.72012	NA	NA
						A0A1Y7VMF7;O89016	0.0229957	NA	NA
						A0A1Y7VMH3;Q80X41-2;Q80X41-5;Q80X41-3;Q80X41	0.822609	1.68965	NA
						A0A1Y7VN19;Q9CXR1	3.1635	NA	NA
						A0A286YCI0;Q9JI78	NA	2.75745	NA
						A0A286YCI8;E9QNA7;A0A286YDN0;Q62417;A0A5F8MPJ2;A0A668KL65;Q62417-2;D3Z5J3;E9PYX6;A0A286YCQ0;E9Q6A3;Q62417-3;Q62417-4;Q62417-6;Q62417-7;Q62417-5	NA	0.846106	NA
						A0A286YCV9;E9Q4K7	-0.460065	NA	NA
						A0A286YCX6;E9PY51	-4.21547	NA	NA
						A0A286YDA2;A0A286YDT3;E9Q5C9;A0A286YDV7;E9Q5C9-2	2.655	1.2016	4.98701
						A0A286YDB3;Q80XQ2	-0.19227	NA	NA
						A0A286YDB8;Q9CZX0;Q9CZX0-2	3.28452	NA	NA
						A0A286YDC0;Q03147	2.92937	NA	NA
						A0A286YDF5;Q69ZN7;E9Q390;Q69ZN7-4;A0A286YCZ3	-1.41602	5.50223	10.6946
						A0A286YDT0;Q7TMY4;A0A286YCS0;Q7TMY4-2	NA	-0.663482	NA
						A0A286YDT5;G5E8Q8	1.60091	NA	NA
						A0A286YDU2	0.447606	NA	NA
						A0A286YE10;Q9EP84;A0A286YDA5;O70293;O70293-2;A0A286YDZ5	-1.00691	NA	NA
						A0A286YE36;E9QAE4;O88491	0.261768	NA	NA
						A0A2C9F2A2;Q921Q7	4.35278	NA	NA
						A0A2C9F2B5;Q8BX57;Q8BX57-2;Q8BX57-3	0.294292	NA	NA
						A0A2I3BPI4;Q80U38	-0.389056	NA	NA
						A0A2I3BPN6;E9QAP7	-0.446563	NA	NA
						A0A2I3BPP1;Q3UHB2;Q61037-6;A0A2I3BRT5;Q7TT21;Q61037-7;Q61037-5;Q61037;Q61037-3;A0A2I3BPE9;Q61037-4;Q61037-2	-4.46794	NA	NA
						A0A2I3BPW0;Q9QYG0-2;Q9QYG0;A0A2I3BPL1;A0A2I3BQR5	NA	2.9198	NA
						A0A2I3BPX3;Q6P9J9;A0A2I3BPY8	0.96794	NA	NA
						A0A2I3BQ07;Q505D1;A0A2I3BQJ1	0.159914	NA	NA
						A0A2I3BQE0;Q9JI10;Q9JI10-2	4.60887	5.37812	NA
						A0A2I3BQJ3;Q8K072	0.791796	NA	NA
						A0A2I3BQS6;E9Q2H1;Q80TP3	1.44963	NA	NA
						A0A2I3BRB9;Z4YM84;Q5XG73-2;Q5XG73-3;E9QNH7;A0A2I3BQH8;A0A2I3BQ50;Q5XG73	NA	3.68838	NA
						A0A2I3BRC5;Q01341;F8VQ52	-3.14091	NA	NA
						A0A2I3BRK6;Q9JIX0	NA	4.33524	NA
						A0A2I3BRS9;Q8BH93	4.58104	5.0742	NA
						A0A2I3BRW0	0.784687	NA	NA
						A0A2I3BS18;Q91VT1;Q91VT1-2	6.06594	NA	NA
						A0A2I3BS49;Q9CXU4;Q9WTQ8	6.10974	NA	NA
						A0A2K6EDK3;Q6PIP5	4.08163	NA	NA
						A0A2R8VHF9;E9QPE7;A0A338P6K2;O08638-2;O08638	NA	3.00887	NA
						A0A2R8VHH1;Q99P88	0.107467	8.03026	NA
						A0A2R8VHP9;Q3TT81;A0A2R8VKF0;A0A2R8VHN3	2.44735	5.15114	9.78564
						A0A2R8VHQ0;Q8CGB6-2;Q8CGB6-4;Q8CGB6;Q8CGB6-3	-3.00963	NA	NA
						A0A2R8VHW4	1.17232	NA	NA
						A0A2R8VK70;Q61735;A0A2R8VJU9;A0A2R8VI30	2.0793	NA	NA
						A0A2R8W6P0;Q61735-2;D3Z187;A0A2R8VI94	0.7991	5.73461	NA
						A0A2R8W747;D3Z4A3;Q6NZQ6-2;Q6NZQ6;D3Z6P2;Q6NZQ6-3	3.58057	NA	NA
						A0A2U3TZ56;Q78IQ7-2;Q78IQ7	0.82872	NA	NA
						A0A338P697;Q3TUF7-3;Q3TUF7;Q3TUF7-2;A0A338P689	-2.7525	NA	NA
						A0A338P6I9	3.40823	NA	NA
						A0A338P6K9-2;A0A338P6K9	1.05001	NA	NA
						A0A338P7L8;Q8BJF9	7.01542	4.21293	NA
						A0A384DV79;P17095-1;A0A338P6G6;A0A338P6E8	NA	-0.387486	NA
						A0A3B2W864;A0A338P7K4;Q3UW83	2.07086	4.746	5.56616
						A0A3B2WAQ7;Q3UHP6;P59672;P59672-2	4.55875	NA	NA
						A0A3B2WAS6;Q9D0F1	1.20265	NA	NA
						A0A3B2WBC6	NA	2.49917	NA
						A0A3B2WBH9;A0A3B2WCN9;Q9Z0U1	2.5712	2.35815	12.5119
						A0A3B2WBL1;Q5XJF6;A0A3B2WDD2;P53026;A0A3B2W824;A0A3B2W820	0.968725	4.18379	NA
						A0A3B2WCF4;E9Q6M3	1.38706	NA	NA
						A0A3B2WCL5;Q9CT10	3.76141	2.74391	NA
						A0A3Q4EBK4;Q6P1B9;O08539-2;O08539	5.97134	3.66389	NA
						A0A3Q4EGQ6;Q8VHA8;Q8BKL1;Q8BJJ6;Q62280;A0A3Q4EI07	3.44829	5.02582	NA
						A0A3Q4EH04;A0A3Q4L335;A0A3Q4L393;Q8BL97-3;Q8BL97-4;Q8BL97-2;Q8BL97	3.44006	2.25327	9.13981
						A0A3Q4L2S1;Q9R061;A0A3Q4EH93	4.18359	3.7418	NA
						A0A494B9B9;Q8C6I2-3;Q8C6I2	NA	2.96993	NA
						A0A494B9F0;A0A494B953;A0A494BAG2;A0A494BAX0;Q8CFI0-3;Q8CFI0;A0A494BA39;A0A494BAE4	4.94191	4.96544	NA
						A0A494B9X3;E9Q9M1;Q3V1L4;A0A494BBP6	1.71765	NA	NA
						A0A494B9Y3;Q91XB7;A0A494BA88;A0A494B8Y8	-1.75969	NA	NA
						A0A494BA44;Q04207;Q04207-2	5.68073	NA	NA
						A0A494BAA4;Q8R0W6;A0A494B9F5;A0A494BAK0	5.16793	NA	NA
						A0A494BAL8;Q99KQ3;P57791;A0A286YCK9;A0A286YCQ7;A0A494B9U4	0.699105	NA	NA
						A0A494BAP2;Q8C4X2	4.10151	NA	NA
						A0A494BAV5;P13011;Q99PL7	0.163542	NA	NA
						A0A494BB58;A0A494BAJ5;A0A494BBF1;Q9WU84	NA	1.9894	NA
						A0A494BB75;Q8C6G8	5.28268	3.92426	NA
						A0A494BB95;Q60872;Q3UTA4;Q3TQZ4;J3QP87;A0A1Y7VK80;A0A1Y7VJE9;Q8BX20	4.08877	1.43789	8.10254
						A0A494BBA8;Q642K5;A0A494B9Z0;P62862	1.05432	0.693906	NA
						A0A498WGD8;Q8CDN6;A0A494B955;A0A494BBI1	3.80447	4.90211	11.8892
						A0A498WGK2;A0A494BB89;A0A494BAX5	2.07656	6.06342	15.4969
						A0A498WGK6;Q9ET30	-0.33935	NA	NA
						A0A498WGL8;Q8K330;Q8K330-2;A0A494B9F4	1.15217	NA	NA
						A0A571BD95;A0A5F8MP95;Q9ES00;G3UZD6	0.300126	NA	NA
						A0A571BED8;Q5SVL6;A0A171EBK8;Q5SVL6-2	1.30087	0.805656	NA
						A0A571BEG7;Q63ZW7;A2ADS6;Q63ZW7-2;A2ADS8	NA	3.33249	NA
						A0A571BEI2;Q6PIU9	-0.835921	5.27257	NA
						A0A571BEK9;P53798	3.33942	NA	NA
						A0A571BEV2	3.27511	NA	NA
						A0A571BFA7;Q148V8	0.481808	NA	NA
						A0A571BG95;E9PUE7;Q5SSL4-4;Q5SSL4;Q5SSL4-2;Q5SSL4-3	2.31418	NA	NA
						A0A571BGG1;A0A571BEF4;Q91X43;A0A571BET4	2.65662	2.18431	NA
						A0A5F8MP98;A0A5F8MPF2;Q5SSZ5	2.15805	5.06164	NA
						A0A5F8MPF0;Q60575-2;Q60575	3.14769	NA	NA
						A0A5F8MPF6;A0A5F8MPH6;Q6P9R4-2;Q6P9R4-1;Q6P9R4;Q6P9R4-3	5.09616	6.41369	NA
						A0A5F8MPH5;A0A5F8MPX2;Q99N50-4;Q99N50;Q99N50-11;Q99N50-5;Q99N50-3;A0A5F8MPI7;Q99N50-2	-0.0994583	2.4057	NA
						A0A5F8MPN7;B8ZXI1;A0A5F8MPV7;Z4YJE9;B8ZXI1-2	2.80048	NA	NA
						A0A5F8MPP7;A2AAY5	1.86836	2.22123	NA
						A0A5F8MPT3;Q5NCJ0;B2RUJ6;Q5NCJ1;Q5NCJ4;Q5NCJ5	0.660192	NA	NA
						A0A5F8MPU2;A0A0R4IZZ6;Q6ZQ03;Q6ZQ03-2;Q6ZQ03-3	7.57359	3.08114	NA
						A0A5F8MPX8;Q921E6;Q921E6-2;Q921E6-3	2.00065	NA	NA
						A0A5F8MPY3;P34152;P34152-4;P34152-2;P34152-6;P34152-5	1.52833	5.97613	NA
						A0A5H1ZRL3;Q8C4Y3-3;Q8C4Y3	2.925	NA	NA
						A0A5K1VVQ9;A2ASS6;E9Q8N1;E9Q8K5;A0A5K1VVQ1;A2ASS6-2	NA	3.11604	NA
						A0A668KL68;Q8BY02	1.86623	NA	NA
						A0A668KL90;A2AHJ7;A2AHK0;Q80UP3	-2.1803	NA	NA
						A0A6I8MX08;Q5SNZ0-3;Q5SNZ0-2;Q5SNZ0	NA	2.65179	NA
						A0A6I8MX18;Q8CJG1;H3BJ70	0.433929	NA	NA
						A0A7N9VR94	3.02905	8.24411	11.741
						A0A7N9VRC4;Q8R0W0	-1.35001	2.01646	NA
						A0A7N9VSH7;Q80TB7;A0A7P0A157;Q80TB7-2	-2.5001	NA	NA
						A0A7P0A164;A0A571BEE9	3.18346	4.82618	11.9062
						A0A803ZIZ6;D3YYU8;A0A0B4J1L4	1.45122	NA	NA
						A0JNY3;Q8BUV3	NA	4.31564	NA
						A1L3P4;B0QZV3	0.929271	NA	NA
						A2A432;E9PXY1;A2A432-2;J3QJX0	2.95977	5.6162	NA
						A2A4A6;Q62077	1.53059	NA	NA
						A2A4P0;A2A4N9	3.97972	3.81494	NA
						A2A4U6	NA	4.04869	NA
						A2A4Z1;Q9D1C1	0.310201	NA	NA
						A2A547;P84099	-0.202181	3.69296	7.25158
						A2A5A3;Q5GMG7;Q5GMG8;Q5GMG9;Q5GMH1;Q8VCX2	1.52226	NA	NA
						A2A5K6	-0.842401	NA	NA
						A2A5R2	-2.82946	NA	NA
						A2A5V3;A2A5V2;S4R2D3;P55194;A0A2R8W6I7	2.09864	NA	NA
						A2A6A1	1.62812	3.76139	NA
						A2A6Q5;A2A6Q5-3;A2A6Q5-2	0.136667	NA	NA
						A2A791;A2A791-2;F6VYE2	-0.833316	NA	NA
						A2A7B5	2.18747	NA	NA
						A2A7S8-2;A2A7S8;A2A7S8-4;A2A7S8-3	3.86176	2.73223	NA
						A2A839;A2A838;A2A841;P48193;A0A571BEG4;P48193-2;A2A842;A2AD32;A0A1D5RLV1	2.65128	5.23117	NA
						A2A863-2;A2A863	0.557451	3.18772	9.16633
						A2A8U2;A2A8U2-3;A2A8U2-2	-0.178007	NA	NA
						A2A8V8;A2A8V9;E9PUK6;Q52KI8;E9QKA4;Q52KI8-2	1.26904	2.37293	8.14
						A2A9I0;O35166	5.76511	NA	NA
						A2A9Q2;Q8BHG1;A6PWC3	1.84091	NA	NA
						A2ABV5;A2BDP0	-4.36183	NA	NA
						A2ABY3;Q922E4	1.07951	NA	NA
						A2ACM0;Q8K4Q0;Q8K4Q0-2	1.39452	NA	NA
						A2ACQ1;Q8K1G9	0.600341	NA	NA
						A2AD03;Q9QXG2;Q3UR39	3.32924	NA	NA
						A2ADB1;A2ADB0;Q62504-2;Q62504;Q62504-3	2.63076	-1.07918	NA
						A2ADH1;Q9CQY5;Q9CQY5-2;Q9CQY5-3	-0.381307	NA	NA
						A2ADM8	-0.888871	NA	NA
						A2ADR8;Q8R3G1	3.36462	NA	NA
						A2ADY9	NA	4.89969	NA
						A2AE27;Q9DBT5	2.62769	1.71401	NA
						A2AEK1	NA	2.02686	NA
						A2AER4;Q9R0M8;A0A140LIP5;A0A140LHN4;A0A140LIG2;A2AER3;A0A140LI17	-0.644763	NA	NA
						A2AES3;A2AES5;A2AES4;Q3U2S4-2;Q3U2S4	NA	5.81743	NA
						A2AF47	-7.09733	NA	NA
						A2AFQ0;Q7TMY8;Q7TMY8-3;Q7TMY8-4;Q7TMY8-2	-0.145338	2.15937	12.6131
						A2AFQ2;Q99N15;O08756	3.40606	5.97518	9.90212
						A2AG36;Q562G0;Q9JJI6;F6YPG3	-3.90957	NA	NA
						A2AG68;Q64430	0.990876	NA	NA
						A2AGH8;A2AGH9;A2AGH6-2;A2AGH6	-4.14587	NA	NA
						A2AGL5;Q9D9K3	NA	1.08432	NA
						A2AH85;O08810;G3UZ34	0.940238	4.5422	11.8475
						A2AI08	3.56027	NA	NA
						A2AI52;Q80U87	2.65105	NA	NA
						A2AI57;Q923J1	-3.7555	NA	NA
						A2AIH8;Q9D711	4.95088	3.0353	7.62522
						A2AIS9;Q99KN1;Q99KN1-2	3.97795	NA	NA
						A2AJ15	2.65995	NA	NA
						A2AJ72;Q3TIX6	3.61009	7.39745	NA
						A2AJG0;Q80UU2	1.49	NA	NA
						A2AJI1;A8Y5P4;A2AJI0-2;A2AJI0;F6WF36	4.56903	3.07272	NA
						A2AJN7	0.589446	NA	NA
						A2AJP9;A8Y5Q0;A2AJQ0;Q3UV70	2.26223	NA	NA
						A2AJQ3-2;A2AJQ3;A2AJQ2	-0.111492	NA	NA
						A2AJT4;A2AJT5;A2AJT3	4.40725	NA	NA
						A2AKQ0-2;A2AKQ0;V9GX08;A0A217FL58	-0.496661	NA	NA
						A2AKV9;A2AKW0;Q5HZI9;G3UYJ3	3.56177	NA	NA
						A2AKX3;A2AKX3-2	-2.16678	NA	NA
						A2AL85;Q8BSY0;Q8CBM2	5.23595	NA	NA
						A2ALK6;Q9JMC8	0.691321	NA	NA
						A2ALK8	-0.582209	NA	NA
						A2ALR9;Q3V0C5-5;Q3V0C5;Q3V0C5-2;A2ALR8	0.768487	NA	NA
						A2ALS5;A2ALS5-3;A2ALS5-2;A2ALS4;A2ALS5-4;A2ALS7	2.86421	NA	NA
						A2ALW5;A2ALW5-2	1.51323	NA	NA
						A2AMH5;A2AMH4;Q6X893;Q6X893-2;A2AMH3	-1.45374	NA	NA
						A2AMY5;Q91VX2	0.754858	3.7482	11.6146
						A2AN08-3;A2AN08;A2AN08-5;A2AN08-2	-2.08109	3.16506	NA
						A2AP32;Q3UIU2	-0.591182	NA	NA
						A2AP78;O54879	NA	1.57386	9.73903
						A2APB8	3.51317	1.98597	NA
						A2API3;Q80V86	-2.9422	NA	NA
						A2API8;O54931-2;F7AA26;O54931;O54931-5;O54931-4	NA	6.50754	NA
						A2APM2;A2APM4;A2APM1;Q3U8S1;E9QKM8;Q80X37;A2APM3;A2APM5;P15379-6;P15379-11;P15379-5;P15379-3;P15379-10;P15379-9;P15379-4;P15379-8;P15379-7;P15379;P15379-2	7.2209	6.52639	10.9596
						A2AQ19	4.78122	3.47897	NA
						A2AQA0;A0A087WQ98;Q6PEE4	-0.837722	NA	NA
						A2AQH4;F8WJL9;F6ZBD9	3.02617	NA	NA
						A2AQJ7;A2AQJ5;A2AQJ6;Q8BXN9;Q8BXN9-2;Q8BXN9-3	2.05046	NA	NA
						A2AQR4;Q99KE8-3	2.2268	NA	NA
						A2AR02	3.11803	NA	NA
						A2ART0;A2ARX1;E9QA51	-1.06248	NA	NA
						A2AS45;Q68FH0-2;Q68FH0;A2AS44;A2AS47	-2.97319	2.14571	NA
						A2AS98;P28660;P28660-2	-0.571244	3.71707	NA
						A2AT37	1.15759	0.505039	NA
						A2ATI9;Q99JX3;Q99JX3-2;A2ATI8;A2ATI6	6.2688	3.46703	NA
						A2ATU9;Q8BY71	4.52503	NA	NA
						A2AU62;Q64012-2;Q64012;A2AU61;A2AU60	4.53805	1.10889	NA
						A2AUF7;B0R0S4;Q8VCH5	0.504599	NA	NA
						A2AUM2;A2AUM1;A2AUM0;Q9QZ05-4;Q9QZ05-2;Q9QZ05-3;Q9QZ05	5.47135	NA	NA
						A2AUR3;Q60866-2;Q60866;A2AUR5	3.09619	NA	NA
						A2AUR7;Q9D031;Q01730	5.31766	NA	5.1923
						A2AVJ7;Q99PL5	-0.545878	3.0201	11.1714
						A2AVZ9-2;A2AVZ9	5.88194	NA	NA
						A2AW05;Q08943;Q08943-2	3.64785	2.99165	10.2739
						A2AWA9;A2AWA9-2	4.90161	5.17411	NA
						A2AWN8;P59326	5.58085	NA	NA
						A2AWP6;A2AWP8-3;A2AWP8-2;A2AWP8-4;A2AWP8;A2AWP8-5	-1.20097	NA	NA
						A2AWT5;P25976	4.12702	3.308	NA
						A2BDX3	NA	0.844843	9.24893
						A2BG75;A2BG77;P97863;A2BG76;I7HIP8;P97863-3;P97863-2	3.41889	NA	NA
						A2BGN7;Q9D8X0	-0.22759	NA	NA
						A2CG35;P35283	8.49258	NA	NA
						A2CG76;Q9Z148-2;Q9Z148;Q9Z148-3	-2.61142	NA	NA
						A2RSJ4	-0.00750851	NA	NA
						A2RSY1-2;A2RSY1;A2RSY1-3	1.75085	NA	NA
						A3KFM7;A3KFM7-2	-0.0429752	NA	NA
						A3KG93;Q6ZQ88;G8JL40	3.10643	NA	NA
						A3KGB4	-1.0661	NA	NA
						A3KGF9	NA	-0.301997	NA
						A3KGG8;Q9D9Z1;H3BKK2;F7BE71;A3KGG6	NA	3.41398	NA
						A3KGL9;B7ZCQ3;F6W687;P09602;Q5XK38	1.64379	-1.77289	NA
						A3KGR9;Q9D8V0-4	-1.1917	NA	NA
						A3KGU7;A3KGU9	NA	1.24103	NA
						A3KMF4;E9Q921;O88573;B1AVP1	1.70518	NA	NA
						A5A4Y9;G3UZ30;Q8K1L5	2.36318	3.98782	NA
						A6H5Z3;A6H5Z3-2	1.96386	NA	NA
						A6H611;A0A286YDC5;A0A286YCX4	2.30846	NA	NA
						A6H619-2;A6H619	5.67265	NA	NA
						A6H8H2;A6H8H2-2	0.0283036	3.97837	NA
						A6PWR8;Q8BUM9;Q8BUM9-2	3.17282	NA	NA
						A6X919;A6X919-2	-2.57438	NA	NA
						A7E1Z5;E9Q8N8;A0A668KM61;O88343-2;O88343	-0.992249	NA	NA
						A7TU71;A2ALU4;A2ALU4-2	1.702	5.53676	NA
						A8C756	-5.98662	NA	NA
						B0QZV7;Q99MK9;Q99MK9-2	1.90651	NA	NA
						B1APX2;Q3UE31	4.54015	NA	NA
						B1AQJ2;B0QZF8	-0.534228	NA	NA
						B1AQR8;G3X9T7;O08573-3;O08573-2;O08573	2.38765	NA	NA
						B1ARD6;A0A5H1ZRL4	2.14579	NA	NA
						B1ART1;B1ART2;F6XI52;V9GX23	4.98133	NA	NA
						B1ARW4;Q99LY9	2.26821	NA	NA
						B1AS37;Q9D032-2;Q9D032;B1AS34	3.82639	NA	NA
						B1ASA5;E9QA68	-1.14077	NA	NA
						B1ASP2;P52332	0.462527	2.66309	NA
						B1ASU9;O55047;O55047-3;O55047-2;B7ZC85	2.19585	NA	NA
						B1AT82;Q9D0M1	2.95019	NA	NA
						B1AT92;Q60631;Q60631-2	NA	10.2388	NA
						B1ATD5;B1ATD4;R4GML8;Q8K296;M0QW74;Q8K296-2	4.24808	NA	NA
						B1AU74;Q9CWP6;Q9CWP6-2;Q9CWP6-3	5.90108	NA	NA
						B1AU75;Q99MD9;B1AU76;Q99MD9-2	7.49703	4.10209	10.5907
						B1AUB9;B1AUC0;Q02780-6;Q02780-2;Q02780-5;Q02780-3;Q02780-7;Q02780-4;Q02780;B1AUB6;B1AUB8	2.9013	NA	NA
						B1AUN2;B1AUN3;Q3UKV0	3.34464	NA	NA
						B1AV77;B1ATI0;P47740	3.12404	NA	NA
						B1AVH5;Q8C0P5	-0.943123	NA	NA
						B1AVZ0	1.74296	5.23771	NA
						B1AWE0;Q6PFA2;B1AWE1;B1AWD8;B1AWD9;O08585	4.72524	3.01764	NA
						B1AWL2;B1AWL4;B1AWL5	-2.51804	NA	NA
						B1AXP6-2;B1AXP6;B1AXP6-3;B1AXP6-4	3.76803	NA	NA
						B1AXS7;Q9JLM4;B1AXS6;B1AXS8	-4.2617	NA	NA
						B1AY10;B1AY10-2;B1AY10-3	-0.861274	NA	NA
						B1AYG7;B1AYG6;Q9Z0T9	4.51047	5.40544	NA
						B1AYU4;B1AYU7;Q8C5N3-2;Q8C5N3;A2AK44;A2AK42	2.30067	NA	NA
						B1AZ15;B1AZ14;Q3UMF0-4;Q3UMF0-2	1.03811	NA	NA
						B1AZA5;D3YWD3;B1AZA8	-1.50471	NA	NA
						B1AZI6	-3.26138	-2.4174	NA
						B1B1A8;Q6PDN3;Q6PDN3-3	2.80865	2.85946	NA
						B2KF50	-1.02945	NA	NA
						B2KGF0;Q8VEE0	NA	2.55867	NA
						B2LVG5;B2LVG6;E0CXT7;Q8BQZ5;Q8BQZ5-3;Q8BQZ5-2;F7B6Z5	1.06103	NA	NA
						B2M1R6;P61979-3;H3BKD0	NA	3.9489	NA
						B2M1R7;A0A2R8VI25;Q61990-3;A0A2R8W6L5;A0A2R8VHG2	-0.59418	3.94005	NA
						B2RQ57;F8VQH0;Q4JIM5	2.77543	3.00212	NA
						B2RQE8;Q9D333;A0A1L1SSL0	-1.57069	NA	NA
						B2RQG2	2.67084	2.28481	NA
						B2RQS1;Q9ERG2	4.45147	3.40784	NA
						B2RR24;S4R299	-1.94994	NA	NA
						B2RR83	-2.553	NA	NA
						B2RRF0;A0A1W2P7Y1;P35822	2.38667	NA	NA
						B2RS91	3.87234	NA	NA
						B2RSU6;Q6AW69-5;Q6AW69-4;Q6AW69;D3Z3H4;Q6AW69-3	4.2774	4.33779	NA
						B2RSU7;Q8CHG3;E9PWI6;E0CYI9	4.86175	6.74081	NA
						B2RUE8	1.84825	2.33377	NA
						B2RUJ2;B7ZNX6;Q80TH2-1;Q80TH2;Q80TH2-2	6.0508	5.56791	NA
						B2RUP2-2;B2RUP2;A0A0R4J257	-4.42378	NA	NA
						B2RUR8	5.13196	NA	NA
						B2RWS6	-0.165913	NA	NA
						B2RXC1	-0.966812	NA	NA
						B2RXC6;Q7TSI4	-1.65423	NA	NA
						B2RXP1;Q8BVU0;E9QAU9;B7ZWM8;E9Q892	1.69114	1.86028	NA
						B2RXS4	3.50911	7.73458	NA
						B2RXS8;B9EKR1	4.48867	NA	NA
						B2RXW8;B2RXQ2	3.9929	3.84979	NA
						B2RY04	-0.447974	NA	NA
						B2RY56;S4R2B0	2.76661	3.95551	NA
						B7FAU9;Q8BTM8;B7FAV1	0.986382	1.62597	9.9555
						B7ZC46;B1AQY9;B1AQZ0;Q8CHH9;Q8CHH9-2	3.11564	4.31193	NA
						B7ZC94;B1ATC3	1.21887	NA	NA
						B7ZC98;Q5SUE8-2;Q5SUE8-3;Q5SUE8	1.54887	NA	NA
						B7ZCJ0;A0A0A0MQE8;B7ZCJ1;Q6DFV3;G3UWM5	1.74062	NA	NA
						B7ZCU4;B7ZCU3;B7ZCU0;J3QNK8;Q8CBW3-2;Q8CBW3-4;Q8CBW3-3;Q8CBW3;B7ZCU2;B7ZCU5;Q8CBW3-5	3.14344	2.71735	NA
						B7ZMZ7;B2RQ71;E9PWR4;A0A1Y7VMZ0	1.24016	NA	NA
						B7ZNL2;Q78ZA7;A0A140LJB5	3.58124	3.98098	9.87723
						B7ZNS2;B1AZP2-3;B1AZP2;B1AZP2-2;I1E4X0;F6YMR0;E9PUF2	NA	4.86986	NA
						B7ZP47;Q65Z40	0.319377	3.85716	NA
						B8JJC1;Q8BJ37	0.277904	NA	NA
						B8JJZ4	NA	2.20236	NA
						B9EHJ3;A0A0U1RPW2	0.623721	2.3868	13.7494
						B9EHT6;A0A087WSN6;B7ZNJ1;Q3UHL6;A0A087WR50;A0A087WS56;P11276	3.50355	NA	NA
						B9EI21;O54836	NA	-0.901817	NA
						B9EIT6;Q8BIN6	-0.230947	NA	NA
						B9EIX2;Q80U49	3.19818	5.10469	NA
						B9EJ54;A0A0J9YUD5	-4.23775	NA	NA
						B9EJ80	1.29635	NA	NA
						B9EJ86;A0A0R4J150;A0A5F8MPC5	2.83827	NA	NA
						B9EJR8;B2RY24	-1.12777	NA	NA
						B9EJX5;Q8C176	-2.86174	NA	NA
						B9EKI3;D6RJK7	NA	6.42785	NA
						B9EKI5;Q3TTA7;Q3TTA7-2	NA	3.05396	NA
						B9EKJ3;Q80TL7-2;Q80TL7	-3.73961	NA	NA
						C0HKD9;C0HKD8	7.09907	3.94624	NA
						C0HKG6;C0HKG5;A0A338P7E3;A0A338P711	NA	3.01127	NA
						CON__ENSEMBL:ENSP00000377550;CON__P13646-1	0.732474	4.23662	NA
						CON__P00761	-0.534295	-0.487187	2.82292
						CON__P02533	3.01383	-1.30734	4.58234
						CON__P02538	NA	0.422414	NA
						CON__P02768-1	NA	-2.95287	NA
						CON__P02769	NA	1.28768	3.42781
						CON__P04259	2.23356	-1.8789	NA
						CON__P04264	-0.0115696	-2.07308	1.12768
						CON__P05784;P05784	3.91351	4.56195	7.67652
						CON__P07477	NA	0.28477	NA
						CON__P08779	1.19796	-0.36956	NA
						CON__P12763	NA	1.98612	NA
						CON__P13645	-0.392896	-3.13864	-2.73588
						CON__P13647	-0.0118894	-1.72278	NA
						CON__P15636	-1.36739	-0.135707	-1.0341
						CON__P17690	NA	1.66916	NA
						CON__P19001;P19001	3.62785	4.72591	8.56572
						CON__P34955	NA	1.18592	NA
						CON__P35527	-0.8675	-1.6644	-0.140769
						CON__P35908v2;CON__P35908	0.0425912	-3.0306	-0.843067
						CON__P67983;A0A1D5RLN7	5.9933	NA	5.04876
						CON__Q04695	NA	2.03576	NA
						CON__Q0VBK2;Q0VBK2;A0A2R8VHR6	NA	5.89324	NA
						CON__Q29443;CON__Q0IIK2	NA	1.27068	NA
						CON__Q5D862	NA	-1.69258	NA
						CON__Q86YZ3	-1.23739	-2.15451	NA
						CON__Q9D312;Q9D312	3.81505	2.98559	11.2566
						CON__Q9DCV7;Q9DCV7	2.87951	5.37318	9.31233
						CON__Q9NSB2;CON__Q6ISB0	-0.283172	NA	NA
						D2DFA9;Q923Z0	0.861022	NA	NA
						D2EAC2-2;D2EAC2	-3.29046	NA	NA
						D3YTQ3;F6VQH5;Q9Z130	2.30874	2.42539	NA
						D3YTU8;Q9D099	1.69857	NA	NA
						D3YU58;Q9WVM3	3.92431	NA	NA
						D3YU60;E9QJW0;Q91VS7;A0A0N4SV17;D3YVR3	0.988992	NA	NA
						D3YUD2;D3Z7L2	1.13611	1.54401	NA
						D3YUM1;Q91YT0;D3Z1U9;A0A494BAS8;D3Z0K1	1.8246	NA	NA
						D3YUP1;Q9WVG6-2;Q9WVG6	3.12478	NA	NA
						D3YUS5;E9PW37	3.62563	NA	NA
						D3YUV1;Q99J45	2.871	NA	NA
						D3YUW8;D3YUX1;Q0VGT3;Q8BZH4	0.634286	NA	NA
						D3YVE8	0.867126	NA	NA
						D3YVS7;Q8K353	2.71537	NA	NA
						D3YVU0;P62069;Q9D9M2	2.77821	NA	NA
						D3YVU7;D3YVU4;E9QL25;Q6P1G2-2;Q6P1G2	3.3682	NA	NA
						D3YVZ8;A0A087WNW9;D3YYG0;A0A140LHX6;Q8BU00-3;Q8BU00	NA	2.95243	NA
						D3YVZ9;P58059	2.05027	NA	NA
						D3YWH4;D3Z6X7;Q9DBU0;D6RGM8	-0.813354	NA	NA
						D3YWJ5;D3Z325;D3Z312;Q921Z5;J3QM73;J3QNA5;Q921Z5-2	4.46592	NA	NA
						D3YWS8;Q8CBY3	1.90529	NA	NA
						D3YWT0;D3Z569;D3YTS1;Q9R0P6	3.06109	NA	NA
						D3YWU4;D3YWA9;D3YTR6;Q8R0G7;D6REG2;A0A0U1RNZ2;A0A0U1RPY3	2.11135	NA	NA
						D3YWX2;F6YTL8;E9Q803;Q9R0I7	0.938707	1.8566	NA
						D3YWY6;D3Z5S0;E9Q0V4;P63030;D3Z786	0.62834	NA	NA
						D3YX85;Q7SIG6;E9PX52;Q7SIG6-2	0.836169	0.956957	NA
						D3YXG2;Q9D997;Q9QZ08	0.67415	NA	NA
						D3YXK1	0.565051	NA	NA
						D3YY75;Q91ZD4	3.50629	NA	NA
						D3YYL1;Q921K9;A0A0J9YV82;Q921K9-2;Q9CXE2-2;Q9CXE2	NA	2.67431	NA
						D3YYT1;Q922P9	3.68652	NA	NA
						D3YZ08;O35144;E9QM06;O35144-2	5.42733	NA	NA
						D3YZ09;Q9CY66-2;Q9CY66;Q9CY66-3	3.13514	0.37502	NA
						D3YZ62;D3Z4J3	-3.0653	NA	NA
						D3YZ98;E9QLS6;Q6PF93-2;Q6PF93	2.25092	NA	NA
						D3YZC9;D3YZD0;Q64213;E9Q4Q2;Q64213-2;Q64213-3;D3YVH4	1.7626	4.97462	11.2618
						D3YZN4;D3YXB7;Q3ULF4;F6W695	0.911962	NA	NA
						D3YZP9	NA	3.69185	NA
						D3Z030;Q6EDY6-3;F7AI27	0.659836	0.908881	NA
						D3Z041;P41216	0.201464	NA	NA
						D3Z061;Q8C7R4	1.31681	4.68866	NA
						D3Z079;Q8K400;F6WXQ4;D3Z2Q2;Q8K400-2	-0.182836	NA	NA
						D3Z080;Q3UTJ2-5	2.32737	NA	NA
						D3Z0B9;A0A1B0GSU0;Q571I9	-2.93506	NA	NA
						D3Z0K6;A0A0G2JEI9	2.09954	NA	NA
						D3Z0M9	3.59932	-0.199352	NA
						D3Z0U4;Q9JKP8	3.55032	NA	NA
						D3Z132;Q5U4D9	-0.601134	NA	NA
						D3Z183;Q8CBH5-2;Q8CBH5;F6U3S2	1.80319	NA	NA
						D3Z197;D3Z357;Q6P2L6;Q6P2L6-4;A0A1B0GSG3	3.17661	NA	NA
						D3Z1N4;E9Q4Y5;F8VQD1;E9Q7L3;D3Z1W6;E9Q7L2;Q8BSQ9-2;Q8BSQ9;D3YYF2;F6THL5;D3Z3R4;D6RIL0;D6RI94	-1.51894	NA	NA
						D3Z1Y1;A0A0R4J1R1;E9QQ99;Q9DBY1;Q9DBY1-2	0.459951	NA	NA
						D3Z286	-1.34272	NA	NA
						D3Z2W0;E9QM75;Q9WUU8-2;Q9WUU8-3;Q9WUU8	NA	6.31913	NA
						D3Z2Y8;Q80XN0	-1.14244	NA	NA
						D3Z2Z1;F8WIA1;Q922J3;Q922J3-2;D3Z3M7;F6RCU2;Q8C0S5	4.87121	4.93829	NA
						D3Z3A0;Q9DCL8	NA	4.50792	10.0536
						D3Z3A8;Q8C170;Q8C170-2	-0.283853	NA	NA
						D3Z3E8;E9PW39;D3YVL0;P23249	-1.5222	NA	NA
						D3Z3N4;D3YWT1	4.91238	3.59883	NA
						D3Z3U5;D3Z3U6;A0A5F8MPC4;O54967-3;A0A0R4J1L0;A0A5F8MPM0;G3X9X7;O54967-2;O54967;A0A5F8MQ87;D3Z3U7	4.62703	NA	NA
						D3Z3Y1;D3Z4I0;D3YTQ6	-3.13253	NA	NA
						D3Z442;D3YZD8;Q8R0P4;D3Z1Q3;Q8R0P4-2;D3YX09;Q8CF11;D3YWY5	NA	0.797924	NA
						D3Z4B2;Q9CWZ7;A0A494BAE3;A0A494BA20	NA	5.90655	NA
						D3Z4C0;Q91VS8	3.36472	1.0088	NA
						D3Z4D8;Z4YJY0;Q3TCJ1	4.4363	NA	NA
						D3Z4E3;Q8BZS9;Q8BZS9-2	3.00583	NA	NA
						D3Z4E6;Q3ZK22;Q3ZK22-3;Q3ZK22-4	1.49423	NA	NA
						D3Z4H6;P52912;D3YY02	4.40581	2.8397	NA
						D3Z4L9;Q61333	4.92653	NA	NA
						D3Z4P2;P59481;A0A0A6YX25	5.04396	NA	NA
						D3Z4U0;Q9R020;E9PUD0;Q9R020-2	NA	1.37699	NA
						D3Z5I1;Q3UPF5;Q3UPF5-2;G3X9X5	0.319128	NA	NA
						D3Z5I9;Q9CXK9	-0.864746	0.459429	NA
						D3Z5M6;Q80TS3-3;Q80TS3;Q80TS3-5;D3Z4S7;D3YVT9;D3YTW7;D3Z3G4;D3Z593;D3Z634;D3Z3X6;K3W4M8;D3Z6H7;D3Z6H9;D3YWB1;D3Z4V0;D3YWR3;D3Z6J2;D3YU23;Q80TS3-2;Q80TS3-4;F6WMY5	0.675254	NA	NA
						D3Z5N5;Q9Z1T6-1;Q9Z1T6	-2.46245	NA	NA
						D3Z645;Q9QZ88;Q9QZ88-2;D3YYD5	5.03152	5.94184	NA
						D3Z656;Q8CHC4;E9Q7S0;F7BQW7;D3Z1M7	2.68998	0.411528	NA
						D3Z687;Q9DCT6-2;Q9DCT6;F8WH46;A2CF80;A2CF83;F6XN97;Q9DCT6-4;Q9DCT6-3	NA	3.20202	NA
						D3Z6J3;Q3UJ81;Q3UJ81-3;Q3UJ81-2	1.62575	NA	NA
						D3Z6T3;P70269	3.55855	5.55993	NA
						D3Z6W2;Q06180-2;Q06180	-0.860782	NA	NA
						D3Z723;P63139	NA	3.65851	NA
						D3Z742;Q8C525	4.63809	NA	NA
						D3Z780;Q61749;Q61749-2	2.7561	NA	NA
						D3Z7A7;Q6ZPF4-2;Q6ZPF4	2.57085	NA	NA
						D3Z7B5;Q8BWY9	-1.55568	3.44741	NA
						D3Z7E5;Q2NL51	4.78194	NA	NA
						D3Z7F1;Q9DBX6	-0.618395	NA	NA
						D3Z7M9;O35381;D3YYE1;F6UFG6	0.474264	1.01071	10.9976
						D3Z7P2;D3Z3Z2;D3YX08;D3Z0I8;Q3UBX0	4.15931	NA	NA
						D3Z7P3-2	1.46222	4.50117	NA
						D3Z7P3;D3Z7P4	1.4917	8.43393	11.4012
						D3Z7V3;H7BX64;Q3URD3-2;Q3URD3;F8WIH0;F6YCM8;Q3URD3-5;Q3URD3-4;Q3URD3-3	0.0326002	4.19341	NA
						D4AFX6;A0A338P6P6;Q6ZQK5;Q6ZQK5-2	0.98175	NA	NA
						D5MCW4;Q9CQ89	4.40308	2.91253	NA
						D6RFN6;P29594	2.29171	NA	NA
						D6RGU4;O35372	-1.52884	NA	NA
						D6RI20;Q9CR20	2.66041	NA	NA
						D6RI31;Q8BFQ6	1.70479	NA	NA
						E0CX79;E0CXR3;E0CZD9;E0CXM9;A0A494B9Y9;Q9DB43;E0CXA3	4.71724	NA	NA
						E0CX81;Q8CAA7	0.879883	NA	NA
						E0CX98;Q9D2C7;E0CZE8;E0CXR0	0.851945	NA	NA
						E0CXA9;Q6PEB6;E0CYJ0;G8JL35	4.24864	2.90573	NA
						E0CXB9;Q61301-2;Q61301-3;Q61301	NA	-1.64385	NA
						E0CXH4;A0A2I3BPJ4;Q8R1G2	1.00043	NA	NA
						E0CY07;Q9CR64-2;Q9CR64	-0.380885	NA	NA
						E0CY18;Q91X58;A0A087WPF5	NA	1.52908	NA
						E0CY81;Q62511;Q62511-2	0.61235	NA	NA
						E0CYB9;Q6PCP5;Q6PCP5-3;F7CTF8;E0CYI3	8.05586	NA	8.94163
						E0CYH0;Q9ER69;Q9ER69-2	4.21882	3.65707	NA
						E0CYM1;E0CYH7;Q6P6L0-3;Q6P6L0	3.22355	6.18545	NA
						E0CYX9;Q3TC33;E0CYP1;Q3TC33-2	0.819987	NA	NA
						E0CZ22;D3Z624	-1.8914	NA	NA
						E0CZ72;P28740;P28740-1;F8VQ42	2.85021	5.48223	NA
						E0CZE0;Q8VBW6	1.39096	NA	NA
						E9PU87;F6S7W6;Q6P4S6;F6U6U5;F6U8X4	1.51891	NA	NA
						E9PU96;Q571H0	-6.21942	NA	NA
						E9PUA2;Q5BLK4;A0A286YDD7	1.0441	NA	NA
						E9PUA7;Q62393-2;Q62393-3;F8WHQ1;Q62393;D3Z637;D3Z125;D3Z7X7	5.02468	8.54952	NA
						E9PUF4	2.10478	NA	NA
						E9PUF7;Q61210-2;Q61210;Q61210-5;Q61210-4;Q61210-3;F6ZN61	3.03924	NA	NA
						E9PUH6;Q80ZM8;A0A0C3SFZ5;E9PYF8	0.797119	NA	NA
						E9PUI7;E9QK36;Q3U3T8-2;Q3U3T8-3;Q3U3T8;F6R9F0	1.49665	NA	NA
						E9PUK3;A0A5F8MPQ8;E9PUI5;Q8K012-2;Q8K012;A0A0G2JFM9	2.27943	2.86392	NA
						E9PUM4;A0A1L1SQ51;Q71LX4;Q8CDM9	-1.50591	NA	6.38293
						E9PUQ9;F7AC58;E2JF22	-3.55105	NA	NA
						E9PUU4;Q8BX17	-1.67	3.64947	NA
						E9PUY1;O35680	0.60321	NA	NA
						E9PV22;Q505F5	2.49784	3.80123	NA
						E9PV44;O35143	0.659095	4.34252	NA
						E9PV45;B1AY13	-4.81196	NA	NA
						E9PVA2;Q9DB85	3.96458	NA	NA
						E9PVA6;Q9JLQ2;Q80XR8;J3QK07;D3Z1I2;F7BIK4;F6U8T2	4.33993	NA	NA
						E9PVA8	-0.856292	NA	6.92088
						E9PVC5;E9Q770	1.19711	NA	NA
						E9PVN6;Q9D6K5-4;Q9D6K5-2	5.73983	NA	NA
						E9PVP0;Q9JMD3;G3UW37;G3UYM0;G3UY59;G3UY87	3.42015	2.67168	NA
						E9PVP1;A0A0G2JG52	2.52993	3.17792	NA
						E9PVX6;E9PVX6-2	-0.401801	0.599795	NA
						E9PW20;Q9CY57-3;Q9CY57;Q9CY57-5;Q9CY57-4;Q9CY57-2;D3YZA1;D3Z7T7	7.94003	NA	NA
						E9PW74	5.31883	NA	NA
						E9PWB1;D3Z4N0;D3Z0X5;Q6PDH0;Q6PDH0-2;F6RUK9;F6RYD0;E9Q307;E9PWW4	3.74982	5.35224	NA
						E9PWD4;A0A0R4IZW7;H3BKS8;Q3TX08;H3BK68;D3Z413;H3BL70;H3BKB8	2.53945	4.04217	NA
						E9PWE8;Q3TT92;Q62188	3.44629	6.90722	12.0104
						E9PWG6	0.736002	2.82821	NA
						E9PWG9;O35099	-0.486013	NA	NA
						E9PWH2	-2.55957	NA	NA
						E9PWV3;Q505N6;F6RQA2;F6Q8A4;P18653;G3UZI3	-0.754522	NA	NA
						E9PWW6;E9Q8M5;Q8C6Z3	2.33802	NA	NA
						E9PWW9	5.05937	5.37562	NA
						E9PWX8;A0A0A6YXG1;E9QPR4;A0A668KMA1;Q811L6	1.5053	2.57095	NA
						E9PX30;Q8BPM2;Q8BPM2-2;E9Q1T3	1.4942	NA	NA
						E9PX53;E9QPR5;Q8K2V1;Q8K2V1-2	3.4019	3.1862	NA
						E9PX91;F6TVX7;Q8BSF4;D3YY63;F7C386	2.59406	NA	NA
						E9PXV7;E9PV41;O08808;F6XC54;D3Z074	1.149	NA	NA
						E9PY39;B7ZBY7	6.16896	4.00993	NA
						E9PY43	5.63215	2.81918	NA
						E9PYG6;A0A286YDU0	-0.322224	NA	NA
						E9PYH6;D3YUD4	1.09581	NA	NA
						E9PYI1-2;E9PYI1	1.23091	NA	NA
						E9PYK3	-0.33798	NA	NA
						E9PYL2	-1.33203	3.73766	NA
						E9PYN1;Q8R5M8-4;Q8R5M8-3;Q8R5M8-2;Q8R5M8;Q8R5M8-7;Q8R5M8-6;A0A668KLV1;E0CY16;Q8R5M8-5	7.28625	6.53059	NA
						E9PYP2;E9PV03	-0.744983	NA	NA
						E9PYT3;Q91YH5;Q91YH5-2	0.760765	7.19173	NA
						E9PYZ7	1.42974	NA	NA
						E9PZ00;Q8BFQ1;K3W4L3;J3QPG5;Q61207	2.14644	4.6601	8.3437
						E9PZ16;B1B0C7;Q05793	-5.45843	NA	NA
						E9PZ21;Q91W59-2;Q91W59-3	5.31259	4.03814	NA
						E9PZ30;Q8K154	1.87424	NA	NA
						E9PZF0;Q01768	3.57167	4.13965	9.36344
						E9PZJ8	-3.07977	NA	NA
						E9PZM4	2.42469	1.64821	2.66703
						E9PZM7;A0A2I3BQU5;A0A2I3BRQ7	3.62931	1.74297	NA
						E9PZP8	-4.4113	NA	NA
						E9PZW8;E9PWZ6;Q9QY06;Q9QY06-2	-1.73885	NA	NA
						E9PZY8;A2AIV2;A2AIV2-2	-1.81662	NA	NA
						E9Q027;Q8C5L3-3;Q8C5L3-2;Q8C5L3;E9Q8D5	3.80782	6.54349	NA
						E9Q0D4;E9PXF8-2;E9PXF8	-0.259142	NA	NA
						E9Q0E2;E9PV87	-0.544163	NA	NA
						E9Q0G1;Q9CQJ6	NA	2.53758	NA
						E9Q0N0;Q9Z0R4;E9Q3I8;E9Q3I9;E9Q3I4;E9Q3I5;Q9Z0R4-2	0.177063	2.86728	NA
						E9Q150;E9Q967;Q61062	3.65004	NA	NA
						E9Q151;Q8VBW1-3;Q8VBW1-2;Q8VBW1;F6UKB4	1.03466	NA	NA
						E9Q175;E9PVU0	0.296132	NA	NA
						E9Q199;Q8R2Y9;E9Q2V9;E9PW70;E9Q1I2;E9PV68	NA	1.67691	NA
						E9Q1F5	-6.32006	NA	NA
						E9Q1G8;E9Q9F5;O55131	4.46459	8.18295	10.7821
						E9Q1M6;E9PUR0	2.19936	3.4827	NA
						E9Q1P8	3.36481	1.7507	10.3237
						E9Q1W7;Q8BM85-2;Q8BM85	-0.687992	NA	NA
						E9Q236;E9Q467;E9Q236-2;E9Q236-3	-1.48747	5.67836	NA
						E9Q2A6;Q9QVP9;Q3UDE9	1.54475	4.83506	NA
						E9Q2E4	NA	2.565	NA
						E9Q2I4;A0A1Y7VP67	0.609235	NA	NA
						E9Q2S6;Q3UVF6;Q3TQG9	-0.201694	NA	NA
						E9Q2S7	2.37834	NA	NA
						E9Q309	2.87105	3.37487	NA
						E9Q361;E9Q360;A0A0R4J0V1;Q8K2A7	-0.62757	NA	NA
						E9Q368	-2.53027	NA	NA
						E9Q394-2;A0A140LJJ5;E9Q394	2.4115	2.75787	NA
						E9Q3G7;P98197;F6Z4J2	-1.00677	NA	NA
						E9Q3G8	0.357789	5.30916	NA
						E9Q3I3;Q5DU57;E0CYU0;Q5DU57-2	-0.568036	NA	NA
						E9Q3L2;A0A140T8I9	-6.26285	NA	NA
						E9Q3P4	NA	6.53094	NA
						E9Q3Q6;Q61490;E9Q4G8	NA	7.29703	NA
						E9Q3Z5;Q8K4L3-3;A0A1B0GS91;Q8K4L3;Q8K4L2	-0.625594	3.16972	NA
						E9Q411	-2.73639	NA	NA
						E9Q446	4.28796	2.56803	NA
						E9Q450	NA	4.63798	NA
						E9Q481;Q6P2K6	1.42916	5.15256	NA
						E9Q4G7;E9PWB2;Q8BK63;H7BXB1;E9Q3W1	4.69086	NA	10.1257
						E9Q4K9;E9PYU8;Q9CUN6	0.117269	NA	NA
						E9Q4Y4	0.89234	NA	NA
						E9Q4Z2	-0.453394	NA	NA
						E9Q507;K4DI71;Q9DB00	5.52989	NA	NA
						E9Q509;G3X925;P53657	1.36344	NA	NA
						E9Q512;H3BJG4	NA	5.00071	NA
						E9Q555;A0A171EBL2	-4.22745	1.48675	NA
						E9Q557;E9PZW0	-1.48139	0.13825	NA
						E9Q577;A0A0R4J073;Q5U5Q9;A0A0R4J183;Q5U5Q9-3;E9PWM5;Q5U5Q9-2	4.44258	NA	NA
						E9Q585;E9PX68;E9Q1Q0	NA	3.67495	NA
						E9Q586;E9Q3M3;O08788-2;O08788;D3YX34	1.00327	4.39246	NA
						E9Q5D6;P69566;P69566-2	6.37051	NA	NA
						E9Q5E0;Q921S6;Q63943;E9QKT0;Q63943-2	3.01271	NA	NA
						E9Q5E2	NA	-0.917571	NA
						E9Q5F9-2;E9Q5F9	2.75995	2.37844	NA
						E9Q5G3	1.86854	NA	NA
						E9Q5J9	3.62892	1.60311	NA
						E9Q5K9	NA	1.20484	NA
						E9Q605;E9QNL4;Q60680;Q60680-2;Q60680-3	1.53727	NA	NA
						E9Q616	0.780415	5.21499	11.4647
						E9Q624;E9QA22	0.104225	NA	NA
						E9Q632;O54916;D3Z2E3;F6R6F1;O54916-3;O54916-4	0.877053	2.6023	NA
						E9Q634	0.278822	NA	NA
						E9Q640;Q6NZN0-5;Q6NZN0-3;Q6NZN0-4;Q6NZN0-2;Q6NZN0	3.46324	1.85173	NA
						E9Q6A7;A2A655;A2A654	-0.463607	NA	NA
						E9Q6J5-2;E9Q6J5;E9Q6J5-3	3.00011	3.32439	NA
						E9Q6L4;Q60949-2;Q60949	-0.383042	NA	NA
						E9Q6R4;E9Q4N7;A0A338P6U8;E9Q4N6	-0.908323	4.17007	NA
						E9Q6R7	1.98096	4.90857	NA
						E9Q6U4;Q3UWL8;Q6P0X1	5.81214	4.8903	NA
						E9Q704;P97467	7.0955	NA	NA
						E9Q784;A0A2I3BPQ5	4.01267	-0.371364	NA
						E9Q7C1;Q924H2;Q3TE00;A0A338P730	2.54288	NA	NA
						E9Q7D5;S4R1F1	0.306695	3.13973	NA
						E9Q7E2	-1.84609	NA	NA
						E9Q7F2	2.03201	NA	NA
						E9Q7G0	-1.13221	2.63781	11.6182
						E9Q7G1;D3YZZ5	0.497759	5.28925	NA
						E9Q7Q3;D3Z6I8	5.92555	0.294009	NA
						E9Q7S1;R4GML0;O88466;O88466-2	0.623116	NA	NA
						E9Q804;Q99NH0;E9QKG6;A0A0G2JDZ9;Q99NH0-2;A0A1W2P6X1;Q99NH0-3	2.40223	4.41428	NA
						E9Q8D0	4.38277	NA	NA
						E9Q8I7	-2.27247	NA	NA
						E9Q8K8;Q6ZPZ3;A0A1B0GRU3;Q6ZPZ3-2	0.437521	3.74102	8.82245
						E9Q8L9;A0A1B0GRJ0;Q9D620	NA	4.36349	NA
						E9Q8N5;Q08EB6;Q08EB5;Q8BRT1;F7DCH5	1.54096	1.77444	NA
						E9Q8T2-2;E9Q8T2	-2.15599	NA	NA
						E9Q912;E9Q912-3;A0A0G2JGC8	0.732622	3.75941	NA
						E9Q9C5;P63082	1.01297	NA	NA
						E9Q9C7;E9Q9C0;E9Q9C1;E9Q9C2;E9QK41;Q8K4G5-2;Q8K4G5;E9Q9Q7;E9Q9D1;E9Q9D2;E9Q030;E9Q9C4;Q8K4G5-3;Q8K4G5-4	1.89007	1.85045	NA
						E9Q9E1;Q6NZJ6;E9PVC6;Q6NZJ6-2;A0A0J9YUS5	1.81167	7.6042	NA
						E9Q9I2;E9Q9R9;F6YZU5	-0.169525	3.37168	NA
						E9Q9M8;Q3TYY8	3.23677	NA	NA
						E9Q9Q2;A0A087WPF0;Q80ZH9	-1.33507	2.15716	NA
						E9Q9T6;Q6ZPL9	5.354	NA	NA
						E9Q9W4	0.881127	NA	NA
						E9QA63;B1ARU4;E9PVY8;Q9QXZ0;A0A571BGC6;A0A571BF93;A0A0A0MQA6;Q9QXZ0-2	1.50022	3.83737	NA
						E9QA90;Q8CID0	0.540754	NA	NA
						E9QAE3	-3.13416	NA	NA
						E9QAF9;Q0VGY8	0.695857	1.44079	NA
						E9QAH1	2.11862	5.97724	NA
						E9QAI5;B2RQC6;G3UWN2;B2RQC6-2	-4.58847	NA	NA
						E9QAM5;A2AS03;A2AS05	-6.89722	NA	NA
						E9QAN4;G3UW47;Q6TA13;E9Q9G6;A0A087WQE8;P33173	0.982504	2.28793	NA
						E9QAQ5;Q9WV60	5.02683	NA	NA
						E9QAQ7;A2BH40;A2BH40-3;A2BH40-4;A2BH40-2	-0.221731	6.871	NA
						E9QAR6;E9Q1A5;D3YX49;E9QAR4;E9QAR1	-0.304679	NA	7.15224
						E9QAS4;E9QAS5;Q6PDQ2	1.27424	1.87914	NA
						E9QAT0;P35922-3;Q6AXB7;P35922-2;P35922;E9QAS8;P35922-5;P35922-4;P35922-6	3.82222	1.87834	NA
						E9QAT4-2;E9QAT4;F7BPW6	-1.1697	4.99448	NA
						E9QAU4;A2AQ25;A2AQ25-2;A2AQ25-4;A2AQ25-3;D3Z781	1.59579	5.18475	NA
						E9QB02;Q68FL6	3.89661	8.24641	13.7753
						E9QJS1;Q9R117	3.15173	NA	NA
						E9QJV4;Q8K2Z2;A0A1Y7VM45	3.3651	NA	NA
						E9QK62;Q8CHT1-2;Q8CHT1;F6SWQ9	3.04447	NA	NA
						E9QK83;Q5XG71	-3.00452	NA	NA
						E9QKD1;Q3UHX0	2.64091	6.21994	NA
						E9QKJ7;E9Q2P5;Q3V129-3;Q3V129-6;Q3V129	1.10763	NA	NA
						E9QKK8;F6Q8D3;Q9QZW0-2;Q9QZW0	-1.97076	NA	NA
						E9QKL0;Q99NG0	2.60566	NA	NA
						E9QKZ2;Q91YE6;E0CXB2	-0.203709	3.76962	9.35416
						E9QL65;Q8CI04	-2.1469	3.47791	NA
						E9QL80;Q91YX5;D3YVK0	0.158016	NA	NA
						E9QLA5;Q0GNC1;Q0GNC1-3;A0A1Y7VM80	0.201501	3.7729	NA
						E9QLG3;H7BX50;A2AWL7;A2AWL7-2	4.6659	0.897441	NA
						E9QLK7;E9PZA7;E9PWT1;F7CGG2;Q80YV3	-3.22602	NA	NA
						E9QLL2;Q8BZ98-2;Q8BZ98	1.89489	NA	NA
						E9QLQ9;B2RUG9;Q61315-2;Q61315;Q61315-4;Q61315-3	0.170759	NA	NA
						E9QLR3;Q60961-2;Q60961	-1.44698	NA	NA
						E9QM14;Q9JIY2;A0A1X7SB71;Q9JIY2-3;Q9JIY2-2;Q9JIY2-4	0.376293	NA	NA
						E9QM38;P55012	0.169064	4.98256	13.0616
						E9QM61;P35689	1.16387	NA	NA
						E9QM77;O70305;O70305-2;O70305-3;F6U2C2	-0.215757	1.62196	NA
						E9QM90;Q148V7;A0A087WSS1;G3X9J4;Q148V7-2;Q148V7-3	0.0713102	NA	NA
						E9QMC1;A0A5F8MPT6;D3YUW7;P59242;P59242-2	NA	2.62949	NA
						E9QMD3;Q61329	-3.61261	NA	NA
						E9QME3;Q8K305	1.78737	NA	NA
						E9QME5;Q99PP7-2	1.33456	NA	NA
						E9QMJ5;E9QJS7;Q9DC42;A0A0D9SEG8;Q9Z0M6-3;Q9Z0M6;Q9Z0M6-2	-0.756474	9.12708	NA
						E9QMK9;Q8BH86;Q8BH86-2	0.942759	NA	NA
						E9QN31;Q922K7	0.502243	0.0110971	NA
						E9QN70;P02469	6.32907	6.6153	NA
						E9QN99;A0A087WRJ2;A0A087WPF8;A0A087WSR2;Q8VCR7;A0A087WP24	NA	4.2772	NA
						E9QNG1;B2RR82;Q9Z0R6;Q9Z0R6-2;A0A1W2P775	0.00065409	NA	NA
						E9QNN1;O70133-2;Q3UR42	-0.731677	4.71243	9.99341
						E9QNQ4;A0A0A6YWG7;Q8CHG7	2.04729	NA	NA
						E9QNW6;Q8VDG7	0.567831	NA	NA
						E9QNX9;Q60751	5.51599	6.92393	NA
						E9QP44;Q8BZ05	0.754181	NA	NA
						E9QP46;Q6ZWQ0	5.09264	NA	NA
						E9QP49;Q99MS7;A0A494B9G7;G5E8Y6;A0A494BA91;Q99MS7-4;Q99MS7-5;Q99MS7-3;Q99MS7-2;A0A494BBL8	3.37486	5.38218	NA
						E9QP59;D3YU56;Q9WU40;Q9WU40-2	1.1227	3.26079	NA
						E9QPK4;A0A1L1SSL9;Q9JKK8	-2.78444	NA	NA
						E9QPX1;P39061;P39061-2;P39061-1	4.0976	NA	NA
						E9QPY6;A0A087WQ16;P13705	0.593498	NA	NA
						E9QQ10;Q70FJ1-3;Q70FJ1-2;Q70FJ1	5.01624	6.58171	10.0171
						F2Z3U3	-0.81159	2.54154	NA
						F2Z3X6;Q9Z2A0;Q3TRL2;F2Z400;F2Z3Z9	3.45471	NA	NA
						F2Z427;F8WI04;Q8BHF7	3.76066	NA	NA
						F2Z449;F2Z3X8;F2Z466;F2Z473;Q9CZB6;F2Z3Z0	2.52734	NA	NA
						F5CSM8	NA	5.76984	6.45627
						F6QZB1;Q9CX48	3.18165	NA	NA
						F6RJV6;Q9JJK2	1.87533	NA	NA
						F6RT43;M0QWK1;Q91ZP6-2;Q91ZP6	3.93612	NA	NA
						F6SBR5;D3Z1U0;E9QL53;D3YU89;P49025-4;P49025;P49025-5;P49025-3	-0.653023	NA	NA
						F6SFF5;Q8K1Z0	NA	4.22583	NA
						F6SIJ4;F6RCF6;Q8VHT7	2.29017	NA	NA
						F6SLP4;A0A494BAW5;A0A494BAK4;Q9DC16;A0A494BAX4	1.1137	NA	NA
						F6SUM2;O70496;E9PYL4	-0.151152	NA	NA
						F6T2S0;A0A494BAI5;Q544X6;P22315;Q91W09;A0A494BBL4;A0A494B9Y8	0.461643	NA	NA
						F6T9K1;D3YY09;Q9D6N5;D3YYC2;G3UXH5	4.32628	2.3731	NA
						F6TCF9;Q60739;Q60739-2	NA	2.956	NA
						F6TFN2	2.29472	1.67174	NA
						F6TJX7;H7BX05;A2AAJ9	NA	1.50221	NA
						F6U238	0.830292	NA	NA
						F6U6X3;Q61214	2.04357	NA	NA
						F6UGV8;F7D4J0;E0CX35;F8WIG8;Q6PDC8-2;Q6PDC8;Q6PDC8-4	1.13486	NA	NA
						F6UHR6;E9PXZ2;A2A8Z1;A0A0A6YXH3;E9Q6C1;Q5FWX7;A2A8Z1-2	3.20745	2.489	NA
						F6UIS1;Q9CQE7;Q9CQE7-2;F6RK81	1.73669	NA	NA
						F6UK66;Q810U5-3;Q810U5;A0A668KL36	NA	1.58337	NA
						F6UNW2;Q8VCA6;S4R2H0;M0QWV0	2.07658	NA	NA
						F6VAN0	6.55163	NA	NA
						F6VG99;E9PYF4;E9PYI7	3.73106	5.25563	11.7374
						F6WJB7;Q6ZQ93;Q6ZQ93-3;Q6ZQ93-2;Q6ZQ93-4	-6.28372	NA	NA
						F6WV21;D6REV1;Q8BZ32;D3Z112	3.5107	NA	NA
						F6X1P1;B8JJ66;B8JJ69;F6W3U3;B8JJ67	0.724641	NA	NA
						F6XC25;Q8BRN9	-0.9315	2.44165	NA
						F6Y616;Q8VE62;D3Z3J6;G3UZS6;G3UYE5	3.08946	3.89311	NA
						F6YRW4;P59997	2.97691	NA	NA
						F6YVP7;P62270;A0A1Y7VKY1;S4R1N6	0.388529	5.2463	8.6979
						F6ZBR8;O88286-3;O88286-2;O88286;G5E8J8;A0A494BAG6	-0.854645	5.08318	NA
						F6ZFT1;F8WJ64;Q9CR21	2.6142	3.33172	NA
						F6ZGI7;Q9Z224	NA	3.10737	NA
						F6ZQA3	-0.782102	1.10125	NA
						F7A4H5;A0A0G2JEM5	-0.408084	NA	NA
						F7AME8;Q6ZWX0	0.942746	NA	NA
						F7BE84	0.169403	2.1078	NA
						F7BGR7;Q8C7Q4;F6TBN8;A0A494B9W4;Q8VE92	NA	5.10432	NA
						F7BJB9;A0A0J9YU83	2.93311	4.41297	NA
						F7BJK1	5.35233	5.94264	NA
						F7BP73;Q3UHH2;Q3UHH2-2	0.51681	NA	NA
						F7BQE4;Q8C033-2;Q8C033	-1.53725	NA	NA
						F7BWT7;F7BWT7-2	2.04878	NA	NA
						F7CVW0;B2RRI2;Q689Z5;Q689Z5-2;Q3TMM7;A0A0G2JGC7;A0A0G2JEM3	4.82047	NA	NA
						F7D432;E9PWE0;E0CYV0;P23506;P23506-2;F6V9F1	1.69517	2.85736	NA
						F7DBT7;Q8VCG9	NA	3.2132	NA
						F7DEU6;P50096;E0CYE2;E0CXK0	4.10637	NA	NA
						F8VPK0	-2.66522	NA	NA
						F8VPK5;A0A1Y7VMN0;P70336;P70336-2	0.612086	3.93835	10.5182
						F8VPL2;Q61194;Q61194-2	-1.85363	NA	NA
						F8VPM0;E9Q374;A0A5F8MPQ7;A0A1W2P6X9;Q91YE5-2;Q91YE5;Q91YE5-3	-1.26292	NA	NA
						F8VPR2;A2APV2;E9PXE6;A2AQW2;A2APV2-2;A2APV2-3	3.16065	NA	NA
						F8VPR5;P45481;A0A0U1RQB6	-1.11473	NA	NA
						F8VPT6;P97366;E9PWR7	-0.0482463	NA	NA
						F8VPU2	-0.0351979	4.28017	NA
						F8VPX1;E9PXY8;Q6A4J8;Q6A4J8-2;Q6A4J8-3	0.925295	NA	NA
						F8VPZ5	2.28286	NA	NA
						F8VPZ9	-2.23718	NA	NA
						F8VQ05	-2.62978	NA	NA
						F8VQ11;B1AQY2;Q69ZH9;D6RDB5	1.61986	NA	NA
						F8VQ28;A0A1D5RMM8;Q8VI36-2;Q8VI36	3.60882	4.98377	NA
						F8VQ54;Q8R418;Q8R418-2	-1.48504	NA	NA
						F8VQ75;Q9EQW7;A0A286YDX6	-0.434311	NA	NA
						F8VQ93;Q8VDD9	1.35234	NA	NA
						F8VQC1;E9Q740	1.74639	3.04041	NA
						F8VQC7;A0A087WP14;A0A087WPX0;A0A087WRS1;A0A087WP85;A0A087WQ25;Q61595;A0A087WPW5;A0A087WP48;A0A087WQD0;Q61595-7;Q61595-11;Q61595-15;Q61595-10;Q61595-8;Q61595-12;Q61595-4	2.92906	4.0516	NA
						F8VQC9;I1VGT4;D3Y272;J9RV59;I1VGT5;H6WZF5;E3UVT8;A0A286YCX2;A0A286YCS4;Q8BTY2;I1VGT6;H6WZ45;D3Y273;J9RDH0;A0A286YD46;A0A286YDK8;A0A286YCX8;E3UVT9;A0A286YDJ7;Q8BTY2-2	-1.13173	NA	8.04348
						F8VQJ3;P02468	2.90483	5.71309	NA
						F8VQK5;P59808	0.954322	6.09086	NA
						F8VQL9;E9Q9V3;F6Z4B2	0.835344	2.70197	NA
						F8VQN6;Q8R4H2	2.46878	NA	NA
						F8WGD7;Q922Q5;A0A286YCU5;A0A286YCV2	-1.47909	NA	NA
						F8WGM5;Q64324	2.00278	NA	NA
						F8WGT1;Q68FL4;F8WI65;Q68FL4-2;H3BKT5	0.237626	NA	NA
						F8WGW3;Q497V5;Q497V5-2	-0.00512549	NA	NA
						F8WGX5;Q6PNC0	-4.63079	NA	NA
						F8WH10;F8WH81;Q00731-6	6.62381	NA	NA
						F8WH20;D3Z194;D3YTT6;Q9DBS9	1.43278	1.53146	NA
						F8WHD8;Q9D2G5-5;Q9D2G5;D3YZB2;Q9D2G5-6;Q9D2G5-4;Q9D2G5-2;D3YWM9;E9Q4P5	-0.662159	NA	NA
						F8WHN4;A2ACC6;E9Q0J2;Q8BQZ4;A2ACC7	-1.71297	NA	NA
						F8WHP5;E9QQ38;F8WIJ5;Q80YA3-2;Q80YA3	1.74981	NA	NA
						F8WHT3;Q7TPM1;F7AYW2	2.37006	3.35526	NA
						F8WHU5;Q4VA53-3	-1.7463	NA	NA
						F8WHU7;Q9D3E6;F6XQW1	0.303641	NA	NA
						F8WHX0;E9Q5Y1;O35491	3.23176	NA	NA
						F8WHY8;E9PX23;Q8K4B0	0.639407	NA	NA
						F8WI64;D3YUP0;Q0P5W1-3;Q0P5W1;Q0P5W1-2;F6ZLN8	-2.81905	NA	NA
						F8WID5	6.44289	2.95003	12.614
						F8WIE5;Q69ZR2	0.930778	NA	NA
						F8WIG5;Q9Z207;Q3UVP0	2.59512	NA	NA
						F8WIK2;Q3UD82	-0.230859	NA	NA
						F8WIP8;P10923	NA	5.79608	NA
						F8WIT2;P14824	1.78488	3.21306	NA
						F8WJ31;Q5RJ54-2	1.64811	NA	NA
						F8WJ93;Q3UMY5;A7ISP9;A0A3Q4EHV9;Q3UMY5-3;A0A0R4J0H0;A0A0R4J1G7;Q3UMY5-4;Q3UMY5-2	0.721421	1.75226	NA
						F8WJA0;Q9ESV0;A0A1Y7VKX7	4.5279	NA	NA
						F8WJF7;Q8C2K8;Q922B6	3.73327	NA	NA
						F8WJG3;P62996	6.81057	3.4218	NA
						F8WJI3;Q8R3Q6;E9Q4B5	NA	6.57303	NA
						G3UVU2;Q62203;D3YW09	0.712547	2.25811	8.41817
						G3UVV3	0.372158	NA	NA
						G3UW30;F6ZHD8;Q9D6Y9	0.0152609	NA	NA
						G3UW40;E9PWI3	2.08966	4.66155	NA
						G3UWZ0;O88379	0.863271	NA	NA
						G3UXL2;Q9D7G0	2.52713	5.93042	NA
						G3UXW9;Q3MIA8;Q99LD4;A0A140LJB7;B1ATU4;Q99LD4-2	0.733992	5.41972	NA
						G3UXZ5;P97371;G3UXY0;G3X9K9;G3UWN9	4.24624	4.45399	8.84325
						G3UY42;Q8CCS6-2;Q8CCS6;D3Z5F7;D3Z055;G3UWS5;D3YUB9	4.22157	3.99571	10.2075
						G3UYV7;P62858	4.85168	2.88685	NA
						G3UZ60;G3UWI9;G3UWX9;G3UZA7;Q9Z172-2;Q9Z172;G3UZX6	4.81751	2.25068	NA
						G3UZJ3;G3UXK0;G3UY34;Q8K0N0;Q8C8Z9;G3UZ87;G3UYM7;O70585-2;O70585;G3UXI3	1.06679	NA	NA
						G3UZP7;P01899	6.24314	NA	NA
						G3UZT5;P14404-1;P14404;O35700;G3UZ13;Q8CCA6;G3UWJ0;A0A5H1ZRN1;G3UYY9;G3UYK2	1.4715	NA	NA
						G3UZY2;P97493	NA	5.59581	NA
						G3X8Q0;O89090;O89090-2	3.66431	4.96515	NA
						G3X8Q1	1.15626	1.67364	NA
						G3X8R0;A0A494BBE3;Q60870	-0.393791	NA	NA
						G3X8R5;Q3UA37;Q8BUN3	2.4006	NA	NA
						G3X8T3;P16675	4.93255	NA	8.91003
						G3X8U3	-0.117007	NA	NA
						G3X8U8;O88622-2;O88622;A0A2I3BRU5;E9Q088	NA	1.11547	NA
						G3X8X0;Q05BH3	-1.60556	NA	NA
						G3X8X7;Q920Q4;A2BI90;Q920Q4-2	-1.38068	NA	NA
						G3X8Y3;A0A0A6YW80;Q80UM3	0.326836	4.55118	NA
						G3X920;Q9DBR3;Q9DBR3-2;Q9DBR3-3	0.282324	NA	NA
						G3X922;D4AFX7	-2.68043	1.82607	NA
						G3X926;Q9JJ80;S4R1Y5;S4R2H5	3.83855	NA	NA
						G3X927;D3YW42;Q8VC31	NA	0.839442	NA
						G3X928;Q6NZC7	-0.145338	NA	NA
						G3X940;Q8BZ21;A0A5F8MPX1	0.615095	NA	NA
						G3X941;Q8BHM7;E9QAP1	-0.0961957	NA	NA
						G3X956;Q920B9	0.353719	5.22437	NA
						G3X959;G3UWD4;Q3UBL8;Q8K2H1;Q8K2H1-2	NA	4.17344	NA
						G3X960;Q9DBZ9	3.96103	NA	NA
						G3X961;G3UZ63;Q921I2;G3UZG5	1.58956	NA	NA
						G3X963;Q8CDM1	4.99241	4.22894	NA
						G3X972;A0A286YDI8	-0.744278	5.39548	NA
						G3X9A3;E9Q3R9;E9Q444	0.731154	NA	NA
						G3X9B1	-2.82656	2.3663	NA
						G3X9D9;P48997	-0.0372126	0.883533	NA
						G3X9J0	1.73319	2.85567	NA
						G3X9K3;D3YYK9	-1.78602	NA	NA
						G3X9M0;Q9ER88;A0A0R4J1B9;Q9ER88-2;G3UWZ6;G3UWM7	-1.19943	NA	NA
						G3X9Q6;Q8BWW4;E9Q066;A0A2R8VKL5	5.59685	3.39093	11.2933
						G3X9S2;A0A0R4J1Q7;P06802-2;P06802	1.70646	NA	NA
						G3X9T1	-1.32362	NA	NA
						G3X9V2;P30999;E9Q8Z6;E9Q8Z8;E9Q8Z4;E9Q8Z9;D3Z2H2;E9Q901;E9Q904;D3Z7H6;E9Q986;E9Q907;E9Q905;D3Z2H7	2.52597	5.63077	12.1919
						G3X9X1	-0.51698	NA	NA
						G3X9Y5;E9Q735	0.876234	NA	NA
						G3X9Y6	-0.307372	NA	NA
						G3X9Z0;Q8R060;H3BJ52;H3BKZ0	-1.18745	NA	NA
						G3X9Z4;F6UFZ5	3.16512	2.80642	NA
						G3X9Z8;Q7TN12	3.82311	2.48483	NA
						G3XA08;P10076	-2.19563	NA	NA
						G3XA17;F7CBP1	1.66733	NA	NA
						G3XA39;D3Z3B4;E9Q7X0;Q3UXF4;Q99K73;Q9WU00;Q9WU00-2;D3YV66	4.74039	NA	NA
						G5E814;Q9D8B4;A0A3B2W441	1.61167	NA	NA
						G5E829	0.626336	6.20353	10.6409
						G5E850;P56395	4.005	5.90807	NA
						G5E870	-0.721733	0.8371	NA
						G5E874;Q61092	6.81749	NA	NA
						G5E884;O88643	2.26616	4.21895	NA
						G5E895;D3Z494	0.416728	NA	NA
						G5E896;A0A0R4J1Q0;Q3UJB9;Q3UJB9-2;D6RE33	2.8878	4.94889	NA
						G5E898;Q9R269	0.586394	1.57224	NA
						G5E8A0;A0A338P6F2;Q8CI95	3.61857	NA	NA
						G5E8B1;Q64512	-0.988609	NA	NA
						G5E8B9	-0.0144866	NA	NA
						G5E8C3;Q8BHL4	1.62708	7.01515	NA
						G5E8C4;Q8BRH0;A0A0R4J173;Q8BRH0-2	-0.702893	3.16198	NA
						G5E8C6;Q91YD6;G5E8H0;Q91YD6-2	0.0967378	3.38221	NA
						G5E8E1	3.96771	2.48588	NA
						G5E8G0;G3X9W0	NA	-2.75061	NA
						G5E8G6;G3X9Y9;P21271;P21271-3	-6.60986	NA	NA
						G5E8J2;B7ZW98;E9QNT8;G8JL84;D3YTV8;D3Z5M4;Q0VGY9;A0A0R4J1N7;Q02357-5;Q02357-2;Q02357;Q02357-3;Q02357-4;Q02357-6;F7D1P5	-0.0579287	NA	NA
						G5E8J4;Q62136;A0A1Y7VNU2	0.250175	NA	NA
						G5E8K2;S4R2S8;G5E8K3;G5E8K5;G5E8K5-3;S4R2K9;A0A1W2P812;S4R1S2;G5E8K5-2;G5E8K5-4;G5E8K5-5;S4R236;S4R165;S4R2J6;S4R187;G5E8K5-6;S4R2F5;S4R2C1;S4R1X7	0.162385	0.790406	NA
						G5E8L8;Q61083	4.6695	NA	NA
						G5E8M8;G3X9P5;Q8CDD9	NA	2.98196	NA
						G5E8N3;D3YYC3;O88974;O88974-4;O88974-7;O88974-5;O88974-6	0.240046	NA	NA
						G5E8N7;Q9JLV6;A0A0J9YVJ6;E9Q9A5;Q9JLV6-2;A0A140LIZ1	1.32196	NA	NA
						G5E8P1-2;G5E8P1	1.52741	NA	NA
						G5E8P2;A0A571BEH9;P97433;A0A286YDI4;P97433-2	0.639992	NA	NA
						G5E8P4;G3UWY3;Q5NBX1-2;Q5NBX1-3;Q5NBX1	2.43168	NA	NA
						G5E8Q0;P97412	1.92843	NA	NA
						G5E8R2	6.06255	2.88215	11.1252
						G5E8R4;Q922D4-2;Q922D4;Q922D4-3;Q922D4-4	4.71955	0.674825	NA
						G5E8R8;Q6P5G6	NA	5.72786	NA
						G5E8S8;Q8BVD5	3.32646	NA	NA
						G5E8T6;Q9EQJ9;Q9EQJ9-2	NA	0.384178	NA
						G5E8U2;A0A571BE87;Q505G8	-2.79268	NA	NA
						G5E8V9;G5E8V9-3;E9QAY5	3.69982	NA	NA
						G5E924;Q8R081;G3UY38	0.891327	3.79318	8.13522
						G8JL73;Q3V209-2;Q3V209	4.73525	NA	NA
						G8JL74;G3UXA6;Q8BHD7-2;Q8BHD7;G3UZ01	2.83592	NA	NA
						H3BIW0;G3X8T2;Q0P678	4.05402	1.09787	NA
						H3BIX9;Q921G6;H3BK42;H3BLL3	2.31889	NA	NA
						H3BJ07;Q8R088;H3BJ12;K3W4Q3;H3BJ82;Q8R088-3;K3W4N3;H3BKI7;Q8R088-2	5.5474	4.12769	NA
						H3BJ30;H3BJW3;Q6NVF9	3.89617	4.92203	NA
						H3BJC9;H3BKG1;F8VPT7;Q8CFH6	-3.13504	NA	NA
						H3BJN3;H3BKT0;P70403;H3BJ26;H3BLJ7	NA	-1.35657	NA
						H3BJQ9	5.2818	NA	NA
						H3BJS0;H3BKH2;E9PY90;Q91ZV0;E9Q3S2;H3BK48;H3BJI6;A0A1W2P711;Q91ZV0-3;H3BK44;H3BL19;H3BKL6;H3BJ71	3.35934	4.55736	NA
						H3BJU7;Q60875;Q60875-4;Q60875-5;H3BKH9;H3BJ40;H3BJ45;H3BJX8;Q60875-3;Q60875-2	2.45469	4.93057	NA
						H3BJY1;H3BKF4;H3BIZ8;B0QZP8;O55101	0.440474	NA	NA
						H3BK67;H3BK13;H3BL55;H3BKM3;H3BKF8;Q8BJA3-4;Q8BJA3-2;Q8BJA3-3;Q8BJA3;H3BJ31	NA	-1.03406	NA
						H3BKH6;Q9R0P3;H3BJP2;H3BLJ9;H3BJL6;H3BK43	3.14345	5.39833	9.82143
						H3BKM2;Q80YV2;Q80YV2-2;D3Z3D0	2.40569	2.60771	NA
						H3BL08;Q8C172	0.537662	NA	NA
						H3BL37;O08784;H3BIX0;F6R3V4	0.728303	0.639106	NA
						H7BWX9;D3Z794;P61957	2.98045	2.54461	8.11386
						H7BX26;Q6A065	3.99163	4.3891	NA
						H7BX44;E9PVY0;A0A1D5RLQ9;Q3UU96-2;Q3UU96;D3YYN8;F6YZJ7;F6S5Z6;F6Q5A5	0.326127	NA	NA
						H7BX49;Q6ZPG2	-2.19204	NA	NA
						H7BX88;P47934;F7BF80	0.29647	NA	NA
						H7BX94;Q9Z2Q2	3.25399	NA	NA
						H7BX95;Q6PDM2;Q6PDM2-3;Q6PDM2-2	5.52166	1.3164	10.5584
						H9KV00;Q9QX47-3;Q9QX47;H9KV15;H9KV01;Q9QX47-4;Q9QX47-2	2.8272	5.04359	NA
						I1E4X7;Q9JI46;H3BLR8	NA	3.22764	NA
						J3JS23;Q8C827-2;Q8C827-3;Q8C827	-2.31714	NA	NA
						J3QJU5;Q3TJ91	2.22183	NA	NA
						J3QK52;Q9WV70	-0.260937	NA	NA
						J3QM81;Q80UU1	1.1071	NA	NA
						J3QMC5;A2ANY6	-5.56403	NA	NA
						J3QMI2;Q8BHK4	0.280019	NA	NA
						J3QMM7;K3W4M4;Q9CZ42-2;Q9CZ42-3;Q9CZ42;J3QN06	3.623	NA	NA
						J3QMX8;Q8BJM5	-0.28836	NA	NA
						J3QN94;Q99PN3;B8JJ56;B8JJ57;Q99PN3-2	5.31771	NA	NA
						J3QNE8;Q5I012-3;Q5I012;Q5I012-4;Q5I012-2	-0.71321	NA	NA
						J3QNW0	-1.66854	NA	NA
						J3QP56;P97823-2;P97823;D3Z269;D3YUG4;D3Z111	6.27465	4.84021	NA
						K3W4L0;B2RRE2;E9QAX2;Q9JMH9-1;Q9JMH9;Q9JMH9-6;Q9JMH9-4;E9Q405;A0A1C7ZN10;Q9JMH9-5;Q9JMH9-7;Q9JMH9-2;E9QA74	-1.22493	1.79517	NA
						K3W4L1;H3BK01;Q8R2K4;A0A087WQC4;H3BJR2;Q8R2K4-2	0.754015	NA	NA
						K3W4P2;A0A0G2JH17;Q6P4S8	-3.46305	NA	NA
						K3W4Q8;P18572-2;P18572;J3QP71	5.90085	7.04615	NA
						K3W4R2;Q6URW6-2;Q6URW6;Q6URW6-3;A0A140LI60	1.78289	3.15617	NA
						K3W4T3;Q9Z1G4-3;Q9Z1G4-2;Q9Z1G4	-0.435207	2.46212	NA
						K4DI77;Q5ND34-3;Q5ND34-2;Q5ND34	-1.24247	NA	NA
						L0N7N1;E9Q3T3	-1.37695	NA	NA
						L7N212;Q8BZW4-2;Q8BZW4;A0A571BGF1;L7N208	0.677818	NA	NA
						L7N267;E9PZP6	-0.43157	NA	NA
						M0QWP1;Z4YK85;A2ASQ1-3;A2ASQ1-2;A2ASQ1	1.97361	NA	NA
						O08528;E9Q5B5	-0.893037	7.05666	11.6095
						O08529	1.08402	4.47427	10.5465
						O08547;E9Q6R3	4.0269	NA	NA
						O08553	1.33844	5.41672	9.73466
						O08582	3.36675	3.25748	NA
						O08583;O08583-2;Q9JJW6-2;G3X9I4;Q9JJW6	NA	1.64683	10.9734
						O08599;O08599-2	4.29876	NA	NA
						O08648;O08648-2	2.61614	NA	NA
						O08688	0.381968	1.97538	NA
						O08715;O08715-4;O08715-6;O08715-2;O08715-5;O08715-3	3.71952	3.31292	NA
						O08734;F7CUQ1;Q91WX5	0.457405	NA	NA
						O08738	-0.892174	NA	NA
						O08749	2.84139	5.18896	10.2124
						O08759-2;O08759;O08759-3	3.79587	NA	NA
						O08789	2.48799	NA	NA
						O08792	6.21447	NA	NA
						O08795-2;O08795	3.7576	5.34672	9.73448
						O08797	5.57335	NA	NA
						O08804;F7B9A0;A0A1Y7VLD5	5.45033	5.83471	NA
						O08807;B1AZS9	2.9608	2.98993	8.16376
						O08832	1.05447	NA	NA
						O08848	0.808	NA	NA
						O08856	2.11853	NA	NA
						O08912	3.19805	4.07952	NA
						O08914	-0.323988	NA	NA
						O08915;D3YW40	3.6733	3.22541	NA
						O08917;G3UYU4	2.52986	4.72916	NA
						O08970;O08970-3	NA	8.59457	NA
						O08997	1.20437	4.32797	NA
						O09005	2.11784	NA	NA
						O09008	NA	0.898007	NA
						O09061;A0A338P7C0;A0A338P7F1	5.90004	NA	NA
						O09106	3.32386	3.86344	NA
						O09110;O09110-2	4.36357	NA	NA
						O09111	0.914529	NA	NA
						O09117-2;D6RFU9;O09117	0.920196	NA	NA
						O09131;A0A494BAB1	2.50181	3.72624	8.2707
						O09159	1.40312	1.74776	NA
						O09172;H3BJA3;A0A0G2JDI4	3.96901	4.11506	8.32597
						O35071;E9Q9B0	4.00926	NA	NA
						O35075;A0A338P6T5	2.86658	NA	NA
						O35083;A0A0R4J263;G3UWV6	0.0161026	NA	NA
						O35114	NA	10.0823	7.7396
						O35126	2.14512	4.05153	NA
						O35127	NA	8.05261	NA
						O35129;F6QPR1	4.9018	6.31216	NA
						O35130;A0A0N4SUL6	4.04931	3.62595	NA
						O35134	-2.36367	NA	NA
						O35188	5.26597	NA	NA
						O35215;G3UZN1	3.8713	2.90942	NA
						O35218	2.9039	NA	NA
						O35226-2;O35226-3;O35226-5	4.75579	5.30891	NA
						O35226;O35226-4	4.3444	NA	NA
						O35239	2.64327	NA	NA
						O35242;A2AKK2	0.932797	NA	NA
						O35245-3;O35245;O35245-5;O35245-2;O35245-4	-0.317383	1.48104	NA
						O35286;Q497W9;A0A0G2JG10	0.579586	2.57024	10.2183
						O35316	-0.628753	NA	NA
						O35343;A0A0B4J1E7	2.7731	3.3664	11.9583
						O35344	2.90691	2.967	NA
						O35345;Q4FJZ2	7.26611	4.94074	9.83886
						O35350	-1.27844	3.47674	NA
						O35379	-2.20299	NA	NA
						O35382;Q8C391	-0.416991	NA	NA
						O35459;F7B227	1.45437	NA	NA
						O35465-2;O35465	4.972	6.87095	NA
						O35492;A0A1L1SST3;A0A1L1SQZ6	1.00092	NA	NA
						O35516;O35516-2	5.96078	NA	NA
						O35551-3;O35551;O35551-2;O35551-6;J3QJV7;O35551-5	NA	7.155	NA
						O35566;A0A1B0GSK8	1.87786	NA	NA
						O35593	-0.242626	5.96743	10.5445
						O35598;E9PYF2	4.72427	4.84634	NA
						O35604	0.470788	NA	NA
						O35615	-0.549166	NA	NA
						O35623	2.25037	NA	NA
						O35638;A2AFF6	1.24563	NA	NA
						O35639	2.39916	3.99649	10.2412
						O35640;Q921D0	1.11018	3.7555	8.85738
						O35643;Q5SVG5;Q5SVG4	1.29317	5.42724	NA
						O35654;A8Y5G7	1.24141	NA	NA
						O35682	-0.245564	NA	NA
						O35685	5.88006	9.31624	12.987
						O35691;Q3TUQ5	5.54753	0.718923	NA
						O35704	0.206532	3.9035	6.12704
						O35841	4.13917	6.31939	NA
						O35855;O88374;A0A1B0GX27	0.893437	3.66601	NA
						O35864	5.07396	5.97668	NA
						O35874;Q5SSP3	1.3672	6.70271	NA
						O35887;G3V004;G3UWV3;G3UWR0	4.90674	4.67229	10.5733
						O35900;O35901	2.16745	4.40849	NA
						O54692	-3.38489	0.267818	NA
						O54724	5.86969	5.15019	10.4713
						O54734	1.54651	5.45514	10.7576
						O54774	0.701521	-0.0935573	NA
						O54785;Q5NC03;O54785-3;O54785-2	3.07193	NA	NA
						O54786-2;O54786	NA	2.1789	NA
						O54804-2;O54804;F6S062	6.79945	NA	NA
						O54825	4.3219	1.30573	NA
						O54833;A0A1D5RM74;A0A1D5RLE4	5.27605	NA	NA
						O54834-4;O54834-3;O54834;G3UZI7;O54834-2	NA	3.09402	NA
						O54918;O54918-3	7.01638	NA	NA
						O54941	6.29701	4.3711	NA
						O54946;F6YRQ2;A0A0G2JER9;O54946-2	4.29357	NA	NA
						O54950;A0A2R8VHU2	1.9588	6.61281	NA
						O54962	2.9406	1.37857	8.93703
						O54984	3.46213	5.79875	NA
						O54988	3.72888	5.23437	NA
						O55013	NA	3.77127	NA
						O55022	5.00406	5.47563	NA
						O55029	1.31448	5.05516	12.2057
						O55033	4.71606	NA	NA
						O55091;A0A3Q4EC12	5.81785	NA	NA
						O55100-2;O55100	1.2601	NA	NA
						O55106;F8WH41	4.55274	NA	NA
						O55111	NA	6.29205	NA
						O55125;Q5SVG6	0.962216	NA	NA
						O55126;Q7TMG8;A0A0G2JEV1	3.05358	NA	NA
						O55135	3.49199	5.06419	NA
						O55142	0.343252	1.21299	9.69973
						O55143;O55143-2	-1.32144	6.40485	11.7035
						O55187;O55187-2	3.47249	NA	NA
						O55201;O55201-2	3.92939	2.28541	NA
						O55222;D3YZA5	3.28815	NA	NA
						O55234;Q8BTY5	4.86922	5.61603	NA
						O55242-2;O55242	1.78793	NA	NA
						O70172;F6RJE8	5.16345	NA	NA
						O70194	0.790743	2.62605	11.8572
						O70251;A0A087WS46	4.94804	3.66743	9.62062
						O70310	3.8846	4.06446	NA
						O70311;A2AJH3;F7APP3	3.77145	1.4614	NA
						O70318;Q8C928;A0A1W2P6I5	2.15403	5.44515	11.6234
						O70378;M0QWY0;M0QWP2	4.25926	2.13034	9.60659
						O70400;S4R1V0	4.80391	2.21021	12.1082
						O70404;A0A0R4J0R1	6.06158	NA	NA
						O70433	3.74536	NA	NA
						O70435	4.58349	5.16421	NA
						O70456	4.20792	2.96119	8.57352
						O70472	2.34789	4.57533	NA
						O70475	2.66964	4.23604	10.1278
						O70480;Q8BSN6	3.81992	2.39697	NA
						O70481	-6.15794	NA	NA
						O70494-3;O70494-2;O70494	NA	4.18391	NA
						O70503;O70503-2	2.39702	6.14353	NA
						O70546;O70546-2;A0A286YD05	-3.39554	NA	NA
						O70551;A0A3B2W883	3.32374	1.58281	NA
						O70572	0.504781	NA	NA
						O70579	1.10122	NA	NA
						O70591;F8WJ30	6.70304	6.66404	NA
						O88271	NA	2.25551	NA
						O88325	-2.47465	NA	NA
						O88327	4.88527	NA	NA
						O88342	0.126972	5.57149	NA
						O88398	2.48461	4.89197	10.7201
						O88413	NA	1.5089	NA
						O88441	2.16567	NA	NA
						O88477	3.01702	5.2019	10.2586
						O88531	4.44817	NA	8.33564
						O88532	-0.697773	0.719707	NA
						O88543	1.72805	3.88038	9.0631
						O88544;F6QTS1;D3YV99;D3Z1R9	3.84229	3.13313	NA
						O88545;D3Z0F5	4.75123	NA	NA
						O88552	1.03224	NA	NA
						O88569;O88569-2;A0A0N4SUM2	2.64286	3.62399	7.83807
						O88587;O88587-2	5.17089	3.43294	NA
						O88630	NA	6.77098	NA
						O88685;A2AGN7;B7ZCF1	4.22954	7.51861	9.74572
						O88700;E9PZ97	-0.642484	NA	NA
						O88736;Q8C5N9	1.76415	NA	NA
						O88738;S4R1L5;S4R2P8;O88738-3;O88738-2	-2.70206	3.28689	NA
						O88792	6.29536	4.97696	NA
						O88796	0.268258	NA	NA
						O88811;O88811-2	4.30526	6.22386	NA
						O88822	-1.18142	NA	NA
						O88844;A0A087WPT4;A0A087WRS9	1.74585	3.4442	8.66927
						O88876;G5E8W9;O88876-2	2.77861	NA	NA
						O88879;G3XA09;O88879-2	-2.23214	NA	NA
						O88908;F6SMH4	-1.64022	NA	NA
						O88952	NA	5.83656	NA
						O88958;A0A494B9X2	4.90636	NA	NA
						O88967	4.89143	NA	NA
						O89001	4.6586	5.61837	NA
						O89013	0.705777	NA	NA
						O89023	4.31083	4.90847	NA
						O89050	5.28376	NA	NA
						O89051;A0A2I3BPW7	3.70115	8.42783	10.4685
						O89079;D3Z315;F6YFR7	3.47488	3.4803	9.54859
						O89086	5.89517	2.90614	10.4205
						O89109	1.33855	NA	NA
						O89112;B2KGR2	0.52616	NA	NA
						P00375	5.85276	NA	NA
						P00397	-1.81926	NA	NA
						P00405	NA	2.44005	NA
						P00416	-1.98277	NA	NA
						P00493	2.86709	4.7944	9.39934
						P00848	-3.13723	NA	NA
						P00920	1.76309	1.88831	NA
						P02463;A0A1B0GRC0;A0A1B0GSI7	-0.843079	NA	NA
						P02798	5.36827	NA	8.82328
						P02802	1.69586	NA	NA
						P03888	-2.18565	NA	NA
						P03893	-0.80393	NA	NA
						P03911	-2.14336	NA	NA
						P03921	-2.97676	NA	NA
						P03930	-0.614261	NA	NA
						P03975	0.984879	NA	NA
						P04202	4.66328	NA	NA
						P04627;E9Q0P8	1.35054	NA	NA
						P04768	NA	10.8733	NA
						P05064;D3YWI1;D3Z510;A0A0U1RPN8	1.84971	4.7871	8.1204
						P05132-2;P05132	4.00029	NA	NA
						P05201	0.620123	4.80455	NA
						P05202	2.29321	5.31518	10.0297
						P05213;A0A2R8VHF3	2.43886	NA	7.1564
						P05480;P05480-1	3.60634	NA	NA
						P06151;A0A1B0GSX0;A0A1B0GSR9;D3YZQ9;A0A1B0GT41;A0A1B0GQX5	0.378113	4.83729	11.2771
						P06537-5;P06537;P06537-2;P06537-3;P06537-4;E9Q310	5.63415	NA	NA
						P06745	-0.245363	4.34926	9.11347
						P06797;A0A1Y7VNQ4;A0A1Y7VNM3	6.42762	5.43537	NA
						P06801;Q3TQP6	1.66078	5.00061	9.95601
						P07356;B0V2N5;B0V2N7;B0V2N8	0.824979	2.67852	8.94174
						P07607;A0A0G2JGG2;A0A0G2JF31;D6RCW9	2.72555	NA	NA
						P07742	3.07181	NA	NA
						P07901	3.92971	6.74449	11.8531
						P08030	0.0669989	NA	NA
						P08032	NA	2.70373	NA
						P08043	0.889791	NA	NA
						P08113;F7C312	5.66777	9.91004	11.5106
						P08122	-1.00624	NA	NA
						P08207	3.56858	1.49613	9.19103
						P08228	3.17106	2.35309	8.15756
						P08249	4.00675	4.7941	9.79563
						P08752;A0A0A6YWA9	3.82745	5.65602	10.6235
						P09055;P09055-2	5.62668	6.03918	9.7514
						P09065	2.49254	NA	NA
						P09103	2.15947	2.45306	10.7702
						P09405	3.59618	1.02764	9.43568
						P09411;S4R2M7	2.84826	4.78765	10.6685
						P09450	4.58057	NA	NA
						P09528;A0A494BA92	NA	1.91781	NA
						P09671;A0A3B2WBF0	NA	1.18345	NA
						P0C7N9	2.0174	NA	NA
						P0DOV1;P0DOV1-2;Q8CGE8	2.36857	NA	NA
						P0DOV2	-0.259345	NA	NA
						P0DP28;P0DP27;P0DP26;A0A3Q4EHJ0	5.79058	9.50135	10.4914
						P10107	3.41635	2.67045	9.57962
						P10126;D3YZ68	2.52167	4.99908	8.92732
						P10404	4.23154	NA	NA
						P10493	4.38859	NA	NA
						P10518	0.890064	NA	NA
						P10605	3.66451	4.53007	9.54133
						P10630;P10630-2;Q8BTU6;A0A338P6X5;E9Q561	NA	6.32037	6.54356
						P10639	2.77578	1.41644	8.22996
						P10649;A2AE89;F6WHQ7	2.99159	3.68012	7.7755
						P10711;E9PYD5;P10711-2	2.57758	4.97239	11.2161
						P10833	NA	5.74585	NA
						P10852;P10852-2;A0A0U1RP98	2.75682	7.6645	11.1425
						P10922	-0.054074	0.287892	8.59486
						P11031	5.69274	0.941601	NA
						P11157;F6RUC3	3.5279	NA	NA
						P11438	NA	6.35546	NA
						P11440;D3Z2T9	3.82032	4.88178	12.3258
						P11499	3.59104	4.98381	11.3489
						P11531;A0A668KLA2	3.72913	NA	NA
						P11679	3.60955	4.85836	8.15703
						P11881-8;P11881-7;P11881-6;P11881-5;P11881-4;P11881-2;P11881-3;P11881	NA	1.00075	NA
						P11930	2.2321	NA	NA
						P11983;P11983-2	3.75202	4.87832	11.1563
						P12023;Q3TWF3;A0A2I3BQZ9;A0A2I3BPT1;P12023-3;P12023-2;A0A2I3BR03	8.34307	NA	12.4845
						P12265	-1.46685	NA	NA
						P12382	-0.128869	4.80872	10.095
						P12787	4.58349	2.58477	8.97966
						P12815;P12815-2	4.12914	NA	NA
						P12970	-1.16382	1.91559	8.56125
						P13020-2;P13020;A0A0J9YUQ8	3.80814	NA	NA
						P13405	0.935235	NA	NA
						P13439	3.34911	NA	NA
						P13516	0.910863	NA	NA
						P13707;E0CXN5	NA	2.08413	NA
						P13745;P10648;D3Z6A6;D3YZV3	1.47479	NA	NA
						P13864;P13864-2	-2.04868	-0.631848	NA
						P14069	2.39005	2.19305	6.87112
						P14094;A0A0A6YX05	0.871902	6.26435	NA
						P14115	-0.309696	2.21267	6.69719
						P14131	1.87047	3.20836	7.26187
						P14148;F6XI62	-0.193123	2.61599	10.9758
						P14152;A0A5F8MPN8	3.76169	4.8029	10.3533
						P14206	3.68284	5.54749	8.52504
						P14211	5.01115	6.91856	10.7218
						P14576	4.17043	NA	10.784
						P14685	2.57354	2.31212	NA
						P14733	2.91956	2.6878	10.1962
						P14869;S4R1N1;D3YVM5	2.03329	5.16899	10.611
						P14873	5.24613	5.80474	NA
						P14901	NA	NA	8.11964
						P15105	0.786534	1.88672	12.6285
						P15532;Q5NC80	3.08811	2.76664	NA
						P15535;P15535-2;B1AXY5	4.91827	NA	NA
						P15864	-0.842785	-3.92675	3.31817
						P15920	0.0253159	NA	NA
						P16045	3.20067	3.57169	8.57413
						P16254;A2AUM6	4.97411	2.80339	NA
						P16330-2;P16330	5.12561	NA	NA
						P16332	-0.630379	3.26431	NA
						P16546	2.1365	2.11289	12.07
						P16546-2	NA	3.3064	NA
						P16858;A0A0A0MQF6;A0A1D5RLD8;S4R257	2.09549	5.76674	9.68245
						P16951-2;P16951;P16951-3;G3UXC3;A2AQE9;A2AQF0	5.95047	5.12615	NA
						P17012;P23607	1.9207	NA	NA
						P17047;P17047-3;P17047-2	4.22201	5.95113	NA
						P17182;Q6PHC1	3.13721	3.88852	8.19838
						P17426-2;P17426	-1.10937	NA	NA
						P17427	-0.128538	6.97173	NA
						P17439;A0A0G2JDK2	3.04728	NA	NA
						P17563;Q63836;A0A0R4J135;G3UYY2	-3.59182	0.809459	NA
						P17665	-0.631584	NA	NA
						P17710-3;G3UVV4;P17710-4;P17710;P17710-2	-1.07092	6.37761	11.1492
						P17742;A0A1L1SST0	4.38738	3.44625	8.66077
						P17751-2;P17751;H7BXC3	1.59653	1.52607	8.59486
						P17809	1.06273	5.58534	NA
						P17879	8.13529	6.99157	12.5224
						P17918	3.9833	5.61697	10.9749
						P18155	4.90759	5.993	9.73502
						P18242;F8WIR1;F6Y6L6;A0A1B0GT66	3.66664	5.85299	8.99439
						P18654;B1AXN9	2.37094	3.51748	NA
						P18760;F8WGL3;A0A494B9A7	3.84127	3.38739	9.45838
						P18828;P18828-2	5.90854	NA	NA
						P19096;A0A0U1RNJ1	-2.83179	5.23735	10.1742
						P19157;A0A494BAW2;A0A494B908	4.18228	2.35061	9.7505
						P19182;E9PVS0	NA	NA	11.6161
						P19253;A0A1B0GS68;A0A1B0GSQ6;A0A1B0GTA1;A0A1B0GSB2;A0A1B0GSC2	-0.589068	2.74014	10.6585
						P19324	8.16538	7.98604	11.1215
						P19426;P19426-2	NA	-0.557666	NA
						P19783;M0QWX7	3.60306	7.06564	11.1283
						P20029	6.43484	5.01292	12.0038
						P20065-2;CON__P21752;Q9D2R9;A2AEH9;P20065	0.410114	-0.193953	NA
						P20108	1.68807	3.06868	9.28026
						P20152;A0A0A6YWC8	3.61295	4.86529	8.46696
						P20664;J3QN19	0.697398	2.21319	NA
						P21107-2;D3Z2H9	6.57405	2.24299	10.1866
						P21278	3.53776	NA	NA
						P21279	5.25855	NA	NA
						P21447	-2.63354	NA	NA
						P21550;Q5SX59	2.38855	4.02444	8.75613
						P21619;A0A0R4J0Q5;P21619-2	-1.21533	3.92786	NA
						P21981	-3.20636	NA	NA
						P21995	NA	-2.24009	NA
						P22361;H3BL72	4.71678	4.91556	NA
						P22437	0.979024	NA	NA
						P22518	5.66074	NA	NA
						P23116	-0.00949926	1.38007	11.455
						P23242	4.70132	NA	NA
						P23591;A0A2R8VI39;A0A2R8W6P6;A0A2R8VHD0	2.16506	NA	NA
						P23780	2.13838	NA	8.24928
						P23798	4.37048	NA	NA
						P23949	2.06239	NA	NA
						P24270;A2AL20	3.20364	6.24956	10.028
						P24288;B2KFA8;E9Q4K3;Q8CBC8;B2KFA9	3.73037	NA	NA
						P24369	6.76427	5.13267	NA
						P24472	4.42565	5.93598	9.18149
						P24527	0.981344	4.36341	NA
						P24547	3.02166	5.08463	11.147
						P24860;G3UY65;Q68EM3	4.76858	NA	NA
						P25085-2;Q3TBV5;P25085	3.38286	4.48575	11.1363
						P25206	2.3481	5.14803	13.5288
						P25322	6.8557	NA	NA
						P25444;D3YVC1;D3YWJ3	1.34126	5.81485	9.50133
						P25799;P25799-3;P25799-2;P25799-4	4.39837	NA	NA
						P25916;A2ASR7;A2ASR8;A2ASR6	3.86881	NA	NA
						P26039	0.100301	3.21885	10.8848
						P26040	2.87169	4.9321	10.5177
						P26041	2.49496	4.9298	12.2825
						P26043;A0A5F8MPB9;Q7TSG6	3.35967	5.12504	8.67026
						P26231	3.29378	4.30199	13.0954
						P26350	NA	-0.134166	6.07164
						P26443	-0.706986	4.74132	9.69832
						P26450;Q80UI5	2.92697	NA	NA
						P26516	3.26739	NA	10.3216
						P26645	3.02	5.81861	6.59235
						P26883;F6X9I3	3.80006	2.67688	8.53726
						P27046	0.655026	NA	NA
						P27048;P63163	2.87015	6.21235	NA
						P27546;P27546-2;P27546-3	4.69764	4.74354	NA
						P27601	7.07839	NA	NA
						P27612	1.16073	NA	NA
						P27641	-0.863643	3.58871	NA
						P27659	-1.858	2.89397	8.94496
						P27661	1.91777	0.987538	5.44461
						P27773	2.78155	6.80092	10.8439
						P27889-2;P27889;F6XBL0;P27889-4;P27889-3	3.86144	4.88097	NA
						P28033-3;P28033	8.90918	NA	NA
						P28231	0.5141	NA	NA
						P28271	1.71573	NA	NA
						P28352;F6QA74;D3Z6R9;D3Z124	2.40178	5.00133	9.51297
						P28474	1.61545	5.56623	11.0432
						P28571-1;E9Q517;E9Q3V0;P28571-2;P28571	-0.0632888	NA	NA
						P28574;P28574-2;A0A1W2P7P4	NA	1.08404	NA
						P28650;J3QN31;P28650-2	3.74216	NA	NA
						P28658	2.71509	5.45553	12.0757
						P28659-4;A0A0R4J0T5;P28659-2;P28659-3;P28659	4.42429	5.83151	NA
						P28667	5.52212	5.3575	NA
						P28740-2	1.34814	NA	NA
						P28867;P28867-2;Q1MX43;Q1MX42;Q1MX41;Q1MX40	1.97044	NA	NA
						P29341	1.70299	5.09783	10.4326
						P29416	NA	-1.16117	NA
						P29595	4.32798	3.44872	8.19609
						P29758	5.38606	4.54124	12.6752
						P30276	0.37321	NA	NA
						P30285;E9Q9E4;E9PZX7	5.00018	NA	NA
						P30416;F6S2D5	4.41111	4.84586	12.5069
						P30558	-0.187306	NA	NA
						P30658	5.20699	NA	NA
						P30681	5.97841	0.761091	8.52888
						P30999-2;P30999-3;E9Q8Z5;E9Q903;E9Q906	2.39363	4.15872	NA
						P31230;Q3UZG4	2.09207	5.35004	NA
						P31324;H3BK84	1.53112	NA	NA
						P31650	0.697832	NA	NA
						P31750;D3Z783;D3YXX3	1.18557	NA	9.35652
						P31786;Q4VWZ5;D3Z563;M0QWU8	6.25799	10.2823	8.49866
						P31938	3.45076	5.63348	10.8948
						P32020;P32020-2	6.00727	5.79548	NA
						P32067	3.03435	2.8123	10.1499
						P32233	1.87941	NA	NA
						P32883-2;P32883	4.64426	NA	NA
						P32921	3.66358	4.65012	10.9031
						P33174	1.20725	1.79327	NA
						P33215;P33215-2	2.45726	NA	NA
						P33609	0.539122	-1.93115	NA
						P33610	3.17547	NA	NA
						P33611;Q8C2T6;A0A494B9D2	0.998201	NA	NA
						P34022;H7BX22	3.21921	2.23723	11.973
						P34884	4.54702	4.85721	10.0895
						P34914;A8JYK8;P34914-2	NA	NA	0.853188
						P35235-1;P35235	1.21783	4.00107	NA
						P35276;D3YWL1;D3YW33	1.27485	NA	NA
						P35278;Q8C266	5.9351	7.25862	NA
						P35279-2;D3YV69	5.53174	5.2969	11.8568
						P35282	2.18467	4.36322	NA
						P35293;A0A3Q4EI12;A0A452J8C1	6.89146	4.86315	NA
						P35428	4.66314	NA	NA
						P35456;A0A0U1RNN0;P35456-2	NA	5.53289	NA
						P35486	1.18942	4.86277	8.61321
						P35505;D3Z2R9	-0.791277	NA	NA
						P35550	3.6321	3.41114	10.3239
						P35564	4.85563	4.72594	10.5681
						P35585;D3YZ71	2.5688	NA	NA
						P35700;B1AXW5;B1AXW6;B1AXW4	3.11054	2.15173	8.91151
						P35762;A0A140LJL0	4.49907	NA	NA
						P35821	0.204517	NA	NA
						P35831	1.56224	1.80016	NA
						P35922-9;D3Z6U8;E9QNF5;P35922-8;P35922-7;E9QAS9;P35922-11;P35922-10;P35922-12	NA	1.11908	NA
						P35951;A0A1L1SRE8	7.46483	7.52388	NA
						P35979	1.53603	3.9228	9.56329
						P35980;A0A1B0GQU8;A0A1B0GSS8;A0A1B0GSA8;A0A1B0GSF7	-0.436934	1.87088	7.78002
						P36552	4.90032	NA	NA
						P36916;P36916-2	1.69688	NA	NA
						P37040;Q05DV1	3.27344	5.97274	13.6444
						P37889-2;P37889	NA	6.22703	NA
						P38060	2.32891	NA	6.77355
						P38647	4.87483	6.70617	10.3706
						P39447	NA	1.40622	NA
						P39689	NA	2.20649	NA
						P40124	3.81044	5.90748	11.0131
						P40142;A0A286YE28	0.990447	4.26252	8.74985
						P40201;Q8C7Q2	0.927979	NA	NA
						P40237;A2AIJ1	5.26843	NA	NA
						P40240	0.0552551	NA	7.91851
						P40336;P40336-2	5.55367	NA	NA
						P41105	-0.922296	3.87544	8.08285
						P41241	1.04698	NA	NA
						P41731;A0A1W2P8C6	1.47479	5.77219	NA
						P42125;A0A3Q4EC00;A0A452J8A5	2.59985	NA	NA
						P42128	4.98859	NA	NA
						P42208;E9Q3V6;F6WYM0;D3YYB1;D3Z3C0	3.4406	6.34263	12.234
						P42227-2;P42227-3;P42227;B7ZC18	4.09715	NA	NA
						P42232;B2C3G8;P42230	0.755282	NA	NA
						P42337;D3YY41	-3.05723	NA	NA
						P42567;H3BK65;F6W2Q5;Q5JC28;A0A0R4J0A0;P42567-2	3.52887	4.02054	NA
						P42669	5.6728	NA	8.00041
						P42867	-1.29744	NA	NA
						P42932;H3BL49	3.28481	4.91184	11.701
						P43135;D3YYP4	3.8678	NA	NA
						P43247	-0.61198	NA	NA
						P43274	-0.926076	0.301828	5.70579
						P43275	0.461099	NA	5.21509
						P43276	-1.21362	-0.334021	3.67427
						P43277	-3.93006	NA	NA
						P43406;A2AKI5	6.40665	9.74594	NA
						P43883;B1AXR5	NA	5.2156	NA
						P45376	1.03794	3.69717	10.9909
						P45377	1.78053	2.21838	11.034
						P45591	3.56413	3.61345	NA
						P45878	4.1041	0.191505	7.69385
						P45952	4.17106	NA	NA
						P46061	4.43614	3.10536	11.1941
						P46414	NA	6.44184	NA
						P46460	2.05728	6.20375	NA
						P46467	5.2863	6.95314	NA
						P46471;Q8BVQ9	4.67562	6.99416	NA
						P46638;G3UY29;E9Q3P9;F8WGS1;G3UZD3;G3UZL4	4.84529	5.79998	NA
						P46656	4.47298	NA	NA
						P46664	2.83876	7.25144	10.5118
						P46935;A0A571BDN7	4.36886	6.45413	10.4288
						P46938;G3UYV4;G3UYW7;G3UYA6;G3UY62	7.55048	6.21496	NA
						P46978	-1.6825	2.51409	NA
						P47199;A0A0A6YXR4;V9GXY8	1.93262	5.04596	NA
						P47713;Q9DBX5	1.52753	NA	NA
						P47738;A0A0G2JEU1	-1.7611	4.80444	8.05442
						P47739	0.973502	NA	NA
						P47754;D6RCW7;A0A0N4SVM0	3.63605	4.45068	NA
						P47757-2;A2AMW0;P47757-4;P47757;F7CAZ6	3.2626	6.09206	11.1772
						P47758	7.31798	6.84912	NA
						P47791-2;P47791	2.99309	4.26402	10.2886
						P47801	0.784266	NA	NA
						P47809	3.79286	NA	NA
						P47856-2;P47856	1.65625	5.40259	NA
						P47857;P47857-2;P47857-3	-1.44016	NA	NA
						P47911	-1.06856	1.44267	6.93026
						P47915;W4VSN7;A0A1L1SUN1;A0A1L1SS27	-0.925552	1.18364	6.63563
						P47930;P47930-2	NA	4.21225	NA
						P47941	5.63274	5.1931	NA
						P47955	2.58043	-0.527325	8.67063
						P47962;D3YYV8	0.70221	4.12375	10.9211
						P47963	1.66007	3.26789	8.48733
						P47968	4.10617	NA	NA
						P48024;A0A1L1SSA3;Q9CXU9	-0.538615	1.69787	4.90246
						P48036	3.39429	1.45199	9.72447
						P48678;P48678-2;P48678-3	4.22785	4.08177	10.529
						P48722;P48722-2;E0CY23	2.49285	4.21622	NA
						P48754	NA	2.00043	NA
						P48755	8.08813	3.3762	NA
						P48758;A0A338P684	3.5916	NA	9.97152
						P48760-2;P48760-5;P48760-4;P48760;P48760-3;A2AK70	5.41998	NA	NA
						P48771	NA	NA	9.02373
						P48962	1.0484	5.47286	NA
						P49070	2.48413	6.05497	NA
						P49138;A0A087WSN7	2.96286	NA	NA
						P49282-2;P49282-3;P49282;P49282-4	0.497056	NA	NA
						P49312;P49312-2	3.39886	4.89107	9.6326
						P49442	2.09707	NA	NA
						P49443;Q9EQE2	3.02793	NA	NA
						P49452	0.937751	NA	NA
						P49615;A0A0G2JDL3	1.86708	NA	NA
						P49717	0.124306	5.01142	11.7754
						P49718	1.46159	6.04457	NA
						P49722;Q8BKE0	4.59247	6.36996	NA
						P49769;P49769-2	0.554834	NA	NA
						P49817;H3BKG0;D3Z148	1.99272	NA	NA
						P49962;D3YZX8	5.39432	6.24074	NA
						P50114	2.85511	2.57681	NA
						P50247	-0.584373	6.26134	10.0385
						P50396	2.83203	7.44162	NA
						P50431;G3UZ26;G3UYY1	-1.68547	2.59998	NA
						P50516;P50516-2	5.75481	NA	NA
						P50518;A0A0N4SW07	7.16886	5.74191	NA
						P50543	2.73495	1.75115	8.25976
						P50544;B1AR28	-0.871374	NA	NA
						P50580;P50580-2	3.0465	4.6629	12.1524
						P50637;A0A140LIU9	3.22526	NA	NA
						P51150;A0A0N4SVG9	6.53083	5.25978	11.9122
						P51175;A0A0A6YX50	-0.820725	NA	NA
						P51410;A0A0G2JES3;A0A140T8T4;D3Z629	1.23908	4.23585	8.68808
						P51432	-0.123426	4.19503	NA
						P51612;A0A0U1RP06	-1.71842	NA	NA
						P51660	2.79528	NA	NA
						P51807;A0A338P7B7	0.89442	5.08895	NA
						P51855;Q3UEE2;A2AQN7	1.71343	5.60685	NA
						P51859;E0CXA0	3.91077	1.59256	NA
						P51863	1.91222	6.21707	NA
						P51881	1.54953	5.82537	12.8946
						P51943;D6RIK7	NA	1.72781	NA
						P52019;Q3TSS7	1.68446	NA	NA
						P52196	3.69696	NA	NA
						P52293	0.656866	7.26678	11.7303
						P52431;D6RFB8	-0.792342	NA	NA
						P52432;G3UXX5;D3Z7Q8;D3Z3D6	1.77583	NA	NA
						P52479-2;P52479	4.45028	NA	NA
						P52480	2.02433	4.91637	8.83186
						P52480-2	3.01719	NA	NA
						P52503;A0A1Y7VM38;A0A1Y7VKP8	-2.65392	2.59881	NA
						P52623;A2AN37;F7CBX2	3.13795	NA	NA
						P52633	3.41274	NA	NA
						P52760	0.462135	-0.727856	NA
						P52800;F6RSU6	0.291786	NA	NA
						P52825	-4.59966	NA	NA
						P52875	0.619016	NA	NA
						P52927	0.672424	1.5643	3.94963
						P52946	2.85033	NA	NA
						P53349;F8VQ72	3.63767	NA	NA
						P53395	1.77222	1.97287	NA
						P53690;A0A286YED2	NA	5.24811	NA
						P53702	5.76381	NA	NA
						P53810;J3QQ30;J3QPW1	3.15216	5.11699	NA
						P53986	0.275996	3.84894	NA
						P53994	4.52697	5.115	NA
						P53995;A2ATQ5	-3.22103	NA	NA
						P53996	1.97603	0.567703	8.06978
						P53996-2;P53996-3	1.89857	NA	NA
						P54071;D6RIL6	1.09405	1.91937	10.4346
						P54103;E9Q9H3;E9Q9H2	2.68861	-0.188813	NA
						P54116	3.19898	7.28869	NA
						P54227;D3Z1Z8;D3Z5N2	6.07619	3.17035	11.1918
						P54276	-1.24154	3.54534	NA
						P54728	5.11106	2.9795	11.6926
						P54731	NA	3.77591	NA
						P54775;A0A140LIZ5	4.65071	6.88144	NA
						P54818	4.53603	NA	NA
						P54822;E9Q242;E9Q3T7	1.92219	4.07826	10.0968
						P54823	4.13061	7.4715	NA
						P54923	2.99674	NA	NA
						P55086	-0.352764	NA	NA
						P55096;A0A0G2JDI9	-1.20869	NA	NA
						P55200-2;P55200	-0.64598	1.46138	NA
						P55258	4.82997	6.62637	NA
						P55264;P55264-2;A0A286YCD7	0.458508	3.77517	NA
						P55302;F6WMD1	NA	5.41215	NA
						P55821	NA	3.83486	NA
						P56135;F8WHP8	0.507234	NA	NA
						P56183;P56183-2;P56183-3	4.36397	4.98229	10.693
						P56212;E9Q827;P56212-2;E9Q4B9;E9PXD7	4.77981	NA	NA
						P56375	3.53228	3.90606	NA
						P56387	1.99313	NA	NA
						P56389	NA	3.21141	NA
						P56391;A0A140LIU3	0.474277	2.91379	NA
						P56394	3.19523	3.80361	7.3031
						P56480	2.1062	5.9895	10.7236
						P56485	2.4933	NA	NA
						P56546;Q91YZ2;P56546-2;E9PWQ9	3.96319	5.78462	NA
						P56695;Q3UN10	-1.25554	NA	NA
						P56812;D3Z7Q5	NA	6.02014	NA
						P56857-3;P56857	0.857151	2.05244	10.5618
						P56873	4.10239	5.24454	NA
						P56960;Q8K366;F6VYQ6	0.604203	0.848886	NA
						P57016	1.71858	0.991615	9.03086
						P57080;A0A5F8MPP4	2.81191	NA	NA
						P57716	4.73039	NA	NA
						P57759	6.80176	4.46755	NA
						P57780;A0A1L1SV25;E9Q2W9	2.25615	2.80673	9.89997
						P57784;G5E883	5.46824	NA	NA
						P58021;E9PZ69	0.145739	NA	NA
						P58044;G3XA48	1.66951	4.38671	NA
						P58069	-1.09832	NA	NA
						P58137;Q8BZR4	1.68078	NA	NA
						P58252	0.907688	5.75161	9.81726
						P58281;P58281-2;H7BX01;E0CXD1	3.37623	NA	NA
						P58389;A2AWE9;A2AWF0	-0.061042	4.35717	NA
						P58404-2;P58404	3.77933	3.7861	NA
						P58462;D3Z6Q3;D3Z6Q4;H3BLF2;E2S038;A0A0R4J282;H3BJ24;P58462-4;H3BJM1;H3BL33;A0A0R4J1H9;P58462-5;H3BJR8;P58462-2;P58462-3;D3Z0J5	3.81259	4.84655	NA
						P58501	3.28698	0.647013	NA
						P58742	-3.72577	NA	NA
						P58774	NA	-1.34743	NA
						P58774-2;A2AIM4;CON__Q3SX28	7.38013	2.2201	NA
						P58854	-2.61426	NA	NA
						P58871;Z4YJL4	4.30933	4.99038	13.2593
						P59017	4.74716	NA	NA
						P59048	NA	6.05845	NA
						P59110;M0QWX4	-0.0874183	NA	NA
						P59113	1.37448	5.47416	NA
						P59235	2.00171	3.5585	NA
						P59266	-0.431533	NA	NA
						P59325;Q8BVV6	1.7487	7.45011	10.9739
						P59470	-0.309178	NA	NA
						P59708;A0A1W2P7L7	NA	6.0414	NA
						P59764;A0A1Y7VLY2;P59764-2	-4.52329	NA	NA
						P59999;Q3TX55;E9PWA7	4.51433	7.25723	12.5626
						P60060;G3UWH0	3.78052	NA	NA
						P60122	2.99775	4.75701	12.0231
						P60229	1.75825	8.0222	11.2601
						P60335	2.39662	3.70832	9.46559
						P60521	NA	8.92631	NA
						P60603	3.68827	NA	NA
						P60670;P60670-2	3.24526	NA	NA
						P60710;E9Q1F2;E9Q5F4	2.81338	NA	10.2003
						P60766;P60766-1	3.31292	3.86522	11.1756
						P60843	4.4502	6.84957	11.606
						P60867	1.4986	5.96211	NA
						P60898;D3YYI3;D3Z3Z8	NA	3.91488	NA
						P61025;Q3UNC9;V9GWZ0	4.28577	NA	NA
						P61027	2.41556	6.51308	10.1505
						P61082;F7CDT0;F6WMC0	4.04646	3.29545	NA
						P61087;A0A0J9YUI1;A0A0J9YU07;D3Z4U3	5.90241	4.03947	NA
						P61089;A0A1W2P7Z3	7.48843	4.6642	11.733
						P61161	3.90771	NA	9.24293
						P61164;A0A494BB86	3.95492	NA	NA
						P61202-2;P61202;A2AQE4	3.32343	3.78054	NA
						P61208	1.12344	NA	NA
						P61211;F8WIB1	6.39072	5.34823	NA
						P61222	1.78162	6.27861	10.4593
						P61255;B1ARA3;B1ARA5	1.88973	3.75638	6.54332
						P61290;A2A4J1;A2A4J3	8.17854	8.05345	NA
						P61327;A0A023T778;Q9CQL1;G3UZW7	4.77063	8.17382	10.7577
						P61358	0.538875	4.5002	7.78933
						P61458;A0A1W2P7A4	NA	4.83107	NA
						P61514	-0.18837	NA	6.78005
						P61620	-0.00407216	7.1422	11.5073
						P61750;E9Q798	4.56703	5.7221	9.03016
						P61759;Q3TIR6	5.96475	5.68462	9.92018
						P61804	-0.354547	NA	NA
						P61924;Q8R3M1	NA	6.00648	NA
						P61961;H7BWZ1;D3YW97	5.47154	4.03079	5.48852
						P61967;D3Z0D6;D3YXN0;D3Z268	5.92001	NA	NA
						P61971	2.92501	3.79289	NA
						P61979;P61979-2;H3BLL4;H3BK96;A0A286YDM3;A0A286YCM2	4.77915	4.71222	10.1503
						P61982	5.39287	3.92494	10.1895
						P62073	4.3289	NA	NA
						P62075;A0A1W2P7H2	7.17297	8.79638	11.111
						P62077	5.67968	3.5668	NA
						P62082	3.19677	6.01431	7.09471
						P62137	3.33676	4.75214	11.9725
						P62141	2.12409	2.10459	NA
						P62192	4.83176	5.08426	NA
						P62196;Q8K1K2	4.51635	7.02383	NA
						P62242	-0.649033	1.4726	6.26639
						P62245;F8WJ41;D3Z712;D3YVB4	-0.299752	5.07651	8.47141
						P62254	NA	5.55801	NA
						P62257;E9Q3U1	NA	4.19652	NA
						P62259;D6REF3	4.96348	2.609	11.5023
						P62264;D3YVF4;D3Z7I1	1.45937	4.34463	NA
						P62267	-0.450119	1.84281	5.72886
						P62274	-0.154369	NA	5.77015
						P62281;A0A1B0GRR3;A0A1B0GSE8	1.97128	5.77305	8.52832
						P62301;Q921R2	-0.209578	1.24295	5.18842
						P62305;E9Q4F4;E9Q0W8	2.27591	NA	NA
						P62307	4.05498	3.67595	NA
						P62309	2.1995	3.83829	NA
						P62311	4.46989	NA	NA
						P62313	1.78253	NA	NA
						P62315	4.08223	2.74771	7.0819
						P62317	2.23188	3.07741	8.66856
						P62320;A0A1W2P7K5	3.68421	4.95686	10.434
						P62331	NA	4.83715	NA
						P62334	5.81652	5.84241	10.9239
						P62340	4.32046	NA	NA
						P62488	6.81052	NA	NA
						P62500-2;D3YW86;D3Z0V7;E9QLZ1;P62500-3;P62500;H3BLI9	6.22218	9.22665	NA
						P62627;A2AVR9	NA	4.03517	NA
						P62631	1.98781	NA	NA
						P62702	0.958224	6.17812	8.64888
						P62715	3.86949	4.35975	NA
						P62743;A0A0U1RPS0	0.83029	NA	NA
						P62748;A0A1Y7VMK3;P84075	5.69503	7.91036	NA
						P62751	0.435524	1.19014	7.5048
						P62754	1.24085	3.9188	8.93208
						P62774;A0A0J9YV46	5.54842	3.59021	9.03468
						P62806	-0.723557	3.94884	4.72011
						P62814	3.6604	4.87567	NA
						P62821	5.96263	6.44533	10.4551
						P62827	1.58861	5.33905	11.9264
						P62830	2.38156	7.5389	9.78064
						P62843;D3YTQ9	2.10204	NA	5.0045
						P62849-2;P62849-3;P62849;A0A286YEB7	-0.192675	2.1481	8.40425
						P62855	-0.263826	-1.44578	10.1788
						P62869;A0A3B2WBM3	6.812	4.3085	NA
						P62874;H3BKR2	3.79881	5.9843	11.382
						P62878;A0A2R8W6G1;A0A2R8W6R3	1.56989	NA	NA
						P62880;E9QKR0;D3Z1M1;D3YZX3;D3Z1T4	3.48078	NA	NA
						P62889;A0A2I3BQF4	2.66379	NA	7.74821
						P62892	-0.0843618	NA	NA
						P62897;CON__P62894	1.42436	2.43413	9.44529
						P62900;A0A0A6YX26;A0A0A6YXL3	1.86976	2.37572	NA
						P62908;D3YV43;A0A140LI77	2.50447	5.97643	10.6484
						P62911	-0.914109	NA	7.77755
						P62915	6.52427	NA	NA
						P62918	-1.14547	3.06621	5.68113
						P62960;A2BGG7	4.29726	0.166822	10.0409
						P62962;Q5SX49;CON__P02584	3.28469	2.59852	10.3455
						P62983	3.36514	4.24888	8.0101
						P62984;A0A0A6YW67;E9Q9J0;E9Q5F6;Q5SX22;P0CG49;P0CG50	1.27504	NA	1.64409
						P63005;P63005-2	3.37561	3.76548	NA
						P63017;Q504P4	6.12292	4.44504	10.8289
						P63024	2.66604	NA	NA
						P63028;D3YU75	3.95411	1.64199	9.66192
						P63037;B1AXY1;B1AXY0	8.03918	6.05927	12.6461
						P63038	5.63188	4.63746	10.5985
						P63085	1.81777	3.66636	11.6485
						P63087-2;P63087;A0A0G2JGC1;A0A0G2JFF1	3.7644	4.56622	NA
						P63094;Q6R0H7;A0A571BEI3;P63094-3;A0A571BEM2	4.73773	6.29775	NA
						P63101;A0A2I3BQ03	4.75787	2.71954	9.62713
						P63147	NA	7.2057	NA
						P63154	6.08484	NA	NA
						P63166;A0A087WRQ4	4.27599	5.3214	NA
						P63168;Q9D0M5	1.62963	2.06059	NA
						P63242;A0A0A0MQM0	5.21637	3.47806	8.72434
						P63260	2.32007	3.89762	8.80453
						P63276	1.8744	4.7354	7.01546
						P63280;G3UYP0;Q8CFZ0	6.26171	7.14583	NA
						P63321;A0A1Y7VL93	4.71258	NA	NA
						P63325	2.20326	2.22876	6.97718
						P63328-2;P63328	2.62473	-0.602082	NA
						P63330	1.42056	NA	NA
						P67778;Q5SQG5	NA	4.13967	NA
						P67871;G3UXG7;G3UZJ5;G3UZA4;G3UZX4	5.50154	4.82883	8.28489
						P67984	1.92058	3.26875	8.74311
						P68033;P63268;P62737;P68134;D3YZY0;D3Z2K3;A0A494B9T3	6.56793	3.92713	NA
						P68037;A0A338P7E5;A0A338P786;A0A338P702	6.28527	5.74542	8.33475
						P68040	3.23657	5.72445	11.9423
						P68254;P68254-2	5.61376	3.11246	10.2004
						P68369;P05214	1.82942	4.74002	6.51997
						P68372;Q9D6F9	2.33283	3.94199	9.22401
						P68373	1.57669	NA	5.88521
						P68510	6.19087	3.35253	9.95642
						P70122;F6TN03	4.61328	NA	NA
						P70124	2.51478	4.74229	NA
						P70168	1.97816	5.06626	11.7104
						P70182-3;P70182-2	5.96597	NA	NA
						P70188-2;P70188	0.595797	NA	NA
						P70195	5.91824	3.52625	9.49418
						P70202	2.97663	3.74307	NA
						P70206	3.53141	NA	NA
						P70227	-3.70664	4.49589	9.65035
						P70245;A2AC29	-0.665524	NA	NA
						P70268;P70268-2;D6RH37	1.25799	NA	NA
						P70279;A2ALA0	3.24442	0.359553	NA
						P70288;A0A0R4J008;Q8BQ10	5.19645	NA	NA
						P70290;A2AN84;B7ZCL8;B7ZCL9	5.18757	5.28392	NA
						P70295;Q3U3K9;A0A0N4SVA6	0.00665561	NA	NA
						P70296;D3Z1V4;D6RHS6	3.39358	2.65922	10.9837
						P70303;P70303-3;P70303-2	0.868665	NA	NA
						P70318;A0A0U1RPD3	4.56294	4.62616	NA
						P70333	5.22054	3.0267	9.4405
						P70335-2;P70335;A0A3Q4EGR2	-0.836082	NA	NA
						P70340;Q8C3Y6	4.31296	NA	NA
						P70349	3.02281	2.14441	NA
						P70362	5.03383	4.99045	NA
						P70372	3.39269	5.53624	11.6855
						P70399-5;P70399;A0A5H1ZRL7;P70399-6	3.20631	0.00194375	NA
						P70404	2.63371	NA	NA
						P70419	2.62108	NA	NA
						P70441	3.42161	3.59562	9.78847
						P70444	NA	6.18471	NA
						P70445	NA	4.45339	NA
						P70452	4.28555	1.9348	NA
[truncated: 3,029 more rows]

## Sheet: Fig2
Figure 2b			Figure 2d
Sample	Peptide yield [µg]		Precursor Id	Precursor CV (FACS)	Precursor CV (MetRS*/Anl)
FACS	1		AAAAAAAAAAAAAAAASAGGKEAATGPNDS3	0.224627	NA
FACS	1.9		AAAAAAAK1	0.912937	0.316758
FACS	2.1		AAAAAAK1	0.284119	NA
MetRS*/Anl	132.8		AAAAADLANR2	0.0683798	0.257645
MetRS*/Anl	108.8		AAAAAGAGLK1	NA	NA
MetRS*/Anl	92.4		AAAAAGAGLK2	0.636717	0.368318
Ctrl/Anl	3.2		AAAAAGGK1	0.208386	0.419256
Ctrl/Anl	2.2		AAAAALSGSPPQTEK2	0.0242046	NA
Ctrl/Anl	5.9		AAAAATAATK2	0.0553223	NA
			AAAAC(UniMod:4)LEK2	0.316139	0.0925492
			AAAADGEPLHNEEER2	0.31327	0.659676
			AAAADGEPLHNEEER3	0.291034	0.206208
			AAAAGALAPGPLPDLAAR2	0.164604	0.197066
			AAAAGALAPGPLPDLAAR3	0.10848	0.300632
			AAAANIDEVQK2	0.053008	0.0289192
			AAAAPAGGNPEQR2	0.0949787	0.094172
			AAAAPSEEEEEK2	0.201512	0.0483828
			AAAASAAEAGIATPGTEGER2	0.0460532	0.29152
			AAAASAAEAGIATPGTEGER3	0.176462	0.0460205
			AAAATETSSVFADPVISK2	0.238369	0.138884
			AAAATETSSVFADPVISK3	0.206531	0.0960555
			AAAC(UniMod:4)VQLSHVPESK2	0.347122	0.207666
			AAAC(UniMod:4)VQLSHVPESK3	0.290612	0.0258514
			AAADADVSLHNFSAR2	NA	0.292746
			AAADDGEEPK1	0.512088	NA
			AAADDGEEPK2	0.0695644	0.271988
			AAADGVLAEVR2	0.471845	NA
			AAADPSEK1	NA	NA
			AAAEAAAEAK2	0.121067	NA
			AAAEAVLEAFR2	NA	NA
			AAAEDVNVTFEDQQK2	0.0308789	0.147458
			AAAEDVNVTFEDQQK3	0.456042	0.170022
			AAAEELLAR2	0.136473	0.207132
			AAAEEPQEAAAASDGTAESGVQPAK2	0.369306	NA
			AAAEEPQEAAAASDGTAESGVQPAK3	0.135028	0.1038
			AAAEEQIK1	NA	NA
			AAAEEQIK2	0.938457	0.422195
			AAAEIYEEFLAAFEGSDGNK2	NA	0.281688
			AAAEIYEEFLAAFEGSDGNK3	NA	NA
			AAAELALSC(UniMod:4)LPHAHALNPNEIQR4	0.297632	0.204625
			AAAELLQSQGSQAGGSQTLK2	0.0506324	0.331024
			AAAELLQSQGSQAGGSQTLK3	0.0434725	0.228097
			AAAEQAAEPSAPK2	0.168761	0.200829
			AAAEVGINSETIVK2	0.0372745	0.265003
			AAAEVGINSETIVKPASVSEEELLNS3	0.137499	NA
			AAAEVNQEYGLDPK2	0.140178	0.0591647
			AAAFEDQENETVVVK2	0.0704794	0.0498451
			AAAFEQLQK1	0.28219	0.134519
			AAAFEQLQK2	0.139347	0.0706575
			AAAFLGDIALDEEDLR3	0.290735	NA
			AAAGAAATDLEVVR2	0.0895761	0.0999006
			AAAGC(UniMod:4)PELR2	0.209587	0.187719
			AAAGELQEDSGLHVLAR2	0.238449	0.370923
			AAAGELQEDSGLHVLAR3	0.14634	0.326535
			AAAGLGDGGGGGER2	0.12982	0.0522461
			AAAHHYGAQC(UniMod:4)DK2	NA	NA
			AAAITSDLLESLGR2	NA	0.16762
			AAALC(UniMod:4)DK1	0.289193	0.0660624
			AAALC(UniMod:4)NVC(UniMod:4)ELSGK2	0.1051	0.109953
			AAALEAHLDVTK3	NA	NA
			AAALEFLNR2	0.0456846	0.199849
			AAALEFLNRFEEAK2	0.0505053	0.0207277
			AAALEFLNRFEEAK3	0.0194988	0.0843452
			AAALLLQNDTNADVESK2	0.336369	NA
			AAALLTK1	0.310869	0.197236
			AAALSLSTLASPK2	0.107268	0.08843
			AAALVLQTIWGYK2	0.221392	0.181468
			AAALVLQTIWGYK3	0.0878348	0.149279
			AAANEQLTR2	0.081651	0.0927123
			AAANFSDR2	0.49084	NA
			AAAPADVGEER2	0.0450712	NA
			AAAPSAASSPAEVQSLK2	0.0853378	0.439851
			AAAPSAASSPAEVQSLK3	0.0624855	NA
			AAAPVQAVEPTPASPWTQR2	0.187063	NA
			AAAPVQAVEPTPASPWTQR3	0.249546	NA
			AAAQC(UniMod:4)YIDLIIK2	0.203864	0.23906
			AAAQDQVR2	0.134855	0.10617
			AAAQFLTSTWGAQK2	0.108165	0.102127
			AAAQLGVEELQK2	0.2377	0.113662
			AAAQLLQSQAQQSGAQQTK2	0.214895	0.145977
			AAAQLLQSQAQQSGAQQTK3	0.0845104	0.0378581
			AAAQQLGEVVK2	0.383289	0.418039
			AAAQTLER2	0.129359	0.0839337
			AAAQYYLGNVR2	0.0430695	0.0717747
			AAASAPAPETPR2	0.0157486	0.128569
			AAASEGVQVK2	0.297653	0.0425944
			AAASGAAGDK1	0.621326	NA
			AAASGPASASAPAAEILLTPAR3	0.242952	NA
			AAASTDYYK1	0.144872	0.0808917
			AAASTDYYK2	0.103601	0.072187
			AAATAANTGPR2	0.0336566	0.0677272
			AAATEHSQR2	0.253717	NA
			AAATFNPELITHILDGSPENTR3	0.348607	0.191371
			AAATPESQEPQAK2	0.0377163	0.221016
			AAATPTDTTSSK2	0.668862	0.100813
			AAATSAAVGESADSEAR2	0.186804	0.0338529
			AAATTVQEYLK1	0.411224	NA
			AAATTVQEYLK2	0.162367	0.0380485
			AAAVADK1	0.345971	NA
			AAAVALPEEELK2	0.0318504	0.186361
			AAAVGTANK1	0.223161	0.290678
			AAAVGTANK2	0.176445	0.133192
			AAAVPVEFK2	0.125478	0.143386
			AAAVQADDVEVLK2	NA	0.155805
			AAC(UniMod:4)DLVR2	0.617758	0.213858
			AAC(UniMod:4)LC(UniMod:4)FR2	0.445256	0.137115
			AAC(UniMod:4)LESAQEPAGAWSNK2	0.497587	0.188863
			AAC(UniMod:4)LESAQEPAGAWSNK3	0.567241	0.392611
			AAC(UniMod:4)LPLPGYR2	0.225306	0.178168
			AAC(UniMod:4)NAIYC(UniMod:4)C(UniMod:4)QPK2	0.198443	NA
			AAC(UniMod:4)NGPYDGK1	0.363195	NA
			AAC(UniMod:4)NGPYDGK2	0.186657	0.22951
			AAC(UniMod:4)QEAQVFGNQLIPPNAQVK3	0.227289	NA
			AADAAAEPYPEDK2	0.138339	0.0124497
			AADAHVDAHYYEQNEQPTGTC(UniMod:4)AAC(UniMod:4)ITGGNR4	0.815098	0.164566
			AADAPLPR2	0.119424	0.0910251
			AADAQDQEDLTFR2	0.230269	0.523765
			AADAVEDLR2	0.138394	0.0659297
			AADEEAFEDNSEEYIR2	0.296745	0.0908015
			AADEEAFEDNSEEYIRR3	0.187427	0.284584
			AADESER1	0.298221	NA
			AADESER2	0.382061	NA
			AADEVAEGK1	0.145351	0.135119
			AADEVAEGK2	0.194158	0.262946
			AADEVLAEAK2	0.159592	0.121486
			AADFQLHTHVNDGTEFGGSIYQK3	0.302593	0.575615
			AADFQLHTHVNDGTEFGGSIYQK4	0.734405	0.164026
			AADGDLVSPATQPC(UniMod:4)AVLDSFK3	0.112182	NA
			AADGGLADTQPK2	0.0583364	0.276158
			AADGNYYNAR2	0.131235	0.199988
			AADGSTVGTVTK2	0.466289	0.0997758
			AADGTTVVPPEEEEEEEGGK2	0.0380462	0.0232652
			AADGTTVVPPEEEEEEEGGK3	0.636593	NA
			AADIDQEVK1	0.489107	NA
			AADIDQEVK2	0.421568	0.0399084
			AADIIDGLR2	0.296814	NA
			AADILPK1	0.121237	0.354996
			AADILPK2	0.326798	0.194587
			AADISLDNLVEGK2	0.0286303	0.100152
			AADLEDTTEEETAK2	0.537136	0.210921
			AADPPAENSSAPEAEQGGAE2	0.296794	0.0833958
			AADPPAENSSAPEAEQGGAE3	0.0584474	1.06489
			AADQFDLYSSQQNK2	0.104743	0.226926
			AADSDLQITNAQTK2	0.0908511	0.0867833
			AADSGERPLATSPPGTVK3	0.0472223	0.0973294
			AADSIC(UniMod:4)DGDLVDNQIR2	0.0621106	0.101435
			AADSQNSGEGNTSAAESSFSQEVAR2	0.210628	NA
			AADSQNSGEGNTSAAESSFSQEVAR3	0.130909	0.143057
			AADTQVSETLK2	1.08723	NA
			AADVASFVK2	0.15941	0.13302
			AADVENVPPVISTPHHYLISIYR4	0.486423	0.168273
			AADVHEVR1	0.739182	0.165139
			AADVHEVR2	0.159027	0.247177
			AADVHEVRK2	0.667256	0.092874
			AAEAAEAAAAAVAAGSGK2	0.234236	0.0976295
			AAEAAEAAAAAVAAGSGK3	NA	0.0165406
			AAEAAINILK2	0.00632549	0.0837755
			AAEAFSELSK1	0.286299	0.138888
			AAEAFSELSK2	0.138466	0.0861359
			AAEAGVTEEQYGYLGTSAK2	0.406607	0.0929116
			AAEAILK1	NA	0.0171639
			AAEAISFSR2	0.291268	0.132916
			AAEAPFVIHAVIR3	0.160347	NA
			AAEAVTRVEPEEK3	0.406974	NA
			AAEC(UniMod:4)NIVVTQPR2	0.335795	0.048862
			AAEDGEGSAGAALR2	0.0653193	0.0501885
			AAEDLFVNIR2	0.712599	0.0946111
			AAEDNPYWVSPAYSK2	0.158649	0.293778
			AAEDYGVIK2	0.512054	0.225284
			AAEEAASTLASSIHPEQC(UniMod:4)IK3	0.215629	0.0375765
			AAEEAEEAR1	0.534374	NA
			AAEEAEEAR2	0.0744172	0.237726
			AAEEAEEAREQAER2	0.648633	0.274635
			AAEEAEEAREQAER3	0.177959	0.173677
			AAEEAFVNDIDESSPGTEWER2	0.114587	0.10747
			AAEEAFVNDIDESSPGTEWER3	0.0164879	0.0472091
			AAEEIGIK2	0.216509	0.11089
			AAEELSK1	0.19533	NA
			AAEEQLSAR2	0.0893963	0.0581607
			AAEEVEAK1	0.2558	0.247799
			AAEEVEAK2	0.0883541	0.0163905
			AAEFLAAC(UniMod:4)AGGDLDEAR2	0.176213	0.124292
			AAEFNSNLNR2	0.151036	0.0651982
			AAEFYINYVTR2	0.334216	NA
			AAEGAAAQNEYEVK2	0.0474609	0.198175
			AAEHEVPLQER2	0.0636557	0.655059
			AAEHEVPLQER3	0.148838	0.350788
			AAEHNPMKPEVAGEGSQGETGK3	0.666935	0.0168027
			AAEIDC(UniMod:4)QDIEER2	NA	NA
			AAEIEELQR2	0.0558167	0.207955
			AAEILAR2	0.118529	NA
			AAEILYQLALK2	0.592193	0.066424
			AAEINGEVDDDDAGGEWR2	0.28247	0.178223
			AAELAETQSEEEK2	0.276468	0.0856358
			AAELASGDSANVSSR2	0.212243	0.156468
			AAELEEELK2	0.198592	NA
			AAELEMELNEHSLVIDTLK3	0.401362	0.0669826
			AAELETDIR2	0.147895	0.0434687
			AAELEVQR2	0.299179	NA
			AAELFHQLSQALEVLTDAAAR3	0.276044	NA
			AAELFVETIAK2	0.0235608	NA
			AAELGAR2	0.236753	NA
			AAELIANSLATAGDGLIELR2	0.346523	NA
			AAELIANSLATAGDGLIELR3	0.123523	NA
			AAELLLPAAAAWR2	0.0720859	0.153774
			AAELLLPAAAAWR3	0.02727	0.189821
			AAELQEQLSSEK2	0.140085	0.118202
			AAEPEPQAR2	0.147553	NA
			AAEPLLTLER2	0.317679	0.0683787
			AAEPQEPVEPK2	0.183226	0.0134377
			AAESIDQK2	0.213633	0.264798
			AAESLADPTEYENLFPGLK2	0.200995	0.0984268
			AAESLADPTEYENLFPGLK3	0.275281	NA
			AAESSAMAATEK2	0.4929	0.104565
			AAESSVAPSREELLGTK2	0.095064	0.363803
			AAESSVAPSREELLGTK3	0.137102	0.159648
			AAETEAQEGVTR2	0.226254	0.109201
			AAETHFGFETVSEGEK3	0.587631	NA
			AAETQQLK2	NA	NA
			AAEVESVK1	0.663775	0.380704
			AAEVLNK1	0.390625	0.269549
			AAEVLNK2	0.160384	0.111545
			AAEVVVYEAPQPGR2	0.154867	0.0389632
			AAEVYTR2	0.1288	0.160225
			AAFALGGLGSGFASTK2	0.224221	0.13722
			AAFAPFGR2	0.0675427	0.0479101
			AAFDDAIAELDTLSEESYK2	0.112551	0.528721
			AAFDDAIAELDTLSEESYK3	0.514854	0.204482
			AAFEELEK2	0.160793	0.205308
			AAFGISDSYVDGSSFDPQR2	0.297458	0.336767
			AAFGISDSYVDGSSFDPQRR3	0.27322	0.0607423
			AAFGLSEAGFNTAC(UniMod:4)LTK2	0.0826397	0.114101
			AAFGLSEAGFNTAC(UniMod:4)LTK3	0.178069	0.313252
			AAFGPGK1	0.315437	0.277759
			AAFGPGK2	0.228566	0.134269
			AAFGSFAVNGPTTLVDK2	0.891413	0.0478819
			AAFITYLQAK2	0.169987	0.178483
			AAFLQYC(UniMod:4)R2	0.353916	0.100696
			AAFLSEQLQPLSR2	0.0531806	0.100597
			AAFLSEQLQPLSR3	0.0699559	NA
			AAFLSSLTDVR2	0.403368	0.128123
			AAFPLHDC(UniMod:4)R2	0.855377	NA
			AAFPLLYVR2	0.651242	0.142727
			AAFQLDC(UniMod:4)SILSR2	0.147407	NA
			AAFQLGSPWR2	0.0201022	0.108334
			AAFQPEASPSHLTLNSGLVESEDL3	0.0584175	NA
			AAFQSLLDAR2	0.116655	0.079025
			AAFQSQYK2	0.399146	0.193972
			AAFQYGIK1	0.19308	0.167213
			AAFQYGIK2	0.203701	0.0278331
			AAFTAFEEVQLPR2	0.0216298	0.0638902
			AAFTAFEEVQLPR3	0.0194309	0.126074
			AAFVLPEFTR2	0.0654124	0.0706205
			AAFYEDQINYYDTYIK2	0.11899	NA
			AAGAAAIITEPEHTK2	0.287382	0.0636206
			AAGAAAIITEPEHTK3	0.254012	0.190736
			AAGAEEYAQQEVVK2	0.122326	0.112086
			AAGAEGAESTASR2	0.229483	0.01024
			AAGAGNEAAALFLATSGAHANHR4	0.205324	0.023813
			AAGAPQVNSK2	0.134259	0.117027
			AAGAQVVAVSR2	0.130363	0.0815851
			AAGATELLVR2	0.0874778	0.378431
			AAGC(UniMod:4)DFNNVVK2	0.363927	0.0665455
			AAGC(UniMod:4)SIPVASVATGFPAGQTHLK3	0.461665	0.0849742
			AAGDETGAK1	0.346491	NA
			AAGDETGAK2	0.183819	0.109609
			AAGDGDC(UniMod:4)GSTHSR2	NA	NA
			AAGDGDC(UniMod:4)GSTHSR3	NA	NA
			AAGDGGSGPPEK2	0.152848	0.0918471
			AAGDVSQEPK2	0.196475	0.123991
			AAGEAGEAGVAR2	0.0919934	0.440107
			AAGEGLLTLR2	0.622358	NA
			AAGEGPSPR2	0.248311	NA
			AAGGAGAQVGGSISSGSSASSVTVTR2	0.603015	0.0220988
			AAGGAGAQVGGSISSGSSASSVTVTR3	0.462656	0.0825721
			AAGGAVSTPAPGK1	0.566384	NA
			AAGGAVSTPAPGK2	0.298621	0.549892
			AAGGEETSASPR2	0.185954	0.289066
			AAGGGGGSGEDEAQSR2	0.30545	0.124901
			AAGGLLPGGK2	0.157438	NA
			AAGIEIQK1	0.00760531	0.242509
			AAGIEIQK2	0.131852	0.0595879
			AAGIIHLGATSC(UniMod:4)YVGDNTDLIILR3	0.421019	NA
			AAGISLIVPGK2	0.0812727	0.240113
			AAGISLLIPGK2	0.111101	0.0530146
			AAGLGDLGAALLQLVR2	NA	NA
			AAGLGDLGAALLQLVR3	0.416972	NA
			AAGLQSEIGQVK2	0.0439215	0.148082
			AAGNASFSK2	0.0693616	0.255989
			AAGNFATK1	0.60822	NA
			AAGPELQTEC(UniMod:4)DQIVK2	0.262853	0.125279
			AAGPLESSGK2	0.0735931	0.342811
			AAGPVSGPAEAR2	0.213743	NA
			AAGQYSTSYAQQK2	0.0327753	0.189259
			AAGSAGQLLYSNLQHLK3	0.412006	0.22681
			AAGSGELGVTVK1	0.162856	0.150597
			AAGSGELGVTVK2	1.54208	0.110391
			AAGSIASAQKPPAGK2	0.807263	0.217268
			AAGSLLTDEC(UniMod:4)R2	0.230551	NA
			AAGSQESLEAGNAK2	0.100639	0.0592934
			AAGTATAK1	0.488707	NA
			AAGTATAK2	0.471092	NA
			AAGTDGSDFQHR2	0.483099	0.470508
			AAGTDGSDFQHR3	NA	NA
			AAGTLLNGPPQFSTTPEIK2	0.175188	0.0942356
			AAGTLLNGPPQFSTTPEIK3	0.0632244	0.105954
			AAGVEAAAEVAATEPK2	0.560095	0.0575071
			AAGVSVEPFWPGLFAK2	1.19005	0.629942
			AAGVSVEPFWPGLFAK3	0.874591	NA
			AAGVVLEMIR2	0.413158	0.0541232
			AAGWSELSER2	0.0729816	0.188793
			AAHAAGVR2	0.22413	NA
			AAHDLLDIEGEPALDC(UniMod:4)RPIQETTDSISSR4	0.368628	0.18431
			AAHEEDLQR2	0.134854	0.0236818
			AAHIFFTDTC(UniMod:4)PEPLFSELGR3	0.381582	NA
			AAHIFNESLVC(UniMod:4)HQIR4	1.00635	0.158163
			AAHLC(UniMod:4)AEAALR2	0.425232	0.0326636
			AAHLC(UniMod:4)AEAALR3	0.399254	0.0684461
			AAHNVHK1	NA	NA
			AAHPDC(UniMod:4)EDVAK2	0.402654	0.497287
			AAHQPAPGHPNPINFYSLK4	0.0568933	NA
			AAHSEGHITAGLDMK3	0.552638	0.0338545
			AAHSNEVLIFSVQPK3	NA	0.21078
			AAHTEDINAC(UniMod:4)TLTTSPR3	NA	NA
			AAHVFFTDSC(UniMod:4)PDALFNELVK3	0.0532048	NA
			AAIAAAAAAAAAK1	0.792759	0.270473
			AAIAAAAAAAAAK2	0.350239	0.177109
			AAIAQALAGEVSVVPPSR2	0.285602	0.155898
			AAIAQALAGEVSVVPPSR3	0.233519	0.202361
			AAIAQLNGK1	0.47245	0.200555
			AAIAQLNGK2	0.0915069	0.0973952
			AAIDAGYR2	0.192272	0.190985
			AAIDWFDGK1	0.152664	0.0943118
			AAIDWFDGK2	0.0918578	0.117015
			AAIDYQK1	0.703171	0.193969
			AAIDYQK2	0.126569	0.0481028
			AAIELLEQSQHLNQTEEQALVLPAAR3	0.217733	0.189165
			AAIGLVPEVPK2	0.49185	0.245913
			AAIHAGIITDELGGHINLLQSK4	0.524414	0.0900076
			AAIIADC(UniMod:4)STFR2	0.138563	0.0686013
			AAIISAEGDSK1	0.152335	NA
			AAIISAEGDSK2	0.186595	NA
			AAILLELIDK2	0.752217	0.219519
			AAILQQTAEYIFSLEQEK3	NA	NA
			AAILQTEVDALR2	0.0772362	0.157711
			AAIPAGEQAR2	0.0402907	0.415585
			AAIQEFPVDK2	0.418925	0.216644
			AAIQSQLDGVR2	0.0284819	0.0599175
			AAISDSVVEPAAK1	0.334319	0.293261
			AAISDSVVEPAAK2	0.134951	0.0264091
			AAISQPGISEDLEK2	0.15727	0.159492
			AAISSGIEDPVPTLHLTDR3	0.242249	0.161914
			AAISYIK2	0.0735214	NA
			AAITVEHLAIK2	NA	0.0350234
			AAIVC(UniMod:4)YDLTDSSSFER2	NA	0.18486
			AAIVYHTK2	0.176889	0.138546
			AAKPEQIQK2	0.0157887	0.114107
			AALAALTK1	0.174712	0.121485
			AALAALTK2	0.305512	0.0954221
			AALAATLEEYK2	0.0362765	0.113043
			AALADVLR2	0.067656	0.0285827
			AALAFGFLDLLK2	NA	NA
			AALAGGTTMIIDHVVPEPESSLTEAYEK3	0.0307804	0.08471
			AALAGYPR2	0.100181	0.180686
			AALAHPFFQDVTK3	NA	NA
			AALAHSEIATTQAASTK2	0.196217	0.0694972
			AALAHSEIATTQAASTK3	0.0345296	0.107684
			AALANDFDTPR2	NA	NA
			AALAPYNWPVWLGVHDR3	0.385803	NA
			AALAQAADC(UniMod:4)EVEQWNSDDPIPR2	0.297595	0.156685
			AALAQAADC(UniMod:4)EVEQWNSDDPIPR3	0.297379	0.194115
			AALAQC(UniMod:4)Q1	0.21866	0.194259
			AALC(UniMod:4)HFC(UniMod:4)IDMLNAK3	NA	0.0465246
			AALDC(UniMod:4)STSHLDEFYSDPHAVAGALK3	0.380199	0.185057
			AALDC(UniMod:4)STSHLDEFYSDPHAVAGALK4	0.347868	0.140048
			AALDEAQGVGLDSTGYYDQEIYGGSDSR2	0.264531	0.339161
			AALDEAQGVGLDSTGYYDQEIYGGSDSR3	0.0619208	0.283336
			AALDEC(UniMod:4)LR2	0.237811	0.0882261
			AALDFVVEEDLK2	0.0494238	NA
			AALEAIDELDLFGAHGGR3	0.224391	NA
			AALEALGSC(UniMod:4)LNNK2	0.237645	0.0764637
			AALEALGSC(UniMod:4)LNNK3	0.44357	0.35823
			AALEAQNALHNIK2	0.24416	0.252754
			AALEAQNALHNIK3	0.203077	0.0644965
			AALEAWPALQIAVENGFGGVHSQEK3	0.375109	NA
			AALEDRDR2	0.634787	NA
			AALEELVR2	0.13586	0.17142
			AALEEVEGDVAELELK3	NA	0.028666
			AALEEVYPDLTPEENR2	0.226775	NA
			AALEEVYPDLTPEENRR3	0.116163	0.125958
			AALEGTLAETEAR1	0.154332	0.236168
			AALEGTLAETEAR2	0.174869	0.20817
			AALEGTLAETEAR3	0.147152	0.22444
			AALELLAAPHR2	0.360014	NA
			AALELLAAPHR3	0.153461	NA
			AALELLSLDLK2	0.149295	NA
			AALEQEK1	0.209354	NA
			AALEQPC(UniMod:4)EGSLTRPK3	0.445124	0.211696
			AALESGVSTK2	0.311193	0.356767
			AALETDENLLLC(UniMod:4)APTGAGK2	0.213877	0.0935077
			AALETDENLLLC(UniMod:4)APTGAGK3	0.317643	0.0436536
			AALEYLEDIDLK2	0.168084	0.142299
			AALEYLEDIDLK3	0.648962	NA
			AALFLLQHTEQSPSALGH3	0.304715	0.148378
			AALFLQTLK2	0.33989	0.0407864
			AALFNTR2	NA	NA
			AALFPDGR2	0.466821	0.0731275
			AALGQGVAPVHTQK2	0.353494	0.191923
			AALGQGVAPVHTQK3	0.151275	0.381867
			AALGYDYK2	0.470667	0.366382
			AALHLYSNTLNFQISEVEPK3	0.12114	0.101461
			AALHLYSNTLNFQVSEVEPK3	0.416477	0.342942
			AALHPPALAILSHTPDGATQTIAWVGK4	0.194132	0.118896
			AALIPAGLSDGQFYSPPESEAGK3	0.170264	NA
			AALIYTC(UniMod:4)TVC(UniMod:4)R2	0.495867	0.0762876
			AALLAELASLEADALR2	0.906515	0.211991
			AALLAELASLEADALR3	0.796333	0.806224
			AALLAQYADVTDEEDEADK2	0.105873	NA
			AALLAQYADVTDEEDEADKK3	0.0613162	NA
			AALLDPFAAVR2	0.351194	0.0769927
			AALLDQIR2	0.0725534	0.0664945
			AALLEFEER2	0.124866	0.173524
			AALLETLSLLLGK2	1.01486	0.492252
			AALLETLSLLLGK3	0.277293	NA
			AALLGEELASAAGAR2	0.201191	0.049194
			AALLLLLTFLAK2	0.256959	0.307528
			AALLNAVLHSAYSEPFLLPHLK4	0.210811	NA
			AALLNFDEFAVSK2	0.377966	0.0857619
			AALLNQHYQVNFK2	0.700709	0.110982
			AALLNQHYQVNFK3	0.612753	0.0203671
			AALLTER2	0.191598	NA
			AALLTQQADSPEDREPQQK3	0.343421	0.166184
			AALNALQPPEFR2	0.0421108	0.209275
			AALNALQPPEFR3	0.37029	NA
			AALNATDAVK2	0.303524	0.185348
			AALNAVR2	0.17129	NA
			AALNELLK2	0.151373	0.141452
			AALNLLEC(UniMod:4)GVSR2	0.439388	0.106988
			AALPDLTK2	0.141394	0.159484
			AALPFGLVR2	0.0316733	0.111405
			AALPLTTSDTK2	0.555902	0.21421
			AALQAAPESADDSPSQLSK2	0.0467102	0.127822
			AALQALK1	0.174618	0.351977
			AALQALK2	0.0381977	0.123386
			AALQAQLQDHK2	0.0203684	0.238336
			AALQEEEQASK2	0.120775	0.05721
			AALQELLSK1	0.188211	0.113606
			AALQELLSK2	0.356297	0.0397871
			AALQENEC(UniMod:4)LLASSTFAQAEVK3	0.0614721	0.0790253
			AALQLVVDPGDPR2	0.462944	0.0759295
			AALRDYETVVK3	0.381403	0.453096
			AALSAGK1	0.187651	NA
			AALSAGK2	0.096678	NA
			AALSEELDAVDTGVGR2	0.168866	NA
			AALSEMVEYITHNR3	0.163025	0.552675
			AALSGANVLTLIEK2	0.274607	0.148053
			AALSLPETASC(UniMod:4)DEIQGK2	0.196457	0.387433
			AALSSQQQQQLALLLQQFQALK3	NA	0.832693
			AALSVDEVEK2	0.202662	0.14772
			AALTLTPSAVNK2	0.100399	NA
			AALTSAR2	0.164475	NA
			AALTWILSSNK2	0.339736	0.166323
			AALVDINC(UniMod:4)VK2	1.12933	0.0367328
			AALWALQGGTSVVIANGTHPK3	NA	0.0217627
			AALYAAPYK2	0.130373	0.0969721
			AALYTWYVR2	0.117621	0.124273
			AAMEALVVEVSK2	1.09398	0.104339
			AAMEEEANAEAAEDQEEPEDTAC(UniMod:4)SSSSK3	0.199673	NA
			AAMLGQEDPPQHGLPR3	0.277435	0.154375
			AANAAENDFSVSQAEVSSR2	0.238095	0.051916
			AANAASGAGGSSAAAGSR2	0.539036	0.296747
			AANAITK1	0.261998	0.149878
			AANAITK2	0.167125	NA
			AANASGLPR2	0.0362085	0.127175
			AANATTNPSQLLPLELVDK2	0.337652	NA
			AANFENHSGR2	0.151075	0.244805
			AANFENHSGR3	0.14851	0.169811
			AANGVVLATEK1	0.30384	0.166819
			AANGVVLATEK2	0.0974093	0.23397
			AANILVGENLVC(UniMod:4)K2	0.368	0.0605514
			AANNGALPPDLSYIVR2	0.144864	0.212185
			AANNGALPPDLSYIVR3	0.102471	0.32599
			AANNISSLLTK2	0.199211	0.119662
			AANPGC(UniMod:4)FLEDFVR2	NA	NA
			AANPVDFLSK2	0.0987962	0.249009
			AANSFNPNWSLK2	0.913921	NA
			AANSLEAFIFETQDK2	0.0810412	0.0692124
			AANSLEAFIFETQDK3	0.139383	0.0852386
			AANVLLSEHGEVK2	0.19689	0.0746437
			AANVLLSEHGEVK3	0.302725	0.0854109
			AANVLLSEQGDVK2	0.188559	0.103262
			AANVVASTK2	0.315776	0.113035
			AAPAAQAEPER2	0.0650841	0.153547
			AAPAAYDASDTHLQILGK3	0.279418	0.364651
			AAPAPSLISVFSSPQELGASLAQLVAQR3	0.472103	0.633692
			AAPC(UniMod:4)TFQIPDGSYR2	0.54761	0.200204
			AAPDILIATPGR2	0.698755	0.25185
			AAPDITGHK2	0.137654	0.166229
			AAPDITGHK3	0.0505524	0.108212
			AAPEDFLGK2	0.0974481	NA
			AAPEEQDLTQEQTEK2	0.428085	0.223149
			AAPEESEAQAEGC(UniMod:4)SEER2	0.106295	0.0478961
			AAPEESEAQAEGC(UniMod:4)SEER3	0.176062	0.122126
			AAPEHSGPQDTSGGR2	0.122223	0.0616253
			AAPEHSGPQDTSGGR3	0.0813114	0.488104
			AAPEPAAGGGGAAAQAPSAR2	0.330962	NA
			AAPFTLEYR2	0.173571	0.189079
			AAPGGASPTIFSR2	0.337966	0.234857
			AAPGPPHTSTAHAESLSSK3	0.020359	NA
			AAPGPPHTSTAHAESLSSK4	0.314985	NA
			AAPGSGTSTFSFAPPSK2	0.00858316	0.0286091
			AAPGSQTK2	0.13409	NA
			AAPGTAGSSVSSIC(UniMod:4)GVC(UniMod:4)GK2	0.145929	0.141585
			AAPIHEQTLYK2	0.478753	NA
			AAPIHEQTLYK3	0.076203	0.402861
			AAPLAGFGYGLPISR2	0.0635943	0.118577
			AAPLIVEVFNK2	0.159262	0.0907194
			AAPLYC(UniMod:4)LSEPR2	0.525738	NA
			AAPPNPQVSK2	0.361216	0.155273
			AAPPQESGC(UniMod:4)PAQLEEQVK2	0.354735	0.154378
			AAPPQESGC(UniMod:4)PAQLEEQVK3	0.35512	0.142265
			AAPQPLALQLEQLLNPR2	0.204609	NA
			AAPQPLNLVSSVTLSK2	0.23199	0.055985
			AAPQPLNLVSSVTLSK3	0.00648701	NA
			AAPQSPSVPK2	0.141551	0.112934
			AAPQVPVPR2	0.172186	NA
			AAPSAGSAAAAAEEEESR2	0.0420248	0.097361
			AAPSAQEALAR2	0.15577	0.0166047
			AAPSSSSGAGDAR2	0.425557	0.44828
			AAPTSAPPSK2	0.435333	0.0711165
			AAPTVVSHLLQLVDEK3	0.555191	0.518234
			AAPVSLAGLATVR2	0.193275	0.0720399
			AAPYDWR2	0.896351	NA
			AAQAHEDIIHGSGK2	0.261886	0.140116
			AAQAHEDIIHGSGK3	0.186068	0.241024
			AAQASLNALNDPIAVEQALQEK3	0.0715501	NA
			AAQDFFSTC(UniMod:4)R2	0.169935	0.296653
			AAQDRDQIYR2	0.461704	0.462233
			AAQDRDQIYR3	0.233101	0.374156
			AAQDSDLVK1	0.124389	0.410471
			AAQDSDLVK2	0.0818621	0.259853
			AAQEEYIK1	0.278419	0.153317
			AAQEEYIK2	0.0613602	0.200012
			AAQEQELESLR2	0.0877183	0.15719
			AAQEQVLNASR2	0.0938381	0.117408
			AAQEREEELK2	0.32342	NA
			AAQFVDLLGYFSLK2	1.36819	0.232895
			AAQIFITELTLR2	NA	NA
			AAQIFITELTLR3	NA	NA
			AAQIGAHTLSGAC(UniMod:4)LDPAAFK3	0.131125	0.097075
			AAQLAESK1	0.763854	NA
			AAQLAIR2	0.33951	0.0157027
			AAQLATEIADIK2	0.106678	0.137084
			AAQLDGLEAR2	0.526656	0.0978605
			AAQLGFGGVYVR2	0.0255468	0.360573
			AAQLVLEGGTGSHGVFLVR3	0.298816	0.133575
			AAQNISK1	0.087236	0.19396
			AAQNSGEAEYIEK2	0.0860819	0.0669213
			AAQPGALC(UniMod:4)DVSEELSR2	0.122321	0.126668
			AAQPPDGAAEPR2	0.0669077	0.030538
			AAQPTDDPLSLLDPLWTLNK3	0.433313	NA
			AAQQAASSSGQGQQAQTPTGF2	0.213619	0.106196
			AAQQAASSSGQGQQAQTPTGK2	0.0490112	0.146074
			AAQQAASSSGQGQQAQTPTGK3	0.240131	0.327374
			AAQQQEDQEQKDEESEEK3	0.41297	0.477456
			AAQQRPEEVR2	0.256766	0.18749
			AAQQRPEEVR3	0.133998	0.0915156
			AAQQVSDSSSLLSQLR2	0.0625881	0.231825
			AAQQVSDSSSLLSQLR3	0.129494	0.157422
			AAQSGEGDEALAPTQTLAEK2	0.0345646	NA
			AAQSGEGDEALAPTQTLAEK3	0.431047	NA
			AAQSLLNK1	0.271326	0.169857
			AAQSLLNK2	0.0971174	0.0642597
			AAQSNENLSDSQQEPTK2	0.331927	0.0716985
			AAQSPQQHSSGDPTEEESPV2	0.102939	0.522334
			AAQSPQQHSSGDPTEEESPV3	0.0791382	NA
			AAQTGQVDGELIR2	NA	NA
			AAQTSDSEK1	0.664121	NA
			AAQTSDSEK2	0.34068	NA
			AAQTSVAYGC(UniMod:4)IK2	0.537114	0.0626387
			AAQTTIETAIHSLIETLK3	0.170482	0.210892
			AAQVAQDEEIAR2	0.000561075	0.0453554
			AASAAFQENVGR2	0.23413	0.100974
			AASADSTTEGTPTDGFTVLSTK2	0.330142	0.144476
			AASADSTTEGTPTDGFTVLSTK3	NA	0.245005
			AASAEEQATIER2	0.0537339	0.319602
			AASAFFTYVSLNQEGK2	0.248006	0.343308
			AASAHAIGTVK2	0.210923	0.336712
			AASAPYFEILEK2	0.162199	0.587521
			AASAYAVGDVK1	0.289411	NA
			AASAYAVGDVK2	0.138317	0.274606
			AASC(UniMod:4)LEGDR2	0.0083688	0.0514396
			AASDELSK1	0.194499	0.26926
			AASDELSK2	0.0821044	0.0922055
			AASDIAMTELPPTHPIR2	0.098367	0.195777
			AASDIAMTELPPTHPIR3	0.40112	0.00956953
			AASDLQIAASTFTSFGK2	0.200718	0.0204828
			AASEEASGQGPR2	0.219831	0.0644828
			AASENSQDAFR2	0.15567	NA
			AASEQAAANSNSR2	0.184887	NA
			AASEQQADASGGDSPK2	0.0596189	0.206339
			AASEYENEIR2	0.289699	0.13017
			AASFLNADGPK2	0.154247	0.0942207
			AASGEAK1	0.338656	NA
			AASGFNATEDAQTLR1	0.14871	0.0798383
			AASGFNATEDAQTLR2	0.172433	0.0500842
			AASGFNATEDAQTLR3	0.219738	0.24866
			AASGFNATEDAQTLRK2	1.2131	0.240068
			AASGFNATEDAQTLRK3	0.125117	0.115956
			AASGLLSIGLR2	0.117543	0.145886
			AASGLVLSGSEIPK2	0.297774	0.287586
			AASGSALLWPR2	0.608368	0.235869
			AASGSLGNGNTGQDTAK2	NA	0.132978
			AASHEQAAAALK2	0.0697753	0.0680771
			AASHEQAAAALK3	0.0318605	NA
			AASHTSDFNPNAGSDQR2	0.324456	0.233665
			AASHTSDFNPNAGSDQR3	0.0857175	0.0474656
			AASIFGGAK1	0.125781	NA
			AASIFGGAK2	0.0613235	0.0689157
			AASISAVSLEVAQPGPSSGPR2	0.388261	0.033225
			AASISAVSLEVAQPGPSSGPR3	0.414057	0.282838
			AASITSEVFNK2	0.193988	0.0891312
			AASIYSSWAEEQR2	0.40101	0.11449
			AASLTEDR2	0.223261	NA
			AASPPASASDLIEQQQK2	0.0246347	NA
			AASPQDLAGGYTSSLAC(UniMod:4)HR3	0.23101	0.223488
			AASQGYTVAR2	0.296717	0.145594
			AASQPGELK2	0.171062	NA
			AASQSAADYNQVVPTR2	0.225145	0.236812
			AASSANLLLR2	0.220841	NA
			AASSESSGDR2	0.1681	NA
			AASSESSGDREK2	0.62022	0.107972
			AASSESSGDREK3	0.130278	NA
			AASSGGGSDAC(UniMod:4)PEGPR2	0.349645	NA
			AASSGGQAEQLDALVK2	0.516506	NA
			AASSIDQFSIR2	0.054311	0.153007
			AASSLFSAK1	0.310618	NA
			AASSLFSAK2	0.00888073	0.138722
			AASSPNLSNGETESVK2	0.277295	0.0463773
			AASSTSSGSHHSSHK2	NA	NA
			AASSTSSGSHHSSHK3	0.860502	NA
			AASSVTAGVASSLSEK2	0.502348	0.377843
			AASSYSAK1	0.0292354	NA
			AASTEADK2	NA	NA
			AASTEADKR2	0.224809	NA
			AASVAENC(UniMod:4)INYQQGTPHK2	0.174426	0.0926234
			AASVAENC(UniMod:4)INYQQGTPHK3	0.265575	0.0860731
			AASVEAQAHTELLK2	0.29372	0.635021
			AASVEAQAHTELLK3	0.200094	0.570497
			AASVIAK1	0.289959	NA
			AASVIAK2	0.186426	NA
			AASWVHFDNLK3	0.189004	0.165775
			AATAAADFTAK1	0.308214	0.292613
			AATAAADFTAK2	0.0225939	0.141766
			AATAC(UniMod:4)FGFPK2	0.0996745	0.56607
			AATADLEQYDR2	0.10027	0.133811
			AATAGAALWSDVDSLVK2	0.505759	NA
			AATAGSQAGPGGLVAGK2	0.0784227	0.124407
			AATEELLANK2	0.440729	0.137065
			AATELAENK2	0.169547	NA
			AATENIPVVR2	0.171114	0.12175
			AATFFGC(UniMod:4)IGIDK2	0.136952	0.166892
			AATFGLILDDVSLTHLTFGK2	NA	NA
			AATFGLILDDVSLTHLTFGK3	0.71645	NA
			AATGEEVPR2	0.163701	0.138547
			AATGEEVSAEDLGGADLHC(UniMod:4)R3	0.224294	0.0618214
			AATGGADDLSAVR2	0.232657	0.328344
			AATHIPAAGDAK2	0.271856	0.230721
			AATHSAQVQLVSEATR2	NA	0.377961
			AATHSAQVQLVSEATR3	0.139183	0.172325
			AATIIATSEGSLWGLDR2	0.106324	0.0438347
			AATIIATSEGSLWGLDR3	0.13535	NA
			AATIPVSQISTIAGSK2	0.132786	NA
			AATITATSPGALWGLDR2	0.220832	NA
			AATITATSPGALWGLDR3	0.14733	NA
			AATLAQELEK2	0.427532	0.107809
			AATLEGWK2	0.207496	0.0269397
			AATLELSEVK2	0.354412	0.503395
			AATLLEQVTSSVR2	0.423929	NA
			AATLPHEQR2	0.0674276	NA
			AATLPHEQR3	0.100997	NA
			AATPAETC(UniMod:4)R2	0.224654	0.203227
			AATQASSTESC(UniMod:4)DK2	0.279671	0.188524
			AATQC(UniMod:4)EFSK2	0.197433	0.0238689
			AATQELALLISR2	0.207067	0.109117
			AATQFWR2	0.160635	0.231705
			AATSAVTAYEPLDSLDR2	0.240129	0.0774751
			AATSGVPSIYAPSIYTHLSPAK3	0.168859	0.283364
			AATSPALFNR2	0.050743	0.0245513
			AATSTLSVC(UniMod:4)DFLGEK2	0.278779	0.0601005
			AATVLPSVQIK2	0.109468	0.0908383
			AAVAADSK1	0.895543	NA
			AAVAASSSS1	0.369298	0.0828797
			AAVAAVHGAVHELLEFAR3	0.0828895	0.454934
			AAVAAVHGAVHELLEFAR4	0.0990339	0.1759
			AAVAGEDGR1	NA	NA
			AAVAGEDGR2	0.279483	0.126232
			AAVASLLQSVQVPEFTPK2	0.183724	0.111547
			AAVASLLQSVQVPEFTPK3	0.703091	0.46931
			AAVASLLQSVQVPEFTPK4	0.357414	NA
			AAVASVTPEK2	0.125131	0.0935466
			AAVATTQGEQEAAETC(UniMod:4)R2	0.650001	0.158288
			AAVATTQGEQEAAETC(UniMod:4)R3	0.614243	0.208255
			AAVAVVPLLSEDK2	0.309843	0.52541
			AAVAWEAGK1	0.214821	0.0920833
			AAVAWEAGK2	0.305472	0.237792
			AAVDAGFVPNDMQVGQTGK2	0.610785	0.0402008
			AAVDGLSK1	0.246686	0.347586
			AAVDGLSK2	0.0901237	0.0737482
			AAVDLC(UniMod:4)GR2	0.3781	NA
			AAVDLKPTLTIIK3	0.101207	0.167454
			AAVDYDR2	0.448179	NA
			AAVEDPR2	0.106792	0.106051
			AAVEEGIVLGGGC(UniMod:4)ALLR2	0.166188	0.126755
			AAVEEGIVLGGGC(UniMod:4)ALLR3	0.158132	0.0823616
			AAVELALLGAR2	0.81525	0.0692224
			AAVELEEPEDAR2	0.171594	0.0345129
			AAVELVEK2	0.119626	0.19049
			AAVENLPTFLVELSR2	0.671	0.982116
			AAVENLPTFLVELSR3	0.491801	0.526993
			AAVEQLLK2	0.412798	0.146403
			AAVESLGFILFR2	0.668379	0.834729
			AAVEWFDGK1	0.221798	0.107668
			AAVEWFDGK2	0.0875349	0.12538
			AAVFEEIDTYER2	0.161781	0.172752
			AAVFLALEEQEK2	0.112961	NA
			AAVFNHFISDGVK3	0.248942	0.164007
			AAVGAAYDEEGAPLR2	0.0196356	0.0592996
			AAVGVTGNDITTPPNK2	0.223119	0.420341
			AAVHLEGK2	0.042047	0.11249
			AAVHYDR2	0.145574	0.27251
			AAVIAVTR2	0.405878	0.174254
			AAVIGDVIR2	0.85751	0.0811547
			AAVLDLEK2	0.351503	NA
			AAVLFATDIAAR2	NA	0.0570583
			AAVLGENGR2	0.392333	0.164879
			AAVLQELATHLHPAEPDEGDSDATR4	0.213531	NA
			AAVLSVFVR2	0.0879311	NA
			AAVNVQER2	0.473744	NA
			AAVPDAVGK1	0.485538	NA
			AAVPDAVGK2	0.0372675	0.0272988
			AAVPGATGGPL1	0.0846872	NA
			AAVPSGASTGIYEALELR2	0.0954538	1.71382
			AAVPSGASTGIYEALELR3	0.0859932	0.087823
			AAVPSGASTGIYEALELRDNDK3	0.112703	0.30047
			AAVPSIK1	0.0915282	0.21195
			AAVPSIK2	0.0547797	0.104777
			AAVPTPAK1	0.531137	0.649187
			AAVPTPAK2	0.365466	0.167846
			AAVQAPGEK2	0.750384	NA
			AAVQELSGSILTSEDPEER2	0.0385008	NA
			AAVQELSGSILTSEDPEER3	0.113011	NA
			AAVQLLQEQEAR2	0.298266	0.113995
			AAVQQLQAEGLSPR2	0.447825	0.230224
			AAVQVLDDIEK2	0.119021	0.165497
			AAVRPDGDSAPGPVPR3	0.534175	0.141238
			AAVSEAEAQFYEQNSR2	0.194933	0.150335
			AAVSEELK2	0.07509	NA
			AAVSEQPQTTGGSQATTR2	0.162671	0.0541746
			AAVSGLWGK1	0.791733	0.794705
			AAVSGLWGK2	0.794767	0.68025
			AAVSHWQQQSYLDSGIHSGATTTAPSLSGK3	0.407352	0.116464
			AAVSHWQQQSYLDSGIHSGATTTAPSLSGK4	0.247941	0.10987
			AAVTPGK1	0.476559	0.361871
			AAVVASPLLDQQR2	0.309697	0.157791
			AAVVC(UniMod:4)VTLLDR2	0.111768	0.0512176
			AAVVESHK1	1.00738	NA
			AAVVHHFESLPAGSTLIFYK3	0.282694	0.105761
			AAVVHHFESLPAGSTLIFYK4	0.301027	0.280296
			AAVVLIGLLHK3	0.302715	0.141032
			AAVVSEAQDSQVTSTK2	0.140887	0.226729
			AAWAEYEAEK2	0.144232	0.273075
			AAWDVEWAVLK2	0.31939	NA
			AAWEAYLSR2	0.105457	0.156336
			AAWEVDSGR2	0.446016	NA
			AAWNALQDEVGR2	0.355755	0.0361471
			AAYDAFNSWK2	0.124175	0.0996014
			AAYDEYC(UniMod:4)SGYNR2	0.232219	0.118651
			AAYDVSSFSFFQR2	0.625354	0.107177
			AAYEAELGDAR1	0.069443	0.204694
			AAYEAELGDAR2	0.19958	0.140849
			AAYEAELGDARK2	0.052429	0.256514
			AAYEAELGDARK3	0.0417464	0.110679
			AAYEPPVLFR2	0.598662	0.336279
			AAYFGIYDTAK1	0.346639	0.442959
			AAYFGIYDTAK2	0.747677	0.140149
			AAYFGVYDTAK1	0.745633	NA
			AAYFGVYDTAK2	0.824453	0.205428
			AAYGNSQAVGER2	0.543211	NA
			AAYIYIR2	0.176906	0.0587054
			AAYLDDLR2	0.328253	0.126492
			AAYLQENGK1	0.247761	0.944745
			AAYLQENGK2	0.0862785	0.617793
			AAYLQENGKPLDEVLR2	0.224144	0.241967
			AAYLQENGKPLDEVLR3	0.232152	0.232403
			AAYNLVR2	0.19022	0.115638
			AAYNPGQAVPWNAVK2	0.156692	0.0532425
			AAYQVAALPR2	0.131289	0.0697039
			AAYQVPK2	0.488258	NA
			AAYSGHIDVVR3	0.102538	NA
			AAYVLFYQR2	0.215131	0.0891356
			AC(UniMod:4)AAQTK1	0.825483	NA
			AC(UniMod:4)ADAGLLDESFLR2	0.21113	0.03862
			AC(UniMod:4)ADATLSQITNNIDPVGR2	0.103535	0.379087
			AC(UniMod:4)ADATLSQITNNIDPVGR3	0.0498412	0.0569697
			AC(UniMod:4)ADGGANHLYDLTEGER3	0.161371	0.0108595
			AC(UniMod:4)AEALGSLK2	0.201062	0.0249947
			AC(UniMod:4)AEEEEEEEEEEEEPEPERV2	0.582726	0.271006
			AC(UniMod:4)AEEEEEEEEEEEEPEPERV3	0.347461	0.212388
			AC(UniMod:4)AEIAAQR2	0.211584	0.0598408
			AC(UniMod:4)AELHQNVNVK2	0.259484	0.145436
			AC(UniMod:4)AELHQNVNVK3	0.286611	0.115619
			AC(UniMod:4)AEQIVTK2	0.00651077	0.0461083
			AC(UniMod:4)ALLADAQAAAR2	0.209626	NA
			AC(UniMod:4)ALQVLSAILEGSK2	0.686753	NA
			AC(UniMod:4)ALQVLSAILEGSK3	0.647699	0.178559
			AC(UniMod:4)ALSHINTK2	0.340008	0.215989
			AC(UniMod:4)ALSIAESC(UniMod:4)RPGDK2	0.486878	0.0716031
			AC(UniMod:4)ALSIAESC(UniMod:4)RPGDK3	0.199564	0.105878
			AC(UniMod:4)AQGLQLTK2	0.382984	NA
			AC(UniMod:4)ASDSQSSISK2	0.219756	0.0351816
			AC(UniMod:4)ASTGVIMSVNNSLYLGPILK3	0.0992391	NA
			AC(UniMod:4)C(UniMod:4)GVPC(UniMod:4)K2	0.653314	0.263644
			AC(UniMod:4)C(UniMod:4)PLEGVKPSPQQTEYR3	0.726937	0.42434
			AC(UniMod:4)DADSSDLDK2	0.10271	0.182911
			AC(UniMod:4)DC(UniMod:4)DFR2	0.375165	0.180636
			AC(UniMod:4)DDC(UniMod:4)PFK2	0.535892	0.00814802
			AC(UniMod:4)DEGHIIPK2	0.318084	0.111626
			AC(UniMod:4)DGNVDHAATHISNR3	0.126384	0.131564
			AC(UniMod:4)DGNVDHAATHISNR4	0.532508	0.0287247
			AC(UniMod:4)DLGHVWAC(UniMod:4)ANASR3	0.320382	0.197221
			AC(UniMod:4)DLLLFLR2	0.402827	0.154986
			AC(UniMod:4)DLPAWVHFPDTER3	0.904098	0.109322
			AC(UniMod:4)DLVHNFTDAVIR3	0.511667	0.648171
			AC(UniMod:4)DLWEQILR2	0.250167	NA
			AC(UniMod:4)DSSPESVPLK2	0.055269	NA
			AC(UniMod:4)EAITVGK2	0.110957	0.177321
			AC(UniMod:4)EFAGFQC(UniMod:4)QIQFGPHNEQK3	0.345639	0.036125
			AC(UniMod:4)ELLAIDK2	0.201715	NA
			AC(UniMod:4)EPGVDYVYK2	0.358949	0.116909
			AC(UniMod:4)EQPTHWK2	0.531298	0.23164
			AC(UniMod:4)EVALEEIK2	0.132548	0.161695
			AC(UniMod:4)FC(UniMod:4)DEHTR2	0.439999	0.0594091
			AC(UniMod:4)FDC(UniMod:4)GAK2	0.365342	0.075316
			AC(UniMod:4)FELTSVTQFAAHQENK3	0.316379	NA
			AC(UniMod:4)FEYTAK1	0.524676	0.132915
			AC(UniMod:4)FEYTAK2	0.193175	0.224457
			AC(UniMod:4)FHC(UniMod:4)ETC(UniMod:4)K1	0.113208	0.0710964
			AC(UniMod:4)FHC(UniMod:4)ETC(UniMod:4)K2	0.542269	0.15405
			AC(UniMod:4)FHC(UniMod:4)ETC(UniMod:4)K3	0.598084	0.085984
			AC(UniMod:4)FIHVK2	0.39687	NA
			AC(UniMod:4)FQHVK2	0.313068	NA
			AC(UniMod:4)FYNLDK2	0.173418	0.0548573
			AC(UniMod:4)GAASAC(UniMod:4)EVSK2	0.194582	0.0252472
			AC(UniMod:4)GDSTLTQITAGLDPVGR2	0.0836707	0.118128
			AC(UniMod:4)GDSTLTQITAGLDPVGR3	0.0314918	0.112812
			AC(UniMod:4)GDVLVTAELILR2	0.465357	0.374977
			AC(UniMod:4)GEPGPR2	0.280386	0.599773
			AC(UniMod:4)GLFAASHNEDFPFHAEY3	0.165663	0.190489
			AC(UniMod:4)GLGEGDTEVFPTLHVVR3	NA	NA
			AC(UniMod:4)GLIIFR2	0.136271	0.209591
			AC(UniMod:4)GLVASNLNLK2	0.332446	0.3541
			AC(UniMod:4)GNFGIPC(UniMod:4)ELR2	0.46291	0.193482
			AC(UniMod:4)GPDYYEVEEDGIRK3	NA	0.116697
			AC(UniMod:4)GQIFC(UniMod:4)GK2	0.580525	0.1455
			AC(UniMod:4)HPFLLGPPLVR3	0.090349	0.0765666
			AC(UniMod:4)HQLHQEGK2	NA	NA
			AC(UniMod:4)IGNTLC(UniMod:4)QK2	0.283576	0.0719548
			AC(UniMod:4)IPQSFTVDSSK2	0.200244	0.0572213
			AC(UniMod:4)IPVGLLGK2	0.0299504	0.171131
			AC(UniMod:4)ISIGNQNFEVK2	0.474473	NA
			AC(UniMod:4)LAEAITLVESTHTR3	0.172338	0.0697963
			AC(UniMod:4)LDDSYASGEGLK2	0.495877	0.0659251
			AC(UniMod:4)LGSLQEPESEPVIQVTVGSAK3	NA	NA
			AC(UniMod:4)LIFFDEIDAIGGAR2	0.291447	0.0345707
			AC(UniMod:4)LISLGYDIGNDPQGEAEFAR2	0.250632	0.0342113
			AC(UniMod:4)LISLGYDIGNDPQGEAEFAR3	0.0849282	0.0237368
			AC(UniMod:4)LISLGYDVENDR2	0.122205	0.143055
			AC(UniMod:4)LISLGYDVENDR3	0.170224	0.135987
			AC(UniMod:4)LISLGYDVENDRQGDAEFNR2	0.0626204	0.201102
			AC(UniMod:4)LISLGYDVENDRQGDAEFNR3	0.208523	0.239366
			AC(UniMod:4)LISLGYDVENDRQGDAEFNR4	0.250534	0.255497
			AC(UniMod:4)LLC(UniMod:4)SLVK2	0.354715	0.246198
			AC(UniMod:4)LNFLK2	0.0914398	0.24624
			AC(UniMod:4)LYAGVK1	0.410389	0.217126
			AC(UniMod:4)LYAGVK2	0.0942151	0.154391
			AC(UniMod:4)MLTTATAHDGDVNVISWSR3	0.253792	0.0355254
			AC(UniMod:4)NC(UniMod:4)LLLK2	0.429135	0.106643
			AC(UniMod:4)PDLQLSATSISSGPTK2	0.33446	0.393907
			AC(UniMod:4)PDLSSVTHAIVR3	0.174455	0.23668
			AC(UniMod:4)PDPAPVQLIVQFLEQASK3	0.258602	NA
			AC(UniMod:4)PFLPVK2	NA	NA
			AC(UniMod:4)PGLAGSASGSK2	0.0908047	NA
			AC(UniMod:4)PLDQAIGLLVAIFHK2	0.87203	1.21055
			AC(UniMod:4)PLDQAIGLLVAIFHK3	0.483518	0.656131
			AC(UniMod:4)PLQPDHRDDENE2	0.207347	NA
			AC(UniMod:4)PLQPDHRDDENE3	0.288968	NA
			AC(UniMod:4)PPC(UniMod:4)APTC(UniMod:4)K2	0.673533	0.0518379
			AC(UniMod:4)PTEVNDNLNQTVEK2	0.252456	0.17908
			AC(UniMod:4)PVTVPSSQSTPAK2	0.0746367	0.155909
			AC(UniMod:4)QAATSDSELLK2	0.683769	0.0446026
			AC(UniMod:4)QEQIEALLESSLR3	0.258168	NA
			AC(UniMod:4)QFPVSLLEEC(UniMod:4)SGVTDANFGYSK3	0.292997	NA
			AC(UniMod:4)QIFVR2	0.194789	0.175803
			AC(UniMod:4)QLVFIGR2	0.13912	0.200061
			AC(UniMod:4)QLVPLNQNHLVSK3	NA	NA
			AC(UniMod:4)QQLDAQK2	0.426374	0.265562
			AC(UniMod:4)QSIYPLHDVFVR2	0.363522	0.153339
			AC(UniMod:4)QSIYPLHDVFVR3	0.304519	0.159225
			AC(UniMod:4)QSIYPLHDVFVR4	0.242048	0.19337
			AC(UniMod:4)QVALDEIK2	0.409062	NA
			AC(UniMod:4)QVTQSR2	0.295569	0.213318
			AC(UniMod:4)SDSLESIPAGQVASDDLR2	0.368745	NA
			AC(UniMod:4)SLLGYSSHDLIGQK3	0.583223	NA
			AC(UniMod:4)SPGASEITGLSK2	0.164045	0.0494546
			AC(UniMod:4)SPGFFK2	0.48124	0.304147
			AC(UniMod:4)STNDLK2	0.4089	0.105478
			AC(UniMod:4)TALYYLSQLSPGK2	0.287459	0.0909725
			AC(UniMod:4)TALYYLSQLSPGK3	0.190626	0.0696337
			AC(UniMod:4)TILLR2	0.129754	0.053588
			AC(UniMod:4)TLELGPHQSPALPK3	NA	0.329651
			AC(UniMod:4)TTEAHK2	0.145257	NA
			AC(UniMod:4)TTEEDQEK2	0.510154	0.387285
			AC(UniMod:4)VAGTSDAEAVK2	0.273978	0.0937216
			AC(UniMod:4)VDSNENGDLSK2	0.276181	0.144799
			AC(UniMod:4)VDTALENLSTLK2	0.434505	0.0994028
			AC(UniMod:4)VDTALENLSTLK3	0.430165	0.200825
			AC(UniMod:4)VEAPGGNPIC(UniMod:4)SLHDQGAGGNGNVLK3	0.265676	0.149529
			AC(UniMod:4)VTYFPR2	0.774636	0.204026
			AC(UniMod:4)VVHGSDLK1	0.609946	NA
			AC(UniMod:4)VVHGSDLK2	0.279615	0.0540731
			AC(UniMod:4)VVHGSDLK3	0.270963	NA
			AC(UniMod:4)VVNGADGTR2	0.425758	0.115363
			AC(UniMod:4)YGVLR2	0.717349	0.0429014
			AC(UniMod:4)YLSINPQK2	0.061467	0.0547325
			ADAAAVSASK1	0.262475	NA
			ADAAAVSASK2	0.175073	NA
			ADAAEFWR2	NA	0.0156502
			ADAAQTVAEQPK2	0.381803	0.14124
			ADAAWTK1	0.0406558	NA
			ADADAGPAGGTAPDSPR2	0.0984364	0.0383249
			ADAEC(UniMod:4)YTALK1	0.222641	0.354622
			ADAEC(UniMod:4)YTALK2	0.09024	0.039054
			ADAEDLLGSFLSNILQDC(UniMod:4)R3	NA	NA
			ADAEEEAATR1	0.769596	NA
			ADAEEEAATR2	0.0834221	0.0614758
			ADAEGESDLENSR2	0.113499	0.096375
			ADAEGESDLENSRK2	0.165032	0.197256
			ADAEGESDLENSRK3	0.163229	0.15022
			ADAEVLR2	0.106576	0.122979
			ADAEVLRK2	0.0979936	0.178027
			ADAEVLRK3	0.156093	0.200624
			ADAEYYAAHK2	0.200186	0.530633
			ADAFPQVLK2	0.0893523	0.0357624
			ADAGGEDAILQTR2	0.133701	0.0894969
			ADAGGELNLAR2	0.110705	0.251243
			ADAGKDANNPAENGDAK3	0.461673	NA
			ADAGLNNC(UniMod:4)EGAAGSTSEK2	0.269618	0.184587
			ADAHLESSSVASPEGAGDR2	0.269566	NA
			ADAHLESSSVASPEGAGDR3	0.30068	0.175618
			ADALGAK1	0.655731	0.0803362
			ADALQAGASQFETSAAK2	0.0828894	0.166702
			ADALQAGASQFETSAAK3	0.0705763	NA
			ADALQLSVK2	0.1737	0.201409
			ADANLLTDTGTESSPR2	0.0482008	0.264203
			ADAPDAGAQSDSELPSYHQNDVSLDR3	0.526191	NA
			ADAQTPEEVGPSEASLR2	0.193709	0.187211
			ADASSLTVDVTSPASK2	0.0767138	0.0538716
			ADASSLTVDVTSPASK3	0.0730684	0.316815
			ADASSSQDSELER2	0.0614427	0.127466
			ADATNVNNWHWTER2	0.502067	0.126871
			ADATNVNNWHWTER3	0.0845298	0.0911594
			ADAVQEATFQVELPR3	0.192974	0.222099
			ADAVYTGLNTR2	0.254471	0.137195
			ADAYFSPIHSQLEHLLDPSSFTGR3	0.0379162	0.0257258
			ADAYFSPIHSQLEHLLDPSSFTGR4	0.0833375	0.10748
			ADC(UniMod:4)ASGIFLAAEK2	0.520674	0.0381414
			ADC(UniMod:4)C(UniMod:4)GAPNGVR2	0.170988	NA
			ADC(UniMod:4)DISR2	NA	0.41061
			ADC(UniMod:4)DVSVPK1	0.747894	0.411634
			ADC(UniMod:4)DVSVPK2	0.242207	0.371545
			ADC(UniMod:4)GC(UniMod:4)TYQLR2	0.781752	0.172673
			ADC(UniMod:4)LVPSEIR2	0.504399	0.582851
			ADC(UniMod:4)PAAVLQHISVLQTTHLADGGYR4	0.415864	NA
			ADC(UniMod:4)SNIDK1	0.662338	0.924168
			ADC(UniMod:4)SNIDK2	0.230902	0.0651694
			ADDADEFGYSR2	0.176537	0.1833
			ADDAEGRDEK2	0.348566	NA
			ADDAEGRDEK3	0.64467	NA
			ADDASAATIEK1	0.698362	0.974258
			ADDASAATIEK2	0.045524	0.146432
			ADDDIIQK2	0.0337673	0.407487
			ADDDSFAR2	0.414289	NA
			ADDDTYVIVDNLR2	0.0346131	NA
			ADDELAALR2	0.213139	0.103916
			ADDETETTFSR2	0.258493	0.0813535
			ADDGRPFPQVIK2	0.0863598	0.0625411
			ADDGRPFPQVIK3	0.0906741	0.0732228
			ADDILANPPR2	0.094272	0.0922924
			ADDLDLLK2	0.357804	0.181643
			ADDLEPIVELGR2	0.0749854	0.217624
			ADDLLPLGDQTQDGDFGSR2	0.195055	NA
			ADDNATIR2	0.099322	0.152792
			ADDPNSIFLIDHAWTC(UniMod:4)R3	0.221842	0.042485
			ADDPPPQSQQER2	0.295196	NA
			ADDSASEASSTGQEPC(UniMod:4)PR2	0.511746	0.17849
			ADDTFEALR1	0.0450475	NA
			ADDTFEALR2	0.0319416	0.0915762
			ADDVVWVR2	0.765031	0.0902697
			ADDYEQVK2	0.203052	0.0660618
			ADEAALDHPYLK2	0.0801483	0.145908
			ADEAALDHPYLK3	0.116775	0.0980673
			ADEAAPVGNYEQR2	0.323556	0.0958593
			ADEAQADGK2	0.10818	0.259708
			ADEAQEPLER2	0.0556086	0.0746382
			ADEAYLIGR2	0.12936	0.0458211
			ADEC(UniMod:4)DTHTGAC(UniMod:4)LGC(UniMod:4)R2	0.321719	0.576566
			ADEC(UniMod:4)DTHTGAC(UniMod:4)LGC(UniMod:4)R3	0.493833	0.0834798
			ADEDGFEVVPIQDPVK2	0.205952	0.176469
			ADEDPALFHSVK2	0.103287	0.0881221
			ADEDPALFHSVK3	0.092147	0.30384
			ADEDVEAAQR2	0.334947	0.0970119
			ADEEEEGKK2	0.0460003	NA
			ADEEELGTSSEVGDSEESHSTQK3	0.224984	0.0324773
			ADEETSSVGR2	0.123669	0.0758675
			ADEGISFR1	0.148652	0.0736415
			ADEGISFR2	0.134771	0.108522
			ADEGLASLSEDGR2	0.602863	NA
			ADEIESYLENLK2	0.104047	NA
			ADEIESYLENLK3	0.368646	NA
			ADELDKPR2	0.261826	0.375355
			ADENDEVK2	NA	NA
			ADEPSPPAEEK2	0.211114	0.108251
			ADETVQTSDGSISAQHSSASLQDSVNASR3	0.0465558	0.468647
			ADEVAPAK1	0.480237	0.227323
			ADEVAPAK2	0.224374	0.17622
			ADEVRDTVEEK2	0.591521	0.40644
			ADEVTLSEAGSTAGPAEPR2	0.0308043	0.227116
			ADEVTLSEAGSTAGPAEPR3	0.0990216	0.5131
			ADEYYPEHTSVLSTIDFGGR3	0.113997	0.166426
			ADFAQAC(UniMod:4)QDAGVR2	0.117655	0.365404
			ADFC(UniMod:4)IIHYAGK2	0.475635	0.143274
			ADFC(UniMod:4)IIHYAGK3	0.456523	0.209192
			ADFDNTVAIHPTSSEELVTLR2	0.380986	0.161632
			ADFDNTVAIHPTSSEELVTLR3	0.147748	0.0758214
			ADFGSNIK2	0.176904	NA
			ADFHLIYK3	NA	0.312026
			ADFHVGAHVNTFWR4	0.231575	NA
			ADFLIFR2	0.156227	NA
			ADFPAGIPEC(UniMod:4)GTDALR2	0.276959	0.0719641
			ADFPAGIPEC(UniMod:4)GTDALR3	0.32036	0.145321
			ADFPLSVLQR2	NA	NA
			ADFPLSVVR2	0.619645	NA
			ADFQAER2	0.298322	0.0867266
			ADFQGISPER2	0.659291	0.449606
			ADFQYQESQTR2	0.0364384	0.108575
			ADFSEAYK2	0.128588	0.249637
			ADFSPESPDLDLR2	0.321558	NA
			ADFYC(UniMod:4)AEVAR2	0.11085	0.256907
			ADGADAK1	0.274285	NA
			ADGAGDEAAER2	0.185638	NA
			ADGALLPIGVVK1	0.408554	NA
			ADGALLPIGVVK2	0.336865	0.212422
			ADGATSDDLDLHDDR2	0.0740288	1.00331
			ADGATSDDLDLHDDR3	0.0744264	0.155263
			ADGATTYEENR2	0.146268	0.89056
			ADGDNAGTAGTPGGTPAADK2	0.0490165	0.178265
			ADGEAILK1	0.202871	NA
			ADGGNLNFEFQIVK2	0.158419	0.0515501
			ADGIVPETWTDGPK2	0.080224	0.112456
			ADGIVSK1	0.0834923	0.162836
			ADGLC(UniMod:4)LAESETVNK2	0.393546	0.0749809
			ADGLDIPQLLEAVLR2	0.293148	0.101721
			ADGLDIPQLLEAVLR3	0.0921535	0.621859
			ADGPRPSLDYVELSPLAPSSPQR3	0.422576	0.688528
			ADGQALGDSHLR2	0.323629	0.141898
			ADGQALGDSHLR3	0.101935	0.244493
			ADGSSLPEWVTDNAGTLHFAR3	0.228602	0.186456
			ADGSTQVIDTK2	0.0632097	0.0792174
			ADGTATAPPPR2	0.266033	0.0456924
			ADGTVTLVLPR2	0.0844397	0.341487
			ADGVEEHPEVPEK2	0.504857	NA
			ADGVLETVR2	0.0830679	NA
			ADGYEPPVQESV1	0.394971	0.132676
			ADGYEPPVQESV2	0.104154	0.0575141
			ADGYNQPDSK1	0.504492	NA
			ADGYNQPDSK2	0.0654818	0.0358827
			ADGYNQPDTK2	0.0884718	0.121308
			ADGYVLEGK1	0.494977	0.193635
			ADGYVLEGK2	0.559509	0.110649
			ADHGEPIGR1	0.503893	0.219652
			ADHGEPIGR2	0.185481	0.11806
			ADHGEPIGR3	0.16339	0.181842
			ADHTDEIR2	NA	NA
			ADHTLSSLEPAHSAK3	0.705984	0.130126
			ADIDLASGSSAVEGK2	0.0638974	0.600488
			ADIDLLTEEIGK2	0.106613	0.470439
			ADIDLTK1	0.753672	NA
			ADIDLTK2	0.431499	0.330591
			ADIDVSGPK2	0.322085	0.243508
			ADIDVSGPKVDIDVPDVNIEGPEGK2	0.274548	NA
			ADIEGLLTEK2	0.07808	0.135272
			ADIELFVNR2	0.15503	0.179531
			ADIEMPFDPSK2	0.39566	0.0714423
			ADIEVAC(UniMod:4)YGYEGIDAVK2	0.0969305	0.109458
			ADIEVAC(UniMod:4)YGYEGIDAVK3	0.551801	0.245931
			ADIFMFDEPSSYLDVK2	NA	NA
			ADIGC(UniMod:4)TPGSGK2	0.27878	0.0930253
			ADIGVAMGIVGSDVSK2	0.409313	0.462103
			ADIHLLIC(UniMod:4)TIDDLIDK3	0.978671	NA
			ADILEDK1	0.516068	0.155564
			ADILEDK2	0.376164	0.144803
			ADILQVGLR2	0.0553542	0.110276
			ADINQWR2	0.066814	0.341183
			ADIPVVIC(UniMod:4)DTPQK2	0.645778	NA
			ADIQDIFYQEDQIR2	0.122749	0.174355
			ADIQDIFYQEDQIR3	0.191387	NA
			ADIQHLEEDK2	0.0876301	NA
			ADISGNITK2	0.223695	0.0543624
			ADIVENQVMDTR2	0.501343	0.0421832
			ADIWLIR2	NA	NA
			ADIWSFGITAIELATGAAPYHK3	NA	0.16184
			ADIWSLGITAIELAK2	0.585023	0.220708
			ADIWSLGITAIELAK3	0.397865	0.787261
			ADLAAQGK1	0.0876943	0.299932
			ADLAAQYTTIGR2	0.320602	0.206119
			ADLAAVEAK1	NA	NA
			ADLAAVEAK2	0.654272	0.0198669
			ADLAEEYSK1	0.135453	0.256385
			ADLAEEYSK2	0.0574221	0.192098
			ADLDISGTK1	0.238564	0.62159
			ADLDISGTK2	0.209103	0.29863
			ADLDTLDTK2	NA	0.220539
			ADLDVSGPK1	0.503042	0.513352
			ADLDVSGPK2	0.309592	NA
			ADLEAQR2	0.352103	0.320739
			ADLELAQGEGK2	0.115516	0.135751
			ADLENQR2	0.111858	NA
			ADLEPESFRPNLSDPSELLLPDQIEK3	0.19378	NA
			ADLGALELWR2	NA	NA
			ADLGPQLPEK2	0.345156	0.487183
			ADLIAYLK1	0.366874	0.104422
			ADLIAYLK2	0.209511	0.0802437
			ADLINNLGTIAK1	0.140681	0.134655
			ADLINNLGTIAK2	0.0898378	0.870763
			ADLKPPPQPTSSK3	0.290213	NA
			ADLLHVK2	0.308134	NA
			ADLLQDITR2	0.508367	0.258906
			ADLLTAEQR2	0.69508	0.154505
			ADLNQGIGEPQSPSR2	0.154202	0.308427
			ADLPDQR2	0.324202	NA
			ADLPEGVAPPGLSPAEFC(UniMod:4)R2	0.681801	0.122148
			ADLPEGVAPPGLSPAEFC(UniMod:4)R3	0.277794	NA
			ADLPGSSSTFTK2	0.123435	0.0489289
			ADLPTLGFTHFQPAQLTTVGK3	0.0904679	0.0638979
			ADLQAAAAQHVLALTGAGSGR3	0.076848	0.0676852
			ADLQGSASPSK2	0.198808	0.733926
			ADLQNHLDTAQHALQDK3	0.248094	0.265139
			ADLQNHLDTAQHALQDK4	0.244026	NA
			ADLSGMSGSR2	0.530703	0.0521934
			ADLSIPDLHEIVTEELEER3	0.102574	NA
			ADLSQHILAEDVTVLK3	0.0988889	0.366199
			ADLTC(UniMod:4)SGVR2	0.146928	0.659044
			ADLYIHVTYIK2	NA	NA
			ADLYIHVTYIK3	0.588404	NA
			ADLYTVESK2	0.168516	NA
			ADNEPSC(UniMod:4)SPAAQELLTR2	0.682772	0.147894
			ADNFEYSDPVDGSISK2	0.0514136	0.104884
			ADNIEVFAQGHGIIQVDK3	0.920836	0.116867
			ADNLIPGTR2	0.115431	0.0466512
			ADNPQC(UniMod:4)LLGDFVTEFLK2	NA	0.302747
			ADNPVLELLLR2	NA	0.50544
			ADNSATGFGTGTR2	0.50546	0.128898
			ADNSVSLTIPLLYDAELHLTR3	NA	0.756801
			ADNTLEDITDIPK2	0.46627	0.19114
			ADNVVNIAR2	0.215282	NA
			ADPAFGLESSGIAGTASDEPER2	0.140688	0.49111
			ADPEAAWEPTEAEAR2	0.0566279	0.0586664
			ADPEELFTK2	0.118196	0.0291638
			ADPFDQGVVATDEVK2	0.300805	NA
			ADPHLC(UniMod:4)DFLESHYLDK3	0.826249	0.100833
			ADPHLC(UniMod:4)DFLESHYLDK4	0.346468	0.0411483
			ADPLGLEAEK2	0.145342	0.173017
			ADPLQPPQALTAASK2	0.0993474	0.161556
			ADPLSADYQPETR2	0.197231	NA
			ADPPYTHTIQK2	0.06875	0.0451676
			ADPSAQSEGEK2	0.161819	0.143403
			ADPSLLGFSVNASSER2	0.0957606	0.0749039
			ADPSLNPEQLK2	0.0742951	0.177161
			ADPSQFELLK2	0.389653	0.0506556
			ADPTASC(UniMod:4)TSYQSLASSGSK2	0.304124	0.192837
			ADPTGPVEGTVIESFTDK2	0.628287	0.202621
			ADPTGVLDLPK2	0.236105	0.509293
			ADPTHWC(UniMod:4)LLVR3	0.2013	NA
			ADPTVESEEAFK2	0.0687979	0.225453
			ADPYTADEGSGEGHK2	0.442026	0.201772
			ADPYVEITGTAGK2	0.213604	0.0653582
			ADQC(UniMod:4)YEDVR2	0.224552	0.176686
			ADQDRLDLEER2	0.264333	0.268177
			ADQDRLDLEER3	0.316313	0.0208222
			ADQEGPGVSSENVPESSSSNIVK3	0.36101	0.604076
			ADQELMTYSHDNIIC(UniMod:4)GITSVSFSK3	0.104386	0.267764
			ADQFLVTDSGR2	0.187612	0.139805
			ADQLDYENFR2	0.252169	0.0977987
			ADQLIQTLR2	0.439424	0.151793
			ADQLTEEQIAEFK2	0.227093	0.198033
			ADQQYEC(UniMod:4)VAEIGEGAYGK2	0.211911	0.0231972
			ADQSFTSPPPR2	0.20861	0.110144
			ADQWNVNYVETSAK2	0.120176	0.0603549
			ADRDESSPYAAMLAAQDVAQR3	0.144931	0.130275
			ADRDITEINNLTAEAIQTPLK3	0.0721629	NA
			ADRDQYELLC(UniMod:4)LDNTR2	0.349979	0.0624072
			ADRDQYELLC(UniMod:4)LDNTR3	0.12671	0.0981896
			ADREEHTQPK2	0.165892	NA
			ADREEHTQPK3	0.277662	0.673688
			ADRENADIIR2	0.275584	0.114021
			ADSAYSSFSTASGDPETR2	0.248602	0.521985
			ADSC(UniMod:4)TNSEGSSQPEEQLK2	0.171333	1.12109
			ADSDLDYLQYR2	0.460498	0.16265
			ADSEQLAR2	0.203794	0.133401
			ADSFVTPDITLNER2	0.342212	0.0884874
			ADSHGELDLAR2	0.205971	0.274518
			ADSHGELDLAR3	0.621978	NA
			ADSIEETATR2	0.446106	0.224721
			ADSISTSNIK2	0.397489	0.0618176
			ADSITPTQSAPK2	0.0978351	NA
			ADSLDC(UniMod:4)SR2	NA	NA
			ADSLDLSELAK2	0.0368641	NA
			ADSLFPVVSAASIFAK2	0.934137	NA
			ADSLQDEINFLK1	0.162322	0.171449
			ADSLQDEINFLK2	0.199383	0.174406
			ADSLQDEINFLK3	0.107965	0.138903
			ADSLSNLVTR2	0.0584041	0.209074
			ADSLTDDINFLR2	NA	NA
			ADSLVEGTSSR2	0.0408878	0.00153325
			ADSPAGLEAAR2	0.136673	0.0843623
			ADSPELDPAHHQSQVSDK3	NA	NA
			ADSSLDLSELAK2	0.245025	NA
			ADSVPNLEPSEESLVTK2	0.11527	NA
			ADSVVVLLC(UniMod:4)R2	0.234148	0.0745179
			ADSWVEK2	0.136767	NA
			ADTAAQALC(UniMod:4)AQC(UniMod:4)AEK2	0.25553	0.348734
			ADTATVVTEENSEASSWR2	0.233611	0.351666
			ADTAWNAVLLR2	0.046392	0.103549
			ADTEVSAAAAR2	0.325772	NA
			ADTEVSAAAARPK2	0.171783	0.358337
			ADTEVSAAAARPK3	0.10697	NA
			ADTFSGLLEYLNPNHK3	NA	0.0681735
			ADTFTEENATPNK2	0.274664	0.0426833
			ADTGIPESFR2	0.170982	0.0751404
			ADTIATIEK2	0.393382	0.0998407
			ADTIDTIEK2	0.186778	0.104781
			ADTLDLPEELPGVK2	0.0746696	0.357835
			ADTLDPALLR2	0.18241	0.0112845
			ADTLDPALLRPGR3	0.146208	0.118124
			ADTLTLEER2	0.114686	0.0189282
			ADTLTLK1	0.185302	0.0326934
			ADTLTLK2	0.132769	0.0569151
			ADTLTPEEC(UniMod:4)QQFK2	0.153566	0.372053
			ADTLTPEEC(UniMod:4)QQFK3	0.982601	0.304217
			ADTNGVIK2	0.48916	0.0913362
			ADTPSLGEGPEK2	0.112294	0.087971
			ADTQTYQPYNK1	0.263271	0.161585
			ADTQTYQPYNK2	0.0327965	0.138252
			ADTSSQGALVFLSK2	0.132468	0.128724
			ADTTSTVTLAPGQEK2	0.292164	0.0941887
			ADTTTGSIAGAPEDER2	0.249139	0.0651232
			ADTTTPTTSAITASR2	0.180284	0.794055
			ADTVGLAC(UniMod:4)EAINR2	0.147643	0.181149
			ADTVNQILHAFDDSK3	0.260343	0.0831854
			ADVAFHFNPR3	0.424144	0.285461
			ADVDAIHEYLLLK3	0.308984	0.417155
			ADVDASLPEVEGGVK2	0.321969	0.319339
			ADVDISVPK1	0.463692	0.434561
			ADVDISVPK2	0.245944	0.329323
			ADVDLIVQDLK2	0.00898485	0.123842
			ADVDLYQVR2	0.074619	0.0922664
			ADVESQFPDWIR2	0.0975996	0.165949
			ADVFHAYLSLLK2	0.323422	0.0429514
			ADVFHAYLSLLK3	0.332915	0.0548787
			ADVGAVPEGSFPSTYK2	0.232886	NA
			ADVHTAELQNSEK2	0.23398	0.207429
			ADVIPVHYYLIPPPTK3	0.218639	0.286148
			ADVIQATGDAIC(UniMod:4)IFR2	0.411015	0.145551
			ADVIQATGDAIC(UniMod:4)IFR3	0.163324	0.0680287
			ADVLFVAPR2	0.137994	0.185092
			ADVLIPEDLK2	0.113507	NA
			ADVLLEPFR2	0.270973	0.240479
			ADVLNDAYDSANRYDELVAGALR3	0.160862	NA
			ADVLSEEAILK2	0.322824	0.0703187
			ADVPEADLSGVDAK2	0.392516	0.0723227
			ADVQLFMADDAYSHHSGVDYADPEK4	0.341236	NA
			ADVQSIIGLQR1	0.0546909	0.206593
			ADVQSIIGLQR2	0.0756134	0.0673878
			ADVQSIIGLQR3	0.156127	0.0605932
			ADVSC(UniMod:4)EPLEEVEK2	0.275899	0.0659143
			ADVSSTGQGVIDK2	0.0532496	0.11666
			ADVTAAFPALGTDQISELIPGK2	0.0570306	NA
			ADVTINLNVR2	0.832834	NA
			ADVTQETDPLC(UniMod:4)AEC(UniMod:4)R2	0.0355596	0.28972
			ADVVANDAGDR2	0.0141238	0.106356
			ADVVELLLSHADC(UniMod:4)DRR4	0.485782	0.27625
			ADVVESWIGEK2	0.163882	0.0761712
			ADVVETLLQTDQSLTEAAK2	0.505593	0.461807
			ADVVETLLQTDQSLTEAAK3	0.257705	0.31799
			ADWLDSIRPQK3	0.851574	NA
			ADWSSLSR2	0.0421	0.0129678
			ADWWTNTAHYNR3	0.566273	0.203281
			ADYAQLLEDMQNAFR3	0.466738	NA
			ADYC(UniMod:4)PEC(UniMod:4)YPDNPANR2	0.269148	0.206204
			ADYDREALLGVQEDVDEYVK3	0.0296936	0.70167
			ADYDTLSLR2	0.629908	NA
			ADYEIASK1	0.363346	0.110968
			ADYEIASK2	0.190356	0.0628528
			ADYFGSC(UniMod:4)VK2	0.229446	0.051662
			ADYFSTVAAVVFLR2	0.844721	0.317353
			ADYFSTVAAVVFLR3	NA	0.540274
			ADYGQLGR2	0.112993	NA
			ADYNLTR2	0.67624	0.0924816
			ADYSLILQR2	0.108359	0.0594322
			ADYSTVPPPSSGSAGGGGGGVVNDAFK2	0.0534723	NA
			ADYVSLEEHSR3	0.269812	NA
			AEAAAGAPGIILR2	0.123339	NA
			AEAAALSPQC(UniMod:4)R2	0.111825	0.0849465
			AEAAEAANR1	0.58221	NA
			AEAAEAANR2	0.382076	0.318673
			AEAALEEESR2	0.0503093	0.192734
			AEAC(UniMod:4)FVNC(UniMod:4)VER2	0.276412	0.0348397
			AEAC(UniMod:4)GTLC(UniMod:4)R2	0.565685	0.198363
			AEADFYQIRPLLDALR3	0.397658	NA
			AEADPQAIPK2	0.3004	0.207912
			AEADVASLNR2	0.310063	0.292496
			AEADVHLK2	0.237036	NA
			AEAEAAAIHGAR2	0.40326	0.255499
			AEAEALYQTK2	NA	NA
			AEAEAQAEELSFPR2	0.159693	0.135362
			AEAEAWYQTK1	0.140977	0.0540162
			AEAEAWYQTK2	0.229028	0.149832
			AEAEGPGAGTAR2	0.0427814	0.157914
			AEAEIELLQHLLR3	NA	NA
			AEAELC(UniMod:4)SEAEETR2	0.35748	0.725127
			AEAELLQQQK1	0.420915	0.344596
			AEAELLQQQK2	0.0661492	0.160069
			AEAENEAEAK2	0.196416	NA
			AEAENNSGVESSGYGSPGPTWDR2	0.214485	0.0124499
			AEAENNSGVESSGYGSPGPTWDR3	0.154464	0.0628004
			AEAERDVLFPGYTHLQR3	0.265059	0.284906
			AEAESWYQTK2	0.802564	0.184832
			AEAETLPSLPITK2	0.307767	0.0627826
			AEAETLYQTK2	0.0111522	NA
			AEAETMYQIK2	0.40839	0.172781
			AEAEYITAK2	0.152572	NA
			AEAGAGSATEFQFR2	0.100289	0.47913
			AEAGAGSATEFQFR3	0.138523	0.726975
			AEAGDNLGALVR2	0.0573631	0.106256
			AEAGEGQK2	0.259552	NA
			AEAGEGQKPSPAQLELR3	0.809596	0.741977
			AEAGGGWEGSASYK2	0.166789	0.133255
			AEAGRPYEYYK2	0.139037	0.41369
			AEALAQISAAFEDLEQALQQR3	NA	NA
			AEALASAIASTK2	0.0944393	0.0298298
			AEALPAASVSQTHESK2	0.0689785	NA
			AEALPAASVSQTHESK3	0.0969676	0.28219
			AEALPLQR2	0.0548472	0.0346083
			AEALSSLHGDDQDSEDEVLTVPEVK3	0.137569	NA
			AEAPEGQGQGPQAAR2	0.0936169	0.32381
			AEAPGTVSSAAEGPK2	0.0409961	0.588014
			AEAPLPSPK1	0.939379	NA
			AEAPLPSPK2	0.335019	0.293298
			AEAPPLQR2	0.0587777	0.0532173
			AEAQANQISLPR2	0.0543841	0.0965541
			AEAQEAEDQQAR2	0.615592	NA
			AEAQEEEASVR2	0.0627653	0.110024
			AEAQEGEPTAK2	0.0435435	0.184102
			AEAQIAAK1	0.185542	0.423077
			AEAQIAAK2	0.125619	0.268801
			AEAQQLR2	0.0251023	0.21093
			AEASFAVSSVC(UniMod:4)EGETSTSNSK2	0.431383	0.233899
			AEASFAVSSVC(UniMod:4)EGETSTSNSK3	0.347996	NA
			AEASGSLGGLTR2	0.222056	NA
			AEASNTAHC(UniMod:4)R2	0.520379	NA
			AEASPIIQPAPATK2	0.0951134	0.0776006
			AEASQLGHK2	0.091113	0.620982
			AEASSNDIAGAR2	0.0553154	0.0749964
			AEASWDSAVHSC(UniMod:4)PQLSK3	0.298337	NA
			AEATASALADADADLEER2	0.162713	0.341072
			AEATDADDPETDNAALR2	0.45749	NA
			AEATTVK1	0.0381243	0.0922064
			AEAVAAVQR2	0.253369	0.270553
			AEAVESAQAGDR2	0.108125	0.0560228
			AEAVESAQAGDRC(UniMod:4)DFTGALIVVPDVSK3	0.225323	0.0714006
			AEAVGEQAR2	0.0345164	0.0403131
			AEAVLHR2	0.0965031	NA
			AEAVVNTVDISER2	0.494676	0.21547
			AEC(UniMod:4)LNPAQPGR2	0.413151	0.0319063
			AEC(UniMod:4)SAEQC(UniMod:4)YK2	0.492246	0.194627
			AEDAREEGYEPDK3	0.143838	0.318458
			AEDAVEAIR2	0.0379337	0.0576098
			AEDAYTSR2	0.0357334	0.086458
			AEDDETLQAK2	0.207476	0.0736593
			AEDDLNEDAEK2	0.169856	0.479194
			AEDDQPLPGVLLSLSGGVFR2	0.367781	NA
			AEDDQPLPGVLLSLSGGVFR3	0.287539	0.368955
			AEDEALLSEDDPIDR2	0.158228	0.2612
			AEDEC(UniMod:4)PSAAAASGAPGSR2	0.200817	NA
			AEDEEELQR2	0.322262	0.232987
			AEDEHLGILGPPIHANVGDK3	0.0941214	NA
			AEDEHLGILGPPIHANVGDK4	0.0752142	NA
			AEDELLDLQDK2	0.0486253	0.0598454
			AEDEVQR1	0.223646	0.325635
			AEDEVQR2	0.0677076	0.146122
			AEDFDHVSR2	0.110438	0.0725393
			AEDFDHVSR3	0.167013	NA
			AEDFLPEAASLSENPESSK2	0.186947	0.231029
			AEDGAAPSPSSETPK2	0.0598844	0.426657
			AEDGAAPSPSSETPKK2	0.549741	NA
			AEDGASLR2	0.0436524	0.423902
			AEDGENYAIK1	0.0984066	0.321329
			AEDGENYAIK2	0.0793255	0.282347
			AEDGHAVAK1	0.812487	NA
			AEDGSVIDYELIDQDAR2	0.149497	0.115852
			AEDGSVIDYELIDQDAR3	0.0861914	0.173755
			AEDGTEDSEEEGK2	0.315725	0.391996
			AEDLAPGDISSFLLTAALYK4	NA	NA
			AEDLNIAPR2	0.0870329	0.149815
			AEDLNSR2	0.28773	NA
			AEDLNTR2	0.16204	NA
			AEDLPLRK2	0.386398	0.195266
			AEDLVPGLVSR2	0.0257812	0.0991045
			AEDNADTLALVFEAPNQEK2	0.0416161	0.112263
			AEDNADTLALVFEAPNQEK3	0.11391	0.0965371
			AEDNADTLALVFEAPNQEK4	0.109385	0.131865
			AEDPEGTTEQETGGSSAPEPLEVIK3	0.156751	0.104141
			AEDSEIQQEQIYQQSR2	0.0200156	0.224169
			AEDSGEYHC(UniMod:4)VYHFVSAPK2	0.469952	NA
			AEDSGEYHC(UniMod:4)VYHFVSAPK3	0.260195	0.205508
			AEDSGEYHC(UniMod:4)VYHFVSAPK4	0.267526	0.166039
			AEDSLLAADETAAK2	0.261344	0.278501
			AEDSNTHR2	0.109807	NA
			AEDSVVYTWSSK2	0.203518	NA
			AEDSYTSQHTSPESEGAPHL3	0.301455	0.117809
			AEDTEHVVIPVC(UniMod:4)LR3	0.175924	0.0634647
			AEDTISILPDDPR2	0.110988	NA
			AEDTSPVIGELWSSDQK2	0.33883	NA
			AEDVSAIEIVGGATR2	0.0966928	0.0536139
			AEDVSAIEIVGGATR3	0.123788	0.0357133
			AEDYEVVK2	0.275593	0.755139
			AEEAAEAPSPAGEK2	0.154606	NA
			AEEAEAQK2	0.131269	NA
			AEEAEELRLDLEDVK3	0.519918	0.362061
			AEEAEGILDPQDSEK2	0.55279	NA
			AEEAPTLR2	0.00823258	0.519694
			AEEAVELLK2	0.348854	0.156037
			AEEDAQR2	0.206749	0.233723
			AEEDEILNR1	0.550846	NA
			AEEDEILNR2	0.520452	0.265859
			AEEDFVSYTPR2	0.199467	NA
			AEEDLSEEEQSQLNQLK2	0.182112	0.408022
			AEEDPAK1	0.0398109	0.0670418
			AEEDSEEAR1	0.0765641	0.42671
			AEEDSEEAR2	0.340054	0.299711
			AEEDSEEAREQK2	0.328465	0.612964
			AEEDSEEAREQK3	0.6099	0.632647
			AEEDTQFNYHR2	0.335281	0.188501
			AEEDTQFNYHR3	0.268205	0.100489
			AEEDVEPEC(UniMod:4)IMEK2	0.45623	0.0773245
			AEEEAGTPGGGVER2	0.0182484	0.19133
			AEEEAGTPGGGVER3	0.72672	NA
			AEEEERVPAEEQPPVR3	0.0792483	0.200078
			AEEEFNIEK2	0.171967	0.12582
			AEEEGYFEAFK2	0.182428	0.197942
			AEEELAVDSVLEPEQEK2	0.309216	0.123635
			AEEELAVDSVLEPEQEK3	NA	NA
			AEEELIK1	0.574041	0.22038
			AEEENRSENSLSAK2	0.0288007	0.120652
			AEEENRSENSLSAK3	0.116137	0.187109
			AEEEQQGTGPGAGTAASK2	0.298804	0.150997
			AEEFEQSR2	NA	0.110381
			AEEGGESEGDASEK2	0.0803747	0.0754636
			AEEGHLIPQSLDLVGLEK3	0.201756	NA
			AEEGNGEEAEPVR2	0.406864	0.275694
			AEEHEESQGPVGTETETINQQLDVFK3	0.0407992	0.530798
			AEEHSVAILLLR2	0.173744	NA
			AEEHSVAILLLR3	0.115523	0.15959
			AEEIDAK1	0.214463	0.324111
			AEEIEQLHEVIEK3	NA	0.656783
			AEEIFSR2	0.201213	NA
			AEEIIIAK2	0.337606	0.469931
			AEEILEK1	0.249596	0.0357006
			AEEILEK2	0.152296	0.163192
			AEEINAEIER2	0.0368795	0.213207
			AEEITIPADVTPEK2	0.314581	0.0456945
			AEEIWQQSVIGDYLAR3	NA	NA
			AEELAAR2	0.277455	0.147921
			AEELALSHYR3	NA	NA
			AEELC(UniMod:4)SQVNEGVR2	0.13153	0.0911159
			AEELENELNHLGK3	0.53568	0.574971
			AEELFLWVPR2	0.307144	0.15449
			AEELGLPILGVLR2	0.759207	0.587049
			AEELGLPILGVLR3	0.589997	0.357338
			AEELGQELK2	0.076101	0.164202
			AEELHYPQGEHR2	0.101122	0.133321
			AEELHYPQGEHR3	0.257908	0.254553
			AEELHYPQGEHR4	0.287838	0.184482
			AEELILK2	0.194308	0.238048
			AEELIQEIQR2	0.117122	0.137467
			AEELLAEEK1	0.380249	0.161655
			AEELLAEEK2	0.586986	0.14306
			AEELQPGFSK2	0.135766	0.238175
			AEELSLPSGVK2	0.216238	0.607499
			AEELSLPSGVKPSIQQTPLTASK3	0.541375	NA
			AEELSNQLATR2	0.251392	NA
			AEELTSQNIQLSNEVTLLR3	0.727246	0.808868
			AEENNSGVESSGYGSPGPTWDR3	0.717891	0.168694
			AEEPGGQAYETPR2	1.29835	0.393347
			AEEPGGQAYETPREEIAR3	0.253284	0.059382
			AEEPGVSDQSVFSSER2	0.0936363	0.118347
			AEEPGVSDQSVFSSER3	0.161565	NA
			AEEPSDLIGPEAPK2	0.169539	0.222647
			AEEPSGADDSPSGTK2	0.177296	0.0625489
			AEEQAVR1	0.307629	NA
			AEEQEPELTSTPNFVVEVTK2	0.115544	0.122304
			AEEQEPELTSTPNFVVEVTK3	0.134365	NA
			AEEQGAPR2	0.364284	NA
			AEEQPMAPEPEPEPER2	0.182902	NA
			AEEQVAR2	0.0946463	NA
			AEEQVQATR2	0.468034	0.250786
			AEESLTVESTDLNDER2	0.190071	0.0782474
			AEESNSAQTLSHDGGFFNR3	0.110011	NA
			AEETETAAPPPDK2	0.890169	0.0333481
			AEETGHWLWSR3	0.0725245	NA
			AEETPNESVLEK2	0.0354996	0.072156
			AEETQLDHTNLD2	0.23989	NA
			AEETSDSGGDATGEPGAR2	0.578179	NA
			AEEVATFFAK2	0.237353	0.0189318
			AEEVDPNFYSK2	0.344414	0.126395
			AEEVEYYYR2	0.242289	0.0605957
			AEEVINNTK2	0.239333	0.0661023
			AEEVYAQLQK2	0.333684	0.151127
			AEEWANKPK2	0.700622	0.139783
			AEEWGVQYVETSAK2	0.158823	0.185259
			AEEYEFLTPMEEAPK2	0.192088	0.0908813
			AEEYPEEAEEREESTSGFDK3	0.268479	0.265951
			AEFAAPPVDAPDR2	0.132896	0.0353616
			AEFAVANDTGFVDIPQQEK2	0.0356231	0.191274
			AEFEEQNVR2	0.177398	0.227089
			AEFEVHEVYAVDVLVSSGEGK3	0.320544	0.18557
			AEFFADVVPAVR2	0.19388	0.124275
			AEFFADVVPAVR3	0.0730651	0.105352
			AEFGFDLSHIPR3	0.76209	0.15719
			AEFGLLQR2	0.292797	NA
			AEFGPPGPGPGSR2	0.396441	0.0769973
			AEFIVGGK2	0.803633	0.163255
			AEFQSLDSR2	0.110099	NA
			AEFTSPPSLFK2	0.0616714	0.0588265
			AEFTVETR2	0.178514	0.149863
			AEFVSSSK1	0.510832	NA
			AEFVSSSK2	0.0322373	0.686112
			AEFWLDLQPQAK2	0.516947	0.0581642
			AEFYHQPWSQEAVSR3	0.217007	0.156323
			AEGAAQLSEER2	0.0691809	0.0957067
			AEGAENK1	NA	NA
			AEGAGDAK1	0.167023	NA
			AEGAGTEEEGTPK1	0.266797	NA
			AEGAGTEEEGTPK2	0.0291237	0.428827
			AEGAGTEEEGTPKESEPQAAADATEVK2	0.371636	NA
			AEGAPNQGKK2	0.381995	NA
			AEGC(UniMod:4)STEEGSGGR2	0.291978	0.64965
			AEGDAAALNR1	0.152216	0.179949
			AEGDAAALNR2	0.13808	0.0905088
			AEGDGVYTLNDEK2	0.422578	0.393713
			AEGDTLPENPSGTK2	0.508337	NA
			AEGEPQEESPLK2	0.272721	0.540441
			AEGESEAPNPEPR2	0.120819	0.0580322
			AEGFVDALHR2	0.054405	0.0934589
			AEGFVDALHR3	0.0686279	0.085948
			AEGGPSTAAHSAHTVK3	0.0997665	0.298212
			AEGGYFGQIR2	0.26418	0.0461005
			AEGHASSPQPQSEGTC(UniMod:4)K3	0.141032	0.32492
			AEGILDVFQTVK2	0.48332	NA
			AEGILLLVK2	0.178601	0.138236
			AEGLINLSNYSLESGHDQK3	0.456807	NA
			AEGLLDVFQAVK2	0.534555	NA
			AEGLQVGQDAR2	0.0362687	0.18191
			AEGNDHIER2	0.145857	0.380597
			AEGNGPSEQC(UniMod:4)GGTEQK2	0.279794	0.480004
			AEGPDVAVDLPK2	0.398833	0.297436
			AEGPEVDVNLPK1	0.451566	0.378232
			AEGPEVDVNLPK2	0.302771	0.220403
			AEGPEVDVNLPK3	0.351301	0.19026
			AEGPEVSLPK1	0.329224	0.452905
			AEGPEVSLPK2	0.233151	0.267842
			AEGPGLNR2	0.0776572	0.121423
			AEGPGLSK1	0.140646	0.102593
			AEGPGLSK2	0.136618	0.176471
			AEGPGLSR2	0.127465	0.15803
			AEGPQEWVFQEC(UniMod:4)K2	NA	0.230331
			AEGQPVGSALK2	0.124169	0.151834
			AEGQTLVQPSVANR2	0.0930627	0.044107
			AEGQVLVLDGR2	0.620119	0.156383
			AEGSASNSNSELK2	0.362098	0.114891
			AEGSDATLDC(UniMod:4)SR2	0.52771	NA
			AEGSDVANAVLDGADC(UniMod:4)IMLSGETAK3	0.231781	0.252492
			AEGSEAAQLAEIYGK2	0.135716	0.389563
			AEGSEIR1	0.171593	0.180633
			AEGSLHSSPAGPSSSK2	0.379503	0.295925
			AEGSLHSSPAGPSSSK3	0.0412768	0.0907359
			AEGSLPAVVIEIK2	0.15444	NA
			AEGTGLEGAGLEAEAQQR2	0.556958	NA
			AEGTTIAEPDTK2	0.181518	NA
			AEGTTYRDELLTK2	0.491164	0.414058
			AEGTVFTEEDFQK2	0.0364523	0.336771
			AEGVIC(UniMod:4)K1	0.352222	0.452221
			AEGVIC(UniMod:4)K2	0.538263	NA
			AEGVLAAQAR2	0.673249	0.378152
			AEGVLSFLK2	0.117519	0.0412767
			AEGVTALPYFLFK2	0.0450352	NA
			AEGVTQPVSLANK2	0.0854667	0.251163
			AEGVTQPVSLANKPVPTQSTFPSK3	0.376612	NA
			AEGYAEGDLTLYHR3	NA	0.141975
			AEGYEVAHGGR2	0.0539719	0.0846277
			AEGYEVAHGGR3	0.131718	0.219434
			AEHC(UniMod:4)VNTPGSFQC(UniMod:4)YK3	0.132573	0.103028
			AEHDQLLLNYAK1	1.04493	NA
			AEHDQLLLNYAK2	0.129563	0.246605
			AEHDQLLLNYAK3	0.225515	0.0780941
			AEHDSILAEK2	0.176546	0.0765199
			AEHDSILAEK3	0.367542	0.116214
			AEHFATPAVGDSVQPSLVWSSQK3	0.28873	0.125567
			AEHHQDSEDLFK2	0.119692	NA
			AEHHSLAGHLAEALAGPGPVAGVELLEEK4	0.0494378	0.319817
			AEHIPAGK2	0.171686	0.0864366
			AEHNAPLQAK2	NA	0.149649
			AEHQVGEDGFLLK3	0.509362	NA
			AEIAEIQSR2	0.0114549	0.0618808
			AEIAFEDR2	0.201996	NA
			AEIDLVC(UniMod:4)ELAK2	0.0691241	0.0963789
			AEIDMLDIR2	0.606247	0.0442958
			AEIEALAALK2	NA	0.248552
			AEIEELQQR2	0.0309152	0.0658212
			AEIELYLQK2	0.181115	0.347435
			AEIGVIEGDK1	0.681652	NA
			AEIGVIEGDK2	0.0603854	0.208523
			AEIHDLQEEHIK3	0.035599	0.504211
			AEIHTQPSDK2	0.383507	0.479057
			AEIHTQPSDK3	0.427539	NA
			AEIIADK1	0.258382	0.108988
			AEIINHLADLLTDQR3	0.246669	0.149933
			AEIINHLADLLTDQREEILLANK4	0.403127	NA
			AEIINQDLFEQLER2	0.0970352	NA
			AEIINQDLFEQLER3	0.225073	NA
			AEIISLC(UniMod:4)K2	0.187726	0.218385
			AEIITVSDGR2	0.144013	0.174946
			AEILFLK2	0.194777	NA
			AEILHEIAVLELAR3	0.229675	NA
			AEILLQVDESQSIK2	NA	NA
			AEILPASGAEYC(UniMod:4)K2	0.481869	0.314583
			AEILQSSGK2	0.652797	0.405155
			AEILSLESR2	0.0566532	0.159455
			AEILSNWNMFVGSQATNYGEDLTR3	0.0759927	NA
			AEILSPLGR2	0.0351893	0.134752
			AEINILLC(UniMod:4)GDPGTSK2	0.251228	0.050946
			AEINILLC(UniMod:4)GDPGTSK3	0.247455	0.176997
			AEIPAREPLETSEK2	0.200352	NA
			AEIPAREPLETSEK3	0.015983	0.240087
			AEIPEQFGPIR2	0.296653	0.096345
			AEISC(UniMod:4)IDNK1	0.116809	0.177936
			AEISC(UniMod:4)IDNK2	0.158616	0.066712
			AEISC(UniMod:4)TDNQDGTC(UniMod:4)SVSYLPVLPGDYSILVK3	0.159504	NA
			AEISEFAPPHTPVVLVK3	0.538042	0.350189
			AEISFEDR2	0.0839576	0.0780443
			AEISFEDRK2	0.105668	0.214403
			AEISFEDRK3	0.0212301	0.174814
			AEISFVLC(UniMod:4)K2	0.338587	0.126227
			AEISNAIDQYVTGTIGEGEDLVK3	NA	0.116955
			AEISSIQENK2	0.079931	0.0584094
			AEISTTQLR2	0.300399	0.115563
			AEITDAEGLGLK2	0.108554	0.0299703
			AEITFDDHK1	0.197496	NA
			AEITFDDHK2	0.0682303	0.0980196
			AEITFDDHK3	0.0531759	0.0568947
			AEITFDDHKNGSC(UniMod:4)GVSYIAQEPGNYEVSIK3	0.480185	NA
			AEITSQESQISSYEEELLK2	0.153394	0.443114
			AEITSQESQISSYEEELLK3	0.010647	NA
			AEIVAASESR2	0.269625	NA
			AEIVPVTTTVLDDK2	0.0905089	0.102606
			AEIVQVIR2	0.732145	NA
			AEIYALNR2	0.34171	0.653927
			AELAELPLR2	0.332029	0.0420568
			AELAESR1	0.0564962	0.351925
			AELALALLQETPR2	0.106237	0.221261
			AELALALLQETPR3	0.0996661	0.267033
			AELANIER2	0.231603	0.105972
			AELAQETDPLRR3	0.533243	0.126135
			AELATEEFLPVTPILEGFVILR3	0.617886	1.42914
			AELDAAEK1	0.469264	NA
			AELDAAEK2	0.152294	0.0686808
			AELDGTILK2	0.0879959	0.0753721
			AELDQLLSGFGLEDSASSHK3	0.225583	NA
			AELDSEPER2	0.52228	0.254267
			AELDTEHTQK2	0.134345	0.0975621
			AELDTVC(UniMod:4)R2	0.445258	0.099742
			AELEALLSSK2	0.335372	NA
			AELEEQLQK2	0.115358	0.148037
			AELEGLLGK2	0.127344	NA
			AELEGVAVTAPR2	0.215584	0.33667
			AELEIQK1	0.136197	0.217337
			AELEIQK2	0.0478101	0.166443
			AELELELGR2	0.167559	0.114632
			AELEQHLEQEQEFQVNK2	0.423105	0.258777
			AELEQHLEQEQEFQVNK3	0.0989496	0.13888
			AELESEIAELQK2	0.172178	NA
			AELFTQSC(UniMod:4)ADLDK2	0.289523	0.14507
			AELGALPDDFIDSLEK2	0.272968	NA
			AELGEGALHWDLPR3	0.882962	NA
			AELGEYIR2	0.411998	0.137718
			AELGFLESC(UniMod:4)LR2	0.000400082	0.0521476
			AELGSQEGYVPK2	NA	NA
			AELHVLDVR3	0.221191	NA
			AELIAQPELK2	0.0614441	0.0245273
			AELILLK2	0.163337	0.140183
			AELIQYQK2	0.079511	0.0981761
			AELLFQGK1	0.334101	0.092312
			AELLFQGK2	0.269957	0.0587507
			AELLISTVGPEEC(UniMod:4)VVPFLTRPK3	0.265677	0.376661
			AELLLEEAK2	0.197262	0.122332
			AELLLQLLLAK2	0.0156987	0.443233
			AELLPTIK2	0.565127	0.413993
			AELLQGGDSLR2	0.0485047	0.0308593
			AELLQNEAK2	0.133061	0.1504
			AELLVAEAPSK2	0.796697	0.565054
			AELLVEQGR2	0.0681423	0.304857
			AELNEDVSADLEER2	0.178744	0.0937692
			AELNEFLTR2	0.406084	0.0252937
			AELNNEK1	0.232609	NA
			AELNPWPEYINTR2	0.287145	0.0312948
			AELNSDKK2	0.313191	NA
			AELPGTHPLASK2	0.103602	0.229226
			AELPGTHPLASK3	0.130869	0.261475
			AELQAQIAFLQGER2	0.172673	0.069306
			AELQAQIAFLQGER3	0.267119	NA
			AELQAQLAALSTR2	0.266246	0.358121
			AELQAQVAFLQGER2	0.0679377	0.294254
			AELQAQVAFLQGER3	0.486327	0.183232
			AELQISANEEAILK2	0.287118	0.178422
			AELQNVDLFHYSK3	0.308226	0.11652
			AELQPLPGEK2	0.071839	NA
			AELQQEVEK2	0.224553	0.0581924
			AELQTALAHTQQAAR2	0.0758713	0.599959
			AELQTALAHTQQAAR3	0.0750015	0.037895
			AELRDDPIISTHLAK3	0.0450607	0.0802546
			AELRDDPIISTHLAK4	0.112004	0.169747
			AELSEEK1	0.51733	NA
			AELSEEK2	0.167801	NA
			AELSEGK1	0.26148	0.490851
			AELSEGQVR1	0.0957769	0.230264
			AELSEGQVR2	0.135127	0.2237
			AELSQNISAR2	0.103486	0.122668
			AELSSLQTSR2	0.390652	NA
			AELSVIFADKPEK3	0.0596216	NA
			AELSYATQSVR2	0.390451	NA
			AELTLGLR2	0.336381	NA
			AELVEHISQLHALADHAEK4	0.356712	0.813988
			AELVPEQEEAMLPVEESEAAGDGVETK3	0.207098	NA
			AELVPYLLK2	0.309633	0.138897
			AELVVIEDAATPR2	0.0262838	0.178296
			AELVVIEDAATPR3	0.172448	0.968276
			AELYQHLK2	0.185053	NA
			AEMEVLLASK2	0.167253	0.213787
			AENAC(UniMod:4)VPPFTVEVK2	0.188537	0.593523
			AENAC(UniMod:4)VPPFTVEVK3	0.0557635	NA
			AENAGLSSAAGLLR2	0.0348358	0.299797
			AENAGLSSAAGLLR3	0.575744	0.345457
			AENDLNELK2	0.125	0.345445
			AENFFILR2	0.758394	0.0384285
			AENGPGPGVLVLR2	0.0874767	0.233875
			AENGSEEPEEK2	0.461792	0.131559
			AENILLTVLER2	0.212433	0.0252793
			AENISVSTSK2	0.0584356	0.0537807
			AENLGEVLR2	0.181948	NA
			AENLGEVLRGDR3	NA	NA
			AENLLHDHYGGR3	0.728625	NA
			AENLLLDAEANIK3	0.305471	NA
			AENLLLDANLNIK2	0.0160837	0.120914
			AENLQLLTENELHR2	0.25574	NA
			AENLQLLTENELHR3	0.245587	0.239574
			AENLSVPVIGALLR2	0.764708	NA
			AENLVENFLEK2	0.13563	0.213327
			AENNDGIHIILK3	0.144617	0.175765
			AENPAGHGSK2	0.205994	NA
			AENPTNPGPGGSGYWR2	0.329648	NA
			AENQRPAEDSALSPGPLAGAK2	0.139224	0.291173
			AENQRPAEDSALSPGPLAGAK3	0.156397	0.137491
			AENSIC(UniMod:4)VADSNPLPYQNVTNHVGK3	0.202928	0.23422
			AENSQLTER2	0.0400056	0.142839
			AENSSLNLIGK2	0.205502	0.0541979
			AENTHSTGQVDTR2	0.488144	0.462366
			AENTHSTGQVDTR3	0.801762	0.325041
			AENTQEELR2	0.109469	NA
			AENTQFVK1	0.567017	NA
			AENTQFVK2	0.145386	0.30208
			AENYDISPADR1	0.184838	NA
			AENYDISPADR2	0.131469	0.115867
			AEPAAPQAPAK2	0.0667861	0.276314
			AEPATPAEAAQSDR2	0.192678	0.115717
			AEPDESNAR2	0.148059	0.274058
			AEPEDHYFLLTEPPLNTPENR2	0.0602358	0.226309
			AEPEDHYFLLTEPPLNTPENR3	0.123655	0.162638
			AEPEILELESK2	0.364586	NA
			AEPFDDFLFPASSR2	0.104492	NA
			AEPFDDFLFPASSRPSGSETSR3	0.303775	NA
			AEPFFIR2	0.896105	0.0778926
			AEPGEVVAPK2	0.234242	0.0851513
			AEPGFEPADC(UniMod:4)K2	0.286686	0.122328
			AEPGNLAGVR2	0.0853825	0.125815
			AEPHFLSILQHLLLVR3	0.982105	0.98966
			AEPHFLSILQHLLLVR4	0.992501	0.706146
			AEPLNSVAH1	0.34706	0.178883
			AEPLNSVAH2	0.0936903	0.0848417
			AEPLPGGSDAR2	0.0972135	0.159614
			AEPPLNASAGDQEEK2	0.0463406	0.0209009
			AEPPQC(UniMod:4)TSLAWSADGQTLFAGYTDNLVR3	NA	NA
			AEPSADLLVNLSR2	0.0347404	0.364907
			AEPSFYPR2	0.559655	NA
			AEPTQNALPFPHSSAISK3	0.101969	NA
			AEPTVTNILK2	0.354523	NA
			AEPYC(UniMod:4)SVLPGFTFIQHLPLSER3	0.255267	0.229624
			AEQAAVTSEFESYK2	0.236427	0.0987444
			AEQAEADK1	NA	NA
			AEQAEADK2	0.516925	0.634703
			AEQAEADKK2	0.128003	0.0271844
			AEQAIEIGVFPER2	0.432472	0.26281
			AEQALQASQVAENELR2	0.112746	NA
			AEQAPEALPHLSPEALGYFR3	0.255892	0.227647
			AEQDIATLEQSISR2	0.115802	0.0571961
			AEQDIATLEQSISR3	0.268438	0.128344
			AEQDPEAADSGEPQNK2	0.0920477	0.985575
			AEQEEEFISNTLFK2	0.0427398	0.190125
			AEQEEEFISNTLFK3	0.0735983	0.16433
			AEQEEYVQEGIR2	1.17636	0.0312313
			AEQESAR2	0.231996	NA
			AEQESQPTPAQSK2	0.24311	NA
			AEQFLVGTSR2	0.601369	0.0461533
			AEQFYC(UniMod:4)GDTEGK2	0.434581	0.0943862
			AEQFYC(UniMod:4)GDTEGKK2	NA	0.0909431
			AEQFYC(UniMod:4)GDTEGKK3	0.759372	0.319596
			AEQGTVLIGSER2	0.33085	0.128192
			AEQINQAAGEASAVLAK2	0.146678	0.139808
			AEQINQAAGEASAVLAK3	0.505392	0.347885
			AEQLAAEAER2	0.119139	0.0389068
			AEQLAAEAERDQPPR3	0.229739	0.695142
			AEQLASLEAAQR2	0.327892	0.0781928
			AEQLASVQYTLPK2	0.0721411	0.194257
			AEQLGAEGNVDESQK2	0.224438	0.0378878
			AEQLGSLK2	0.257132	0.253903
			AEQLLGQR2	0.224679	0.24058
			AEQLRDEAR2	0.601316	0.157315
			AEQLSQENEK2	0.0702596	0.0203062
			AEQMASVQNAQR2	0.659379	0.103346
			AEQPHTFHPALLQFLVC(UniMod:4)PLSK3	0.784828	NA
			AEQPHTFHPALLQFLVC(UniMod:4)PLSK4	0.0638024	NA
			AEQQQSLLR2	0.0289965	NA
			AEQQQVVQIPQQALR2	NA	0.0231295
			AEQQTADQLLAR2	0.50681	0.113093
			AEQVILVR2	0.187179	0.108775
			AEQVPAHVK2	NA	NA
			AERDPEFAPPSNYFVGQK3	0.00493887	0.0809197
			AERPDVDEK2	0.484761	0.0936408
			AERPETQGAVAEK2	0.0967179	NA
			AERPETQGAVAEK3	0.323233	NA
			AERPFPEEDPGSDGDAR3	0.0218111	NA
			AESAALIEAAK2	0.521299	0.241243
			AESADSLGSEDRDLLYSIDAYR3	0.398526	NA
			AESALTQQAK2	0.235819	0.0604499
			AESC(UniMod:4)GNGNSTGYQIR2	NA	0.125789
			AESDGSLLLESK2	0.129051	0.116325
			AESEC(UniMod:4)ER2	0.155687	NA
			AESEEGPDVLR2	0.70737	0.0128915
			AESEEMETSQAGSK2	0.506942	0.151943
			AESEQLAR2	0.0359519	0.0433316
			AESESDGQAEETADPQSLHSGR3	0.299667	0.0742813
			AESEVANLR2	0.222609	0.0154911
			AESEYTFER2	0.502978	0.160238
			AESFFQTK2	0.182595	0.112033
			AESFNFSSSGR2	0.319574	0.244487
			AESGWFHVEEDR3	0.137593	0.632123
			AESHELTEEDR2	0.251609	0.462122
			AESILAYHQQNVPR3	0.101387	0.0906042
			AESLIFR2	0.131489	0.0846421
			AESLIGVYPEQGDC(UniMod:4)VISK2	0.302811	0.229175
			AESLIGVYPEQGDC(UniMod:4)VISK3	0.0253847	0.307982
			AESLNGNPLFSK2	0.349488	NA
			AESLQQEVEALK2	0.0167283	0.0866972
			AESLQVTR2	0.181671	0.0655276
			AESPDFPYLNTLLR2	NA	NA
			AESPEEVAC(UniMod:4)R2	0.052962	0.14905
			AESPEMEVNLPK2	0.054879	0.307825
			AESPSVQTEEK2	0.429291	0.211778
			AESPVFVQTDK2	0.310249	0.560567
			AESPVFVQTDKPIYK3	0.193575	0.0920107
			AESQLLEC(UniMod:4)K2	0.204383	0.139881
			AESQNVAEESELETQK2	0.0284866	0.290728
			AESSFSEEEEEK2	0.100776	0.20924
			AESSQNSPPVPNK2	0.167513	NA
			AESTANAGQSDNR2	0.104455	0.449104
			AESTEQEPSAPK2	0.124777	0.0564072
			AESTLEPK2	0.192046	0.431974
			AESTPEIAEQR2	0.204883	0.0119061
			AESVIDGYSDEK2	0.0828989	0.155564
			AESVQGGETR2	0.0272948	0.160271
			AETAANR1	0.322823	NA
			AETAANR2	0.400994	NA
			AETAVDLADGEERS2	0.0950853	0.320831
			AETDHLFDLSR3	0.120076	0.172539
			AETEC(UniMod:4)QSQEYSILLSIK3	NA	NA
			AETEEAEEPEEDGEDNASGSASK2	0.118801	NA
			AETEEAEEPEEDGEDNASGSASK3	0.203939	0.438565
			AETEEGPDVLR2	0.523911	0.0984305
			AETEEIPK2	NA	0.117207
			AETEQGEQQR2	0.170312	0.622278
			AETEQQC(UniMod:4)LC(UniMod:4)LK2	0.302203	0.0629211
			AETESAVAGPQGR2	0.175447	NA
			AETESLQQR2	0.0376957	0.183773
			AETETSPGHAPDR2	0.474125	NA
			AETETSPGHAPDR3	0.542768	NA
			AETETVQDGTEK2	0.0570187	0.156268
			AETFGGYDSVGSPSK2	0.667347	NA
			AETFLELLR2	0.210984	0.157929
			AETFTFHSDIC(UniMod:4)TLPEK2	0.28442	0.144562
			AETFTFHSDIC(UniMod:4)TLPEK3	0.268039	0.174429
			AETHSSSTPVQHPIK3	0.13068	0.466897
			AETHSSSTPVQHPIK4	0.413176	0.680948
			AETIGEK1	0.421786	NA
			AETLAGATVDDTDGSSGTR2	0.235236	0.142703
			AETLASSLQEDLAHTR3	NA	0.214194
			AETLGGNPEPC(UniMod:4)SETEPSQK2	0.373501	0.429503
			AETLGGNPEPC(UniMod:4)SETEPSQK3	0.582671	0.182004
			AETLMTVTDPVHDIAFAPNLGR3	0.611611	NA
			AETLVTLDFTSR2	NA	0.0974635
			AETLVTR2	0.081669	NA
			AETPAPVAR2	0.123487	NA
			AETPGPQIK1	0.152919	0.383214
			AETPGPQIK2	0.0781775	0.130904
			AETQSQPHVLSAELLTPGVQGVR3	0.150556	0.180374
			AETSLGIPSPTEISAEVK2	0.0372426	0.114422
			AETSPPPVAAK2	0.0862828	0.347738
			AETSPPPVFPK2	0.00103566	0.38525
			AETVAAPVTVR2	0.524594	0.0211107
			AETVQAALEEAQR2	0.234408	0.136688
			AETVQAALEEAQR3	0.736	0.264281
			AEVAAAAAHR2	0.136307	0.521658
			AEVAAEFLNDR2	0.0278384	0.19326
			AEVAAGDHPTDAEMK3	NA	0.125496
			AEVAAIYEPPQIGTQNSLELLEDPK3	0.0525344	NA
			AEVAELLTHSGDFLVR3	0.119141	0.0405938
			AEVC(UniMod:4)ADC(UniMod:4)SAPDPGWASISR2	0.538262	0.217773
			AEVDDVIQVR2	0.607205	0.122493
			AEVDGSLSDSHVSPPAK3	NA	NA
			AEVDLQGIK1	0.180116	0.208313
			AEVDLQGIK2	0.233226	0.067391
			AEVDVADELLENLAK2	NA	NA
			AEVEENQK1	0.405812	0.445665
			AEVEENQK2	0.375218	0.4713
			AEVELVVQEK2	0.0977818	0.248539
			AEVEQAYAK2	0.156279	0.129016
			AEVEQETVLDPEGEK2	0.198852	0.119099
			AEVEQVELPDGK2	0.229254	0.17904
			AEVGQEGEAGQFDGEK2	0.358857	0.616187
			AEVGVPAEFGIWTR2	0.0447753	0.0992127
			AEVGVPAEFGIWTR3	0.0493422	0.101558
			AEVHHAEL1	0.65827	0.649789
			AEVHHAEL2	0.270712	0.0468143
			AEVIMNYHVGETVLSLQK3	NA	0.263372
			AEVLDDGLPEDVLFGNLDLLPPSGK3	0.118198	0.0234191
			AEVLDSTK1	0.131477	0.191671
			AEVLDSTK2	0.205772	0.0447755
			AEVLQSTQR2	0.0447548	0.167629
			AEVLSEEPILK2	0.142927	0.133326
			AEVLSFILEDVR3	NA	NA
			AEVNSSGK2	0.256063	NA
			AEVPAALEK2	0.136778	0.231678
			AEVPVTIVVNGHSEGSALVR3	0.171807	0.309352
			AEVQHQLHVAVGSLQESILAQVQR3	0.135631	0.114359
			AEVQHQLHVAVGSLQESILAQVQR4	0.152354	0.529262
			AEVRPYENTNHK3	0.328656	0.111248
			AEVSELK1	0.283612	0.304746
			AEVSELK2	0.0922299	0.338762
			AEVSELPNVVR2	0.0719335	0.0921795
			AEVSIQNNK1	0.148334	0.10776
			AEVSIQNNK2	0.0397965	0.169887
			AEVSQPR2	0.0630766	0.147426
			AEVTAFTNSIDAELR2	0.204807	0.118406
			AEVTEAAR1	0.217189	NA
			AEVTEAAR2	0.154064	0.0387083
			AEVTEEVEDGKEEDEEEEAENALPIPANK3	0.50029	0.34824
			AEVTLDGVWPTDK2	0.813437	0.288702
			AEVTPSQDGNR2	0.0956568	0.0930774
			AEVVDEIAAK1	0.750695	0.36625
[truncated: 136,105 more rows]

## Sheet: Fig3
Figure 3b-e		Figure 3f
see Supplementary Data 4		See Supplementary Data 1

## Sheet: Fig4
Figure 4a		Figure 4b		Figure 4c
See Supplementary Data 1		See Supplementary Data 1		Implanted PDAC line	% Macrophages of CD45+ cells	% Neutrophils of CD45+ cells
				8442	0.6	9.91
				8442	9.38	67.7
				8442	8.87	60.13
				8513	18.52	0.21
				8513	16.09	0.07
				8513	35.25	0.39
				8661	3.67	68.84
				8661	5.5	68.1
				8661	5.96	41.91
				8661	4.16	18.79
				8661	9.69	41.12
				9091	35.11	1.39
				9091	59.52	4.21
				9091	29.1	9.6
				9091	17	2.69

## Sheet: Fig5
Figure 5a		Figure 5b									Figure 5c		Figure 5d							Figure 5e
See Supplementary Data 4		Matrisome category	Protein groups - total	Protein groups - classical	Protein groups - mesenchymal	Protein abundance (intensities) - classical	Protein abundance (intensities) - mesenchymal	Protein abundance (relative) - classical	Protein abundance (relative) - mesenchymal		See Supplementary Data 2		Protein group	Gene name	Z-score 8442	Z-score 8661	Z-score 8513	Z-score 9091		See Supplementary Data 4
		Collagens	30	21	29	46749076	677576442	0.00938953	0.0915081				Q9QUR8	Sema7a	-0.692068	-1.02018	0.771283	0.94096
		ECM-affiliated Proteins	55	50	53	1579859004	1537838483	0.317314	0.207688				Q62009-2;Q62009-5	Postn	1.06449	0.637159	-0.770002	-0.931652
		ECM Glycoproteins	107	92	97	414971615	1182550941	0.0833468	0.159706				P50404	Sftpd	0.677872	0.948285	-0.413671	-1.21249
		ECM Regulators	126	110	114	421166823	892237458	0.0845911	0.120499				O35206	Col15a1	-0.788951	-0.939582	0.884651	0.843881
		Proteoglycans	14	13	11	22093790	66893595	0.00443753	0.00903412				Q05793	Hspg2	-0.796705	-0.838538	1.2208	0.414443
		Secreted Factors	73	59	67	2494012545	3047452747	0.500921	0.411565				Q8VCC9	Spon1	1.29344	0.277585	-0.696406	-0.874623
													P97429	Anxa4	1.04785	0.42059	-0.16547	-1.30297
													E9PZ16	Hspg2	-0.693239	-0.958402	1.17	0.481636
													P82198	Tgfbi	-0.676298	-0.630824	-0.149683	1.4568
													Q61702	Itih1	1.0713	0.625316	-0.953326	-0.743286
													Q9R0B9	Plod2	-0.484493	-0.903196	1.39622	-0.00853105
													Q61554	Fbn1	-1.07438	-0.578622	1.09548	0.55752
													Q66K08	Cilp	0.145219	-1.45469	0.706926	0.602542
													Q99KC8	Vwa5a	-0.312591	-1.11005	0.137686	1.28496
													Q8K4G1-2	Ltbp4	-0.655105	-1.05057	0.773905	0.931774
													P11087	Col1a1	-0.869605	-0.857389	0.956823	0.770171
													Q04857	Col6a1	-0.356804	-1.10593	0.192935	1.2698
													P97927	Lama4	-0.453536	-0.897978	-0.0572661	1.40878
													Q9JK53	Prelp	-1.34423	-0.0899104	0.43726	0.99688
													O08746	Matn2	-0.0137801	-1.37028	0.405368	0.978688
													Q60675	Lama2	-0.220652	-1.32265	0.697481	0.845825
													P37889	Fbln2	-0.420402	-1.21732	0.806074	0.831648
													Q8BH61	F13a1	0.845698	0.884897	-0.911528	-0.819067
													Q99JG3	Anxa13	0.789009	0.73922	-0.188233	-1.34
													Q62179	Sema4b	0.998932	0.573449	-0.318698	-1.25368
													Q61555	Fbn2	-1.21139	-0.139585	1.22343	0.127539
													Q8CG19	Ltbp1	-1.08062	-0.617255	0.778661	0.919211
													Q8K482	Emilin2	-0.370498	-1.23518	0.647954	0.95772
													Q9Z175	Loxl3	-0.371084	-1.16494	0.364583	1.17144
													A0A571BG59;A0A5F8MPH8	Tnxb	-1.07391	-0.6281	0.807521	0.894491
													A2ASQ1-2	Agrn	0.767826	0.927764	-0.610957	-1.08463
													P54320	Eln	-0.684029	-0.928484	1.23633	0.376186
													P97873	Loxl1	-0.393782	-1.2226	0.95623	0.660154
													P08122	Col4a2	-1.40908	0.0877378	0.919341	0.402002
													Q61703	Itih2	1.1423	0.532859	-0.901348	-0.773811
													Q640N1	Aebp1	-1.10511	-0.575203	0.705744	0.974573
													P15655	Fgf2	-0.776881	-0.944333	0.752433	0.968781
													P21460	Cst3	-0.131583	-1.30978	0.382763	1.0586
													P17125	Tgfb3	-1.06192	-0.642477	0.792805	0.911595
													G3UXC7	Adamtsl3	-0.528544	-1.07909	1.1671	0.440537
													P97290	Serping1	-1.10073	-0.317854	1.29289	0.125696
													Q9QZF2	Gpc1	-0.895255	-0.812402	1.05442	0.653239
													Q07079	Igfbp5	0.735631	0.945658	-1.11561	-0.565678
													P27005	S100a8	1.06971	0.633789	-0.812432	-0.891064
													O88207	Col5a1	-0.897369	-0.830949	0.937341	0.790977
													P11276	Fn1	-0.418057	-1.14176	1.17049	0.389322
													P07214	Sparc	-0.628738	-0.920272	0.246267	1.30274
													Q62059	Vcan	-0.753981	-0.960721	0.995963	0.718739
													O70326	Grem1	-0.783482	-0.944083	0.827578	0.899987
													P07091	S100a4	-0.333652	-1.26662	0.755995	0.844282
													P21981	Tgm2	-0.933781	-0.63542	1.28114	0.288064
													E9PYH0;G3XA35	Vcan	-0.168341	-1.34896	0.779292	0.738013
													P28301	Lox	-0.711371	-0.947069	0.496204	1.16224
													Q99K41	Emilin1	-1.2151	-0.424023	0.80609	0.833036
													P10923	Spp1	0.132723	-1.40478	0.952196	0.319858
													P70124	Serpinb5	0.621828	0.7774	0.0180418	-1.41727
													Q60715	P4ha1	-0.960269	-0.762729	0.784796	0.938202
													Q61398	Pcolce	-0.292529	-1.22152	0.385459	1.12859
													P19324	Serpinh1	-1.13222	-0.321396	0.198461	1.25515
													P12032	Timp1	-0.30525	-1.16121	0.241728	1.22473
													Q8K4G1	Ltbp4	-1.0032	-0.679323	0.599741	1.08278
													Q60997;Q60997-3;Q60997-4	Dmbt1	-0.822692	-0.903465	0.77056	0.955597
													Q9R118	Htra1	-0.4774	-1.0714	0.313525	1.23527
													P97430	Slpi	-0.419387	-1.21544	0.744972	0.889854
													P20918	Plg	-1.44525	0.183117	0.832585	0.429551
													O08573-2	Lgals9	0.647363	0.852209	-0.145508	-1.35406
													E9QNQ3	Ltbp2	-0.929224	-0.74326	0.531689	1.1408
													P17515	Cxcl10	-0.493274	-1.04395	0.276015	1.26121
													Q62356	Fstl1	-0.172189	-1.19428	0.130777	1.23569
													Q8CG19-3	Ltbp1	-1.37491	-0.101823	0.671693	0.805039
													Q99JR5	Tinagl1	0.675478	0.955517	-0.427785	-1.20321
													P47879	Igfbp4	-1.37424	-0.0886087	0.6017	0.861147
													P18340	Cxcl9	-0.113112	-1.28865	0.286075	1.11569
													Q8BPB5	Efemp1	-1.04186	-0.598152	0.494482	1.14553
													P62818	S100a3	-0.778981	-0.806907	1.28517	0.300721
													Q61247	Serpinf2	-0.224109	-1.24315	1.13855	0.328704
													P43137	Reg1	-1.29116	-0.288881	0.814356	0.765686
													Q08731	Reg2	-1.38367	-0.0840613	0.759218	0.708511
													Q8C6K9	Col6a6	-0.935873	-0.678877	0.383371	1.23138
													Q00780	Col8a1	-1.02154	-0.689078	0.759058	0.951558
													Q01149	Col1a2	-0.777287	-0.920808	1.07945	0.618643
													P08121	Col3a1	-1.34195	-0.18428	0.746784	0.779443
													Q9CQ52	Cela3b	-1.40004	-0.0335796	0.642201	0.791417
													Q61704	Itih3	0.851645	0.857048	-1.05479	-0.653903
													Q60716-2	P4ha2	-0.56025	-0.883554	1.37885	0.0649512
													P41245	Mmp9	0.340653	1.17827	-0.345906	-1.17302
													A0A0G2JGD2	S100a4	-0.0574184	-1.38183	0.880132	0.559117
													F8WIT2	Anxa6	-0.354937	-1.21276	0.488572	1.07913
													P10605	Ctsb	-1.23711	-0.350771	0.586779	1.0011
													P12804	Fgl2	-0.537818	-0.848645	-0.0241983	1.41066
													Q00898	Serpina1e	-0.979821	-0.732541	0.992639	0.719723
													Q792Z0	Prss3	-0.573618	-0.922519	0.156161	1.33998
													Q8K007	Sulf1	-0.788336	-0.747374	1.33387	0.201835
													M0QWP1	Agrn	0.976905	0.617794	-0.354374	-1.24033
													G3UWG6;Q9QUS9	Reg3d	-0.345053	-1.21839	1.07692	0.486526
													P10148	Ccl2	-0.735486	-0.75304	0.11811	1.37042
													P97953	Vegfc	0.286618	-1.47898	0.695213	0.497146
													Q8R4W6	Pcolce2	-0.549712	-1.11734	1.00651	0.660544
													P39876	Timp3	-0.801131	-0.918797	0.727822	0.992106
													Q91X79	Cela1	-0.918272	-0.810522	0.812118	0.916676
													Q9DAV6	Serpinb9b	-0.301903	-1.28405	0.828078	0.75787
													Q8R2Z5	Vwa1	-1.15643	-0.296734	0.217282	1.23588
													O88207-2	Col5a1	-0.644389	-1.05774	0.94418	0.757945
													Q8K419	Lgals4	0.689836	0.657374	0.0959723	-1.44318
													P51670	Ccl9	-0.820289	-0.821581	0.430895	1.21097
													P25085;P25085-2	Il1rn	0.766556	0.707038	-0.0938545	-1.37974
													Q9JLI2	Col5a3	-1.02727	-0.644785	1.09204	0.580008
													Q3U962	Col5a2	-1.19353	-0.402034	1.06326	0.532297
													P01325	Ins1	-1.13724	-0.526179	0.679464	0.983951
													P01326	Ins2	-0.352617	-1.17398	0.355745	1.17085
													O09037	Reg3a	-0.723522	-0.966319	1.08467	0.605166
													P39039	Mbl1	-0.551869	-1.12671	0.746639	0.931936
													A0A2I3BQE1;A0A2I3BRQ1;A2AS37	AI182371	-0.434187	-1.20892	0.827759	0.815352
													P21274	Bmp2	-0.236545	-1.2004	1.20359	0.233355
													Q8VHI5;Q8VHI5-2	Vit	-1.08295	-0.580761	1.06203	0.601689
													Q61508-2	Ecm1	-0.857371	-0.287009	1.44619	-0.301806

## Sheet: Fig6
Figure 6b		Figure 6d									Figure 6e		Figure 6f		Figure 6g
see Supplementary Data 3		Matrisome category	Protein groups - total	Protein groups - classical	Protein groups - mesenchymal	Protein abundance (intensities) - classical	Protein abundance (intensities) - mesenchymal	Protein abundance (relative) - classical	Protein abundance (relative) - mesenchymal		see Supplementary Data 3		see Supplementary Data 3		Gene name	log2 fold change (8513 - 8661)
		Collagens	12	7	12	4554838	50395041	0.0159129	0.0601179						Tnfsf9	-2.07013
		ECM-affiliated Proteins	23	18	19	23521459	14794679	0.0821752	0.0176491						Tgfb1	-0.507852
		ECM Glycoproteins	58	43	51	188964435	544231310	0.660171	0.649232						Mif	0.0801067
		ECM Regulators	57	35	46	53107514	129141310	0.185538	0.154057						Csf1	2.39354
		Proteoglycans	10	5	10	2937231	50714674	0.0102616	0.0604992						Spp1	3.73226
		Secreted Factors	39	27	32	13150151	48992720	0.0459417	0.0584451						Vegfc	4.3004
															Ccl2	5.25854
															Mmp3	-3.99274
															Mmp19	2.70407
															Mmp14.1	3.44143
															Mmp2	4.08872
															Vcan	2.36155
															Loxl1	7.82108
															S100a6	-1.55448
															S100a11	-0.458529
															S100a10	-0.121952
															S100a4	3.56818
															Timp2	3.03054
															Timp1	7.71688

## Sheet: Supplementary Fig1
Supplementary Fig. 1a					Supplementary Fig. 1b
Sample	Met+4 peptides	Aha peptides	Anl peptides		Peptide sequence	Met+4 peptide intensity/ total peptide intensity (stripped sequence)	Aha peptide intensity/ total peptide intensity (stripped sequence)	Anl peptide intensity/ total peptide intensity (stripped sequence)
MetRS* 293T + Met+4	1975				AAAANLCPGDVILAIDGFGTESMTHADAQDR	0.282526	NA	NA
MetRS* 293T + Met+4	2062				AAALEAMK	0.224146	NA	NA
MetRS* 293T + Met+4	1783				AAALEAMKDYTK	0.2367	0.0646252	NA
MetRS* 293T + Aha		781			AAAPAPEEEMDECEQALAAEPK	0.134436	0.0614684	NA
MetRS* 293T + Aha		845			AAAVVGINSETIMKPASISEEELLNLINK	0.369691	NA	NA
MetRS* 293T + Aha		858			AAEMLSQLDLFSRNEDLEEIASTDLK	0.294917	NA	NA
MetRS* 293T + Anl			96		AAGYDLYSAYDYTIPPMEK	0.152595	NA	NA
MetRS* 293T + Anl			110		AAHGVLLQALDEMRADAEAVLAPPEPAQ	0.148543	NA	NA
MetRS* 293T + Anl			59		AAHSEGNTTAGLDMR	0.156947	NA	NA
MetRS* 293T + Met	11	8	9		AALIMQVLQLTADQIAMLPPEQR	0.159884	NA	NA
MetRS* 293T + Met	14	8	5		AALVDLEPGTMDSVR	0.193687	NA	NA
MetRS* 293T + Met	11	9	6		AAMDNSEIAGEK	0.3917	NA	NA
WT 293T + Anl			4		AAMEPIVISAK	0.239943	0.12778	NA
WT 293T + Anl			2		AAQLPNDVVLQIMELCGATR	0.320803	NA	NA
WT 293T + Anl			7		AASDIAMTELPPTHPIR	0.317698	0.13449	NA
					AASDLMSYCEQHAR	0.355873	NA	NA
					AASVFVLYATSCANNFAMK	0.258461	NA	NA
					AAVDAGFVPNDMQVGQTGK	0.155264	0.144169	NA
					AAYNVTLLNFMDPQK	0.264705	NA	NA
					ACLDTAVENMPSLK	0.189108	NA	NA
					ACMLTTATAHDGDVNVISWSR	0.236822	0.0538465	NA
					ADCPTMEAQTTLTTNDIVISK	0.389946	NA	NA
					ADDIDIEAMLEAPYKK	0.4265	NA	NA
					ADEDPIMGFHQMFLLK	0.134198	0.0997658	NA
					ADEEEMLDNLPEAGDSR	0.46111	0.235214	NA
					ADHDFVVQEDFMK	0.128731	NA	NA
					ADIQMPFTCSVTYYGPSGQK	0.459014	NA	NA
					ADMEDLMSSK	0.366716	NA	NA
					ADMGGAATICSAIVSAAK	0.128989	0.0953135	NA
					ADMLCNSQSNDILQHQGSNCGGTSNK	0.339714	0.153329	NA
					ADMVIEAVFEDLSLK	0.34682	NA	NA
					ADRDESSPYAAMLAAQDVAQR	0.192952	0.0284663	NA
					ADSIFTEEGETPAWLEQMIAHTTWR	0.492368	NA	NA
					ADVLDLHEAGGEDFAMDEDGDESIHK	0.0736743	NA	NA
					AEAMDLGKDPNGPTHSSTLFVR	0.700192	NA	NA
					AEAQPVHQAYQMSSFEQPFR	0.309237	NA	NA
					AEASSGDHPTDTEMK	0.274124	NA	NA
					AEASSGDHPTDTEMKEEQK	0.151281	0.056436	NA
					AECLAMLGRYPEAQSVASDILR	0.271153	NA	NA
					AEEDVEPECIMEK	0.228076	0.0488347	NA
					AEKENPGLTQDIIMK	0.188213	NA	NA
					AELEALGMK	0.294255	NA	NA
					AELIMDDDRTVDPLLSK	0.58206	NA	NA
					AELMEISEDKTK	0.225084	0.118533	0.00963082
					AELTALESLIEMGFPR	0.130073	0.153357	NA
					AEMALLMMDEDEDSKK	0.34501	NA	NA
					AENQVLAMR	0.315218	NA	NA
					AEPPQAMNALMR	0.167511	NA	NA
					AESEEMETSQAGSKDK	0.27517	NA	NA
					AEVQNLGGELVVSGVDSAMSLIQAAK	0.547259	0.35265	NA
					AFADALEVIPMALSENSGMNPIQTMTEVR	0.116847	0.0645367	NA
					AFAMIIDK	0.194019	NA	NA
					AFDSGIIPMEFVNK	0.203308	NA	NA
					AFEYNMQIFNELDQAGSTLAR	0.217739	NA	NA
					AFKDIDIEDLEELDPDFIMAK	0.132215	NA	NA
					AFLDEDDMSLEEIKNR	0.501109	NA	NA
					AFMGTPVQK	0.462879	0.177359	NA
					AFMVTDEDIRK	0.290163	NA	NA
					AFPMPGFDEH	0.161575	NA	NA
					AFVHWYVGEGMEEGEFSEAREDMAALEK	0.36354	NA	NA
					AFYPEEISSMVLTK	0.296222	0.246704	0.0774839
					AGADIELGCSTPLMEASQEGHLELVK	0.473336	NA	NA
					AGDLRDTGIFLDLMHLK	0.300489	NA	NA
					AGDMENAENILTVMR	0.166918	NA	NA
					AGEVINQPMMMAAR	0.119662	NA	NA
					AGGFLMK	0.309226	NA	NA
					AGGSASAMLQPLLDNQVGFK	0.223479	0.0565686	NA
					AGKFPSLLTHNENMVAK	0.19486	NA	NA
					AGKPVICATQMLESMIK	0.106638	0.119741	NA
					AGMFVSK	0.592794	NA	NA
					AGQCVIGLQMGTNK	0.243055	NA	NA
					AGQSVIGLQMGTNK	0.27928	0.26169	NA
					AGSEGLQQVVGMK	0.462253	NA	NA
					AHFFLGQCQLEMESYDEAIANLQR	0.202485	NA	NA
					AHFIMDDPAGNSYLQNVYAPEDDPEMK	0.195554	NA	NA
					AHFLDADPGFVHSDGTISHHDMYDYLHLSR	0.21655	NA	NA
					AHLLADMAHISGLVAAK	0.285213	NA	NA
					AHSPVAVQVPGMQNNIADPEELFTK	0.376734	0.331519	NA
					AHSPVQSGLPGMQNLK	0.322327	NA	NA
					AHSSMVGVNLPQK	0.171792	0.0933533	0.00652708
					AIALQPENPMAHFLLGR	0.264355	0.0824991	NA
					AIANLYGPLMALNHMVQQDYFPK	0.218513	0.320343	NA
					AIAVTVQEMVTK	0.22403	NA	NA
					AICTEAGLMALR	0.249035	NA	NA
					AIDMFNK	0.314918	NA	NA
					AIESMEQQLSELK	0.224142	NA	NA
					AIGTEPDSDVLSEIMHSFAK	0.0582528	0.216498	NA
					AILVDLEPGTMDSVR	0.218131	0.025953	0.00374655
					AIMAQLPQEQK	0.321829	NA	NA
					AIMTYVSSFYHAFSGAQK	0.108474	0.0662059	NA
					AINVLLEGNPDTHSWEMVGK	0.378852	NA	NA
					AINVLLEGNPDTHSWEMVGKK	0.136563	0.0345524	NA
					AIPMLVDVLQDTR	0.169441	NA	NA
					AIQAYGMKPHDIFEANDLFENGNMTQVQTTLVALAGLAK	0.193021	NA	NA
					AITGASLADIMAK	0.177981	NA	NA
					AITHLNNNFMFGQK	0.0540406	NA	NA
					AKELDPTNMTYITNQAAVYFEK	0.192105	0.0585175	NA
					AKPQVVVAPVLMSK	0.295482	NA	NA
					ALAETGIAVPSYYNPAAVNPMK	0.245679	0.164133	NA
					ALASGTEASSTDPGAPGGPGGAEGPMAK	0.831987	0.267236	NA
					ALDDMISTLKK	0.106707	NA	NA
					ALDIAENEMPGLMR	0.163663	NA	NA
					ALDLENIMR	0.65258	NA	NA
					ALDMSYDHKPEDEVELAR	0.153973	0.0194067	NA
					ALDTMNFDVIK	0.156408	0.0294346	NA
					ALEAAHGPGQANQEIAAMIDTEFAK	0.361002	NA	NA
					ALEDLAGFKELFQTPGHTEESMTDDK	0.519591	NA	NA
					ALELNMLSLK	0.414579	NA	NA
					ALEMCPSCFQK	0.224046	0.123843	NA
					ALENDPDCRHVIPMNPNTDDLFK	0.234127	0.0441771	NA
					ALFLPPMTLPPHGPAAGGSVAAS	0.574242	NA	NA
					ALGDSSPSQAMQEYIAVVK	0.731063	NA	NA
					ALGDSSPSQAMQEYIAVVKK	0.495049	NA	NA
					ALIEMEK	0.274358	NA	NA
					ALINMSSLPAQDK	0.300352	NA	NA
					ALLAGQAALLQALMELAPASAPAR	0.026667	0.0494716	NA
					ALLDQLMGTAR	0.285199	0.065658	NA
					ALLEMAEEK	0.263692	NA	NA
					ALLLPDYYLVTVMLSGIK	0.312733	NA	NA
					ALMDSLGPEWR	0.268834	0.134654	NA
					ALMLQGVDLLADAVAVTMGPK	0.0982382	0.0558779	0.00980327
					ALMVEWTDEFK	0.286623	NA	NA
					ALQIAMCAPVMVELEGETDPLLIAMK	0.192769	NA	NA
					ALSDHHIYLEGTLLKPNMVTPGHACTQK	0.0759712	0.028427	NA
					ALSEIAGMTLPYDTLDQVR	0.325181	NA	NA
					ALSTMDLQK	0.287512	NA	NA
					ALTVPELTQQMFDAK	0.196955	0.0564829	NA
					ALTVPELTQQMFDAR	0.173104	NA	NA
					ALTVPELTQQMFDSK	0.16101	0.0693319	NA
					ALVEMQDVVAELLR	0.266384	0.0981601	NA
					AMADPEVQQIMSDPAMR	0.0953089	0.0824587	NA
					AMDQEITVNPQFVQK	0.196155	NA	NA
					AMDTPKPAVSDEK	0.221003	NA	NA
					AMDVYQK	0.315702	NA	NA
					AMEALATAEQACKEK	0.117258	0.148941	NA
					AMEAVAAQGK	0.217044	0.116704	NA
					AMEGIFIKPSVEPSAGHDEL	0.2353	NA	NA
					AMEMTWNNMEK	0.433248	NA	NA
					AMEVDERPTEQYSDIGGLDK	0.0954964	0.320649	NA
					AMGIMNSFVNDIFER	0.229704	0.0989074	0.0458297
					AMGPLVLTEVLFNEK	0.256679	0.193517	NA
					AMHTPKPAVGEEK	0.501379	NA	NA
					AMLDQLMGTSR	0.190149	0.0522801	NA
					AMLEAQQEALEELQLESPK	0.413648	NA	NA
					AMMYSGELK	0.673879	NA	NA
					AMNGESLDGR	0.502209	NA	NA
					AMQADISQAAQILSSDPSR	0.252444	0.221105	NA
					AMQDAEVSK	0.255525	0.0962996	NA
					AMQEALAK	0.734133	NA	NA
					AMQGTEVGQTDQTDSTGGPAFLSK	0.291797	NA	NA
					AMQHAEVYYK	0.242567	NA	NA
					AMSTTSISSPQPGK	0.201982	NA	NA
					AMSVEQLTDVLMNEILHGADGTSIK	0.156053	NA	NA
					AMTLMEYLIK	0.121681	NA	NA
					AMVASGSELGK	0.185128	0.156804	NA
					AMVSNAQLDNEK	0.187213	NA	NA
					ANAAAMCAK	0.428605	NA	NA
					ANDGGLAAGAPAMHMASYGPEPCTDNSDSLIAK	0.303651	NA	NA
					ANIVHLMLSSPEQIQK	0.322288	NA	NA
					ANMDGLKK	0.324216	NA	NA
					APEMTNELK	0.453816	NA	NA
					APGFAQMLK	0.233944	0.0457719	NA
					AQCYMDTEQYEEAVRDYEK	0.274464	NA	NA
					AQDQGEKENPMR	0.212035	NA	NA
					AQEACGPLEMDSALSVVQNLEK	0.235813	NA	NA
					AQEQQQQMAELHSK	0.427427	NA	NA
					AQFIGPLVFGGMNLTRDELEWK	0.418256	NA	NA
					AQGLPWSCTMEDVLNFFSDCR	0.252846	NA	NA
					AQGPAGEVYCPSGDKCPLVGSSVPWAFMQGEIATILAGDIK	0.448695	NA	NA
					AQLHDTNMELTDLK	0.49576	NA	NA
					AQMVQEDLEK	0.205608	NA	NA
					AQPYDPNFYDETYDYGGFTMMFDDRR	0.167957	NA	NA
					AQSINITELNLPQLEMLK	0.343931	0.224247	0.0220686
					AQSSQDAVSSMNLFDLGGQYLR	0.262194	NA	NA
					ASADLMSYCEEHAR	0.517265	0.116582	NA
					ASANMDLMR	0.194242	NA	NA
					ASFITPVPGGVGPMTVAMLMQSTVESAK	0.210722	NA	NA
					ASIHEAWTDGKEAMLK	0.251575	0.0630947	NA
					ASMGTLAFDEYGRPFLIIK	0.165051	NA	NA
					ASMQPIQIAEGTGITTR	0.288419	0.231861	NA
					ASPAPGSGHPEGPGAHLDMNSLDR	0.205982	NA	NA
					ASVETLTEMLQSYISEIGR	0.442031	0.122249	NA
					ASVLFDTMQHHLALNR	0.249278	NA	NA
					ASVMLFMK	0.31094	0.0478321	NA
					ASVPTIQDQASAMQLSQCAK	0.195577	0.151395	NA
					ASVSPMDEPVPDSESPIEK	0.461565	NA	NA
					ASYAEQLSMLK	0.361595	NA	NA
					ASYGVEDPEYAVTQLAQTTMR	0.165291	0.179884	NA
					ATANLPSYNMDR	0.329931	NA	NA
					ATAVMPDGQFK	0.176741	0.155267	NA
					ATEDGEEDEEMIESIENLEDLK	0.238391	NA	NA
					ATEDGEEDEEMIESIENLEDLKGHSVR	0.32738	NA	NA
					ATEGMILTNHDHQIR	0.226014	NA	NA
					ATEGMVVADK	0.250078	NA	NA
					ATEMLIFGK	0.230142	NA	NA
					ATESGAQSAPLPMEGVDISPK	0.153249	0.110556	NA
					ATEYIQYMR	0.426405	NA	NA
					ATGEADVEFVTHEDAVAAMSK	0.0896092	NA	NA
					ATLTSLAPEMGEELLGSEGIHSSK	0.556547	NA	NA
					ATLVESSTSGFTPGGGGSSVSMIASR	0.313997	NA	NA
					ATNVVMNYSEIESK	0.261228	0.129518	NA
					ATQFTGATGAIMTTETTK	0.356532	0.246882	NA
					ATVMDVKPVDYR	0.180596	NA	NA
					AVADQVYGDQDMHEVVRK	0.6274	NA	NA
					AVASLPPEQMFELMK	0.181584	NA	NA
					AVAVAMAGALIGSEPGPAEELAK	0.614827	NA	NA
					AVCMLSNTTAVAEAWAR	0.200812	NA	NA
					AVCVEAGMIALR	0.315625	NA	NA
					AVDIPHMDIEALKK	0.089346	NA	NA
					AVDPEDDFQREMSFYR	0.376286	NA	NA
					AVLVDLEPGTMDSVR	0.196458	0.059507	0.00590937
					AVMDHVSDSFLETNVPLLVLIEAAK	0.690949	0.168076	NA
					AVVVGFDPHFSYMK	0.146543	NA	NA
					AWDIAIATMK	0.238333	NA	NA
					AWLPEVMILVCDR	0.40372	NA	NA
					AWMAFMSEAER	0.212897	NA	NA
					AWVPAESAVEELMPR	0.253614	NA	NA
					AYGPGIEPTGNMVK	0.208991	NA	NA
					AYHEQLSVAEITNACFEPANQMVK	0.00899797	0.04839	NA
					AYPYMEGEPEDDVYLK	0.308939	NA	NA
					AYVDDTPAEQMK	0.15505	NA	NA
					CASCPYLGMPAFKPGEK	0.270087	NA	NA
					CAVSDVEMQEHYDEFFEEVFTEMEEK	0.360163	NA	NA
					CDFPIMK	0.18062	NA	NA
					CDKEFMWALK	0.243364	0.0957874	NA
					CELLYEGPPDDEAAMGIK	0.190085	NA	NA
					CFDVKDVQMLQDAISK	0.226477	0.121216	NA
					CFIEEIPDETMVIGNYR	0.231039	NA	NA
					CFQEMLEEEEEHEWFIPAR	0.55461	NA	NA
					CGEEIAVQFVDMVK	0.213308	NA	NA
					CGPMVLDALIK	0.196954	NA	NA
					CIAMCMDR	0.266988	NA	NA
					CIEVMGDGCLNNEHFEELGGILK	0.253003	NA	NA
					CLHMFLQDEIIDK	0.685561	NA	NA
					CMPTFQFFK	0.253492	NA	NA
					CMPTFQFFKK	0.0881638	0.0305613	NA
					CPEALFQPSFLGMESCGIHETTFNSIMK	0.00326525	0.0664529	0.0127884
					CPLVGSNVPWAFMQGEIATILAGDVK	0.373189	NA	NA
					CSASCCEDSQASMK	0.29244	NA	NA
					CSVCSEPIMPEPGRDETVR	0.49124	NA	NA
					CSVLPLSQNQEFMPFVK	0.23579	NA	NA
					CVFEMPNENDK	0.405269	NA	NA
					CVFEMPNENDKLNDMEPSK	0.177159	NA	NA
					CVLNEGMPIYR	0.321904	0.165583	NA
					CVTVFSAPNYCDQMGNK	0.226708	NA	NA
					CYCADVIYPMAVVATAER	0.368725	NA	NA
					CYEMASHLR	0.146363	NA	NA
					CYGFVTMSTAEEATK	0.212481	0.0767495	NA
					CYGFVTMSTSDEATK	0.209237	NA	NA
					DAAHMLQANK	0.420083	NA	NA
					DADNLFEHELGALNMAALLR	0.341118	NA	NA
					DAGLLDEVIQEFHQELVETMR	0.134712	NA	NA
					DAGMQLQGYR	0.277259	NA	NA
					DAGTIAGLNVMR	0.173022	0.139288	NA
					DAINQGMDEELERDEK	0.235567	NA	NA
					DAMEQCHNYNAR	0.451512	NA	NA
					DAMMAMNGK	0.303868	NA	NA
					DAPSLEEVEGHVADGSATEMGTTK	0.0938556	NA	NA
					DAQDAEAAMDGAELDGR	0.388746	NA	NA
					DASLMVTNDGATILK	0.188795	0.0619399	NA
					DAVLLNNIVQNFGMLDLVK	0.322536	NA	NA
					DCEQAENWMAAR	0.216947	NA	NA
					DCMEHAVLPVDGATLAEVMR	0.498524	NA	NA
					DCMSEQQAR	0.468549	NA	NA
					DDAMLLK	0.309942	0.0258645	0.0117395
					DDDIAALVVDNGSGMCK	0.256635	0.0657697	0.0109553
					DDFLHGLQMLK	0.496568	NA	NA
					DDGSSMSFYVRPSPAK	0.519037	NA	NA
					DDIENMVK	0.189611	NA	NA
					DDNMFQIGK	0.23172	NA	NA
					DEAMAIGGHWSPSLDGPDPEKDPSVLIK	0.403159	NA	NA
					DEELDPMDPSSYSDAPR	0.341347	NA	NA
					DELHIVEAEAMNYEGSPIK	0.0023882	0.0599798	0.00839525
					DEPDTNLVALMK	0.166643	NA	NA
					DEPSVAAMVYPFTGDHK	0.509211	NA	NA
					DFLLQQTMLR	0.1469	0.090098	NA
					DFMFQPLDGLK	0.744485	0.386875	NA
					DFMHVLEHECQHHHSK	0.388431	NA	NA
					DFMIQGGDFTRGDGTGGK	0.125124	0.0800224	NA
					DFMIQGGDPTGTGR	0.17587	NA	NA
					DFMVQGGDFSEGNGR	0.224589	NA	NA
					DFNMPLTISSLK	0.186752	NA	NA
					DFTVSAMHGDMDQK	0.261789	NA	NA
					DFVAEPMGEKPVGSLAGIGEVLGKK	0.0788014	NA	NA
					DGALHMIGSLAEILLK	0.20558	NA	NA
					DGALHMIGSLAEILLKK	0.37586	NA	NA
					DGDSVMVLPTIPEEEAK	0.256044	NA	NA
					DGDSVMVLPTIPEEEAKK	0.230915	0.135483	NA
					DGFIDLMELK	0.241119	NA	NA
					DGLEMEKC	0.268833	NA	NA
					DGMDNQGGYGSVGR	0.122163	0.067827	NA
					DGMVSFHDNPEK	0.324705	NA	NA
					DGNDLHMTYK	0.220997	0.150803	NA
					DGQAMLWDLNEGK	0.29351	NA	NA
					DGQMLPGEDEPLHALVTANTMENVK	0.320657	NA	NA
					DGQMLPGEDEPLHALVTANTMENVKK	0.187665	NA	NA
					DGTILCTLMNK	0.295727	NA	NA
					DGVGMVEYLR	0.237336	NA	NA
					DGVGMVEYLRK	0.300273	NA	NA
					DGVREVFEMATR	0.366762	0.0918874	NA
					DGWPAMCIHGDK	0.15463	0.120573	NA
					DHASIQMNVAEVDK	0.210612	NA	NA
					DHASIQMNVAEVDKVTGR	0.152407	0.016693	NA
					DHFEEAMR	0.519651	NA	NA
					DHHFDMINIK	0.251924	0.108542	NA
					DHIMEIFSTYGK	0.219559	0.0968813	NA
					DHMGQLLYQLVQSEK	0.207188	NA	NA
					DHMLIPVSMSELEK	0.189509	NA	NA
					DHPAFAPLYFPMELHR	0.270823	NA	NA
					DHPFGFVAVPTKNPDGTMNLMNWECAIPGK	0.159456	NA	NA
					DHQPCIIFMDEIDAIGGR	0.094346	NA	NA
					DHYEATAMHR	0.303485	0.0950319	NA
					DIELVMSQANVSR	0.304967	NA	NA
					DILKEMFPYEASTPTGISASCR	0.0562425	NA	NA
					DIMTPLVALLK	0.232171	NA	NA
					DISMEIDSPENMMR	0.305704	NA	NA
					DITEEIMSGAR	0.283119	NA	NA
					DKFTDSAIAMNSK	0.222439	NA	NA
					DKLESEMEDAYHEHQANLLR	0.328712	0.151841	NA
					DLAILQCHGELDPMVPVR	0.162019	NA	NA
					DLAMVASDMMVLLK	0.196419	NA	NA
					DLEALMFDR	0.297867	NA	NA
					DLELPDMHMR	0.454709	NA	NA
					DLGVFIPAPMAQGMR	0.452839	NA	NA
					DLIQDQNMDEK	0.171053	NA	NA
					DLIQDQNMDEKGK	0.157802	NA	NA
					DLISHDEMFSDIYK	0.129411	0.0466553	NA
					DLMANATCFR	0.550117	NA	NA
					DLNSQADSLMTSSAFDTSQVKDK	0.243856	NA	NA
					DLNYCFSGMSDHR	0.180872	0.0553577	NA
					DLPQDPVELAMFGLR	0.440714	NA	NA
					DLPQTMDQIQDQFNDLVISDGSSLEDLVVK	0.355656	NA	NA
					DLQGLTVEHAIDSFREGETMILTLK	0.328862	0.117057	NA
					DLQMVNISLR	0.164624	NA	NA
					DLSLLQIQMR	0.283079	NA	NA
					DLSYCLSGMYDHR	0.229815	0.0701324	NA
					DLTDYLMK	0.134545	0.0188994	NA
					DLTSWVTEMK	0.189858	NA	NA
					DLYANTVLSGGTTMYPGIADR	0.00798161	0.0590076	0.0070241
					DMAAPGTSSVPAPTAGNAEK	0.254128	NA	NA
					DMAIATGGAVFGEEGLTLNLEDVQPHDLGK	0.158864	NA	NA
					DMALNIGNEIDAQNPQIK	0.264385	NA	NA
					DMANPTALLLSAVMMLR	0.0545286	0.13981	NA
					DMAQLPETEIAPAK	0.330638	NA	NA
					DMAQLPETEIAPAKDVAPSTVK	0.296502	NA	NA
					DMAQSIYRPSK	0.379251	NA	NA
					DMDDEESWIKEK	0.141127	NA	NA
					DMEALLPLMNMVIYSIDK	0.236912	NA	NA
					DMEALLPLMNMVIYSIDKAK	0.380251	0.0608608	NA
					DMEDPTPVPNIEEVVLPK	0.314303	NA	NA
					DMEESIR	0.356292	NA	NA
					DMELPTEKEVALVK	0.207206	0.133801	NA
					DMESDYSGQGVDQLQR	0.50215	NA	NA
					DMFAFMGSLDTK	0.214619	NA	NA
					DMGTVVLGK	0.142755	NA	NA
					DMIILPEMVGSMVGVYNGK	0.181074	NA	NA
					DMLFQVLALEEPNVR	0.255993	NA	NA
					DMLLANPHELSLLKER	0.421836	NA	NA
					DMQPSMESDMALVK	0.110062	NA	NA
					DMTLPPETNVILTK	0.173977	NA	NA
					DMTMFVTASK	0.725093	NA	NA
					DMTSEQLDDILK	0.214093	NA	NA
					DMVDPVTGDKLTDRDIIVLQR	0.612069	NA	NA
					DMVGIAQTGSGK	0.143828	0.112351	NA
					DMVVDIQR	0.3043	NA	NA
					DMYNDTLNGSTEK	0.371162	0.204321	NA
					DNLAQQSFNMEQANYTIQSLK	0.253372	NA	NA
					DNLAQQSFNMEQANYTIQSLKDTK	0.234595	0.16094	NA
					DNLTLWTSDMQGDGEEQNK	0.218074	NA	NA
					DNMALQR	0.238745	NA	NA
					DNMAQEGVILDDVDSSVCR	0.18067	NA	NA
					DNMAQEGVILDDVDSSVCRDLDVVR	0.327804	NA	NA
					DNMSVILICFPNAPK	0.250118	NA	NA
					DNNGVIGLLEPMKK	0.249363	NA	NA
					DNSTMGYMAAK	0.145507	0.0871026	NA
					DNSTMGYMMAK	0.0631965	0.0367943	NA
					DQDNMQAELNR	0.407424	NA	NA
					DQMLQIQNSTEPDPLLATLEK	0.277362	NA	NA
					DRSDCLGEHLYVMVNAK	0.217577	NA	NA
					DSAWGTSDHSVSQPIMVQR	0.427414	NA	NA
					DSGSFVAFQNIPGSELMSSFAK	0.311168	NA	NA
					DSIIYLTADSPNVMTTFRHDK	0.34419	NA	NA
					DSIVAELDREMSR	0.305734	NA	NA
					DSLLQDGEFSMDLR	0.10759	0.0401378	NA
					DSPHMQDPNQADEEAMTQIIR	0.443006	NA	NA
					DSPLLLQQISAMR	0.197495	NA	NA
					DSTLIMQLLR	0.214107	0.346994	NA
					DTAQQGVVNFPYDDFIQCVMSV	0.331305	NA	NA
					DTMSDQALEALSASLGTR	0.165424	NA	NA
					DVDRIIGLDQVAGMSETALPGAFK	0.411861	NA	NA
					DVESCHDMAALNILK	0.387641	NA	NA
					DVFHMVVEVPR	0.143944	NA	NA
					DVKFPLMLDMYELCTPELQEK	0.301501	NA	NA
					DVMKEMGGHHIVALCVLK	0.24015	NA	NA
					DVQMLQDAISK	0.20592	0.270732	NA
					DVSELTGFPEMLGGR	0.179601	NA	NA
					DYAFVHMER	0.274529	NA	NA
					DYAFVHMERAEDAVEAIR	0.841795	NA	NA
					DYDDMSPR	0.198667	0.10821	NA
					DYEFMWNPHLGYILTCPSNLGTGLR	0.0116296	0.0827284	NA
					DYIAYAHSTIMPR	0.448953	NA	NA
					EAAQAMYIDSYNSR	0.401586	0.115083	NA
					EAATAVEQEKEILLEMIHSIQNSQDMR	0.221875	NA	NA
					EAATLEVERPLPMEVEK	0.194956	NA	NA
					EADSSSDYVNMDFTK	0.286126	NA	NA
					EAEDNIREMLMAR	0.224673	NA	NA
					EAEMEEHREHIK	0.213492	NA	NA
					EAENPEGEEKEAATLEVERPLPMEVEK	0.101209	0.101793	NA
					EAFDEVDMAHR	0.231316	NA	NA
					EAGLAPVPMIIFAK	0.199703	NA	NA
					EAGMFAPTQR	0.313132	NA	NA
					EAGMQPQLQIR	0.226664	0.221782	NA
					EAKPDELMDSK	0.231527	NA	NA
					EAMDPIAELLSQLSGVR	0.468557	NA	NA
					EAMDPIAELLSQLSGVRR	0.210085	0.115733	NA
					EAMEDGEIDGNK	0.0120293	0.544825	NA
					EAMGIYISTLK	0.204355	NA	NA
					EAMNSICQTALSADGK	0.518258	NA	NA
					EANMPLPGYK	0.247149	0.0517451	NA
					EAQAAMEGLNGQDLMGQPISVDWCFVR	0.215146	NA	NA
					EATNDDPWGPSGQLMGEIAK	0.348248	NA	NA
					EATWTMSNITAGR	0.394	NA	NA
					EAVEKEFEPLLNWMKDK	0.286192	0.166009	NA
					ECFYQPMPLK	0.171929	NA	NA
					ECPSDECGAGVFMASHFDR	0.128116	NA	NA
					EDANVFASAMMHALEVLNSQETGPTLPR	0.231392	0.472208	NA
					EDETRYHNEMK	0.142743	NA	NA
					EDFSDMVAEHAAK	0.240409	NA	NA
					EDGVTPYMIFFK	0.153634	NA	NA
					EDLNCQEEEDPMNK	0.191305	0.100456	NA
					EDLNCQEEEDPMNKLK	0.298324	NA	NA
					EDLNGPFLNQLETDPSLDMK	0.440631	NA	NA
					EDLNGPFLNQLETDPSLDMKEQSTR	0.438369	NA	NA
					EDLSGIAEMFK	0.636596	NA	NA
					EDLTEIRDMLLANKVPAAAR	0.196527	0.0916208	NA
					EDMEYALRK	0.355491	NA	NA
					EDMTYAVR	0.169975	NA	NA
					EDMTYAVRK	0.671761	NA	NA
					EEEEILMANKR	0.556733	NA	NA
					EEELKDIQNMNFLLK	0.228166	NA	NA
					EEEMMIR	0.292017	NA	NA
					EEENVGIDITEPLYMQR	0.55173	NA	NA
					EEFTAFLHPEEYDYMK	0.265876	NA	NA
					EEIFGPVMQILK	0.264939	NA	NA
					EEILENWNMFVGSQATNYGEDLTK	0.282554	NA	NA
					EEKDPGMGAMGGMGGGMGGGMF	0.0568635	NA	NA
					EELMFFLWAPELAPLK	0.456123	NA	NA
					EELRGGGGDMAEPSEAGDAPPDDGPPGELGPDGPDGPEEK	0.360547	NA	NA
					EEMQSNVEVVHTYR	0.270355	NA	NA
					EEPVTADVINPMALR	0.278599	NA	NA
					EESLQMQVQDILEQNEALK	0.168348	NA	NA
					EFCQQEVEPMCK	0.201438	0.392412	NA
					EFEFLMR	0.320407	NA	NA
					EFEPLLNWMK	0.291279	NA	NA
					EFETAETLLNSEVHMLLEHR	0.122886	NA	NA
					EFETAETLLNSEVHMLLEHRK	0.20497	NA	NA
					EFLDDLFVFMQK	0.316924	NA	NA
					EFQQYLPVVMGPLMK	0.218783	0.109172	NA
					EFSQSFDAAMK	0.413591	NA	NA
					EGAAHAFAQYNMDQFTPVK	0.161635	NA	NA
					EGALCEENMR	0.182709	NA	NA
					EGCEAIVDTGTSLMVGPVDEVR	0.411598	NA	NA
					EGDALELTCEAIGKPQPVMVTWVR	0.358244	NA	NA
					EGLQNMEAR	0.216079	0.0850323	NA
					EGMDMNYIIQR	0.726154	NA	NA
					EGMNIVEAMER	0.098065	0.171585	0.00530793
					EGNDLYHEMIESGVINLK	0.289801	NA	NA
					EGQDVPLKPDAEYPEWLFEMNLGPPK	0.348666	NA	NA
					EGTIGDMAILGITESFQVK	0.292937	NA	NA
					EGVECEVINMR	0.394518	NA	NA
					EGVNQPAAVVMEDSSPHEALR	0.334551	NA	NA
					EHAPSIIFMDEIDSIGSSR	0.233014	NA	NA
					EHHFGSSGMTLHER	0.180243	NA	NA
					EHMGNVVEALIALTN	0.741953	NA	NA
					EHMQPTHPIR	0.249773	NA	NA
					EHSSLGHADLDALQQNPQPLIFHMEMLK	0.318679	NA	NA
					EIEMASEERPPAQALEIMMGLK	0.163082	NA	NA
					EIGNIISDAMK	0.477271	NA	NA
					EIMLAAK	0.0748805	NA	NA
					EIPIEGLEFMGHGK	0.270318	NA	NA
					EITALAPSTMK	0.238298	0.0770418	NA
					EIYMTFLSSK	0.259331	NA	NA
					EKEIPIEGLEFMGHGK	0.338126	NA	NA
					EKPSYDTETDPSEGLMNVLK	0.325724	NA	NA
					ELAILLGMLDPAEKDEK	0.0976615	0.032338	NA
					ELEDATETADAMNR	0.203551	NA	NA
					ELEDATETADAMNREVSSLK	0.187759	NA	NA
					ELEEAMAGERDK	0.348327	NA	NA
					ELFQTPGHTEESMTDDK	0.347345	NA	NA
					ELFQTPGPSEESMTDEK	0.51114	NA	NA
					ELGDVLFQMAEVHR	0.307961	NA	NA
					ELGENLTDEELQEMIDEADRDGDGEVSEQEFLR	0.418842	NA	NA
					ELGGESNFGDALLDAGESMK	0.4362	NA	NA
					ELIEMLAISR	0.576624	NA	NA
					ELLPVLISAMK	0.18707	NA	NA
					ELLTTMGDRFTDEEVDELYR	0.19212	NA	NA
					ELLTTMGDRFTDEEVDELYREAPIDK	0.223874	0.244492	NA
					ELMLHAADVEALQAAK	0.365374	NA	NA
					ELPDLEDLMK	0.152558	NA	NA
					ELQEGTYVMVAGPSFETVAECR	0.502918	NA	NA
					ELSVLLLEMK	0.296661	NA	NA
					ELTPLQAMMLR	0.199744	NA	NA
					EMANAAQPEESTK	0.30794	NA	NA
					EMAPVPGTTTTTTSVK	0.552835	NA	NA
					EMDEQIR	0.206456	0.106873	NA
					EMDNFLAQMEAK	0.278525	NA	NA
					EMDRETLIDVAR	0.10478	NA	NA
					EMEHNTVCAAGTSPVGEIGEEK	0.613278	NA	NA
					EMENFEAPFHCLAK	0.111814	NA	NA
					EMFEDTVEER	0.26523	0.0694041	NA
					EMFNYAR	0.191468	NA	NA
					EMGGHHIVALCVLK	0.126809	NA	NA
					EMLQQSK	0.198054	0.118297	NA
					EMLSVGLGFLR	0.213379	0.0853226	NA
					EMNEFIHKEQNSLSLLEAR	0.299504	NA	NA
					EMNPALGIDCLHK	0.148536	NA	NA
					EMQDLSEFCSDKPK	0.130816	0.0718493	NA
					EMQDVDLAEVKPLVEK	0.380981	0.204163	NA
					EMQNLSFQDCYSSK	0.176117	NA	NA
					EMQPTHPIR	0.203632	0.0996576	NA
					EMVATQQEMMDAQLR	0.214081	NA	NA
					EMVELPLRHPALFK	0.216652	0.0503162	NA
					EMVLELIRDQGGFR	0.258121	0.0452523	NA
					EMVPEFVVPDLTGFK	0.204298	NA	NA
					EMWTEVPK	0.20021	NA	NA
					ENAEQGEVDMESHR	0.40727	NA	NA
					ENMEAISPLK	0.357277	NA	NA
					ENVIMSQILPCIK	0.201061	NA	NA
					EQADYCVSHMKPYVDGK	0.0980741	NA	NA
					EQEMQECTTQIQYLK	0.246799	0.445338	NA
					EQEPMPTVDSHEPR	0.30534	NA	NA
					EQHPDMSVTR	0.310436	NA	NA
					EQLDNQLDAYMSK	0.293668	NA	NA
					EQLMREEAEQK	0.329737	0.147477	NA
					EQLTPSQIMSLEK	0.656819	NA	NA
					EQLTPSQIMSLEKEIMDK	0.236429	NA	NA
					EQNSALPTSSQDEELMEVVEK	0.344243	NA	NA
					EQPVFAMTGLR	0.431678	NA	NA
					EQQAQVEKEDFSDMVAEHAAK	0.211245	0.10123	NA
					EQSIFGDHRDEEEETHMK	0.227055	NA	NA
					EREHLEMELEK	0.225119	NA	NA
					ERPEISPPSDFEHTIHVGFDAVTGEFTGMPEQWAR	0.467994	NA	NA
					ESAQAIEDLAGFKDPAAGHTEESMTDDK	0.437212	NA	NA
					ESCEVALDMYEHETGR	0.318133	NA	NA
					ESGMNLNPEVEGTLIR	0.35002	NA	NA
					ESLAQTSSTITESLMGISR	0.274771	NA	NA
					ESLQQMAEVTR	0.165322	NA	NA
					ESMIGVSFEEAK	0.451749	NA	NA
					ESVELPLTHPEYYEEMGIKPPK	0.333037	NA	NA
					ESWEMNSEEK	0.161343	NA	NA
					ETFGVNNAVYGIDAMNPSSR	0.440533	NA	NA
					ETIEDVEEMLNNLPGVTSVHSR	0.183855	0.101575	NA
					ETIMNQEK	0.325396	0.597127	NA
					ETLDTMLDGLGR	0.461317	NA	NA
					EVDEQMLNVQNK	0.342231	0.017924	0.00522103
					EVDEQMLSVQSK	0.199635	NA	NA
					EVDMVDITEDFLVQAK	0.235855	NA	NA
					EVEETDEMDQVELVDFDPNQER	0.194707	NA	NA
					EVESMGAHLNAYSTR	0.314178	NA	NA
					EVFEMATR	0.277422	NA	NA
					EVFSMAGVVVR	0.220701	NA	NA
					EVGIEFMDLYSHLVPVYDVEPLEK	0.155495	NA	NA
					EVLDVAAGMIKPGVTTEEIDHAVHLACIAR	0.130764	0.0331696	NA
					EVLLLMQALNTLSTPEEK	0.304292	0.115302	NA
					EVLPLAFLGMHEIADEEK	0.407667	NA	NA
					EVMPLLLAYLK	0.164249	NA	NA
					EVQMGDFVR	0.336745	0.0805219	NA
					EVTSHFQVTLNDIQLQMEQHNER	0.215615	NA	NA
					EVVAGSHELGQDYEHVTMLQER	0.272929	NA	NA
					EVYEGEVTELTPCETENPMGGYGK	0.224453	NA	NA
					EWVESMGGK	0.186694	NA	NA
					EWVSMAGPR	0.291898	NA	NA
					EYFGEFGEIEAIELPMDPK	0.304704	NA	NA
					EYFGGFGEVESIELPMDNKTNK	0.174842	NA	NA
					EYLLDMIPPR	0.456193	NA	NA
					EYWMDPEGEMKPGR	0.279819	NA	NA
					FADFMVK	0.226509	NA	NA
					FAPELLESKPEIVECVMEQLEHMEENLRR	0.228853	NA	NA
					FAQPGSFEYEYAMR	0.159147	0.0942212	NA
					FDDAVVQSDMK	0.193464	0.0757664	NA
					FDGILGMAYPR	0.509173	NA	NA
					FDKDHDVMLFLK	0.394542	NA	NA
					FDLMYAK	0.191662	NA	NA
					FDMELDDLPKEK	0.333248	NA	NA
					FDMIVPILEK	0.389221	NA	NA
					FEAAETLEEAAMR	0.216031	NA	NA
					FEEFQTDMAAHEERVNEVNQFAAK	0.289286	NA	NA
					FEELNMDLFR	0.266846	0.0945749	0.0569136
					FEEMIQQIK	0.191579	NA	NA
					FEMLNAELEENQELANSR	0.322554	NA	NA
					FFDDPMLLELAK	0.186236	0.10373	NA
					FFGNLMDASK	0.240731	NA	NA
					FGAQNEEMLPSILVLLK	0.260322	NA	NA
					FGDPVVQSDMK	0.301651	0.25223	0.100735
					FGDYQCNSAMGISQMLK	0.434324	NA	NA
					FGFGFGNGMK	0.347515	NA	NA
					FGIQAQMVTTDFQK	0.149283	NA	NA
					FGVEQDRMDK	0.0820816	NA	NA
					FGVQMDRVDQSAVGFEYQGK	0.466121	NA	NA
					FGYDTNLFTVVQGEMR	0.217299	NA	NA
					FGYHIIMVEGR	0.142588	NA	NA
					FIQENIFGICPHMTEDNKDLIQGK	0.0365789	0.124515	0.0176948
					FKEQLTPSQIMSLEK	0.0466667	NA	NA
					FKEQLTPSQIMSLEKEIMDK	0.454509	NA	NA
					FKESFAEMNR	0.343955	NA	NA
					FKMPDMHFK	0.288381	NA	NA
					FKMPEMNIK	0.211894	NA	NA
					FLAAGTHLGGTNLDFQMEQYIYK	0.143608	NA	NA
					FLDGNEMTLADCNLLPK	0.415468	0.27284	NA
					FLEESVSMSPEER	0.183753	0.074939	NA
					FLHPEVTETMEK	0.102421	NA	NA
					FLILPDMLK	0.243877	NA	NA
					FLMSLVNQVPK	0.207249	0.164734	NA
					FLQLESLQELMK	0.356489	NA	NA
					FLTLPPVLHLQLMR	0.220774	0.189063	NA
					FLTVMMK	0.153365	NA	NA
					FLVPDHVNMSELIK	0.57277	0.372225	NA
					FMADIDLDPGCTLNK	0.334973	NA	NA
					FMCNLDCQEEPDSCISEK	0.300755	0.118067	NA
					FMEDMMPK	0.473395	NA	NA
					FMELLEPLNERK	0.138755	NA	NA
					FMERDPDELR	0.199881	NA	NA
					FMNPFNMPNLYQK	0.148815	0.135169	NA
					FMQASEDLLK	0.192427	NA	NA
					FMQASEDLLKEHYVDLK	0.0958855	0.099529	NA
					FMQDPMEIFVDDETK	0.137469	NA	NA
					FMQTFVLAPEGSVANK	0.2004	0.0981245	NA
					FMVQTIFAPPNTSDMEAVWK	0.261954	NA	NA
					FNADEFEDMVAEK	0.206754	NA	NA
					FNADEFEDMVAEKR	0.268586	NA	NA
					FPVVAMGVLK	0.333299	NA	NA
					FQGQTCEMCQTCLGVCAEHK	0.455446	NA	NA
					FQMPDQGMTSADDFFQGTK	0.24012	NA	NA
					FQMTQEVVCDECPNVK	0.260012	0.111293	NA
					FQQLVHQMTELCWEK	0.122786	NA	NA
					FRCPEALFQPSFLGMESCGIHETTFNSIMK	0.0254748	0.0666865	0.014161
					FRPDMEEEEAK	0.305446	NA	NA
					FRQDLMNIAGTTLSSK	0.244846	NA	NA
					FRSETITEEELVGLMNK	0.25839	NA	NA
					FSHEEIAMATVTALR	0.198296	0.0999881	NA
					FSMPGFK	0.282851	NA	NA
					FSSALQPGTLLDLLQVEGMK	0.359944	NA	NA
					FSSIQMQLK	0.395257	NA	NA
					FSTQGMGTFNPADYSDSTSTDVCGTK	0.227868	NA	NA
					FTCEMFHPNIYPDGR	0.408974	NA	NA
					FTDSAIAMNSK	0.376786	NA	NA
					FTEYSMTSSVMR	0.206214	NA	NA
					FVAPFNEVIEQMK	0.322398	NA	NA
					FVASKPLEEEEMEVPVLPK	0.332582	NA	NA
					FVCSPDEVMDTIDEGK	0.219402	0.116063	NA
					FVELPGAEMGK	0.261551	NA	NA
					FVFSLVDAMNGK	0.11253	NA	NA
					FVMQEEFSR	0.215863	NA	NA
					FVPQEMGVHTVSVK	0.100204	NA	NA
					FVSAIEGMHPNQEDHETFVDINPLTGIILK	0.312163	NA	NA
					FVVDLSDQVAPTDIEEGMR	0.180902	NA	NA
					FYEQMNGPVAGASR	0.181711	0.106949	NA
					FYTLIPHDFGMK	0.226577	NA	NA
					FYVHNDMFR	0.432496	NA	NA
					GAAAAATGQPGTAPAGTPGAPPLAGMAIVK	0.27682	NA	NA
					GACASHVSTMASFLK	0.10121	0.0529209	NA
					GADCTEDVDECAMANSNPCEHAGK	0.541711	NA	NA
					GADINYANVDGLTALHQACIDDNVDMVK	0.598995	NA	NA
					GAEEMETVIPVDVMR	0.135207	0.0790813	NA
					GAEEMETVIPVDVMRR	0.185585	0.0219541	NA
					GAFFMDEDEEVYK	0.663469	0.212819	NA
					GAFSPFGNIIDLSMDPPR	0.369313	NA	NA
					GAGEMLEDGSER	0.535972	NA	NA
					GAHLTALEMLTAFASHIR	0.283962	NA	NA
					GAILSEEELAAMSPTAAAVAK	0.321709	0.0726822	NA
					GALEMVQMAVEAK	0.307969	NA	NA
					GAQEEEPTDPQLMR	0.361472	NA	NA
					GAVVGIDLGTTNSCVAVMEGK	0.0180998	0.0664146	0.0154461
					GCQDFGWDPCFQPDGYEQTYAEMPK	0.216622	NA	NA
					GDAAVRDELMAAVR	0.315005	NA	NA
					GDAMIMEETGK	0.0362648	NA	NA
					GDDQLSGAQQWMTK	0.557878	NA	NA
					GDITPLMAASSGGYLDIVK	0.431278	NA	NA
					GDMVTLPAGIYHR	0.199977	NA	NA
					GDPTGAGPEASLEPGADSVSMQAFSR	0.195877	NA	NA
					GDQENVHPDVMLVQPR	0.225603	0.299434	NA
					GDSETDLEALFNAVMNPK	0.380072	NA	NA
					GDYPQAMK	0.210516	NA	NA
					GEENLMDAQVK	0.274455	NA	NA
					GEMMDLQHGSLFLQTPK	0.216463	0.0856113	NA
					GEMMDLQHGSLFLR	0.146034	NA	NA
					GETLLSPLVMCGPHGLK	0.26575	NA	NA
					GEVTEMFSYEESNPKDPAAVTESK	0.395118	NA	NA
					GEVYPFGIVGMANK	0.286017	NA	NA
					GFDVFNALDLMENK	0.250343	NA	NA
					GFESPSDNSSAMLLQWHEK	0.238034	0.152522	NA
					GFETVSYLLEGGSMAHEDFCGHTGK	0.333768	NA	NA
					GFEVVYMTEPIDEYCVQQLK	0.32612	NA	NA
					GFGFITFTNPEHASVAMR	0.283793	0.115846	0.0207784
					GFGFVTFSSMAEVDAAMAARPHSIDGR	0.193151	0.0899359	0.0102368
					GFSEEHNTWEPEKNLDCPELISEFMK	0.1487	NA	NA
					GGAEQFMEETER	0.183888	NA	NA
					GGAEVQIFAPDVPQMHVIDHTK	0.170141	NA	NA
					GGDLMAYDR	0.175902	NA	NA
					GGPPGQFHDNANGGQNGTVQEIMIPAGK	0.305496	NA	NA
					GGYFLVDFYAPTAAVESMVEHLSR	0.405381	NA	NA
					GHQMLVK	0.287878	NA	NA
					GHVFEESQVAGTPMFVVK	0.0830471	NA	NA
					GIADVGLMEEVVCNIQK	0.385152	NA	NA
					GIAQMLEK	0.471343	NA	NA
					GIEPTGNMVK	0.178716	NA	NA
					GIGMGNIGPAGMGMEGIGFGINK	0.0986491	0.036036	NA
					GIGMNEPLVDCEGYPR	0.280292	NA	NA
					GILHAEMPCSEEPAHGLQLWVNLR	0.19047	NA	NA
					GIMVLAGDTLPIEVYCHLPVMCEDR	0.392759	NA	NA
					GINLSSGDQNLAPEIGMQEIALHSGEEPHAEEHLK	0.463135	NA	NA
					GINTLVTYDMVPEPK	0.233962	0.116398	NA
					GISDLAQHYLMR	0.195959	NA	NA
					GISQEQMNEFR	0.0957018	0.0894388	NA
					GIYFADMVSK	0.434742	NA	NA
					GLDPERIIGATDSSGELMFLMK	0.211079	NA	NA
					GLEESLGMVAQALNR	0.432149	NA	NA
					GLEFPMTDLDMLSPIHTPQR	0.372454	NA	NA
					GLGCQTLGPHNPTPPPSLDMFAEELAEEELETPTPTQR	0.592671	NA	NA
					GLGHQVATDALVAMEK	0.132214	NA	NA
					GLIPAGTQHSMIATTGK	0.377314	NA	NA
					GLLSDSMTDVPVDTGVAAR	0.236254	0.133252	NA
					GLPWSCSADEVMR	0.194388	NA	NA
					GLRDLEEEIQMLK	0.295264	NA	NA
					GLSSDNKPMVNLDK	0.206737	NA	NA
					GLTMLDHEQVTPEDPGAQFLIR	0.288022	0.101685	NA
					GLVLMSR	0.364711	NA	NA
					GMAFLHTLEPLIPR	0.421195	NA	NA
					GMDGSTNETASSR	0.306597	0.320979	NA
					GMDQGLLGMCPGER	0.191896	NA	NA
					GMDSGFAGGEDEIYNVYDQAWR	0.20845	NA	NA
					GMGEAVQEFVDKEEK	0.327248	NA	NA
					GMGTVEGGDQSNPK	0.163587	0.207959	NA
					GMSLNLEPDNVGVVVFGNDK	0.19416	0.0607718	NA
					GMTSLQCDCTEK	0.236739	NA	NA
					GNAMVEEGHFAAEDVK	0.161038	NA	NA
					GNGPLPLGGSGLMEEMSALLAR	0.308968	NA	NA
					GNSIIMLEALERV	0.296877	0.0480974	NA
					GPAGDATVASEKESVM	0.463915	0.150122	NA
					GPELLNMYVGESER	0.408847	NA	NA
					GPLMMYISK	0.279126	0.0559106	NA
					GPPNPNVEYIPFDEMKER	0.391169	NA	NA
					GPPPPPGDENREMDDPSVGPK	0.42024	NA	NA
					GPQLFHMDPSGTFVQCDAR	0.204809	NA	NA
					GPVSGTEPEPVYSMEAADYR	0.196961	NA	NA
					GQILMPNIGYGSNK	0.298792	NA	NA
					GQLVPLETVLDMLR	0.204335	NA	NA
					GQMQKPFEDASFALR	0.18505	0.113268	NA
					GQQLVMMPNK	0.536683	NA	NA
					GSLNEQIALVLMR	0.399893	NA	NA
					GSNMDFREPTEEER	0.247798	NA	NA
					GSPMEISLPIALSK	0.125584	NA	NA
					GTDDSMTLQSQK	0.491461	0.139362	NA
					GTEGMEPEEGVTVESQPQVK	0.248424	NA	NA
					GTGLDEAMEWLVETLK	0.385685	NA	NA
					GTMTTGHNVADLVVILK	0.199955	NA	NA
					GVAINMVTEEDK	0.300096	NA	NA
					GVAINMVTEEDKR	0.159744	NA	NA
					GVDIVMDPLGGSDTAK	0.170704	NA	NA
					GVDLDQLLDMSYEQLMQLYSAR	0.105398	NA	NA
					GVEEEEEDGEMRE	0.206161	0.0633441	NA
					GVESQGMLLCASIEGINR	0.260159	0.0529779	NA
					GVHCVMSLGVPGPATLAK	0.421661	NA	NA
					GVIDMGNSLIER	0.195673	NA	NA
					GVLMYGPPGTGK	0.244261	0.0680496	NA
					GVLSQAMVMCASSPEK	0.191085	NA	NA
					GVMLAVDAVIAELK	0.21625	0.0990739	NA
					GVMLAVDAVIAELKK	0.217164	0.0391833	0.0317987
					GVSTFMAEMLETASILR	0.260928	NA	NA
					GVVHDDMECSHYMK	0.294401	NA	NA
					GWEEGVAQMSVGQR	0.211886	0.0745186	NA
					GYGFCEYQDQETALSAMR	0.264648	0.0726291	NA
					GYMDLMPFINK	0.314985	NA	NA
					GYTSWAIGLSVADLAESIMK	0.234641	NA	NA
					HAVGDDAQFEMDI	0.373262	NA	NA
					HCECSTDEVNSEDMDAYCR	0.464763	NA	NA
					HDLGHFMLR	0.197473	NA	NA
					HDSSWVEELLMLHR	0.198116	NA	NA
					HEALMSDLSAYGSSIQALR	0.0663481	NA	NA
					HEAMITDLEER	0.187587	0.126618	NA
					HEHQVMLMR	0.051138	NA	NA
					HELAYCLGQMQDAR	0.245219	NA	NA
					HEQEYMEVR	0.520082	NA	NA
					HEYFMHATDK	0.485945	NA	NA
					HFIMQVVCEATQCPDTR	0.177172	0.0685275	NA
					HGLEVIYMIEPIDEYCVQQLKEFEGK	0.137891	0.0465825	0.0417653
					HGSNIEAMSK	0.203021	NA	NA
					HHLGAATPENPEIELLRLELAEMKEK	0.236629	0.197877	NA
					HIMGQNVADYMR	0.124152	NA	NA
					HISQISVAEDDDESLLGHLMIVGK	0.0238087	0.139429	NA
					HISQISVAEDDDESLLGHLMIVGKK	0.183228	0.0729217	NA
					HLAPPGLHPVPGGVFPVPPAAVVLMK	0.20861	NA	NA
					HLEFMNQLKK	0.352921	NA	NA
					HLHSIMVLK	0.257088	NA	NA
					HLMLPDFDLLEDIESK	0.0724674	0.0544522	NA
					HMAAASAECQNYAK	0.332664	NA	NA
					HMESLSQSK	0.317605	NA	NA
					HMMAFIEQEANEK	0.405409	NA	NA
					HMSEFMECNLNELVK	0.122256	NA	NA
					HMSVSSIK	0.205832	NA	NA
					HMYVFGDFK	0.242573	NA	NA
					HNMDIGTWDNKGPVAK	0.383399	0.434581	NA
					HNMSGGEFQGK	0.477666	NA	NA
					HPESNTAGMDIFAK	0.225296	0.0814178	NA
					HPNEICVPMSVEFEELLK	0.153177	NA	NA
					HPTPTMLSIQK	0.382728	NA	NA
					HQEAEMAQNAVR	0.347897	NA	NA
					HQGVMVGMGQK	0.214058	0.127759	0.0172867
					HSNALVDVLPPEADSSIMMLTSDQKPDVMYADIGGMDIQK	0.16627	NA	NA
					HSQDLAFLSMLNDIAAVPATAMPFR	0.115575	NA	NA
					HSTPHAAFQPNSQIGEEMSQNSFIK	0.148849	0.121244	NA
					HTIVDILTMK	0.731521	NA	NA
					HTNYTMEHIR	0.216261	NA	NA
					HTQENCETWGVNGETGTLVDMK	0.185738	NA	NA
					HVDAHATLNDGVVVQVMGLLSNNNQALR	0.273953	NA	NA
					HVDAHATLSDGVVVQVMGLLSNSGQPERK	0.348446	NA	NA
					HVGMAVAGLLADAR	0.109239	NA	NA
					HVIPMNPNTDDLFK	0.271439	0.050473	NA
					HVMDVVDEELSK	0.327652	NA	NA
					HWPFMVVNDAGRPK	0.266179	0.130316	0.0785685
					HYAMQEAK	0.226985	NA	NA
					HYGPGWVSMANAGK	0.238996	NA	NA
					IADFLNSFDMSCR	0.194102	NA	NA
					IAEENIMK	0.179666	NA	NA
					IAGYVTHLMK	0.166452	NA	NA
					IAHIMGPPDR	0.177415	0.0324754	NA
					IAMENDDGRTEEEK	0.121625	NA	NA
					IANAIMK	0.282247	NA	NA
					IAPPEAPVTGYMFGK	0.201265	NA	NA
					IAPSHTMIPPATYSVALLAPK	0.324949	NA	NA
					IAQATDRSDPLMDTLSSMNR	0.438707	NA	NA
					IASQELGPAVDKDKEALMEEILK	0.346584	NA	NA
					IAVYSCPFDGMITETK	0.197043	0.0667724	NA
					ICANHYITPMMELKPNAGSDR	0.0200431	NA	NA
					ICEDSAEILDSDVLDRPLNIMIPK	0.274022	0.192638	NA
					ICEEQEQALQEMGLHLSQSK	0.473429	NA	NA
					ICLEDNVLMSGVK	0.327318	0.155763	NA
					IDDMTAAPMDVR	0.271493	NA	NA
					IDGPVISESTPIAETIMASSNESLVVNR	0.272224	NA	NA
					IDINMSGFNETDDLK	0.281796	0.158339	NA
					IDSNLDELSMGLGR	0.239087	NA	NA
					IDYGEYMDK	0.201651	NA	NA
					IEAMDPATVEQQEHWFEK	0.483465	NA	NA
					IEDLGAAMEEALILDNK	0.272466	NA	NA
					IEEAMDGSETPQLFTVLPEK	0.177913	0.0580851	NA
					IEEAMDGSETPQLFTVLPEKR	0.205322	NA	NA
					IEEDSEVLMMIK	0.122954	NA	NA
					IEEMAEQER	0.424306	NA	NA
					IEFPMPNEEAR	0.233819	0.253019	NA
					IEHDVVMK	0.460024	NA	NA
					IENLCAMGFDR	0.216435	NA	NA
					IENLELMSQHGCNAWK	0.300269	NA	NA
					IENLSNLHQLQMLELGSNR	0.225001	0.0389671	NA
					IEPREPNLEPMVEK	0.362238	NA	NA
					IEQAMDLVK	0.480065	NA	NA
					IESDVQEPTEPEDDLDIMLGNK	0.408801	NA	NA
					IESDVQEPTEPEDDLDIMLGNKK	0.377783	NA	NA
					IESILMSLPLTAR	0.286879	NA	NA
					IETIEVMEDR	0.252947	NA	NA
					IEVIEIMTDR	0.18432	0.0361257	0.00595124
					IEVIEIMTDRGSGK	0.192639	0.126261	NA
					IEWDYECEPGMVK	0.313374	NA	NA
					IEYNESMK	0.386715	NA	NA
					IFEFQLMPALVSMLK	0.13657	NA	NA
					IFEGMPVTFTCR	0.429375	NA	NA
					IFGESIMIGVKPCIDK	0.396369	NA	NA
					IFGGLDMLAEK	0.277121	NA	NA
					IFGLLMGTLQK	0.257768	0.0659459	NA
					IFGSIPMQACQQK	0.229303	NA	NA
					IFSIIAEGEMHEAIK	0.369381	NA	NA
					IFVNDDRHVMAK	0.115536	0.0807186	NA
					IGAFGYMECSAK	0.261468	0.158728	NA
					IGEHTPSALAIMENANVLAR	0.0165179	0.0846379	0.00926167
					IGEMPLTDSILCDGLTDAFHNCHMGITAENVAK	0.167245	NA	NA
					IGGFTCLCMPGFK	0.561559	NA	NA
					IGLINDMVR	0.333377	NA	NA
					IGQPTLLLYVDAGPETMTQR	0.167016	0.30117	NA
					IGTVMTFL	0.60101	NA	NA
					IGVDLIMK	0.158453	NA	NA
					IGVSSDSGSINPMSEGFK	0.311601	0.145311	NA
					IHEATGMPAGK	0.252213	NA	NA
					IHMGSCAENTAK	0.104317	NA	NA
					IHPMAYQLQLQAASNFK	0.245481	NA	NA
					IHPVSTMVK	0.215247	NA	NA
					IHVYGYSMAYGPAQHAISTEK	0.22488	NA	NA
					IIATVLMTEDIK	0.230223	NA	NA
					IIDETMAQLQDLK	0.317658	NA	NA
					IIDGLLVMR	0.239767	NA	NA
					IIGATDSCGDLMFLMK	0.222924	NA	NA
					IIGATDSSGELMFLMK	0.205312	0.0844394	NA
					IIMPPSALDQLSR	0.469077	NA	NA
					IINPMGLLVEELKK	0.266466	NA	NA
					IIPGFMCQGGDFTR	0.270795	0.106083	NA
					IIPQFMCQGGDFTNHNGTGGK	0.188321	NA	NA
					IIVEGGGAVAALQAMK	0.274744	0.0517605	NA
					IKPHLMSQELPEDWDKQPVK	0.0309777	0.101085	NA
					IKPVLMMNK	0.2631	NA	NA
					ILALEADMTK	0.758107	NA	NA
					ILASPVELALVVMK	0.253041	NA	NA
					ILDHLTMIDNK	0.629272	NA	NA
					ILGSGISSSSVLHGMVFK	0.216419	NA	NA
					ILIANTGMDTDKIK	0.280847	0.0760287	NA
					ILLELLNQMDGFDQNVNVK	0.230926	0.0987707	NA
					ILLSVVSMLAEPNDESGANVDASK	0.419678	0.0892692	NA
					ILMAAPGMAIPPFIMNTLEK	0.299073	NA	NA
					ILMAINGK	0.277036	0.105611	NA
					ILMVGLDAAGK	0.274672	NA	NA
					ILQEAQNLMALTNVDTPLK	0.281328	NA	NA
					ILQPMLDSSCSETPK	0.266926	NA	NA
					ILTDEMLLQACEGR	0.310743	0.110845	NA
					ILVDNLCDMEMVNK	0.333626	NA	NA
					ILVQQTLNILQQLAVAMGPNIK	0.245978	0.119055	NA
					ILYSQCGDVMR	0.339397	0.0526903	NA
					IMATPEQVGK	0.121152	NA	NA
					IMDPEIALK	0.409587	NA	NA
					IMDPNIVGSEHYDVAR	0.245226	0.0500733	NA
					IMDRFEEVVYQAMEEVQK	0.732345	NA	NA
					IMDSSQNAYNEDTSALVAR	0.191773	NA	NA
					IMGPNYTPGK	0.197785	NA	NA
					IMHDAIGFR	0.4032	NA	NA
					IMLPWDPTGK	0.270385	NA	NA
					IMLQNLQER	0.522073	NA	NA
					IMLVEPPVAK	0.287668	NA	NA
					IMNEEDPEKQR	0.12924	NA	NA
					IMNTFSVMPSPK	0.134728	NA	NA
					IMNTFSVVPSPK	0.221852	0.0370962	NA
					IMNVIGEPIDER	0.240182	0.0377288	NA
					IMNVIGEPIDERGPIK	0.254655	0.022068	NA
					IMQEEGQPLKLPDTK	0.212849	NA	NA
					IMQEYQLEQK	0.285937	NA	NA
					IMQQETSVPTLK	0.244865	0.0798984	NA
					IMQSSSEVGYDAMAGDFVNMVEK	0.0424844	0.0560783	NA
					IMQTDEEIGK	0.281921	NA	NA
					IMSLVDPNHSGLVTFQAFIDFMSR	0.111177	NA	NA
					IMSQSQVSK	0.185727	NA	NA
					IMVVGSTINDVLAVNTPK	0.363096	0.231	NA
					INEELESQYQQSMDSK	0.195755	0.0785324	NA
					INELPTEETEIMIVQAK	0.307392	0.112259	NA
					INMNGINNSSGMVDAR	0.188218	0.0810643	NA
					INPYMSSPCHIEMILTEK	0.0813803	NA	NA
					IPAMTIAK	0.334697	NA	NA
					IPDEIIDMVK	0.329524	NA	NA
					IPDEIIDMVKEEVVAK	0.243679	NA	NA
					IPDQLVILDMK	0.165851	NA	NA
					IPLPGAEMLEEEPLYVNAK	0.403823	0.131165	NA
					IPVTLNMK	0.213769	NA	NA
					IQAGEIGEMK	0.446569	NA	NA
					IQASTMAFK	0.210266	NA	NA
					IQDVGLVPMGGVMSGAVPAAAAQEAVEEDIPIAK	0.181903	NA	NA
					IQLINNMLDK	0.224715	NA	NA
					IQQALTSPLPMTPILEGSHR	0.306314	NA	NA
					IREYFGGFGEVESIELPMDNK	0.0108217	NA	0.0220989
					IREYFGGFGEVESIELPMDNKTNK	0.40847	0.187896	NA
					ISEMLLGPVPPSFAFLPK	0.284917	NA	NA
					ISEQFTAMFR	0.115924	NA	NA
					ISFSNIISDMK	0.274188	0.0537369	NA
					ISGADINSICQESGMLAVR	0.199377	0.0970918	NA
					ISGWTQALPDMVVSHLFGK	0.238363	NA	NA
					ISIEGNKMPL	0.322693	NA	NA
					ISIEMHGTLEDQLSHLR	0.135869	NA	NA
					ISIEMNGTLEDQLSHLK	0.31249	0.0931532	NA
					ISIPVDISDSDMMLNIINSSITTK	0.198365	0.0308343	NA
					ISLGMPVGPNAHK	0.248989	NA	NA
					ISLPGQMAGTPITPLK	0.17064	NA	NA
					ISMPDVDLHLKGPK	0.222514	NA	NA
					ISMPDVDLNLKGPK	0.426592	NA	NA
					ISMPEVDLNLKGPK	0.335399	NA	NA
					ISPEDTHLAVSQPLTEMFTSSFCK	0.226118	0.526314	NA
					ISQLEMAR	0.551136	NA	NA
					ISSILSSLTSVMK	0.386847	0.306315	NA
					ISSVSEVMK	0.214474	NA	NA
					ISVNNVLPVFDNLMQQK	0.404419	0.258145	NA
					ITAEEMYDIFGK	0.42071	NA	NA
					ITENIGCVMTGMTADSR	0.305083	NA	NA
					ITGMLLEIDNSELLHMLESPESLR	0.160299	0.172565	NA
					ITGNMGLAMK	0.27358	0.0878152	NA
					ITINPGCVVVDGMPPGVSFK	0.260276	NA	NA
					ITLDNAYMEK	0.184694	NA	NA
					ITLEGPTEDVNVAQEQIEGMVK	0.288051	NA	NA
					ITLHITDASDMTR	0.065262	NA	NA
					ITMELFSNIVPR	0.404268	NA	NA
					ITMEYSSSGK	0.114883	NA	NA
					ITMIAEPLEK	0.306614	0.23597	NA
					ITPFNLQEEMEEGHFDADGNYFLNR	0.333159	NA	NA
					ITSAPDMEDILTESEIK	0.45491	0.379899	NA
					ITSPLMEPSSIEK	0.169056	NA	NA
					ITVNEVELLVMK	0.226357	NA	NA
					ITVVGVGQVGMACAISILGK	0.299688	NA	NA
					IVEMSTSK	0.322238	NA	NA
					IVEVLLMK	0.173738	NA	NA
					IVEYEKEMEK	0.21572	NA	NA
					IVGELEQMVSEDVPLDHR	0.518418	NA	NA
					IVHAFDMEDLGDK	0.479775	NA	NA
					IVNHPTMLQDPDVREFLEKEELPR	0.3205	NA	NA
					IVQTYHVNMAGTNPYTTITPQEINGK	0.259601	NA	NA
					IVSQLLTLMDGLK	0.290486	0.130227	NA
					IYQEEEMPESGAGSEFNRK	0.326435	NA	NA
					IYVVDPFSECCMDISLSPSR	0.337475	NA	NA
					KAAAPAPEEEMDECEQALAAEPK	0.177451	0.0760513	NA
					KAEEIANEMIEAAK	0.371713	NA	NA
					KAQDVLVQEMEVVK	0.440895	NA	NA
					KDCEVVMMIGLPGAGK	0.219033	NA	NA
					KDDQMLK	0.397849	NA	NA
					KDEEEDMSLD	0.283318	NA	NA
					KEAAASGLPLMVIIHK	0.239771	0.115538	NA
					KEAPPMEKPEVVK	0.213825	NA	NA
					KEDEIPETVSLEMLDAAK	0.20251	NA	NA
					KEDLELIMTEMEISR	0.280383	NA	NA
					KEFEELIDSNHDGIVTAEELESYMDPMNEYNALNEAK	0.378989	NA	NA
					KEGPVASPPFMDLEQAVLPAVIPK	0.460362	NA	NA
					KEHDPVGQMVNNPK	0.221233	NA	NA
					KELIINEILVMK	0.149594	NA	NA
					KEVEETDEMDQVELVDFDPNQER	0.331617	NA	NA
					KFLEESVSMSPEER	0.150411	NA	NA
					KGEPVSAEDLGVSGALTVLMK	0.255399	NA	NA
					KGPAPELQGVEVALAPEELELDPMAMTQK	0.131957	0.036966	NA
					KGTDDSMTLQSQK	0.371629	0.0992292	NA
					KGTDIMYTGTLDCWR	0.156847	NA	NA
					KHISQISVAEDDDESLLGHLMIVGK	0.252182	0.154496	NA
					KINEELESQYQQSMDSK	0.195798	0.127169	NA
					KMPLDLSPLATPIIR	0.52273	NA	NA
					KPEMFETAIK	0.502812	NA	NA
					KPMSLASGLVPAAPPK	0.268659	NA	NA
					KPPEADMNIFEDIGDYVPSTTK	0.544534	0.255452	NA
					KPTFMDEEVQSILTK	0.247269	NA	NA
					KQDEPIDLFMIEIMEMK	0.225281	NA	NA
					KQGGLGPMNIPLVSDPK	0.22206	0.13378	NA
					KQPMLDAATGK	0.392953	NA	NA
					KSAEFLLHMLK	0.12449	NA	NA
					KSLEDQVEMLR	0.333647	0.11739	NA
					KVCIESEHSMDTLLATLK	0.221471	NA	NA
					KVQHQDALQISDVVMASLLR	0.351806	0.0522815	NA
					KYEDICPSTHNMDVPNIK	0.035369	0.0875185	0.0162661
					LAAQESSETEDMSVPR	0.360953	NA	NA
					LADFGVAGQLTDTMAK	0.268468	NA	NA
					LADMGIAIR	0.167253	NA	NA
					LAEAHPDCLMLNFTVK	0.484273	NA	NA
					LAEISDVWEEMK	0.291155	NA	NA
					LAENFCVCHLATGDMLR	0.0308901	0.105259	0.0124974
					LAEQAERYDDMAAAMK	0.0691397	0.0473019	NA
					LAEQAERYDDMAACMK	0.232514	0.0526819	NA
					LAEQAERYDDMASAMK	0.429652	NA	NA
					LAEQAERYDDMATCMK	0.059336	0.0537096	NA
					LAEQAERYDEMVESMK	0.223216	NA	NA
					LAEQAERYDEMVESMKK	0.152765	0.0366863	NA
					LALADAGDTVEDANFVEAMADAGILR	0.303366	NA	NA
					LALDMEINAYRK	0.314542	NA	NA
					LALDMEISAYRK	0.246175	0.132149	NA
					LAMQEFMILPVGAANFR	0.218899	0.111221	0.00937677
					LANVMMGPYRQDLLAK	0.152171	NA	NA
					LAPANGMPTGENVISVAELINAMK	0.418809	NA	NA
					LAQALHEMR	0.0629491	NA	NA
					LAQENMDLFKEQWEK	0.495015	NA	NA
					LAQMISDHNDADFEEK	0.336097	NA	NA
					LAQQQAALLMQQEER	0.243191	0.0782829	NA
					LASEYLTPEEMVTFK	0.353073	NA	NA
					LASTNSSVLGADLPSSMK	0.201799	NA	NA
					LASTNSSVLGADLPSSMKEK	0.252844	NA	NA
					LAVNNIAGIEEVNMIK	0.349653	NA	NA
					LCGDTSLNNMQR	0.189251	0.097936	NA
					LCSDLMNCLHER	0.268665	NA	NA
					LCSEMEELAEHGIFLPPNMQGLTDDQIEELKLKDEWGEK	0.498942	NA	NA
					LCSQMEQLEQENQQLK	0.392859	NA	NA
					LCTCQDCMK	0.745967	NA	NA
					LCVPAMNVNDSVTK	0.278541	NA	NA
					LCYVALDFEQEMATAASSSSLEK	0.00887157	0.0670245	0.0172591
					LDAENAIVHMGGQWLGGR	0.381005	0.134088	NA
					LDAITDEENDMLDLAYGLTDR	0.511127	NA	NA
					LDEGWVPLEIMIK	0.227244	NA	NA
					LDEMEFNPVQQPQLNEK	0.189165	0.0965044	NA
					LDETGNLMISEGHFASETIR	0.153961	NA	NA
					LDEYLNSPLPDEIDENSMEDIK	0.23411	0.236813	NA
					LDGMGCLEFDEERAQQEDALAQQAFEEAR	0.198044	NA	NA
					LDGPILQILFMNNAISK	0.221403	0.27972	NA
					LDHYAIIKFPLTTESAMK	0.0821628	NA	NA
					LDILDMFTEIK	0.283341	NA	NA
					LDLAGRDLTDYLMK	0.139025	0.034483	0.00328564
					LDLIAQQMMPEVR	0.452675	NA	NA
					LDLMAEISNLK	0.302441	NA	NA
					LDLMDAGTDAMDVLMGR	0.466803	NA	NA
					LDLMDEGTDARDVLENK	0.394914	NA	NA
					LDPEEMKR	0.316931	0.0909383	NA
					LDPGLIMEQVK	0.255596	0.160515	NA
					LDQMDEDELER	0.506134	NA	NA
					LDQPMTEIVSR	0.268012	NA	NA
					LDQTMGLSIR	0.319728	NA	NA
					LDVPQNLMFGK	0.235561	NA	NA
					LDYDEDASAMLK	0.250404	NA	NA
					LDYDEDASAMLKEVQPR	0.270955	0.0769498	0.0176632
					LEAMCFDGVK	0.57477	NA	NA
					LEEDAEMK	0.237988	NA	NA
					LEESAVTVMFDK	0.19258	NA	NA
					LEGMLSQSVSSQYNMAGVR	0.191667	NA	NA
					LEKETTMYR	0.522429	NA	NA
					LELVHHGPMAVAFEVYDDFLHYK	0.483066	NA	NA
					LEMDLKDLEAHIDSANK	0.210318	NA	NA
					LEMEMEAAR	0.280346	NA	NA
					LEMEMEAARHEHQVMLMR	0.266766	NA	NA
					LEMTELLLQQFSSR	0.422198	NA	NA
					LENLHGAMYT	0.639772	NA	NA
					LEPMIVPDLDLK	0.259552	NA	NA
					LEQDLQQMQAK	0.27516	NA	NA
					LEQGQAIDDLMPAQK	0.204797	0.0544525	NA
					LEQMPSKEDAIEHFMK	0.113985	NA	NA
					LEQQVPVNQVFGQDEMIDVIGVTK	0.239741	NA	NA
					LESEMEDAYHEHQANLLR	0.0673842	NA	NA
					LESFMETGK	0.227278	NA	NA
					LESLSQVGPVNENVMEEDLK	0.322241	NA	NA
					LEYCEALAMLR	0.32606	NA	NA
					LEYHQVIQQMEQK	0.162779	NA	NA
					LFAQLAGDDMEVSATELMNILNK	0.209079	NA	NA
					LFEMAYK	0.319503	NA	NA
					LFEMAYKK	0.252019	0.0427624	NA
					LFLAGYDPTPTMR	0.312329	NA	NA
					LFMVLWLK	0.23602	NA	NA
					LFNHLSAVSESIQALGWVAMAPKPGPYVK	0.341243	NA	NA
					LFPLIQAMHPTLAGK	0.162425	NA	NA
					LFPLIQTMHSNLAGK	0.182888	NA	NA
					LFPNSLDQTDMHGDSEYNIMFGPDICGPGTK	0.051383	0.0811141	NA
					LGDLYEEEMR	0.150284	0.0560557	NA
					LGDLYEEEMRELR	0.203367	NA	NA
					LGDVGMAELCPGLLHPSSR	0.189569	0.0559199	NA
					LGEGEGSMTK	0.252487	NA	NA
					LGEIQHMSQACLLSLLPVPR	0.358549	NA	NA
					LGELPSWILMR	0.287434	NA	NA
					LGELTMQLHPVADSSPAGAK	0.162246	NA	NA
					LGEMWNNLNDSEK	0.296568	NA	NA
					LGEMWNNLNDSEKQPYITK	0.224122	0.264503	NA
					LGEMWNNTAADDKQPYEK	0.0116743	0.127095	0.0120097
					LGEMWNNTAADDKQPYEKK	0.197616	NA	NA
					LGEMWSEQSAK	0.216009	0.1477	NA
					LGGAGMER	0.273023	NA	NA
					LGIGMDTCVIPLR	0.133497	NA	NA
					LGLMRDDTIYEDEDVKEAIR	0.239706	NA	NA
					LGMAVSSDTCR	0.329531	NA	NA
					LGMLSPEGTCK	0.188061	NA	NA
					LGPALATGNVVVMK	0.320859	NA	NA
					LGQHVVGMAPLSVGSLDDEPGGEAETK	0.237509	NA	NA
					LGQMVLSGVDTVLGK	0.188173	0.107558	NA
					LGSIAEIDLGVPPPVMK	0.143223	0.0832788	NA
					LGSSDILNYSGNLMEPPFQNQK	0.50104	NA	NA
					LGTDESCFNMILATR	0.360658	0.0855349	NA
					LGVNNISGIEEVNMFTNQGTVIHFNNPK	0.312191	0.111323	NA
					LGVQQSLGWVHYMIHEPEPHILLFR	0.732111	NA	NA
					LHDPEGMGIIPR	0.251214	NA	NA
					LHFFMPGFAPLTSR	0.178238	0.0228504	0.00916253
					LHFLMTGYTPLTTDQSVASVR	0.421759	NA	NA
					LHISPSNMTNQNTNEYLEK	0.319276	NA	NA
					LHLGIPEAVFVEDVDSFMK	0.777829	NA	NA
					LHLGIPEAVFVEDVDSFMKQPGNETADTVLK	0.390403	0.1168	NA
					LHLGIPEAVFVEDVDSFMKQPGNETADTVLKK	0.396029	0.0842647	NA
					LHNMIVDLDNVVK	0.392443	NA	NA
					LHNMIVDLDNVVKK	0.255948	0.0470575	NA
					LHNVFNDFLMLSNTQFIENR	0.383193	NA	NA
					LHPEMSNLDLTK	0.404363	NA	NA
					LHQLAMQQSHFPMTHGNTGFSGIESSSPEVK	0.0916789	0.00888322	NA
					LHQMWLSWNQK	0.0535492	NA	NA
					LIDDMVAQVLK	0.19481	NA	NA
					LIEEVMIGEDK	0.174072	0.0861889	NA
					LIETTANMNSSYVK	0.199961	NA	NA
					LIGNMALLPIR	0.319813	NA	NA
					LILACIMGYFAGK	0.494661	NA	NA
					LILDLSMK	0.22429	NA	NA
					LILEQMQKDPQALSEHLKNPVIAQK	0.281439	0.165783	NA
					LILMYHPDK	0.573852	NA	NA
					LILPVGPAGGNQMLEQYDKLQDGSIK	0.388924	0.0495007	0.0107474
					LILSTDTLEELKEIDKGMWK	0.258219	NA	NA
					LIMAMQTLIPIDEAK	0.242959	NA	NA
					LIMVQHWPETVCEK	0.321609	NA	NA
					LIPEMDQIFTEVEMTTLEK	0.367155	0.233409	NA
					LIQLMEEIMAEKENK	0.301672	0.153867	NA
					LISTMPGIHLSPEQQQQQLQSLR	0.602189	NA	NA
					LITLEEEMTK	0.164526	NA	NA
					LKDIALGMQTEIEEQDDILDRLTTK	0.566341	NA	NA
					LKEADEMHTLLQLECEK	0.342168	NA	NA
					LKEAELLEPLMPAIR	0.334661	NA	NA
					LLASANLEEVTMK	0.16783	NA	0.0234307
					LLDDAMAADK	0.204577	NA	NA
					LLDISELDMVGAGR	0.336343	NA	NA
					LLDMDGIIVEK	0.210492	NA	NA
					LLDRNQDETEDTELQGMNEYLSSFK	0.418531	NA	NA
					LLDTMVDTFLQK	0.556052	NA	NA
					LLEDFGDGGAFPEIHVAQYPLDMGR	0.254509	0.123456	NA
					LLEDFGDGGAFPEIHVAQYPLDMGRK	0.396998	NA	NA
					LLEPVVCMSDMLR	0.33989	NA	NA
					LLEPVVSMSDMLR	0.211175	NA	NA
					LLGLAGFFPLHPMMITNAER	0.168104	NA	NA
					LLGMGDIEGLIDKVNELK	0.344677	NA	NA
					LLGPLLPASDLMLK	0.472159	NA	NA
					LLHTLEGHAMPIR	0.248329	NA	NA
					LLIEMEQR	0.206571	NA	NA
					LLIEMEQRLEQGQAIDDLMPAQK	0.14784	0.0846281	NA
					LLILADMADVYK	0.458789	NA	NA
					LLMMAGIDDCYTSAR	0.7417	NA	NA
					LLNEVMVEHFFR	0.338129	NA	NA
					LLQTCFSSPADDSMDR	0.229228	NA	NA
					LLSALCILPQPEDMNER	0.452035	NA	NA
					LLSDLCGTVMSTTDVEK	0.781124	NA	NA
					LLSELDQQSTEMPR	0.454615	0.180094	NA
					LLSMGQLDLLR	0.296219	NA	NA
					LLSSEDIEGMR	0.243357	0.155488	NA
					LLTECPPMMDTEYTK	0.201131	NA	NA
					LLVHMGLLK	0.226497	0.66265	NA
					LLYVQELLEDGQMDQFHK	0.363976	NA	NA
					LMAVPNLFMLETVDSVK	0.389614	0.0685047	NA
					LMCPQEIVDYIADK	0.195262	NA	NA
					LMDLLGEGLK	0.339952	NA	NA
					LMDLLGEGLKR	0.259216	NA	NA
					LMDQNLK	0.633044	NA	NA
					LMDVGLIAIR	0.194342	0.200644	NA
					LMDVMAK	0.171784	NA	NA
					LMELHGEGSSSGK	0.0512314	NA	NA
					LMEQLVDILDAQLQELKPSEK	0.432683	NA	NA
					LMGDYLLR	0.157675	0.0650067	NA
					LMGEDEKPAAK	0.263898	0.175657	NA
					LMGFASFDSTK	0.725225	NA	NA
					LMHLFTSGDCK	0.348783	NA	NA
					LMIEMDGTENK	0.223216	0.0472537	NA
					LMIWDTR	0.262367	NA	NA
					LMLDGDRNK	0.372774	NA	NA
					LMLLLEVISGER	0.221928	NA	NA
					LMMDPLSGQNR	0.166225	0.0795205	NA
					LMMDPLTGLNR	0.232508	0.0457918	NA
					LMNDFSAALNNFQAVQR	0.215249	0.152448	NA
					LMNEDPMYSMYAK	0.289082	NA	NA
					LMNESLMLVTALNPHIGYDK	0.221157	NA	NA
					LMPGQDPEK	0.35278	NA	NA
					LMQITSLHSLNAFLLPIK	0.195198	NA	NA
					LMQLMESEQK	0.485401	NA	NA
					LMQLVDHR	0.321052	0.0775007	NA
					LMSAISK	0.140633	NA	NA
					LMSSLPNFCGIFNHLER	0.445481	NA	NA
					LMVELSK	0.538404	NA	NA
					LMVIFSK	0.310775	NA	NA
					LMVMEIR	0.340938	NA	NA
					LMVPLLK	0.203033	NA	NA
					LNDMASTDDGTLQSR	0.195386	0.136407	NA
					LNLSCIHSPVVNELMR	0.156408	NA	NA
					LNNCGMGIGGGK	0.340027	NA	NA
					LNSLCMAWLVDHVYAIR	0.409192	NA	NA
					LNSLMSLVNK	0.227852	NA	NA
					LNSNTQVVLLSATMPSDVLEVTK	0.25686	NA	NA
					LNSNTQVVLLSATMPSDVLEVTKK	0.239316	NA	NA
					LNWGEPMHWHLDMYNR	0.435975	NA	NA
					LPAAGVGDMVMATVK	0.16852	NA	NA
					LPAYLTIQMVR	0.330487	NA	NA
					LPTVPLSGMYNK	0.299162	NA	NA
					LQAALDDEEAGGRPAMEPGNGSLDLGGDSAGR	0.237088	0.108299	NA
					LQAAVDGPMDK	0.596579	NA	NA
					LQAMHLER	0.36829	NA	NA
					LQDEIQNMK	0.120622	NA	NA
					LQDEIQNMKEEMAR	0.0685242	NA	NA
					LQDMLDGFIK	0.24705	NA	NA
					LQDMLDGFIKK	0.259709	NA	NA
					LQEDMQNVLQR	0.631063	NA	NA
					LQEEMLQR	0.127896	NA	NA
					LQEESDLELAKETFGVNNAVYGIDAMNPSSRDDFTEFGK	0.412944	NA	NA
					LQELPDAVPHGEMPR	0.239505	NA	NA
					LQEMEGTVK	0.230321	NA	NA
					LQEQLMGAVVMEKPNIR	0.234771	NA	NA
					LQEVIAGKAPEYLEPLATLQENMQIR	0.492297	NA	NA
					LQHVEDGVLSMQVASAR	0.166581	NA	NA
					LQIATLLQMK	0.691164	NA	NA
					LQLETEIEALKEELLFMK	0.639742	NA	NA
					LQLLSNLFHGMDK	0.317859	NA	NA
					LQLNIVEMKDENATLDGGDVLFTGR	0.396153	NA	NA
					LQLPVFLQQMQNPESLSILTNPR	0.355402	NA	NA
					LQMAIEESK	0.334616	NA	NA
					LQMEAPHIIVGTPGR	0.181468	NA	0.0120441
					LQNLDALTNLTVLSMQSNR	0.208584	0.0789234	NA
					LQPSSTSESMDQLLNK	0.241989	NA	NA
					LQQAQEMLK	0.256451	NA	NA
					LQQAQEMLKEAEER	0.209033	NA	NA
					LQQGLAANPSGYGPLTELPDWSYADGRPAPPMK	0.32401	NA	NA
					LQQTQNQVDEVVDIMR	0.253888	0.111589	NA
					LQQVLQMESHIQSTSDR	0.258525	NA	NA
					LQSAGSAMPTSSSFK	0.290727	NA	NA
					LQVVLEHMPVGPDAILR	0.348985	0.126596	NA
					LRDTEEMLSK	0.206807	0.187678	NA
					LRFPAEDEFPDLSAHNNHMAK	0.00433004	0.0505877	0.00510796
					LRVTPVDYLLGVADLTGELMR	0.162887	0.053681	NA
					LSAASTWLEDEGVGATTVMLK	0.222449	NA	NA
					LSAMLVPVTPEVKPK	0.0289677	0.0484274	NA
					LSDGIGVMLPQVLK	0.540155	NA	NA
					LSEEVVVAPNQESGMK	0.191453	0.149945	NA
					LSEMTEAEQQQLIDDHFLFDKPVSPLLTAAGMAR	0.242809	NA	NA
					LSESGAIMTDLEENPKKPIEDVLLSSVR	0.311132	NA	NA
					LSFMPFFLK	0.241426	NA	NA
					LSGLADQMVAR	0.271781	NA	NA
					LSGVMVPAPIQDLEALR	0.394343	NA	NA
					LSIMIEECGGLDK	0.688818	NA	NA
					LSMWDRPDDLIGR	0.22546	NA	NA
					LSPTSLVHPVMSTLPELSCK	0.303122	NA	NA
					LSQTVAPNCFNSSINNIHEMEIQLK	0.432819	NA	NA
					LSQVPMSALK	0.421451	NA	NA
					LSSEMNTSTVNSAR	0.329078	NA	NA
					LSSLIILMPHHVEPLER	0.192616	NA	NA
					LSVNSHFMK	0.181585	0.136429	NA
					LSYYDGMIQLNYR	0.675747	NA	NA
					LTADMISHPLGDFR	0.456976	NA	NA
					LTATPTPLGGMTGFHMQTEDR	0.320529	NA	NA
					LTDCVVMR	0.448072	NA	NA
					LTDCVVMRDPASK	0.0449297	0.0705958	NA
					LTDQVMQNPR	0.531802	0.101885	NA
					LTELSMQDEELMK	0.298286	NA	NA
					LTGMAFR	0.237177	NA	NA
					LTHAAPCMLFMK	0.196848	0.0337767	NA
					LTLLPAVVMHLK	0.248305	NA	NA
					LTLMEEVLLLGLK	0.424411	NA	NA
					LTLMEEVLLLGLKDR	0.378689	NA	NA
					LTLMLLELR	0.430979	NA	NA
					LTLQPVDNSTISLQMGTNK	0.265583	0.117678	NA
					LTMLDIASNR	0.317759	NA	NA
					LTMLNTVSK	0.220388	0.0954012	NA
					LTNENMEITSALQSEQHVK	0.361531	NA	NA
					LTPEQLHSMR	0.177587	NA	NA
					LTPQMFQQLMK	0.24308	NA	NA
					LTTLADLFRPPIDLMHK	0.112804	NA	NA
					LVAGEMGQNEPDQGGQR	0.196017	NA	NA
					LVDPERDMSLR	0.154476	NA	NA
					LVDQNIFSFYLSRDPDAQPGGELMLGGTDSK	0.398234	NA	NA
					LVEDMENKIR	0.254058	0.0799164	NA
					LVGMPAK	0.210187	0.00695435	NA
					LVQAAQMLQSDPYSVPAR	0.196055	NA	NA
					LVQAAQMLQSDPYSVPARDYLIDGSR	0.17934	NA	NA
					LVVECVMNNVTCTR	0.146851	0.0412132	NA
					LWDHATMTEVK	0.161164	NA	NA
					LWEMDNMLIQIK	0.891308	0.649512	NA
					LWGLTEMFPER	0.226244	0.130495	NA
					LWLFGYDEQRQPLTVEHMYEDISQDHVK	0.234817	NA	NA
					LWMAAMK	0.289796	NA	NA
					LYAMNNI	0.232747	0.238647	NA
					LYDVPANSMR	0.458327	NA	NA
					LYLADPMK	0.369472	NA	NA
					LYQSAGGMPGGMPGGFPGGGAPPSGGASSGPTIEEVD	0.318937	NA	NA
					LYSPSQIGAFVLMK	0.143614	0.112282	NA
					LYVGSLHFNITEDMLR	0.474341	NA	NA
					MAAADSVQQR	0.280639	NA	NA
					MADCGGLPQVVQPGK	0.213036	NA	NA
					MADKDGDLIATK	0.2128	NA	NA
					MADLSELLK	0.579733	NA	NA
					MADLSELLKEGTK	0.324265	NA	NA
					MAEDEAETIGNLIEECGGLEK	0.251126	NA	NA
					MAENLGFVGPLK	0.23062	NA	NA
					MAFTCSFCK	0.15619	NA	NA
					MAGDPVANVR	0.613464	NA	NA
					MAGDQVANVR	0.778499	NA	NA
					MAGNEALSPTSPFR	0.476121	NA	NA
					MAIITTHLQYQQEAIQK	0.355837	NA	NA
					MAILQIMK	0.291066	0.370756	NA
					MAIMVQSPMFDGK	0.226266	NA	NA
					MAIMVQSPMFDGKVPHWYHFSCFWK	0.415674	NA	NA
					MALDIEIATYR	0.122966	0.0554399	NA
					MALDIEIATYRK	0.141278	0.0549985	0.012306
					MALIGLGVSHPVLK	0.222995	NA	NA
					MALIQMGSVEEAVQALIDLHNHDLGENHHLR	0.17048	NA	NA
					MALNHPYFNDLDNQIK	0.371464	NA	NA
					MALPELVR	0.183741	NA	NA
					MALVLEALPQIAAK	0.393398	NA	NA
					MAPVPLDDSNRPASLTK	0.253564	0.0256851	0.0249222
					MAQALEELRSQHDEQVR	0.2728	0.0809161	NA
					MAQELYMEQK	0.437387	NA	NA
					MASNIFGPTEEPQNIPK	0.255785	0.100184	0.0313583
					MASNIFGTPEENQASWAK	0.287289	0.0911429	NA
					MASPPAPSPAPPAISPIIK	0.389273	NA	NA
					MATGLER	0.218016	NA	NA
					MATHTLITGLEEYVR	0.297337	0.0729101	NA
					MATNAAAQNAIK	0.303629	NA	NA
					MATYLTGELTATSEDYK	0.376122	NA	NA
					MAVLNEQVK	0.382418	0.143377	NA
					MAVLNEQVKEAEGSSAEYK	0.0520087	0.0992901	0.0167814
					MAVMAMVIK	0.131262	NA	NA
					MAYVVDLDDEYADTDIPTTLIR	0.432003	NA	NA
					MCLEANIPLEK	0.370811	0.172071	NA
					MCLYFGSAFATPFLVVR	0.345832	NA	NA
					MDAEQDPNVQVDHLNLLK	0.636625	NA	NA
					MDAGFFR	0.241343	NA	NA
					MDAPASGSACSGLNK	0.339163	NA	NA
					MDATANDVPSDRYK	0.0740035	NA	NA
					MDATANDVPSPYEVR	0.236099	0.0963475	NA
					MDCQETPEGYK	0.208253	NA	NA
					MDDFECVTPK	0.505728	NA	NA
					MDDLDALLADLESTTSHISK	0.21796	NA	NA
					MDDPNFIPFGGDTK	0.700028	NA	NA
					MDDREDLVYQAK	0.234742	0.0871545	0.0200696
					MDEISDHAK	0.834358	NA	NA
					MDELQDVQLTEIKPLLNDK	0.317247	NA	NA
					MDELQLFRGDTVLLK	0.25844	0.0930594	NA
					MDEMATTQISKDELDELKEAFAK	0.205637	0.151558	NA
					MDENQFVAVTSTNAAK	0.174564	NA	NA
					MDFEDDYTHSACR	0.169168	0.0880716	NA
					MDFEDLGLVVDWDHHLPPPAAK	0.644104	NA	NA
					MDFENLFSKPPNPALGK	0.432683	0.158685	NA
					MDFLLGNPFSSPVGQR	0.318705	0.154979	0.0720344
					MDLAPSK	0.220126	NA	NA
					MDLNSEQAEQLER	0.217919	0.067952	NA
					MDLSGVK	0.232592	NA	NA
					MDMEEIIQR	0.307878	NA	NA
					MDMEEIIQRIENVVLDANCSR	0.181436	NA	NA
					MDMSLDDIIK	0.171294	0.0860762	NA
					MDPAEEDTNVYTEK	0.648473	NA	NA
					MDSAGQDINLNSPNK	0.275269	NA	NA
					MDSTANEVEAVK	0.160411	0.0955492	NA
					MDSTEPPYSQK	0.636046	NA	NA
					MDSTNADALYVR	0.284634	NA	NA
					MDVERLQEALKDFEK	0.2551	0.179792	NA
					MDVHITPGTHASEHAVNK	0.462782	NA	NA
					MDYEDDRLR	0.286732	NA	NA
					MDYVEINIDHK	0.351376	NA	NA
					MEATLEQHLEDTMKNPSIVGVLCTDSQGLNLGCR	0.287886	NA	NA
					MEATTAGVGRLEEEALR	0.231279	NA	NA
					MEAVATATAAKEPDKGCIEPGPGHWGELSR	0.397397	NA	NA
					MEDMNEYSNIEEFAEGSK	0.289997	NA	NA
					MEDPGSVLSTACGTPGYVAPEVLAQKPYSK	0.42146	NA	NA
					MEDSMDMDMSPLRPQNYLFGCELK	0.105931	0.122569	NA
					MEDTLVNNVPLPNTLPLPK	0.305587	0.154618	NA
					MEDYLQLPDDYDTR	0.211896	NA	NA
					MEEANIQPNR	0.28381	NA	NA
					MEEDQELERK	0.268225	NA	NA
					MEEESGAPGVPSGNGAPGPK	0.303955	0.227674	NA
					MEELHNQEVQK	0.199385	NA	NA
					MEEQGLADASLLK	0.280553	NA	NA
					MEESFSSK	0.616494	NA	NA
					MEESGYESVLCVKPDVHVYR	0.309601	NA	NA
					MEEVPHDCPGADSAQAGR	0.23932	NA	NA
					MEGDAVEAIVEESETFIKGK	0.199788	0.0879884	NA
					MEGGFGSDFGGSGSGK	0.370016	0.32824	NA
					MEGGTENDLR	0.504294	0.0704093	NA
					MEGPLSVFGDR	0.212402	NA	NA
					MEGVTNAVLHEVK	0.256229	NA	NA
					MEIATKDPLNPIK	0.0878394	0.0161296	NA
					MEKPPAPPSLPAGPPGVK	0.268734	NA	NA
					MENILSGNPLLNLTGPSQPQANFK	0.299483	NA	NA
					MENNLAEFER	0.181697	NA	NA
					MEQVNELKEK	0.206223	0.063161	NA
					MESYHKPDQQK	0.311788	NA	NA
					METEQPEETFPNTETNGEFGK	0.176626	0.164916	NA
					MEVDEAEK	0.224503	NA	NA
					MEVVEAAAAQLETLK	0.416317	0.164399	0.0442957
					MFCQLAK	0.277688	NA	NA
					MFEDPETTR	0.375114	NA	NA
					MFEIVFEDPKIPGEK	0.248091	NA	NA
					MFETMAIEIEQLLAR	0.339426	NA	NA
					MFGIPVVVAVNAFK	0.254567	NA	NA
					MFHGIPATPGIGAPGNKPELYEEVK	0.190367	0.19255	NA
					MFIGGLSWDTSK	0.195943	0.0390926	NA
					MFIGGLSWDTTK	0.587304	0.0438748	0.00968383
					MFIGGLSWDTTKK	0.208885	0.0768683	NA
					MFILQSK	0.233965	NA	NA
					MFLLVGAPK	0.438099	NA	NA
					MFTAGIDLMDMASDILQPK	0.153979	NA	NA
					MFVGGLSWDTSK	0.157991	0.0682477	0.0329773
					MFVGGLSWDTSKK	0.274758	0.149503	NA
					MFVLDEADEMLSR	0.162581	0.0773057	NA
					MFVLTVAAENQVPLAK	0.37051	NA	NA
					MFYEEHLHLDDEIR	0.253779	NA	NA
					MGAGMGFGLER	0.274741	NA	NA
					MGAMAKPDCIITCDGK	0.157314	0.0296943	NA
					MGDNNVIESK	0.266516	NA	NA
					MGELASESQGSK	0.585174	NA	NA
					MGESDDSILR	0.199441	0.02154	NA
					MGFPPGAAQALVLQVFK	0.303561	NA	NA
					MGGEAPELALDPVPQDASTK	0.199717	NA	NA
					MGGEEKPIGAGEEKQK	0.393053	NA	NA
					MGGGSIEVSVPR	0.3101	0.0603156	NA
					MGLALSSLNK	0.187334	0.0613455	NA
					MGLAMGGGGGASFDR	0.140146	NA	NA
					MGLEDTLEQLNAMITESK	0.488098	NA	NA
					MGLEVIPVTSTTNK	0.223748	NA	NA
					MGLSMER	0.255597	NA	NA
					MGLVMDR	0.214892	0.11716	NA
					MGPAIER	0.266362	NA	NA
					MGPLGLDHMASSIER	0.135409	0.0817645	0.0107087
					MGQHISLAPIHK	0.427131	NA	NA
					MGVVECAK	0.273933	NA	NA
					MGWSGSGGLGAK	0.189288	NA	NA
					MHCCDEVQPK	0.20783	NA	NA
					MHDLNTDQENLVGTHDAPIR	0.446922	0.214163	NA
					MHFESGSTLK	0.237718	NA	NA
					MHFSLKE	0.344166	NA	NA
					MHGGGPTVTAGLPLPK	0.171033	NA	NA
					MHSPQTSAMLFTVDNEAGK	0.287757	NA	NA
					MHTTFEHDIQALGTQVR	0.254896	0.154412	NA
					MIAGQVLDINLAAEPK	0.208015	0.0659911	0.00910885
					MIAPEGSLVFHEK	0.278803	NA	NA
					MIASDSHRPEVK	0.219227	0.111652	NA
					MIDMPVER	0.261323	0.0538095	NA
					MIEAIKESK	0.232096	NA	NA
					MIEVVCNDR	0.899004	NA	NA
					MIFDVESMK	0.177234	NA	NA
					MIFDVESMKK	0.20731	NA	NA
					MIHILLYYK	0.241409	0.118784	NA
					MIIEDVLSPDTCVCR	0.308406	NA	NA
					MIIENFEALK	0.271519	NA	NA
					MIINEELMASLDQPTQTVVMHR	0.294224	NA	NA
					MIKPFFHSLSEK	0.214714	0.0508996	0.00940869
					MILEIMHK	0.120559	NA	NA
					MILIQDGSQNTNVDKPLR	0.0254131	0.117418	NA
					MINLSVPDTIDER	0.317014	0.0888911	NA
					MINTDLSR	0.154546	NA	NA
					MISAAQLLDELMGR	0.0498625	0.223985	NA
					MISAEAPVLFAK	0.328181	NA	NA
					MISDAIPELK	0.40069	NA	NA
					MISEIDKEGTGK	0.377194	0.0740231	NA
					MIVDPVEPHGEMK	0.260389	0.0744723	NA
					MIYASSK	0.278267	NA	0.00399193
					MKDTDSEEEIREAFR	0.292591	NA	NA
					MKEIAEAYLGK	0.557711	0.128297	0.00704936
					MKEIAEAYLGYPVTNAVITVPAYFNDSQR	0.0202263	0.21874	0.0926375
					MKETAEAYLGK	0.508512	0.292077	NA
					MKETAENYLGHTAK	0.45588	0.0683109	NA
					MKETIMNQEK	0.445228	0.41981	0.0639796
					MKPLMGVIYVPLTDKEK	0.157724	NA	NA
					MLAEDELRDAVLLVFANK	0.256034	0.175327	NA
					MLATLEPEQR	0.155332	NA	NA
					MLDAAVIK	0.269325	NA	NA
					MLDAEDIVNTARPDEK	0.173942	0.0307374	NA
					MLDMGFEPQIR	0.144596	NA	NA
					MLDNDSILVDAIR	0.303622	NA	NA
					MLDQTLLDLNEM	0.0993066	NA	NA
					MLEDRDLFVMR	0.198917	NA	NA
					MLEENTNILK	0.391232	0.114079	NA
					MLEQLDMR	0.160606	NA	NA
					MLESITNELSLFSK	0.162247	0.123143	NA
					MLESLSCECEAIK	0.680618	NA	NA
					MLFKDDYPSSPPK	0.376068	0.117145	NA
					MLGETCADCGTILLQDK	0.334559	0.0789875	NA
					MLGNEWSK	0.340874	NA	NA
					MLGPEGGEGFVVK	0.294474	0.216922	NA
					MLHFLTAVVGSTCDVK	0.643684	0.368094	NA
					MLIEDVDALK	0.287574	NA	NA
					MLIEKDPSLEK	0.280968	0.13956	NA
					MLIPQLK	0.775273	NA	NA
					MLIPYIEHWPR	0.263641	NA	NA
					MLIQENQELGR	0.30964	0.221309	NA
					MLIYSSK	0.23519	NA	NA
					MLLADQGQSWK	0.324002	0.0830471	NA
					MLLFVEQVASK	0.606517	NA	NA
					MLLLEILHEIK	0.278808	NA	NA
					MLLPNILLTGTPGVGK	0.2609	0.0729493	NA
					MLNIHPSLLPSFK	0.167488	NA	NA
					MLPDKDCR	0.11513	0.0118777	NA
					MLPLSLLK	0.311094	NA	NA
					MLPPPPMWR	0.230079	NA	NA
					MLPTIIADNAGYDSADLVAQLR	0.218188	NA	NA
					MLQFVLPVATQIQQEVIK	0.551947	0.0861414	NA
					MLQNVTPHNKLPGEGNAGLLGLGPEAAAPGK	0.526729	NA	NA
					MLSAGVTEAVLK	0.253409	NA	NA
					MLSLDFLDDVRR	0.295498	NA	NA
					MLSSAYISDHMK	0.565271	NA	NA
					MLTAQDMSYDEAR	0.291778	0.36894	NA
					MLTEAIMHDCVVK	0.150463	NA	NA
					MLTESGDPEEEEEEEEELVDPLTTVR	0.531265	NA	NA
					MLVEAIMLLTATAPGR	0.246086	NA	NA
					MLVEYTQNQK	0.271119	NA	NA
					MLVLDEADEMLNK	0.328501	NA	NA
					MLVQCMQDQEHPSIR	0.224589	NA	NA
					MLVSGAGDIK	0.264822	NA	NA
					MLVTFDEELRPLPVSVR	0.183274	NA	NA
					MLWGSDPYPHAEPQQATTPK	0.510345	NA	NA
					MMADEALGSGLVSR	0.305124	NA	NA
					MMCGAPSATQPATAETQHIADQVR	0.114228	0.0597768	NA
					MMDSLFLK	0.242464	NA	NA
					MMEIMTR	0.572549	NA	NA
					MMIPDCQR	0.208061	0.0896157	NA
					MMITSQDVLHSWAVPTLGLK	0.246083	0.0454507	NA
					MMLDDIVSR	0.162836	0.0476579	NA
					MMLDQCLELQLFHR	0.160411	NA	NA
					MMLGTEGGEGFVVK	0.159204	NA	NA
					MMQINLTGFLNGK	0.367161	NA	NA
					MMVAGFK	0.179719	NA	NA
					MMVDKDGDVTVTNDGATILSMMDVDHQIAK	0.123384	NA	NA
					MNALDLNMK	0.204712	NA	NA
					MNALFEGR	0.191882	NA	NA
					MNAPPAFESFLLFEGEK	0.381624	0.183059	NA
					MNAPPAFESFLLFEGEKK	0.467816	0.242533	NA
					MNEAFGDTK	0.236812	0.112671	NA
					MNESDIWFEEK	0.281325	NA	NA
					MNEVISLWK	0.16582	NA	NA
					MNFGDFLTVMTQK	0.449503	NA	NA
					MNLASEPQEVLHIGSAHNR	0.193662	0.0737243	NA
					MNLPGEVTFLPLNK	0.310694	NA	NA
					MNLSEEVDLEDYVARPDK	0.154531	0.0580826	NA
					MNPIVVVHGGGAGPISK	0.239598	NA	NA
					MNPQSAFFQGK	0.150036	0.098802	NA
					MNQVEDEVFEEFCR	0.484028	NA	NA
					MNSIVYQK	0.651518	NA	NA
					MNVLADALK	0.201363	NA	NA
					MNVSPDVNYEELAR	0.269351	0.079076	NA
					MPAEIVVLLDSEDNPSLPK	0.462437	NA	NA
					MPCQSLQPEPINTPTHTK	0.430557	NA	NA
					MPDCSVALPFPSISK	0.321899	NA	NA
					MPECYIR	0.280689	NA	NA
					MPEDGLSDDKKPFK	0.328599	NA	NA
					MPFPVNHGASSEDTLLK	0.18738	NA	NA
					MPIPELDLSELEGLGLSDTATYK	0.463266	NA	NA
					MPLFEHYTR	0.24133	NA	NA
					MPPYTVVYFPVR	0.483349	NA	0.183314
					MPSESAAQSLAVALPLQTK	0.368605	NA	NA
					MPSLPSYK	0.275441	NA	NA
					MPWAMIWDFTEPVCR	0.480929	NA	NA
					MQASIEK	0.404853	NA	NA
					MQAYQYEQISADPDKPLADGIR	0.354988	NA	NA
					MQEAMTQEVSDVFSDTTTPIK	0.234423	NA	NA
					MQEVVANLQYDDGSGMK	0.314744	NA	NA
					MQLKPMEINPEMLNK	0.00559712	0.137546	NA
					MQNDAGEFVDLYVPR	0.262872	NA	NA
					MQNDTAENETTEKEEK	0.253917	NA	NA
					MQNELDILKEK	0.274113	NA	NA
					MQNNEELPTYEEAK	0.690773	0.245302	NA
					MQNSDFLR	0.202163	NA	NA
					MQQALVQLQAACEK	0.656022	0.163087	NA
					MQQNIQELEEQLEEEESAR	0.266322	NA	NA
					MQQQLDEYQELLDIK	0.21458	0.154986	NA
					MQQSVYVK	0.779502	NA	NA
					MQSLDKDIVALMVR	0.441999	NA	NA
					MQTDKPFDQTTISLQMGTNK	0.2982	0.101142	NA
					MQVDEAASREDK	0.29336	NA	NA
					MRAEDGENYDIK	0.177513	0.0290694	NA
					MRAEDGENYDIKK	0.261801	0.119374	NA
					MREDYDSVEQDGDEPGPQR	0.541098	0.115383	NA
					MRSEPDDSDPFSFDGPEIMGCTGCQIDWK	0.164292	0.116072	NA
					MSASDPNSSIFLTDTAK	0.267581	0.0991613	NA
					MSDGLFLQK	0.139421	0.115581	NA
					MSDLTPVHFTPLDSSVDR	0.383199	NA	NA
					MSEMELK	0.224419	NA	NA
					MSGGWELELNGTEAK	0.0235944	0.0421542	NA
					MSLDPADLTHDTTGLTAK	0.591923	NA	NA
					MSLPDVDLDLKGPK	0.253036	NA	NA
					MSLPLLAGGVADDINTNK	0.723148	NA	NA
					MSMKEVDEQMLNVQNK	0.131848	0.0473609	NA
					MSPKPELTEEQK	0.528558	NA	NA
					MSQVAPSLSALIGEAVGAR	0.205629	NA	NA
					MSQVPAPVPLMSLR	0.277063	NA	NA
					MSSSDTPLGTVALLQEK	0.31069	0.105611	NA
					MSTEEIIQR	0.630469	NA	NA
					MSVDAVEIETLRK	0.267373	NA	NA
					MSVQPTVSLGGFEITPPVVLR	0.00645202	0.100556	0.024972
					MTAEEMASDELK	0.294385	NA	NA
					MTDFDRFK	0.302129	NA	NA
					MTDQEAIQDLWQWR	0.227355	0.0927067	0.0120746
					MTDQEAIQDLWQWRK	0.0273607	0.0858967	0.00587187
					MTEEEVEMLVAGHEDSNGCINYEELVR	0.178433	NA	NA
					MTFHSQK	0.603277	NA	NA
					MTGLVDEAIDTK	0.184111	NA	NA
					MTILQTYFR	0.569878	NA	NA
					MTISQQEFGR	0.288163	0.124168	NA
					MTLADDVTLDDLIMAK	0.23611	NA	NA
					MTLSNPSELDELMSEEAYEK	0.119676	0.0484892	NA
					MTMYADEVESQLK	0.360576	NA	NA
					MTNGFSGADLTEICQR	0.486847	NA	NA
					MTPPIKDLLPR	0.331124	NA	NA
					MTSSDKDFR	0.141297	NA	NA
					MVADLVENSYSISVPIFK	0.388533	NA	NA
					MVAYLQDSALDDERLASK	0.337878	NA	NA
					MVDFAGVKDK	0.219411	NA	NA
					MVEDACMLLADYNGR	0.335659	NA	NA
					MVEPENAVTITPLRPEDDYSPR	0.314256	NA	NA
					MVEPQYQELK	0.157957	NA	NA
					MVFINNIALAQIK	0.197169	NA	NA
					MVGGEAAAAVEELVSGVR	0.208446	NA	NA
					MVGGIAQIIAAQEEMLRK	0.310462	NA	NA
					MVGGVLVER	0.341055	0.0799163	NA
					MVHFLTHYADK	0.544334	NA	NA
					MVIITGPPEAQFK	0.226713	0.136877	NA
					MVILLCNLKPAK	0.239321	0.0761662	NA
					MVIPGGIDVHTR	0.224092	NA	NA
					MVITAPPVTNQPVTPK	0.28213	NA	NA
					MVLAAAGGVEHQQLLDLAQK	0.206155	0.0631146	NA
					MVMIQDGPLPTGADKPLR	0.294012	0.0651848	NA
					MVMIQDGPQNTGADKPLR	0.235085	0.139574	NA
					MVNHFIAEFK	0.213669	0.0299817	NA
					MVNPTVFFDIAVDGEPLGR	0.338443	0.704589	0.350981
					MVPAGMGAGLER	0.275319	NA	NA
					MVPPVQVSPLIK	0.333784	NA	NA
					MVQEAEKYK	0.221235	0.0168635	0.047106
					MVQEAEKYKAEDEVQR	0.211969	0.320659	0.0723286
					MVSDINNGWQHLEQAEK	0.252258	NA	NA
					MVSVLPIFR	0.200307	NA	NA
					MVVDAVMMLDDLLQLK	0.113903	NA	NA
					MVVESAYEVIK	0.181756	NA	NA
					MVVNEGSDGGQSVYHVHLHVLGGR	0.0782493	0.065656	NA
					MVVPGLDGAQIPR	0.202974	NA	NA
					MVVPLACLLTPLK	0.343941	NA	NA
					MVVPVAALFTPLK	0.368157	NA	NA
					MWDLSSNQAIQIAQHDAPVK	0.262941	0.0955116	NA
					MWDPHNDPNAQGDAFK	0.0299634	0.0575963	NA
					MWEVLESTTQTK	0.214575	NA	NA
					MWVQLLIPR	0.239179	0.154941	NA
					MYEEHLK	0.229224	NA	NA
					MYEEHLKR	0.220692	0.0932529	NA
					MYTDIQEPMFSAAR	0.200657	NA	NA
					NADHSMNYQYR	0.200487	NA	NA
					NADMSEEMQQDSVECATQALEK	0.181034	NA	NA
					NAFGLHLIDFMSEILK	0.209579	NA	NA
					NALDPMSVLLAR	0.315858	NA	NA
					NALESYAFNMK	0.324848	0.316525	0.178399
					NAMGSLASQATK	0.340475	0.122272	NA
					NANAVMEYEK	0.210144	0.105856	NA
					NATDLQNSSMSEEELTK	0.286894	0.0895752	NA
					NATMPVTMLIR	0.298076	NA	NA
					NATNVEQAFMTMAAEIKK	0.350916	NA	NA
					NAVEEYVYEMR	0.181366	NA	NA
					NCLTNFHGMDLTR	0.188981	NA	NA
					NDLSPTTVMSEGAR	0.356757	NA	NA
					NDLTREEIVELMR	0.328265	NA	NA
					NEDIPNVAVYPHNGMIDLK	0.0360921	0.110605	NA
					NEIMVAPDKDYFLIVIQNPTE	0.262835	NA	NA
					NFATSLYSMIK	0.149246	0.0958488	NA
					NFVVVMVTKPK	0.295231	NA	NA
					NGGLGHMNIALLSDLTK	0.0917727	0.056655	NA
					NIADLMTQAGVEELESENKIPATQKS	0.699798	NA	NA
					NIEMTQEDVR	0.372059	NA	NA
					NIINEEDADTMR	0.367816	NA	NA
					NINADEAAAMGAVYQAAALSK	0.220362	0.12558	NA
					NINDAWVCTNDMFR	0.167744	0.0685578	NA
					NIPMTLELLQSTR	0.269003	0.0739945	NA
					NIYAFMGTPVQK	0.393765	NA	NA
					NLAMGVNLTSMSK	0.129333	0.0995853	0.00642314
					NLCSDDTPMVR	0.242319	0.128677	NA
					NLDAQYEMAR	0.229246	NA	NA
					NLDCPELISEFMK	0.477798	NA	NA
					NLDKDMYGDDLEAR	0.180097	0.0875318	NA
					NLDQEQLSQVLDAMFER	0.328367	0.113831	NA
					NLGVQQSQGWVHYMIHEPEPHILLFR	0.493516	0.225905	NA
					NLLHVTDTGVGMTREELVK	0.0303192	0.0940811	NA
					NLMSQLGTK	0.288401	NA	NA
					NLNPEDIDQLITISGMVIR	0.444049	0.0537227	NA
					NLNSLFNNMEELIK	0.544164	NA	NA
					NLPPEEQMISALPDIK	0.226869	NA	NA
					NLQDAMQVCR	0.218564	0.0443922	NA
					NLVAHGQAFSKPILDLGAEALIMQAR	0.428275	0.0639534	NA
					NMAEQIIQEIYSQIQSK	0.21405	0.0492875	NA
					NMFHPMDFEDDPLVLNEIREDLRVECSK	0.317758	NA	NA
					NMGSWASLVQK	0.412856	NA	NA
					NMIKEVDEDFDSK	0.283721	NA	NA
					NMLFSGTNIAAGK	0.367521	NA	NA
					NMMAACDPR	0.137261	0.0514547	NA
					NMQLTAGSK	0.735774	NA	NA
					NMQNVEHVPLSLDR	0.164127	NA	NA
					NMSGSLYEMVSR	0.414629	NA	NA
					NMVSILSSFESR	0.43456	NA	NA
					NNSNDIVNAIMELTM	0.0917038	0.0741928	NA
					NPEQVDLYQFMAK	0.669093	NA	NA
					NPESPFMFSLHLNEAR	0.24752	NA	NA
					NPGYPQSEGLLGECMIR	0.263666	0.0934148	NA
					NQEQMKPLEEK	0.153818	NA	NA
					NQLTAMSSVLAK	0.19031	NA	NA
					NQMLIEEEVQK	0.356555	NA	NA
					NQVAMNPTNTVFDAK	0.299522	0.0858703	0.0176987
					NQVIIPLVLSPDRDEDLMR	0.234286	NA	NA
					NQYVTLHDMILK	0.361453	0.233085	NA
					NRDGGTFISDADDVVSAMIVK	0.398364	NA	NA
					NRELAILLGMLDPAEKDEK	0.186935	0.214925	NA
					NRPLSDEELDAMFPEGYK	0.337053	NA	NA
					NSEVYQEVQAMFDTLGIPK	0.226253	NA	NA
					NSGPLGTEMNTGFSSEVK	0.208905	NA	NA
					NSGQNLEEDMGQSEQK	0.15852	0.117923	NA
					NSGVLMVVK	0.20551	NA	NA
					NSLESYAFNMK	0.232644	0.11855	NA
					NSLYDMAR	0.242142	NA	NA
					NSMPASSFQQQK	0.27323	0.155764	0.0424418
					NSNMGFWDDAVKEVGPR	0.526901	NA	NA
					NSTPFMAEHLEETLSAVTNNR	0.383004	NA	NA
					NSWGEEWGMGGYVK	0.45944	NA	NA
					NTAMDAQEALAR	0.595435	NA	NA
					NTDEMVELR	0.240512	0.132802	NA
					NTSEQDQPMGGWEMIR	0.137995	NA	NA
					NTSTVVSPSLLEKDPAFQMITIAK	0.430612	NA	NA
					NTTGVTEEALKEFSMMFK	0.14394	NA	NA
					NVAELTVMDVYDIASLVGHEFER	0.463283	NA	NA
					NVCLPPEMEVALTEDQVPALK	0.250742	0.117632	NA
					NVCTEAGMFAIR	0.214174	0.081283	NA
					NVDLLSDMVQEHDEPILK	0.062306	0.130433	0.00852446
					NVESIAEQMENPDLK	0.294447	NA	NA
					NVGTGLVGAPACGDVMK	0.494603	0.243051	NA
					NVIAVLEEFMK	0.350129	NA	NA
					NVIDGDLCEQFNSMEPNKQK	0.212182	NA	NA
					NVMVVSCVYPSSEK	0.410113	0.460663	NA
					NVPAAREPEVLSTMAIIVNK	0.275241	NA	NA
					NVPNLHVMK	0.113546	NA	NA
					NWMFSNAK	0.190074	NA	NA
					NYIEMKPHPWFFGK	0.30212	NA	NA
					NYLSYLTAPDYSAFETDIMR	0.431153	NA	NA
					PAEVGGMQLR	0.222172	NA	NA
					PAGVPMSTYLK	0.29859	NA	NA
					PDGPGGGPGGSHMGGNYGDDR	0.344889	NA	NA
					PGGSDFLMK	0.218658	NA	NA
					PGMVVTFAPVNVTTEVK	0.152038	NA	NA
					PMFIVNTNVPR	0.259972	0.115162	0.0187661
					PMIHELLTEGR	0.238999	NA	NA
					PSQMEHAMETMMFTFHK	0.439245	NA	NA
					QAFTPSSTMMEVFLQEK	0.2625	NA	NA
					QAHLCVLASNCDEPMYVK	0.181995	0.0318815	NA
					QDILDEMRK	0.413042	NA	NA
					QDLPNAMNAAEITDK	0.245283	NA	NA
					QDPSVLHTEEMR	0.240029	NA	NA
					QDSTAPSSTSSSDPILDFNISLAMAK	0.393497	NA	NA
					QEESITVQTMMNTLR	0.227084	NA	NA
					QEPLGSDSEGVNCLAYDEAIMAQQDR	0.238803	NA	NA
					QEQIINTMTQDLR	0.640723	NA	NA
					QEQVTAAVAHAVEQQMQK	0.249863	NA	NA
					QEVMISDLEER	0.518824	NA	NA
					QFAEMYVAK	0.358263	NA	NA
					QFAPIHAEAPEFMEMSVEQEILVTGIK	0.214675	NA	NA
					QFIDSNPNQPLVILEMESGASAK	0.220211	NA	NA
					QFLTQLMQK	0.237904	NA	NA
					QGGDLGWMTR	0.237705	NA	NA
					QGGLGPMNIPLVSDPK	0.193221	0.0948064	NA
					QGNMTAALQAALK	0.274931	NA	NA
					QGSGSSQPMEVQEGYGFGSGDDPYSSAEPHVSGVK	0.346742	0.100316	NA
					QHFIQEEQILEIDCTMLTPEPVLK	0.282067	NA	NA
					QHQMQLVDSIVR	0.562446	0.352418	NA
					QHWTMTK	0.319069	NA	NA
					QIPQATASMK	0.259723	NA	NA
					QIQELVEAIVLPMNHK	0.196637	NA	NA
					QISQMADDTVAELDR	0.445904	NA	NA
					QLHFMDQLLDTIR	0.464431	NA	NA
					QLLDTIAACEEMLR	0.332379	NA	NA
					QLLGHMEDLEGDAQSVLDAR	0.258016	NA	NA
					QLMETPANEMTPTR	0.0942634	NA	NA
					QLTEMLPSILNQLGADSLTSLR	0.307289	0.216285	0.017353
					QLTVQMMQNPQILAALQER	0.2092	NA	NA
					QLVARPDVVEMHDVTAQDPK	0.238071	0.0871117	NA
					QLYESLMAAHASR	0.110417	NA	NA
					QLYVLGHEAMK	0.100993	NA	NA
					QMEQISQFLQAAER	0.184735	NA	NA
					QMFFVISLDPPIK	0.31434	NA	NA
					QMLDDFGPHR	0.268513	NA	NA
					QMLPIVLK	0.461532	NA	NA
					QMNMSPPPGNAGPVIMSIEEK	0.140353	NA	NA
					QMQSSFTSSEQELER	0.154967	NA	NA
					QMVETELK	0.184094	NA	NA
					QNAEELQDFMRDLENWEK	0.44526	NA	NA
					QNFLLFDMTTHPVTNTTEK	0.32699	NA	NA
					QNPEMFK	0.338638	NA	NA
					QPELPEVIAMLGFR	0.29927	NA	NA
					QPIELLSMK	0.697234	NA	NA
					QQAAYYAQTSPQGMPQHPPAPQGQ	0.220696	NA	NA
					QQELTALYQMQHLQYQQFLIQQQYAQVLAQQQK	0.519907	NA	NA
					QQLGTAVELEMAK	0.262944	NA	NA
					QQMFEFDTK	0.382743	NA	NA
					QQMQDFFLAHK	0.134704	NA	NA
					QQNESAEDEQELSEVFMK	0.366924	NA	NA
					QQSHFAMMHGGTGFAGIDSSSPEVK	0.20683	0.0510163	NA
					QSFTMVADTPENLR	0.221117	NA	NA
					QSMWSLLTALSGK	0.622928	NA	NA
					QSTQVMAASMSAFDPLK	0.180928	NA	NA
					QTLMWSATWPK	0.175916	NA	NA
					QTNPSAMEVEEDDPVPEIR	0.228992	NA	NA
					QTSGMEYK	0.477871	NA	NA
					QVLDLEDLVFTQGSHFMANK	0.245457	NA	NA
					QVMMFSATLSK	0.132705	NA	NA
					QVMVVPVGPTCDEYAQK	0.221518	NA	NA
					QVVMAVLEALTGVLR	0.217482	NA	NA
					QWLMTEALVNNPK	0.405107	NA	NA
					QYDAGRDGFIDLMELK	0.361149	NA	NA
					QYMEGFNDELEAFKER	0.2304	NA	NA
					QYYTLLNQAPDMLHR	0.240226	0.08058	NA
					RAFSEADMERPLQELGLVPSAVLIVAK	0.27455	0.152922	NA
					RAGGEESQFEMDI	0.255449	0.123608	0.0394437
					RDAALAVAEAMADK	0.218501	0.428455	NA
					RDAEDAMDAMDGAVLDGR	0.181029	0.0961571	0.00760491
					REDIVDTMVFKPSDVMLVHFR	0.15643	0.493451	NA
					REMIFEVLAPLAENDAIK	0.206548	NA	NA
					REVLVEDMVSQEEAQGLPSSELDAVENQLK	0.493562	0.358592	NA
					RFDDAVVQSDMK	0.216852	0.131041	0.0175144
					RFDEILEASDGIMVAR	0.328142	0.085231	0.0203521
					RGDFIHVMDNSDPNWWK	0.490374	NA	NA
					RGFEVVYMTEPIDEYCVQQLK	0.027139	0.0817977	NA
					RGFEVVYMTEPIDEYCVQQLKEFDGK	0.144256	0.0346009	NA
					RIEPAEELNSNDMK	0.301519	NA	NA
					RIITYNEAMDSPDQ	0.280521	0.147976	NA
					RIPIHNEDITYDELVLMMQR	0.16793	0.039839	NA
					RLEEALMADMLAHVEELAR	0.220935	NA	NA
					RLHLGIPEAVFVEDVDSFMK	0.399994	NA	NA
					RLHLGIPEAVFVEDVDSFMKQPGNETADTVLK	0.428426	NA	NA
					RMDEISDHAK	0.289902	0.128181	NA
					RMEELHNQEMQK	0.0388719	NA	NA
					RPAEDMEEEQAFK	0.41572	0.105979	NA
					RPDLLTMVVDYR	0.249191	NA	NA
					RSAAEMYGSSFDLDYDFQR	0.363508	NA	NA
					RTGYESGEYEMLGEGLGVK	0.265967	NA	NA
					RVFIMDNCEELIPEYLNFIR	0.240245	0.122784	NA
					RVFITDDFHDMMPK	0.193346	0.134107	NA
					SAAMLGNSEDHTALSR	0.206252	NA	NA
					SAAMTLNER	0.235701	0.157861	NA
					SAEFLLHMLK	0.119056	NA	NA
					SAEVPEAASAEEQKEMEDK	0.333653	NA	NA
					SAFLCGVMK	0.283825	NA	NA
					SAGVEQLMYIK	0.349183	NA	NA
					SAIPHPLIMGVIR	0.336405	NA	NA
					SALASVIMGLSPILGK	0.293028	0.165658	NA
					SCGRPPPDVDGMITLK	0.476595	NA	NA
					SCMLTGTPESVQSAK	0.218773	0.103468	NA
					SDALETLGFLNHYQMK	0.106847	0.0659125	NA
					SDIGEVILVGGMTR	0.228785	0.0773392	NA
					SDKPDMAEIEK	0.206554	NA	NA
					SDMETHMAAEHCQVTCK	0.332078	NA	NA
					SDMMEENIDTSAQAVAETK	0.0946885	NA	NA
					SDNVLLGMEGSVK	0.252658	NA	NA
					SDPIMLLK	0.176212	NA	NA
					SDVVPMTAENFR	0.225885	0.194102	NA
					SDYAQLLEDMQNAFR	0.417596	NA	NA
					SDYDMVDYLNELR	0.150651	NA	NA
					SDYLNTFEFMDK	0.133025	NA	NA
					SEALGVGDVKLPCEMDAQGPK	0.27914	NA	NA
					SECNMCNTPK	0.324055	NA	NA
					SEDFSLPAYMDRR	0.215759	NA	NA
					SEEAHAEDSVMDHHFR	0.394593	0.021222	0.00452097
					SEEGPGWTILRDDFMMGASMK	0.159822	NA	NA
					SEGETIMSSSMGK	0.557081	NA	NA
					SELHIENLNMEADPGQYR	0.274887	0.112063	NA
					SEMEEALTAITEELAVSMKEEK	0.345507	NA	NA
					SEMEMAHLYSLCDAAHAQTEVAK	0.143448	0.0880896	NA
					SEMEVQDAELK	0.184397	NA	NA
					SEMTPEELQK	0.23049	NA	NA
					SENQVLGQYIENLMSASSVFQTTDTK	0.562879	NA	NA
					SEQDQAENEGEDSAVLMER	0.212311	NA	NA
					SETITEEELVGLMNK	0.173192	NA	NA
					SFCSMAGPNLIAIGSSESAQK	0.239335	0.128839	NA
					SFEGMVVAALLAGR	0.483686	NA	NA
					SFMALSQDIQK	0.184477	0.238855	NA
					SFMESGGTVLSTNWSDVGK	0.288162	NA	NA
					SFMHVNTNANFYK	0.161975	NA	NA
					SFYPEEVSSMVLTK	0.208135	0.0736294	NA
					SGAAQGLAEVMAGLGVEK	0.350518	NA	NA
					SGDAAIVDMVPGKPMCVESFSDYPPLGR	0.00962524	0.0923111	0.00469041
					SGFEGMFTK	0.294489	NA	NA
					SGLGELILPENEPGSSIMPGK	0.205697	NA	NA
					SGMLQAEKK	0.37258	NA	NA
					SGSMDPSGAHPSVR	0.145626	NA	NA
					SHIMPAEFSSCPLNSDEEVNK	0.357907	NA	NA
					SHLNFSMLESPALHCQPSTSSAFPIGSSGFSLVK	0.548196	0.258033	NA
					SHLPTHLDPAMPFHR	0.546241	NA	NA
					SHMDDLNSENAK	0.34669	NA	NA
					SHMMDVQGSTQDSAIK	0.197252	NA	NA
					SIEDFAHSSFQMALSK	0.138621	NA	NA
					SIEEAMNEIR	0.341948	NA	NA
					SIELDMR	0.32686	NA	NA
					SILAETEGMLR	0.377714	NA	NA
					SIMDNFTEIIK	0.269536	NA	NA
					SINPDEAVAYGAAVQAAILMGDK	0.00233942	0.239221	0.00155535
					SIPAYLAETLYYAMK	0.287531	0.234545	NA
					SIQMLTLLR	0.259951	NA	NA
					SIVSELAGLLSAMEYVQK	0.314408	NA	NA
					SKDYEFMWNPHLGYILTCPSNLGTGLR	0.0492229	0.0961127	0.0124483
					SKPGAAMVEMADGYAVDR	0.192376	NA	NA
					SKPHSEAGTAFIQTQQLHAAMADTFLEHMCR	0.17847	NA	NA
					SKPIIAEPEIHGAQPLDGVTGFLVLMSEGLYK	0.245181	NA	NA
					SLAMEMVLTGDRISAQDAK	0.706145	NA	NA
					SLAMLGSSEDNTALSR	0.143137	0.0626591	NA
					SLEDQVEMLR	0.217271	NA	NA
					SLEMLELGLSEAQVMMALSNHLNAVESEKQK	0.262471	NA	NA
					SLHDAIMIVR	0.171948	NA	NA
					SLHSELMCPICLDMLK	0.269722	0.0955105	NA
					SLLVNPEGPTLMR	0.148157	NA	NA
					SLLVVHFWAPWAPQCAQMNEVMAELAK	0.116182	NA	NA
					SLMDHTIPEV	0.537572	NA	NA
					SLNYWCNLLGMK	0.189673	0.0916199	NA
					SLQSLEASLHAMESTR	0.213563	NA	NA
					SLREHMGNVVEALIALTN	0.380788	0.1029	NA
					SLVALLVETQMK	0.28474	0.0848239	NA
					SMAASGNLGHTPFVDEL	0.185755	NA	NA
					SMASGGGVPTDEEQATGLER	0.299443	NA	NA
					SMCGYQTFFAGK	0.262135	0.183894	NA
					SMDELNHDFQALALEGR	0.296806	0.193933	NA
					SMEAEMIQLQEELAAAER	0.1607	NA	NA
					SMGFIGHYLDQK	0.267689	NA	NA
					SMGLPTSDEQK	0.219893	0.131638	NA
					SMGLPTSDEQKK	0.237806	NA	NA
					SMLQATAEANNLAAVAGAR	0.29858	NA	NA
					SMMSAYER	0.379807	0.111766	NA
					SMNANTITK	0.82671	NA	NA
					SMPEQTGEK	0.198477	NA	NA
					SMPPLDQPSCK	0.242363	NA	NA
					SMPWNVDTLSK	0.27144	NA	NA
					SMQNWHQLENLSNFIK	0.194429	NA	NA
					SMTEAEQQQLIDDHFLFDKPVSPLLLASGMAR	0.153284	0.0983202	0.0164099
					SMVDELFAEIVR	0.406887	NA	NA
					SMVNTKPEK	0.101344	NA	NA
					SMVPVQVQLDVPVVK	0.179472	0.0687332	NA
					SMYEEEINETR	0.229756	0.0968886	NA
					SNDPVATAFAEMLK	0.2576	NA	NA
					SNEDQSMGNWQIK	0.23939	0.0886837	NA
					SNEILTAIIQGMR	0.14614	0.0441414	NA
					SNEILTAIIQGMRK	0.271453	NA	NA
					SNGYEDHMAEDCRGDIGR	0.265075	NA	NA
					SNNVEMDWVLK	0.248351	0.0696471	NA
					SNPQVYMDIK	0.203199	NA	NA
					SNYNLPMHK	0.289947	NA	NA
					SPDNPMNQR	0.251067	NA	NA
					SPFEVQVGPEAGMQK	0.169337	0.0969701	NA
					SPGAFDMSGVR	0.194207	NA	NA
					SPGAPGPLTLKEVEELEQLTQQLMQDMEHPQR	0.304236	NA	NA
					SPLLDQVQTFLPQMAR	0.443579	NA	NA
					SPPHCELMAGHLR	0.175491	NA	NA
					SPQVKPASTMGMGPLGK	0.547101	NA	NA
[truncated: 990 more rows]

## Sheet: Supplementary Fig2
Supplementary Fig. 2b							Supplementary Fig. 2d					Supplementary Fig. 2e
Precursor CV (DST Ctrls)	Precursor CV (DST MetRS*)	Precursor CV (DBCO Ctrls)	Precursor CV (DBCO MetRS*)	Precursor CV (Our workflow Ctrls)	Precursor CV (Our workflow MetRS*)		Precursor CV (DDA Ctrls)	Precursor CV (DDA MetRS*)	Precursor CV (DIA Ctrls)	Precursor CV (DIA MetRS*)		Protein IDs	log2 MetRS* / Ctrl ratio (DDA)	log2 MetRS* / Ctrl ratio (DIA)
1.64863	6.42561e-05	7.75889e-05	8.97587e-05	1.41354	6.54953e-05		1.41354	6.54953e-05	5.26755e-05	7.60187e-05		A0A087WQS2;Q9CQC6;A0A087WPF9;A0A087WS48	12.9545	NA
1.61417	4.88013e-05	6.88617e-05	4.98155e-05	1.34672	1.61807		1.34672	1.61807	1.73205	4.53979e-06		A0A087WQS5;P56383;Q9CR84	5.53631	NA
1.5572	3.29139e-05	6.64137e-05	3.40332e-05	1.33539	1.60379		1.33539	1.60379	1.73205	4.33427e-05		A0A087WQT6;O89110	12.0398	NA
1.54391	1.696	4.88465e-05	2.26144e-05	1.3351	1.59716		1.3351	1.59716	1.56435	3.99359e-05		A0A087WR20;P49935	5.18887	NA
1.52903	1.60853	1.58721	1.6823	1.30265	1.58335		1.30265	1.58335	1.53815	1.72686		A0A0A0MQ79;Q3TLH4;S4R209;S4R2E2;S4R298	13.8957	NA
1.5256	1.5745	1.57909	1.66568	1.29999	1.56928		1.29999	1.56928	1.48946	1.72346		A0A0A0MQ80;Q3UMC0;A0A0G2JFY0;D3Z0U5;D6RGM7;D3Z4J2;Q9D3R6-3;Q9D3R6	9.3523	NA
1.52241	1.56895	1.53615	1.64986	1.29341	1.56697		1.29341	1.56697	1.45047	1.71689		A0A0A0MQ90;P97352	7.97499	NA
1.50236	1.56857	1.52875	1.64519	1.28973	1.56276		1.28973	1.56276	1.42275	1.71146		A0A0A0MQA5;P68368;A0A087WQS4;A0A087WRB4;A0A087WSB0;A0A087WSL5;A0A087WS35	5.59439	NA
1.49658	1.55561	1.52814	1.64366	1.23428	1.52839		1.23428	1.52839	1.41421	1.71135		A0A0A6YVS2;Q921L3	7.07545	NA
1.48173	1.54629	1.51006	1.60364	1.22067	1.51297		1.22067	1.51297	1.41421	1.70294		A0A0B4J1E2;Q9CSN1	11.2316	NA
1.48043	1.53209	1.50829	1.58145	1.20251	1.51284		1.20251	1.51284	1.41421	1.7012		A0A0G2JE32;A0A0G2JGL0;P61079;A0A494BAN1;A0A494BA56;A0A0G2JF40;Q05CK8;A0A0G2JGZ3;Q6ZWY6;P61080	9.649	NA
1.47272	1.51375	1.49491	1.57582	1.19937	1.49859		1.19937	1.49859	1.41421	1.69963		A0A0J9YTY0;A0A0J9YUL3;Q8C1B7-3;Q8C1B7-2;Q8C1B7;A0A0J9YVA6;A0A0J9YUV6	12.8923	NA
1.46058	1.51137	1.48327	1.56965	1.19079	1.48927		1.19079	1.48927	1.41421	1.69751		A0A0J9YUD8;A0A0J9YUZ4;P63158;D3YZ18;D3YVC6	11.1971	NA
1.46032	1.50079	1.46894	1.56067	1.18969	1.48513		1.18969	1.48513	1.41421	1.67838		A0A0N4SVC2;E9QP00;Q6PFR5	10.2068	NA
1.45892	1.47832	1.46391	1.52487	1.18436	1.4847		1.18436	1.4847	1.41421	1.66542		A0A0N4SVT3;A0A0N4SW28;Q9DAS9	9.77951	NA
1.45369	1.46567	1.46328	1.51381	1.14541	1.47836		1.14541	1.47836	1.41421	1.66258		A0A0R4IZW5;P09803;P10287	11.2971	NA
1.45091	1.45936	1.43999	1.50349	1.12751	1.47437		1.12751	1.47437	1.41421	1.50828		A0A0R4IZW8;O88456;A0A0R4J1C2;Q9D7J7	8.14819	NA
1.44628	1.43976	1.40079	1.50154	1.12276	1.47289		1.12276	1.47289	1.41421	1.49982		A0A0R4J0G0;Q8BH04;A0A2I3BQL9;A0A2I3BS39;A0A2I3BRX1;A0A2I3BQC6;A0A2I3BQ75;Q9Z2V4	10.2899	NA
1.44014	1.42048	1.3962	1.49556	1.11623	1.4624		1.11623	1.4624	1.41421	1.48496		A0A0R4J0Z1;P08003	10.5861	NA
1.43864	1.41135	1.39534	1.46898	1.10873	1.44333		1.10873	1.44333	1.41421	1.41752		A0A0U1RNL9;A0A0U1RNL1;F8VPK3;P56671;A0A0U1RPH5	8.532	NA
1.43539	1.40525	1.38638	1.46744	1.10616	1.44143		1.10616	1.44143	1.41421	1.38864		A0A1B0GR11;Q93092	11.6263	NA
1.43304	1.40231	1.37833	1.43919	1.10565	1.42004		1.10565	1.42004	1.41421	1.35907		A0A1B0GSX7;Q6PFD9;B2RQL0;A0A140T8J8;A0A1B0GRB5;A0A1B0GRA7;A0A1B0GS62	11.8661	NA
1.4249	1.40181	1.37262	1.43008	1.09726	1.41579		1.09726	1.41579	1.41421	1.32922		A0A1C7CYV0;B1AX58;Q99K51;Q61233	11.5999	NA
1.42397	1.39913	1.37	1.41867	1.09084	1.41459		1.09084	1.41459	1.38757	1.30104		A0A1D5RM85;P62717;A0A1D5RLW5;A0A1D5RM79;A0A1D5RME4;A0A1D5RMC7	8.50629	NA
1.4216	1.38881	1.36652	1.41759	1.09024	1.4107		1.09024	1.4107	1.38033	1.27584		A0A1L1SQA8;P62852	7.05023	NA
1.41571	1.3811	1.36159	1.41677	1.0881	1.4094		1.0881	1.4094	1.35795	1.26817		A0A1L1STE6;Q9D6R2;Q9D6R2-2	8.60729	NA
1.41252	1.37685	1.3564	1.40419	1.08605	1.40578		1.08605	1.40578	1.35564	1.26677		A0A1W2P768;P84228	7.97583	NA
1.40912	1.37446	1.35374	1.39601	1.08206	1.4047		1.08206	1.4047	1.35315	1.26065		A0A286YDA2;A0A286YDT3;E9Q5C9;A0A286YDV7;E9Q5C9-2;A0A286YCD1;A0A286YDZ1	4.98701	NA
1.40802	1.36769	1.35324	1.39182	1.06508	1.40444		1.06508	1.40444	1.34742	1.25661		A0A286YDF5;Q69ZN7;E9Q390;Q69ZN7-4;A0A286YCZ3;Q69ZN7-2;Q69ZN7-3;A0A286YE65;A0A286YDV5;REV__Q8QZT1	10.6946	NA
1.39716	1.35976	1.35193	1.3864	1.04623	1.39306		1.04623	1.39306	1.335	1.24642		A0A2R8VHP9;Q3TT81;A0A2R8VKF0;A0A2R8VHN3;A0A2R8VI15;A0A2R8VHI3;A0A087WR61;A0A087WSI1;A0A1L1SUS5;A0A1L1SRP9;A0A1L1SQ99;A0A087WRH3;A0A0R4J044;P57724	9.78564	NA
1.39484	1.35811	1.35171	1.38136	1.03541	1.39078		1.03541	1.39078	1.33045	1.23265		A0A3B2W864;A0A338P7K4;Q3UW83;A0A338P731;B2KF67;A0A338P6T6;A0A338P6L9;H3BJY4	5.56616	NA
1.39221	1.35738	1.34386	1.37605	1.03502	1.38722		1.03502	1.38722	1.322	1.23061		A0A3B2WBH9;A0A3B2WCN9;Q9Z0U1;A0A494B9E6;A0A494BAA0	12.509	NA
1.39131	1.34457	1.34268	1.3719	1.03501	1.3862		1.03501	1.3862	1.31596	1.22436		A0A3Q4EH04;A0A3Q4L335;A0A3Q4L393;Q8BL97-3;Q8BL97-4;Q8BL97-2;Q8BL97;A0A3Q4EGP0	8.80023	NA
1.39127	1.34017	1.34057	1.36584	1.03434	1.3839		1.03434	1.3839	1.29436	1.21482		A0A494BB95;Q60872;Q3UTA4;Q3TQZ4;J3QP87;A0A1Y7VK80;A0A1Y7VJE9;Q8BX20;J3QPI8;A0A1Y7VLT7;J3QMW5;F6YNI8;Q3UT53;A0A1Y7VNG9	8.10254	NA
1.38567	1.33778	1.34034	1.36081	1.03083	1.38116e-05		1.03083	1.38116e-05	1.29156	1.21166		A0A498WGD8;Q8CDN6;A0A494B955;A0A494BBI1;A0A494BB31	11.8892	NA
1.38334	1.33719	1.33751	1.35756	1.01883	1.37081		1.01883	1.37081	1.28358	1.21034		A0A498WGK2;A0A494BB89;A0A494BAX5;A0A494B927;A0A494B996;A0A494B9G0;A0A494BB92	15.4969	NA
1.38191	1.3362	1.32919	1.35152	1.01718	1.37074		1.01718	1.37074	1.2826	1.20667		A0A7N9VR94	11.741	8.34295
1.38044	1.33511	1.32706	1.34487	1.01514	1.36852		1.01514	1.36852	1.26617	1.20639		A0A7P0A164;A0A571BEE9	11.7847	NA
1.36602	1.33415	1.32519	1.3448	1.00612	1.36584		1.00612	1.36584	1.26456	1.20256		A2A547;P84099	7.25158	NA
1.3655	1.32366	1.32362	1.3417	1.00535	1.36228		1.00535	1.36228	1.25897	1.19484		A2A863-2;A2A863	9.16498	NA
1.35595	1.32329	1.32293	1.33928	1.00529	1.36226		1.00529	1.36226	1.25248	1.19427		A2A8V8;A2A8V9;E9PUK6;Q52KI8;E9QKA4;Q52KI8-2;A2A983;F6T4M4;F7BWM1;F6UK16	8.14	NA
1.34801	1.32312	1.32037	1.33746	0.996914	1.36124		0.996914	1.36124	1.25018	1.19047		A2AFQ0;Q7TMY8;Q7TMY8-3;Q7TMY8-4;Q7TMY8-2;F6XP90;F6UYC1	12.6131	NA
1.34663	1.32169	1.31543	1.33699	0.996378	1.36092		0.996378	1.36092	1.24831	1.18321		A2AFQ2;Q99N15;O08756	9.81491	NA
1.34455	1.32008	1.30891	1.33555	0.995397	1.35951		0.995397	1.35951	1.24663	1.18032		A2AH85;O08810;G3UZ34;G3UXK8;G3UZ25	11.8475	NA
1.34096	1.3169	1.3015	1.33491	0.990314	1.35713		0.990314	1.35713	1.23673	1.17726		A2AIH8;Q9D711	7.62522	NA
1.33867	1.3169	1.297	1.33005	0.98082	1.35409		0.98082	1.35409	1.23672	1.17213		A2AMY5;Q91VX2;F6PYV5;A2AMY7;F6WTC8	11.6146	NA
1.33722	1.31509	1.29646	1.32187	0.970861	1.35108		0.970861	1.35108	1.22112	1.17003		A2AP78;O54879	9.44517	NA
1.33621	1.31438	1.29177	1.30994	0.965789	1.34756		0.965789	1.34756	1.21657	1.16696		A2APM2;A2APM4;A2APM1;Q3U8S1;E9QKM8;Q80X37;A2APM3;A2APM5;P15379-6;P15379-11;P15379-5;P15379-3;P15379-10;P15379-9;P15379-4;P15379-8;P15379-7;P15379;P15379-2;P15379-12;P15379-13	10.9596	NA
1.33474	1.31249	1.29039	1.30865	0.965117	1.34531		0.965117	1.34531	1.2132	1.166		A2AUR7;Q9D031;Q01730;B1AYQ0;E0CXG5;A0A0A6YWZ2	5.1923	NA
1.33234	1.31249	1.28518	1.30789	0.958259	1.34396		0.958259	1.34396	1.21111	1.16215		A2AVJ7;Q99PL5;Q99PL5-3;Q99PL5-2;Q99PL5-4;Q99PL5-5;Q99PL5-8;Q99PL5-7;Q99PL5-6;Q99PL5-9;Q99PL5-10;Q99PL5-11;Q99PL5-12	10.8137	NA
1.32836	1.31116	1.28254	1.3078	0.958092	1.34396		0.958092	1.34396	1.20515	1.16003		A2AW05;Q08943;Q08943-2	10.2739	NA
1.32715	1.30837	1.28223	1.298	0.956977	1.34364		0.956977	1.34364	1.19753	1.1521		A2BDX3	9.24893	9.43889
1.32267	1.30465	1.28088	1.29711	0.95688	1.33572		0.95688	1.33572	1.19266	1.15183		B1AU75;Q99MD9;B1AU76;Q99MD9-2	10.5907	NA
1.31983	1.30421	1.28048	1.2956	0.955759	1.33364		0.955759	1.33364	1.19233	1.15138		B7FAU9;Q8BTM8;B7FAV1;F6XC15;J3JS91;F6Z2C0;Q8BTM8-2;F7AVL7;A0A668KLG7	9.9555	NA
1.31723	1.30037	1.27955	1.295	0.946464	1.33277		0.946464	1.33277	1.18891	1.14964		B7ZNL2;Q78ZA7;A0A140LJB5;A0A140LJ37;A0A140LI78	9.87723	NA
1.31558	1.29974	1.2629	1.29282	0.944511	1.33111		0.944511	1.33111	1.18325	1.14919		B9EHJ3;A0A0U1RPW2;A0A0U1RPB2	13.7494	NA
1.31384	1.29907	1.26187	1.29107	0.942329	1.33034		0.942329	1.33034	1.17894	1.13906		CON__P00761	2.82292	NA
1.31057	1.29513	1.25576	1.2887	0.938582	1.32848		0.938582	1.32848	1.1737	1.13669		CON__P02533	4.58234	NA
1.31036	1.28898	1.25406	1.28785	0.930862	1.32535		0.930862	1.32535	1.17219	1.13271		CON__P02769	3.42781	NA
1.31004	1.28813	1.25165	1.28377	0.925149	1.32495		0.925149	1.32495	1.16954	1.12562		CON__P04264	1.12768	NA
1.3059	1.28511	1.25156	1.27823	0.924631	1.32315		0.924631	1.32315	1.165	1.12209		CON__P05784;P05784;CON__H-INV:HIT000015463;CON__Q14525;CON__Q9UE12;CON__Q15323;CON__A2A5Y0;CON__Q14532;CON__REFSEQ:XP_986630;Q61897;Q61765;Q6IFX3;A1L317	7.67652	NA
1.30519	1.28451	1.24543	1.27432	0.922804	1.32238		0.922804	1.32238	1.163	1.11964		CON__P13645;A2A513;CON__P02535-1;P02535-3;P02535-2;P02535;P08730-2;CON__Q148H6;CON__Q7Z3Y7;CON__Q2M2I5;CON__Q7Z3Z0;CON__Q7Z3Y8;A6BLY7;CON__Q7Z3Y9;Q8VCW2;Q9Z320	-2.73588	NA
1.30463	1.27917	1.2453	1.27378	0.915607	1.31963		0.915607	1.31963	1.15741	1.11842		CON__P15636	-1.0341	NA
1.30364	1.27775	1.24331	1.27173	0.914571	1.3142		0.914571	1.3142	1.15723	1.117		CON__P19001;P19001	8.56572	NA
1.30161	1.27764	1.24316	1.27019	0.910176	1.30906		0.910176	1.30906	1.15471	1.11434		CON__P35527	-0.140769	NA
1.30144	1.27665	1.24301	1.26831	0.899299	1.3046		0.899299	1.3046	1.15423	1.11172		CON__P35908v2;CON__P35908	-0.843067	NA
1.29747	1.27619	1.23959	1.26529	0.887143	1.30453		0.887143	1.30453	1.15378	1.10832		CON__P67983;A0A1D5RLN7	5.04876	NA
1.29733	1.27536	1.23268	1.26506	0.886142	1.2989		0.886142	1.2989	1.15354	1.10715		CON__Q9D312;Q9D312;Q8CCX5-2;Q64291-2;CON__Q8N1A0	11.2467	NA
1.2955	1.27273	1.23171	1.26323	0.881753	1.2965		0.881753	1.2965	1.15176	1.10019		CON__Q9DCV7;Q9DCV7;D3Z6N5;CON__Q3KNV1;CON__P08729	9.31233	NA
1.29453	1.26609	1.22879	1.26074	0.875674	1.29586		0.875674	1.29586	1.14254	1.09592		D3YZC9;D3YZD0;Q64213;E9Q4Q2;Q64213-2;Q64213-3;D3YVH4;F8WHF9;D6RDB7;F6YR19	10.965	NA
1.28958	1.26401	1.2275	1.25921	0.873486	1.29581		0.873486	1.29581	1.14159	1.09431		D3Z3A0;Q9DCL8;B1AR39;B1AR42;B1AR44;Q6NSU2	10.0536	NA
1.2883	1.26357	1.22414	1.25816	0.866488	1.29558		0.866488	1.29558	1.14149	1.0919		D3Z7M9;O35381;D3YYE1;F6UFG6;Q64G17	10.9975	NA
1.28752	1.26321	1.22413	1.25763	0.866008	1.29134		0.866008	1.29134	1.14059	1.09189		D3Z7P3;D3Z7P4;F7B327	11.4012	NA
1.28641	1.2609	1.22254	1.25723	0.857848	1.28761		0.857848	1.28761	1.13971	1.09053		E0CYB9;Q6PCP5;Q6PCP5-3;F7CTF8;E0CYI3;F7BC60	8.94163	NA
1.28377	1.25552	1.22233	1.25596	0.850144	1.2875		0.850144	1.2875	1.1379	1.08993		E9PUM4;A0A1L1SQ51;Q71LX4;Q8CDM9	6.37984	NA
1.28253	1.24728	1.21863	1.2472	0.84981	1.28734		0.84981	1.28734	1.13727	1.08968		E9PVA8	6.92088	9.8664
1.2818	1.2436	1.21838	1.23884	0.848118	1.28606		0.848118	1.28606	1.13599	1.08775		E9PWE8;Q3TT92;Q62188	12.0104	NA
1.27949	1.23836	1.21691	1.23765	0.846831	1.28314		0.846831	1.28314	1.13395	1.08727		E9PZ00;Q8BFQ1;K3W4L3;J3QPG5;Q61207	8.3437	NA
1.27858	1.23287	1.2159	1.23269	0.846423	1.28186		0.846423	1.28186	1.13266	1.08682		E9PZF0;Q01768	9.36344	NA
1.27829	1.23087	1.21467	1.22937	0.844979	1.27989		0.844979	1.27989	1.13159	1.08397		E9PZM4;A0A0G2JEZ3;A0A0G2JEP1;G3UXJ4;F7CDZ7;A0A0G2JFK1;A0A0G2JES5;G3UZG2	2.50928	NA
1.27769	1.22995	1.21108	1.22879	0.843504	1.27756		0.843504	1.27756	1.1311	1.08066		E9Q1G8;E9Q9F5;O55131	10.7821	NA
1.27468	1.22761	1.20978	1.2278	0.838482	1.27709		0.838482	1.27709	1.12633	1.07717		E9Q1P8	10.3237	8.7252
1.27444	1.22696	1.20698	1.22682	0.838114	1.27452		0.838114	1.27452	1.12602	1.07558		E9Q4G7;E9PWB2;Q8BK63;H7BXB1;E9Q3W1;F6YBC9	10.1257	NA
1.27185	1.223	1.20515	1.22455	0.836022	1.27268		0.836022	1.27268	1.12277	1.07457		E9Q616;A0A494BBD5;G5E8K8;A0A494B8Y7	11.4647	NA
1.27179	1.22295	1.20029	1.21832	0.831793	1.27166		0.831793	1.27166	1.1218	1.07222		E9Q7G0;A0A1B0GSW3;A0A1B0GT61;A0A1B0GSH2;A0A1B0GT38	11.4444	NA
1.27176	1.22241	1.19967	1.21534	0.830365	1.26948		0.830365	1.26948	1.1217	1.07213		E9Q8K8;Q6ZPZ3;A0A1B0GRU3;Q6ZPZ3-2	8.82245	NA
1.27092	1.22087	1.19914	1.21432	0.820502	1.26839		0.820502	1.26839	1.11625	1.07146		E9QAR6;E9Q1A5;D3YX49;E9QAR4;E9QAR1;D3Z517	7.15224	NA
1.27039	1.22064	1.19606	1.21302	0.818982	1.26802		0.818982	1.26802	1.11582	1.07123		E9QB02;Q68FL6;F6W0G8	13.7648	NA
1.26831	1.22047	1.19603	1.2097	0.809955	1.26657		0.809955	1.26657	1.11397	1.0694		E9QKZ2;Q91YE6;E0CXB2;F6TLX3;E0CY46;F6UT58	9.35416	NA
1.26736	1.21849	1.19329	1.20786	0.80883	1.26575		0.80883	1.26575	1.11078	1.06708		E9QM38;P55012;A2AQ52;A2AQ51;A2AQ50;P55014-2;P55014-4;P55014-3;P55014	13.0616	NA
1.26563	1.21379	1.19254	1.20499	0.801451	1.26458		0.801451	1.26458	1.11013	1.06602		E9QNN1;O70133-2;Q3UR42	9.99341	NA
1.26481	1.2134	1.19217	1.20443	0.793742	1.26259		0.793742	1.26259	1.10639	1.06252		E9QQ10;Q70FJ1-3;Q70FJ1-2;Q70FJ1;A0A140T8S1;A0A571BE77;A0A0G2JFW0;H3BLL7	10.0171	NA
1.26409	1.21154	1.19216	1.2026	0.791276	1.26189		0.791276	1.26189	1.10418	1.06162		F5CSM8;Q8VI21	6.45627	NA
1.26405	1.21005	1.19201	1.20199	0.769455	1.26002		0.769455	1.26002	1.1018	1.06146		F6VG99;E9PYF4;E9PYI7;Q3UPW3	11.7374	NA
1.26309	1.20999	1.19032	1.1924	0.767458	1.25967		0.767458	1.25967	1.10049	1.06112		F6YVP7;P62270;A0A1Y7VKY1;S4R1N6;A0A3Q4EGP3	8.42445	NA
1.26307	1.20833	1.19028	1.18708	0.765287	1.25954		0.765287	1.25954	1.10025	1.06088		F8VPK5;A0A1Y7VMN0;P70336;P70336-2;A0A1Y7VLD1	10.5182	NA
1.26138	1.20516	1.18928	1.18566	0.764224	1.25878		0.764224	1.25878	1.09864	1.06061		F8VQC9;I1VGT4;D3Y272;J9RV59;I1VGT5;H6WZF5;E3UVT8;A0A286YCX2;A0A286YCS4;Q8BTY2;I1VGT6;H6WZ45;D3Y273;J9RDH0;A0A286YD46;A0A286YDK8;A0A286YCX8;E3UVT9;A0A286YDJ7;Q8BTY2-2;A0A286YDR1;Q5DTL9-10;Q5DTL9-8;Q5DTL9-4;Q5DTL9-3;Q5DTL9-7;Q5DTL9-6;Q8JZR6;Q5DTL9-2;Q5DTL9-5;Q5DTL9-9;Q8JZR6-2;Q5DTL9	8.06162	NA
1.26083	1.20418	1.18655	1.17924	0.756336	1.25526		0.756336	1.25526	1.09642	1.0584		F8WID5	12.614	NA
1.26055	1.2033	1.18427	1.17716	0.753267	1.25313		0.753267	1.25313	1.09362	1.05721		G3UVU2;Q62203;D3YW09;D3Z5A6	8.36169	NA
1.25894	1.19971	1.18425	1.1702	0.752109	1.24979		0.752109	1.24979	1.09253	1.05562		G3UXZ5;P97371;G3UXY0;G3X9K9;G3UWN9;G3UXR1	8.84325	NA
1.25788	1.19874	1.18378	1.16997	0.749604	1.2491		0.749604	1.2491	1.0889	1.0541		G3UY42;Q8CCS6-2;Q8CCS6;D3Z5F7;D3Z055;G3UWS5;D3YUB9;G3UX74	10.2075	NA
1.25684	1.18753	1.18374	1.16993	0.744785	1.24844		0.744785	1.24844	1.08821	1.05234		G3X8T3;P16675;A2A5J9;A2A5J8	8.91003	NA
1.25418	1.18738	1.18174	1.16345	0.744202	1.24263		0.744202	1.24263	1.087	1.04955		G3X9Q6;Q8BWW4;E9Q066;A0A2R8VKL5;A0A2R8VHW8	11.2933	NA
1.25326	1.18699	1.18151	1.1618	0.736486	1.24065		0.736486	1.24065	1.08623	1.04794		G3X9V2;P30999;E9Q8Z6;E9Q8Z8;E9Q8Z4;E9Q8Z9;D3Z2H2;E9Q901;E9Q904;D3Z7H6;E9Q986;E9Q907;E9Q905;D3Z2H7	12.1919	NA
1.25209	1.18662	1.1809	1.16133	0.729711	1.24064		0.729711	1.24064	1.08592	1.04787		G5E829;A0A1W2P7C7;Q3UHH0;F8WHB1;Q9R0K7;Q6Q477-2;S4R1C4;F7AAP4;E9Q828;Q6Q477;A0A1W2P772;A0A1W2P867;A0A1W2P7R3;A0A1W2P6X7;A0A1W2P882	10.6409	NA
1.25123	1.18312	1.17969	1.15648	0.728482	1.23886		0.728482	1.23886	1.08287	1.04684		G5E8R2	11.1252	NA
1.25004	1.18254	1.17898	1.15449	0.72774	1.23865		0.72774	1.23865	1.0816	1.03872		G5E924;Q8R081;G3UY38;G3UY56;G3UYY3	8.13522	NA
1.24994	1.17917	1.17897	1.15447	0.727255	1.23853		0.727255	1.23853	1.0809	1.03768		H3BKH6;Q9R0P3;H3BJP2;H3BLJ9;H3BJL6;H3BK43;H3BJC6;H3BL99	9.82131	NA
1.24928	1.17612	1.17126	1.15272	0.727214	1.23594		0.727214	1.23594	1.08053	1.03717		H7BWX9;D3Z794;P61957	8.11386	NA
1.24819	1.17287	1.16967	1.15094	0.719737	1.23542		0.719737	1.23542	1.08052	1.03711		H7BX95;Q6PDM2;Q6PDM2-3;Q6PDM2-2;F7AI47;F6QXN3	10.5584	NA
1.24794	1.16786	1.16934	1.15057	0.718892	1.23419		0.718892	1.23419	1.08045	1.03682		O08528;E9Q5B5;E9Q9M6;E9Q3Z4;E9Q8S8;Q3TRM8	11.5167	NA
1.24592	1.16742	1.16693	1.14415	0.715714	1.23236		0.715714	1.23236	1.07838	1.0361		O08529	10.5465	7.87687
1.24588	1.16411	1.16471	1.14139	0.712323	1.23159		0.712323	1.23159	1.07773	1.03608		O08553;Q71H75	9.73466	NA
1.24535	1.16404	1.16403	1.13905	0.711305	1.22962		0.711305	1.22962	1.07765	1.03224		O08583;O08583-2;Q9JJW6-2;G3X9I4;Q9JJW6	10.9499	NA
1.24438	1.16301	1.16386	1.13654	0.704918	1.22946		0.704918	1.22946	1.07664	1.02888		O08749	10.2124	7.46093
1.24349	1.16221	1.16307	1.13639	0.702206	1.22922		0.702206	1.22922	1.07296	1.0268		O08795-2;O08795;A0A1L1ST83	9.73448	NA
1.24312	1.15991	1.16273	1.13379	0.701384	1.22809		0.701384	1.22809	1.07174	1.02605		O08807;B1AZS9	8.16376	NA
1.24215	1.15801	1.16232	1.1336	0.697305	1.22382		0.697305	1.22382	1.07104	1.02567		O09131;A0A494BAB1;A0A494B9X6;A0A494BAY2	8.2707	NA
1.24185	1.15188	1.15846	1.13018	0.695479	1.22338		0.695479	1.22338	1.0702	1.02446		O09172;H3BJA3;A0A0G2JDI4;F6VNW5	8.32597	NA
1.24112	1.15042	1.15839	1.12755	0.693266	1.22307		0.693266	1.22307	1.0699	1.02372		O35114	7.7396	8.79526
1.2404	1.14654	1.15671	1.12661	0.687205	1.21786		0.687205	1.21786	1.0687	1.02316		O35286;Q497W9;A0A0G2JG10;A0A0G2JGQ5	10.1912	NA
1.24031	1.14104	1.15438	1.12592	0.68316	1.21659		0.68316	1.21659	1.0646	1.02277		O35343;A0A0B4J1E7;D3YTN1	11.9583	NA
1.2393	1.14016	1.14851	1.12443	0.682761	1.21603		0.682761	1.21603	1.06383	1.02165		O35345;Q4FJZ2;A2ADZ6	9.83886	NA
1.23921	1.13646	1.14676	1.1212	0.677678	1.21528		0.677678	1.21528	1.05879	1.0187		O35593	10.5445	8.58186
1.23819	1.13526	1.14459	1.11972	0.672734	1.20922		0.672734	1.20922	1.05667	1.01831		O35639;Q3TET3;A0A0G2JGL7;A0A0G2JDV9	10.2412	NA
1.23799	1.13394	1.1433	1.1161	0.667486	1.20737		0.667486	1.20737	1.05584	1.01782		O35640;Q921D0	8.85738	NA
1.23518	1.13277	1.14203	1.11012	0.665603	1.20344		0.665603	1.20344	1.05554	1.01746		O35685	12.9171	8.92064
1.23464	1.13205	1.13989	1.10784	0.660355	1.20072		0.660355	1.20072	1.0552	1.01611		O35704	6.12704	10.0801
1.23458	1.13074	1.13217	1.10754	0.654739	1.19749		0.654739	1.19749	1.05492	1.01547		O35887;G3V004;G3UWV3;G3UWR0;G3UXA8;G3UY49;G3UXA3	10.5561	NA
1.23383	1.13058	1.13151	1.10617	0.64951	1.19747		0.64951	1.19747	1.0535	1.01499		O54724	10.4657	9.54896
1.23377	1.1285	1.1306	1.1058	0.647994	1.19671		0.647994	1.19671	1.05332	1.01079		O54734	10.5917	7.39168
1.23249	1.12743	1.13046	1.09769	0.647727	1.19485		0.647727	1.19485	1.05286	1.01		O54962	8.93687	8.53609
1.23128	1.12354	1.12593	1.09677	0.642923	1.19413		0.642923	1.19413	1.05267	1.0089		O55029	12.2057	8.4577
1.23047	1.12108	1.12535	1.09644	0.641519	1.19279		0.641519	1.19279	1.05248	1.00885		O55142	9.52833	6.24196
1.23028	1.11818	1.11732	1.09488	0.628421	1.19189		0.628421	1.19189	1.05229	1.00861		O55143;O55143-2	11.7035	NA
1.22978	1.1175	1.11727	1.09339	0.626985	1.19026		0.626985	1.19026	1.05066	1.00781		O70194;A0A2R8VK20	11.8572	NA
1.22969	1.11581	1.11574	1.08588	0.623154	1.19002		0.623154	1.19002	1.05003	1.00687		O70251;A0A087WS46;G3UX43;M0QWK5;M0QWH8;G3UZ47	9.61723	NA
1.22897	1.11272	1.11523	1.08543	0.621695	1.18864		0.621695	1.18864	1.04792	1.00674		O70318;Q8C928;A0A1W2P6I5;A0A1W2P7I4;A0A1W2P7I2;A0A1W2P7H7;A0A1W2P896;A0A1W2P6H2;A0A286YD84;A0A5F8MPE1;A0A286YDD0	11.6234	NA
1.22789	1.11011	1.11445	1.08425	0.620507	1.186		0.620507	1.186	1.04464	1.00433		O70378;M0QWY0;M0QWP2;M0QWI7;M0QWC9;M0QWS0;M0QWE2	9.60659	NA
1.22738	1.10731	1.11336	1.07873	0.619997	1.18557		0.619997	1.18557	1.04433	1.00327		O70400;S4R1V0	12.1082	NA
1.22572	1.10601	1.10993	1.07699	0.613791	1.1853		0.613791	1.1853	1.04266	1.00248		O70456	8.57123	8.43162
1.22456	1.10583	1.10974	1.07388	0.61352	1.17693		0.61352	1.17693	1.04222	1.00149		O70475;D3YXP9	10.1278	NA
1.22404	1.1053	1.10944	1.07154	0.611483	1.17117		0.611483	1.17117	1.04144	1.0012		O88398;D3YXP4;D3Z3N6	10.7201	NA
1.22392	1.10306	1.10914	1.07093	0.610422	1.16879		0.610422	1.16879	1.0392	1.00017		O88477	10.2586	9.24934
1.22366	1.10162	1.10892	1.07069	0.606708	1.16864		0.606708	1.16864	1.03893	0.9976		O88531;B1B0P8;B1B0P9	8.33564	NA
1.2198	1.10052	1.10805	1.06976	0.60224	1.16783		0.60224	1.16783	1.03769	0.997597		O88543;F6YCA7;D3Z036	9.04826	NA
1.21868	1.10001	1.10755	1.06876	0.602161	1.16733		0.602161	1.16733	1.0369	0.996723		O88569;O88569-2;A0A0N4SUM2	7.83807	NA
1.2184	1.09826	1.10754	1.06786	0.59586	1.16682		0.59586	1.16682	1.03469	0.995084		O88685;A2AGN7;B7ZCF1;F6Q2E3	9.70571	NA
1.21775	1.09617	1.10674	1.06661	0.594845	1.16303		0.594845	1.16303	1.03281	0.994521		O88844;A0A087WPT4;A0A087WRS9;D3YVY3;A0A087WRM4	8.66927	NA
1.21545	1.09561	1.10537	1.06586	0.589433	1.16222		0.589433	1.16222	1.03264	0.993319		O89051;A0A2I3BPW7;A0A2I3BQ30	10.3914	NA
1.21524	1.09509	1.10338	1.06574	0.583872	1.16175		0.583872	1.16175	1.0322	0.992886		O89079;D3Z315;F6YFR7;F6XIG5;E9Q6I5	9.44865	NA
1.213	1.09493	1.10319	1.06401	0.580167	1.16169		0.580167	1.16169	1.03189	0.992296		O89086;S4R2M6	9.70857	NA
1.2127	1.0938	1.09658	1.06288	0.578591	1.16135		0.578591	1.16135	1.03143	0.991343		P00493	8.94939	6.44345
1.21187	1.09266	1.09651	1.06203	0.578436	1.16109		0.578436	1.16109	1.03037	0.988917		P02798	8.68133	8.6075
1.21101	1.09103	1.0963	1.06054	0.578227	1.16065		0.578227	1.16065	1.02978	0.988729		P05064;D3YWI1;D3Z510;A0A0U1RPN8	8.1204	NA
1.21076	1.09045	1.09606	1.05711	0.577741	1.15957		0.577741	1.15957	1.02847	0.98839		P05202	10.0297	6.82167
1.20987	1.08918	1.09565	1.05439	0.574247	1.15824		0.574247	1.15824	1.0273	0.987778		P05213;A0A2R8VHF3	7.1564	NA
1.20952	1.088	1.09521	1.05229	0.573868	1.15799		0.573868	1.15799	1.02725	0.986452		P06151;A0A1B0GSX0;A0A1B0GSR9;D3YZQ9;A0A1B0GT41;A0A1B0GQX5;A0A1B0GSL7;A0A1B0GRW9;A0A1B0GS79;A0A1B0GRC1;A0A1B0GRS2;P00342;D3YVR7;D3YZE4;A0A1B0GRE9;A0A6I8MX27;D3Z7F0;A0A0N4SVV8;A0A1B0GSR2;P16125	11.2771	NA
1.20766	1.08506	1.09519	1.05129	0.569358	1.15629		0.569358	1.15629	1.02716	0.986166		P06745;A0A0U1RP97;A0A0U1RQ18;CON__Q3ZBD7;A0A0U1RQ72	9.11347	NA
1.20527	1.08454	1.09384	1.04974	0.569082	1.15518		0.569082	1.15518	1.02705	0.985024		P06801;Q3TQP6	9.95601	NA
1.20513	1.08239	1.09302	1.04957	0.567479	1.15507		0.567479	1.15507	1.02628	0.984852		P07356;B0V2N5;B0V2N7;B0V2N8;REV__F6WNG1;REV__Q8BND4	8.94174	NA
1.20446	1.07822	1.09069	1.047	0.567122	1.15485		0.567122	1.15485	1.02449	0.984403		P07901;B7ZC50;A2A6A2;B7ZC49	11.6601	NA
1.20441	1.07699	1.08996	1.04593	0.564708	1.15368		0.564708	1.15368	1.02377	0.984112		P08113;F7C312	11.5106	NA
1.20417	1.07657	1.08953	1.04545	0.563021	1.15327		0.563021	1.15327	1.02285	0.983614		P08207	9.19103	7.37588
1.2038	1.07421	1.08541	1.04018	0.562889	1.15319		0.562889	1.15319	1.0224	0.982838		P08228	7.92415	6.15752
1.2034	1.0726	1.08499	1.03859	0.56129	1.15178		0.56129	1.15178	1.0213	0.981963		P08249;A0A0G2JF23;A0A0G2JGY4	9.79563	NA
1.20256	1.07157	1.08498	1.03768	0.560963	1.15073		0.560963	1.15073	1.01944	0.981944		P08752;A0A0A6YWA9	10.6235	NA
1.20243	1.06666	1.08296	1.03652	0.558585	1.14912		0.558585	1.14912	1.01902	0.98186		P09055;P09055-2	9.7514	NA
1.20058	1.06493	1.08277	1.03599	0.55411	1.14811		0.55411	1.14811	1.01873	0.981741		P09103;E9Q8G8	10.7702	NA
1.20002	1.06446	1.08231	1.03441	0.550978	1.14796		0.550978	1.14796	1.01742	0.98054		P09405;A0A087WRM5	9.43568	NA
1.19944	1.06406	1.0806	1.0342	0.550334	1.14743		0.550334	1.14743	1.01444	0.980116		P09411;S4R2M7	10.6526	NA
1.19931	1.06172	1.07969	1.03048	0.548107	1.14673		0.548107	1.14673	1.01405	0.979776		P0DP28;P0DP27;P0DP26;A0A3Q4EHJ0;Q9D6P8;A0A1Y7VK66;G3UX57;G3UZ90;P20801	10.4728	NA
1.19831	1.06132	1.07953	1.02986	0.547438	1.1463		0.547438	1.1463	1.01398	0.979079		P10107	9.57962	8.32037
1.19818	1.05809	1.07722	1.02935	0.545969	1.1427		0.545969	1.1427	1.01341	0.976191		P10126;D3YZ68;D3Z3I8	8.92732	NA
1.19409	1.05543	1.07597	1.02829	0.54567	1.14251		0.54567	1.14251	1.01333	0.974663		P10605	9.54133	6.21463
1.19398	1.05481	1.07233	1.02712	0.542328	1.13991		0.542328	1.13991	1.01322	0.973709		P10630;P10630-2;Q8BTU6;A0A338P6X5;E9Q561	6.54356	NA
1.19386	1.05316	1.07114	1.02704	0.540454	1.13716		0.540454	1.13716	1.01291	0.973198		P10639	8.22996	7.1974
1.19173	1.05301	1.07033	1.02629	0.539524	1.13429		0.539524	1.13429	1.01251	0.973127		P10649;A2AE89;F6WHQ7;D3YVP5;P19639;Q80W21;D3YVP6;E9QAC8;P15626;D3YX76;Q8R5I6;D3YZ29;A2AE91;D3YVP9;D3YVP8;O35660;G5E8M7	7.7755	NA
1.19109	1.04929	1.07008	1.02407	0.53843	1.13381		0.53843	1.13381	1.01211	0.972822		P10711;E9PYD5;P10711-2	11.2161	NA
1.19053	1.04857	1.0674	1.02377	0.538215	1.1325		0.538215	1.1325	1.00875	0.972761		P10852;P10852-2;A0A0U1RP98;A0A0U1RPK4;A0A0U1RPG5;A0A0U1RP32;A0A0U1RPL8;A0A0U1RPQ7	11.1425	NA
1.1904	1.04822	1.06614	1.02341	0.537058	1.12963		0.537058	1.12963	1.00665	0.972316		P10922	8.59486	7.19983
1.18997	1.04779	1.06521	1.02054	0.533383	1.1285		0.533383	1.1285	1.00585	0.971265		P11440;D3Z2T9	12.3258	NA
1.18869	1.04553	1.06462	1.02047	0.532371	1.12831		0.532371	1.12831	1.00515	0.970419		P11499;E9Q3D6;E9Q0C3;E9PX27;D3Z1R1;REV__Q8BL66	11.3489	NA
1.18843	1.04316	1.06414	1.02018	0.531157	1.12756		0.531157	1.12756	1.00484	0.969153		P11679	8.15703	7.49513
1.18841	1.04272	1.06403	1.01927	0.529306	1.12718		0.529306	1.12718	1.00456	0.968616		P11983;P11983-2;F2Z483;A0A3B2WDE2	11.0895	NA
1.18695	1.04149	1.06394	1.01845	0.526186	1.12698		0.526186	1.12698	1.00454	0.968482		P12023;Q3TWF3;A0A2I3BQZ9;A0A2I3BPT1;P12023-3;P12023-2;A0A2I3BR03	12.4845	NA
1.18622	1.04073	1.06376	1.01835	0.526025	1.12583		0.526025	1.12583	1.00392	0.968042		P12382;A0A1W2P7T1	10.095	NA
1.18619	1.03592	1.06354	1.01801	0.525649	1.12566		0.525649	1.12566	1.00344	0.968015		P12787	8.97966	6.73693
1.18512	1.03589	1.06244	1.01613	0.52095	1.12554		0.52095	1.12554	1.00234	0.967385		P12970	8.56125	5.74916
1.18499	1.03588	1.06156	1.01581	0.520421	1.12552		0.520421	1.12552	1.00217	0.967163		P14069	6.87112	6.48198
1.1847	1.03588	1.06041	1.01562	0.519432	1.12503		0.519432	1.12503	0.998768	0.965785		P14115	6.50014	4.03554
1.18378	1.03531	1.05949	1.01553	0.513777	1.12452		0.513777	1.12452	0.997695	0.964797		P14131	7.26187	6.23709
1.18372	1.03208	1.0582	1.01185	0.513622	1.12449		0.513622	1.12449	0.995735	0.964693		P14148;F6XI62	10.933	NA
1.18321	1.03088	1.0564	1.01177	0.51229	1.12438		0.51229	1.12438	0.995183	0.964169		P14152;A0A5F8MPN8;B1ATQ3	10.2651	NA
1.18264	1.02655	1.05616	1.01123	0.511235	1.1211		0.511235	1.1211	0.992267	0.96148		P14206;A0A1L1SRW0;A0A1L1SUK3	8.52504	NA
1.18128	1.02047	1.05601	1.01031	0.511025	1.11994		0.511025	1.11994	0.991805	0.961313		P14211	10.7218	8.07986
1.17969	1.01691	1.05434	1.00946	0.50827	1.11888		0.50827	1.11888	0.991801	0.961195		P14576	10.784	8.46287
1.1772	1.01533	1.05424	1.00911	0.506903	1.11819		0.506903	1.11819	0.99101	0.960162		P14733	10.1962	7.5678
1.17694	1.0139	1.05246	1.00659	0.506143	1.11555		0.506143	1.11555	0.990495	0.959912		P14869;S4R1N1;D3YVM5	10.3635	NA
1.1765	1.01274	1.05192	1.00211	0.505647	1.11525		0.505647	1.11525	0.990273	0.959351		P14901	8.11964	NA
1.17629	1.01103	1.05114	1.00113	0.504608	1.11481		0.504608	1.11481	0.990001	0.959293		P15105;D3YVK1	12.6285	NA
1.17624	1.01101	1.05092	1.00038	0.503891	1.11464		0.503891	1.11464	0.989591	0.958938		P15864;I7HFT9;Q07133	3.31817	NA
1.17598	1.01088	1.04984	0.995454	0.500007	1.11462		0.500007	1.11462	0.988884	0.957635		P16045;A0A2R8VHJ0	8.57413	NA
1.17565	1.00971	1.04732	0.993736	0.498065	1.11428		0.498065	1.11428	0.987531	0.956843		P16546	12.07	8.24722
1.17543	1.00835	1.04607	0.992466	0.49758	1.11396		0.49758	1.11396	0.987175	0.956526		P16858;A0A0A0MQF6;A0A1D5RLD8;S4R257;S4R1W8;S4R1N5;A0A0R4J0X7;S4R2G5;Q64467	9.68245	NA
1.17447	1.00816	1.04557	0.991482	0.495361	1.11352		0.495361	1.11352	0.986963	0.956224		P17182;Q6PHC1;B0QZL1;B1ARR7;B1ARR6;A0A0N4SUW8	8.19838	NA
1.17259	1.00804	1.04411	0.987137	0.495033	1.11254		0.495033	1.11254	0.986884	0.956117		P17710-3;G3UVV4;P17710-4;P17710;P17710-2;D3YYR4;D3Z365;D3Z105;B4YB29	11.1492	NA
1.1722	1.00752	1.04406	0.984467	0.493026	1.11243		0.493026	1.11243	0.984765	0.955603		P17742;A0A1L1SST0;A0A1L1SRX5	8.66077	NA
1.17208	1.00742	1.04246	0.98225	0.49302	1.11228		0.49302	1.11228	0.981985	0.954927		P17751-2;P17751;H7BXC3	8.59486	NA
1.17181	1.00676	1.03498	0.981585	0.490297	1.11153		0.490297	1.11153	0.981111	0.954735		P17879	12.5224	14.4008
1.17114	1.00496	1.03365	0.981451	0.490162	1.1113		0.490162	1.1113	0.980818	0.953998		P17918	10.9749	9.08212
1.1693	1.00191	1.03289	0.980947	0.489574	1.11077		0.489574	1.11077	0.978781	0.953896		P18155;A0A0N4SVS2;A0A0N4SVW2	9.67285	NA
1.16752	1.00165	1.0321	0.98088	0.489137	1.11065		0.489137	1.11065	0.977827	0.953468		P18242;F8WIR1;F6Y6L6;A0A1B0GT66	8.99439	NA
1.16725	0.999878	1.03186	0.980434	0.488751	1.10695		0.488751	1.10695	0.976734	0.951854		P18760;F8WGL3;A0A494B9A7	9.45838	NA
1.16623	0.999787	1.03075	0.980069	0.488593	1.10588		0.488593	1.10588	0.976234	0.951504		P19096;A0A0U1RNJ1;A0A0U1RPP5	10.1197	NA
1.16501	0.995841	1.0293	0.979754	0.485757	1.10564		0.485757	1.10564	0.976035	0.951494		P19157;A0A494BAW2;A0A494B908;A0A494BAS3;A0A494BAU3;A0A494BAM8;Q8VC73;F6RWR5	9.7505	NA
1.1633	0.995345	1.0293	0.979681	0.485021	1.10547		0.485021	1.10547	0.975566	0.950688		P19182;E9PVS0;E9Q1E6;E9Q949;F6TBT6;E9QA38;E9QA50	11.6161	NA
1.16291	0.994821	1.02831	0.977978	0.481698	1.10406		0.481698	1.10406	0.973071	0.950225		P19253;A0A1B0GS68;A0A1B0GSQ6;A0A1B0GTA1;A0A1B0GSB2;A0A1B0GSC2;A0A1B0GT00;A0A1B0GQW6;A0A1B0GSF0;A0A1B0GRH1;A0A1B0GSJ2	10.6585	NA
1.16257	0.992645	1.02794	0.976432	0.48074	1.1039		0.48074	1.1039	0.972592	0.950122		P19324;A0A140LHR4;A0A140LHK0;A0A140LHD6	11.1178	NA
1.16165	0.992155	1.02775	0.974063	0.480549	1.10363		0.480549	1.10363	0.971807	0.949995		P19783;M0QWX7;M0QWX2;D6RG40	11.1283	NA
1.16137	0.992138	1.02767	0.973548	0.477765	1.10298		0.477765	1.10298	0.971769	0.949414		P20029	12.0038	10.3758
1.15961	0.991313	1.02698	0.973265	0.473998	1.10293		0.473998	1.10293	0.971241	0.949288		P20108	9.28026	5.90453
1.15757	0.989947	1.02681	0.971074	0.470374	1.10062		0.470374	1.10062	0.970784	0.949137		P20152;A0A0A6YWC8;A2AKJ2;D3YZ35;A0A0R4J036;P46660;P08553;P08551;P19246	8.46696	NA
1.15733	0.989272	1.02493	0.970607	0.470198	1.09946		0.470198	1.09946	0.970565	0.94904		P21107-2;D3Z2H9	10.1866	NA
1.157	0.98864	1.02484	0.970214	0.468664	1.09923		0.468664	1.09923	0.970463	0.94868		P21550;Q5SX59;J3QPZ9;Q5SX60;Q5SX61	8.75613	NA
1.15686	0.98685	1.0245	0.970212	0.466376	1.09719		0.466376	1.09719	0.968872	0.948534		P23116;A0A494B9I0	11.4437	NA
1.15663	0.986644	1.02435	0.969451	0.464652	1.09463		0.464652	1.09463	0.968768	0.947787		P23780;A0A1L1SSJ7	8.2464	NA
1.15658	0.985209	1.02422	0.968855	0.463297	1.09412		0.463297	1.09412	0.967645	0.947722		P24270;A2AL20	10.0276	NA
1.15596	0.984085	1.02127	0.96875	0.462342	1.09403		0.462342	1.09403	0.966517	0.947264		P24472;A0A1L1SS61	9.18149	NA
1.15595	0.9813	1.01989	0.966722	0.461802	1.09256		0.461802	1.09256	0.966151	0.947171		P24547;A0A0A6YY72;A0A0A6YXS4	11.1375	NA
1.1558	0.981274	1.01706	0.966301	0.458994	1.09067		0.458994	1.09067	0.966049	0.947041		P25085-2;Q3TBV5;P25085;A0A0A6YVU4	11.1363	NA
1.15516	0.978087	1.01692	0.965409	0.455804	1.09065		0.455804	1.09065	0.965785	0.946061		P25206	13.5288	8.29261
1.15425	0.976483	1.01665	0.964444	0.455621	1.08938		0.455621	1.08938	0.965535	0.945421		P25444;D3YVC1;D3YWJ3	9.23518	NA
1.154	0.976115	1.01642	0.963573	0.455222	1.08899		0.455222	1.08899	0.96438	0.945233		P26039;A2AIM2;F6SX70;F6S1V7	10.8848	NA
1.15361	0.974459	1.01625	0.963016	0.45496	1.08802		0.45496	1.08802	0.963525	0.945078		P26040	10.5177	9.01549
1.15225	0.973691	1.01492	0.962702	0.454198	1.08657		0.454198	1.08657	0.962953	0.945065		P26041	12.2825	8.89759
1.15212	0.971092	1.01484	0.960032	0.453838	1.08221		0.453838	1.08221	0.962894	0.944768		P26043;A0A5F8MPB9;Q7TSG6	8.67026	NA
1.15194	0.970575	1.01412	0.959756	0.453515	1.08194		0.453515	1.08194	0.962634	0.943745		P26231;A0A494BAD0;A0A494BAM5;A0A494BBB4;A0A494BBA4;A0A494BA24;Q65CL1	13.0954	NA
1.15181	0.965229	1.01354	0.958148	0.452608	1.08151		0.452608	1.08151	0.962455	0.943369		P26350;A0A087WP98;A0A087WPN6;A0A087WQN2	6.07164	NA
1.15151	0.96482	1.01195	0.956508	0.450623	1.08002		0.450623	1.08002	0.962137	0.94278		P26443;F7CFA5	9.0723	NA
1.15117	0.963943	1.01167	0.956211	0.449784	1.07973		0.449784	1.07973	0.961349	0.942407		P26516	10.3058	8.23606
1.15061	0.96384	1.01094	0.955498	0.449489	1.0784		0.449489	1.0784	0.960764	0.942394		P26645	6.59188	5.55267
1.15006	0.96357	1.00901	0.95517	0.448803	1.07703		0.448803	1.07703	0.960686	0.941691		P26883;F6X9I3	8.53726	NA
1.15	0.962	1.00873	0.953702	0.448331	1.0764		0.448331	1.0764	0.959109	0.941443		P27659;A0A087WQK0;A0A2R8VHN4;A0A087WNS0;Q9CQ09;E9PWZ3	8.94496	NA
1.14966	0.960489	1.00845	0.950549	0.44741	1.07549		0.44741	1.07549	0.958951	0.940882		P27661	5.44461	4.99383
1.14958	0.960408	1.00807	0.94927	0.446251	1.07515		0.446251	1.07515	0.958176	0.940614		P27773;F6Q404	10.8439	NA
1.14903	0.957593	1.00474	0.949027	0.444611	1.07445		0.444611	1.07445	0.956993	0.938798		P28352;F6QA74;D3Z6R9;D3Z124	9.51297	NA
1.14835	0.957052	1.00125	0.948998	0.444324	1.07441		0.444324	1.07441	0.955552	0.938686		P28474;A0A0G2JGS3;Q64437	11.0432	NA
1.14754	0.956766	1.00119	0.948395	0.443162	1.07405		0.443162	1.07405	0.955509	0.937724		P28658	12.0098	9.85183
1.14749	0.955165	1.00104	0.946473	0.442207	1.07276		0.442207	1.07276	0.953365	0.937208		P29341;Q9D4E6;A0A2I3BR37;F6ZAX1;A2A5N3;Q8C7D3	10.4326	NA
1.14715	0.954494	0.999801	0.945899	0.4417	1.07221		0.4417	1.07221	0.953031	0.937179		P29595;A0A2I3BRG0	8.12695	NA
1.14658	0.954276	0.998362	0.944954	0.44	1.0719		0.44	1.0719	0.951757	0.937154		P29758;A0A1B0GS50	12.6752	NA
1.14656	0.952297	0.998297	0.944417	0.439622	1.07114		0.439622	1.07114	0.950937	0.937063		P30416;F6S2D5;F7CAT1	12.1513	NA
1.14627	0.951885	0.998021	0.943076	0.438151	1.07007		0.438151	1.07007	0.950916	0.93705		P30681;A0A1B0GQX9	8.52888	NA
1.14615	0.951073	0.99796	0.93968	0.437745	1.0681		0.437745	1.0681	0.950408	0.936921		P31750;D3Z783;D3YXX3;D3YYP9	9.35652	NA
1.14609	0.950261	0.996119	0.939622	0.437601	1.06797		0.437601	1.06797	0.950056	0.936821		P31786;Q4VWZ5;D3Z563;M0QWU8	8.26532	NA
1.14373	0.949513	0.995492	0.939199	0.437229	1.06542		0.437229	1.06542	0.949908	0.936285		P31938	10.8948	8.1986
1.14295	0.949205	0.995175	0.938367	0.436433	1.06439		0.436433	1.06439	0.949617	0.935414		P32067;A2AR07;F6SXM5;D6RI87	9.81307	NA
1.14114	0.945885	0.994926	0.938024	0.434606	1.06334		0.434606	1.06334	0.948841	0.935209		P32921;E0CXX4;E0CXQ4	10.9031	NA
1.1407	0.945462	0.99454	0.936964	0.433235	1.06314		0.433235	1.06314	0.948146	0.934852		P34022;H7BX22	11.973	NA
1.14059	0.945397	0.994334	0.936535	0.42821	1.06312		0.42821	1.06312	0.947168	0.934236		P34884	10.0895	8.02367
1.14017	0.945176	0.99414	0.935516	0.42643	1.06103		0.42643	1.06103	0.946923	0.934141		P34914;A8JYK8;P34914-2	0.853188	NA
1.13982	0.943151	0.99407	0.934546	0.425638	1.06026		0.425638	1.06026	0.946502	0.933668		P35279-2;D3YV69	11.8568	NA
1.13882	0.941725	0.993741	0.934039	0.422556	1.05939		0.422556	1.05939	0.945828	0.933007		P35486	8.61321	6.54192
1.13837	0.941409	0.993597	0.933878	0.42139	1.05782		0.42139	1.05782	0.945286	0.93275		P35550;A0A140LIR6	10.3239	NA
1.13821	0.940544	0.993513	0.93147	0.420498	1.05733		0.420498	1.05733	0.944849	0.931769		P35564	10.5636	7.67973
1.13778	0.938841	0.992772	0.929434	0.420336	1.05645		0.420336	1.05645	0.944701	0.931439		P35700;B1AXW5;B1AXW6;B1AXW4	8.91151	NA
1.13758	0.938728	0.990611	0.925848	0.419791	1.05387		0.419791	1.05387	0.944677	0.930466		P35979	9.56329	5.73893
1.13713	0.938618	0.990301	0.925813	0.418425	1.05316		0.418425	1.05316	0.943478	0.929738		P35980;A0A1B0GQU8;A0A1B0GSS8;A0A1B0GSA8;A0A1B0GSF7;A0A1B0GRZ3;A0A1B0GS28	7.78002	NA
1.13705	0.937764	0.989253	0.925175	0.417343	1.05292		0.417343	1.05292	0.94315	0.92958		P37040;Q05DV1;E9Q997;E9PVT9;F6R7H8	13.6444	NA
1.13682	0.93752	0.988176	0.924695	0.415605	1.0518		0.415605	1.0518	0.942656	0.929052		P38060;V9GXD2;V9GWZ9;D3YVU9;Q8JZS7	6.77355	NA
1.13598	0.93683	0.988107	0.924601	0.415021	1.05099		0.415021	1.05099	0.942643	0.928551		P38647	10.3706	10.2741
1.13473	0.936303	0.987007	0.924194	0.414574	1.05047		0.414574	1.05047	0.942172	0.928438		P40124;B1ARS0;D3YTR7;A0A286YCS6;Q9CYT6	11.0131	NA
1.13424	0.933244	0.986676	0.920857	0.412823	1.05004		0.412823	1.05004	0.941991	0.928338		P40142;A0A286YE28;E0CY51	8.74985	NA
1.13417	0.93085	0.986428	0.920458	0.412364	1.04927		0.412364	1.04927	0.941307	0.92718		P40240	7.91851	10.1048
1.13383	0.929029	0.985598	0.919706	0.411787	1.0464		0.411787	1.0464	0.94114	0.927119		P41105;F6Z0X0	7.81956	NA
1.13304	0.925235	0.985347	0.91689	0.411729	1.04309		0.411729	1.04309	0.940833	0.926996		P42208;E9Q3V6;F6WYM0;D3YYB1;D3Z3C0;D3Z1S1;F6UKN5;D3YZU7;D3YV76;G3UYQ0	12.1975	NA
1.13291	0.924829	0.985302	0.916572	0.410861	1.04213		0.410861	1.04213	0.938803	0.926958		P42669;Q8R4E6-2;Q8R4E6	7.9934	NA
1.13166	0.922353	0.985016	0.916511	0.410047	1.04097		0.410047	1.04097	0.938725	0.926444		P42932;H3BL49;H3BJB6;H3BKG2;H3BLL1;H3BKR8	11.701	NA
1.13147	0.921649	0.984724	0.914475	0.409643	1.0382		0.409643	1.0382	0.938613	0.925827		P43274	5.70579	4.34661
1.13146	0.918951	0.984572	0.914245	0.409523	1.03799		0.409523	1.03799	0.937592	0.925677		P43275	5.19848	3.80576
1.13076	0.917672	0.982374	0.908035	0.408767	1.03684		0.408767	1.03684	0.93691	0.925522		P43276	3.67427	3.475
1.13061	0.917656	0.982137	0.907067	0.407514	1.03623		0.407514	1.03623	0.93659	0.925348		P45376;D3YVJ7	10.9909	NA
1.12971	0.915695	0.981395	0.90539	0.405547	1.03489		0.405547	1.03489	0.93634	0.924679		P45377	10.9816	7.40325
1.12624	0.915663	0.981128	0.905259	0.401558	1.03451		0.401558	1.03451	0.935749	0.924656		P45878	7.69385	7.68313
1.1262	0.915604	0.979957	0.904432	0.400737	1.03375		0.400737	1.03375	0.93404	0.924639		P46061;A0A2R8VHK9;A0A2R8W753	11.187	NA
1.12593	0.914608	0.979837	0.901802	0.399833	1.03361		0.399833	1.03361	0.933226	0.923198		P46664	10.5115	8.84687
1.12589	0.912608	0.97964	0.900664	0.399308	1.02677		0.399308	1.02677	0.932753	0.922927		P46935;A0A571BDN7;A0A571BEP7;Q3V335;V9GWV8;V9GXK3;V9GXS6	10.3836	NA
1.12537	0.911796	0.978538	0.900186	0.398866	1.02672		0.398866	1.02672	0.932452	0.92286		P47738;A0A0G2JEU1;A0A0G2JFQ0;D3YYF3;A0A0G2JF60	8.05442	NA
1.12446	0.910232	0.978362	0.898546	0.398371	1.02543		0.398371	1.02543	0.932173	0.922159		P47757-2;A2AMW0;P47757-4;P47757;F7CAZ6;A0A0A0MQI9;F6YHZ8	11.1256	NA
1.12409	0.90983	0.978147	0.897424	0.398096	1.02274		0.398096	1.02274	0.931944	0.921939		P47791-2;P47791	10.2886	NA
1.12374	0.909242	0.977496	0.896847	0.397942	1.02266		0.397942	1.02266	0.931179	0.921816		P47911	6.93026	5.81903
1.12226	0.909126	0.975039	0.894818	0.397764	1.02232		0.397764	1.02232	0.931099	0.921164		P47915;W4VSN7;A0A1L1SUN1;A0A1L1SS27	6.6348	NA
1.122	0.908405	0.974829	0.893872	0.396046	1.02178		0.396046	1.02178	0.930719	0.920885		P47955	8.48478	9.91308
1.12196	0.908294	0.974219	0.893681	0.395946	1.02149		0.395946	1.02149	0.930407	0.919551		P47962;D3YYV8	10.8779	NA
1.12037	0.907608	0.973733	0.892937	0.395834	1.02122		0.395834	1.02122	0.930128	0.918864		P47963	8.48733	6.62509
1.12022	0.907233	0.973708	0.891796	0.394934	1.02002		0.394934	1.02002	0.929326	0.918525		P48024;A0A1L1SSA3;Q9CXU9;J3QN87;J3QPZ8	4.90246	NA
1.12014	0.905561	0.973625	0.891577	0.394287	1.01993		0.394287	1.01993	0.929278	0.918193		P48036;A0A0G2JGQ0	9.66264	NA
1.1201	0.904178	0.972211	0.890765	0.392874	1.01851		0.392874	1.01851	0.929053	0.91774		P48678;P48678-2;P48678-3;D3YUF7	10.529	NA
1.119	0.903588	0.971202	0.890496	0.3927	1.01723		0.3927	1.01723	0.92863	0.916872		P48758;A0A338P684;A0A1B0GRG8	9.54703	NA
1.11885	0.902613	0.969796	0.890158	0.392615	1.01701		0.392615	1.01701	0.928314	0.915854		P48771	9.02373	8.92354
1.11837	0.902574	0.968645	0.88832	0.390984	1.01509		0.390984	1.01509	0.927866	0.914794		P49312;P49312-2	9.6326	NA
1.1174	0.900989	0.968431	0.886553	0.390709	1.01429		0.390709	1.01429	0.927765	0.91478		P49717;A0A2R8VHP7;Q9CWV1-2;Q9CWV1	11.7754	NA
1.11738	0.900385	0.968162	0.88614	0.389571	1.01325		0.389571	1.01325	0.926369	0.913868		P50247;A2ALT5	10.0385	NA
1.11734	0.900302	0.967789	0.886055	0.389369	1.012		0.389369	1.012	0.925261	0.913776		P50543	8.25976	6.69019
1.11466	0.899727	0.966505	0.882498	0.388621	1.0105		0.388621	1.0105	0.924332	0.912905		P50580;P50580-2	12.1421	NA
1.114	0.8993	0.965638	0.87744	0.386903	1.01039		0.386903	1.01039	0.924017	0.912018		P51150;A0A0N4SVG9;A0A0N4SVR6	11.9122	NA
1.1137	0.898228	0.965006	0.876275	0.384576	1.00962		0.384576	1.00962	0.923758	0.911222		P51410;A0A0G2JES3;A0A140T8T4;D3Z629;D3YZT0;A0A0G2JFQ3	8.22824	NA
1.11281	0.897935	0.964951	0.875964	0.384144	1.00875		0.384144	1.00875	0.923522	0.91037		P51881	12.8946	7.9584
1.11187	0.897924	0.96313	0.875498	0.383442	1.00875		0.383442	1.00875	0.922613	0.910119		P52293;A2A600;A2A601;A6PW68;F2Z431;A2A602	11.559	NA
1.11144	0.897518	0.962809	0.875078	0.382575	1.00768		0.382575	1.00768	0.922088	0.909601		P52480;A0A1L1SU37;A0A1L1SQV8;A0A1L1SSN6;A0A1L1STV8;A0A1L1SUV0;A0A1L1ST52;A0A1L1SVH2	8.83186	NA
1.11098	0.896752	0.96278	0.872476	0.381792	1.00698		0.381792	1.00698	0.921619	0.909508		P52927	3.94963	5.76941
1.1109	0.896597	0.961599	0.871321	0.380059	1.00296		0.380059	1.00296	0.921469	0.909287		P53996	8.03013	11.7783
1.1098	0.895958	0.96136	0.871075	0.379715	1.00289		0.379715	1.00289	0.921383	0.909099		P54071;D6RIL6;A0A0U1RP68;A0A0U1RPR1	10.4346	NA
1.10943	0.895748	0.958425	0.870992	0.379637	1.00185		0.379637	1.00185	0.921337	0.908884		P54227;D3Z1Z8;D3Z5N2;Q05DI3;D3Z4C2;G3X9Z6;P63042	11.1853	NA
1.10923	0.894674	0.958109	0.87022	0.379231	1.00124		0.379231	1.00124	0.920712	0.908581		P54728	11.6427	8.73263
1.10847	0.89461	0.956934	0.868734	0.378689	1.00036		0.378689	1.00036	0.92057	0.908564		P54822;E9Q242;E9Q3T7;A0A140LHU1;E9Q0A0;A0A0G2JFI8	10.0968	NA
1.10839	0.893719	0.95671	0.868388	0.378211	0.999664		0.378211	0.999664	0.919599	0.9084		P56183;P56183-2;P56183-3;A0A1W2P7C5	10.693	NA
1.10787	0.893692	0.955853	0.868129	0.37776	0.999475		0.37776	0.999475	0.918732	0.908283		P56394	7.3031	5.83412
1.10724	0.893661	0.955684	0.867385	0.377536	0.999384		0.377536	0.999384	0.918583	0.906405		P56480	10.7236	7.44942
1.10693	0.888838	0.953926	0.866912	0.372566	0.999185		0.372566	0.999185	0.918331	0.905977		P56857-3;P56857;P56857-4;P56857-2	10.5618	NA
1.10616	0.888154	0.951672	0.866512	0.371928	0.99826		0.371928	0.99826	0.91823	0.905643		P57016	9.03086	6.15608
1.10539	0.888013	0.951622	0.865659	0.368915	0.997818		0.368915	0.997818	0.91809	0.904937		P57780;A0A1L1SV25;E9Q2W9;A0A1L1SVJ6;D3Z0L8;D3Z761	9.89997	NA
1.1051	0.887808	0.950096	0.864997	0.36868	0.997308		0.36868	0.997308	0.91791	0.90456		P58252	9.81726	7.20729
1.10468	0.887543	0.949711	0.863566	0.368592	0.995852		0.368592	0.995852	0.91678	0.903883		P58871;Z4YJL4;A0A571BEG9	13.2593	NA
1.10453	0.886801	0.945912	0.863332	0.367966	0.995544		0.367966	0.995544	0.91655	0.903064		P59325;Q8BVV6;A0A1Y7VJG2;A0A1Y7VNP4;A0A1Y7VKT5;A0A1Y7VLQ0;A0A1Y7VLL6;A0A1Y7VLK2	10.7911	NA
1.10366	0.886603	0.944201	0.863063	0.367417	0.994895		0.367417	0.994895	0.915635	0.902866		P59999;Q3TX55;E9PWA7	12.5626	NA
1.10298	0.886188	0.942497	0.862749	0.367121	0.994671		0.367121	0.994671	0.914474	0.902661		P60122;D3YW60	12.0226	NA
1.10215	0.885766	0.941746	0.862424	0.366733	0.994386		0.366733	0.994386	0.914065	0.900588		P60229	10.8827	8.9198
1.10009	0.88438	0.94135	0.861631	0.366472	0.993374		0.366472	0.993374	0.913743	0.900092		P60335	9.46559	6.5705
1.09985	0.884209	0.940143	0.861468	0.366255	0.992683		0.366255	0.992683	0.913435	0.899907		P60710;E9Q1F2;E9Q5F4;G3UZ07;E9Q606;F8WGM8;E9Q2D1;A0A0U1RQ96;F6WX90	10.2003	NA
1.09979	0.883742	0.939592	0.860052	0.364901	0.992251		0.364901	0.992251	0.913064	0.899294		P60766;P60766-1;A0A2R8VH29;G3UZM2;D3Z3L1;F2Z463;D3YX61;Q9ER71-2;Q8R527;Q9ER71	11.1756	NA
1.09871	0.883204	0.937369	0.860016	0.364754	0.99213		0.364754	0.99213	0.913043	0.898793		P60843	11.5796	9.48736
1.09831	0.881439	0.937189	0.859208	0.364455	0.99191		0.364455	0.99191	0.912456	0.898779		P61027	10.1505	8.93889
1.09635	0.879973	0.937111	0.858764	0.36356	0.990821		0.36356	0.990821	0.91243	0.897893		P61089;A0A1W2P7Z3	11.6328	NA
1.09621	0.879136	0.936988	0.857664	0.363515	0.990091		0.363515	0.990091	0.912361	0.897816		P61161	9.24293	8.72898
1.09598	0.878373	0.936646	0.857542	0.363425	0.987482		0.363425	0.987482	0.912256	0.897639		P61222	10.4593	8.25586
1.09557	0.87823	0.936379	0.857409	0.363331	0.985938		0.363331	0.985938	0.912189	0.897305		P61255;B1ARA3;B1ARA5	6.48009	NA
1.09527	0.877687	0.93512	0.854597	0.363215	0.985133		0.363215	0.985133	0.911714	0.89578		P61327;A0A023T778;Q9CQL1;G3UZW7	10.7577	NA
1.09525	0.877532	0.932022	0.854484	0.362705	0.983512		0.362705	0.983512	0.91151	0.895521		P61358;A2A4Q0	7.78933	NA
1.09386	0.877203	0.931058	0.852376	0.362552	0.978427		0.362552	0.978427	0.910556	0.893872		P61514;A0A1D5RL86	6.78005	NA
1.09386	0.876685	0.930493	0.852011	0.360485	0.97778		0.360485	0.97778	0.910469	0.893627		P61620;A0A0A6YVQ7	11.5073	NA
1.0936	0.876591	0.928214	0.850358	0.359963	0.977478		0.359963	0.977478	0.910304	0.893392		P61750;E9Q798;F6UFB9	9.03016	NA
1.09255	0.876548	0.927986	0.850265	0.359474	0.975442		0.359474	0.975442	0.910085	0.89315		P61759;Q3TIR6	9.92018	NA
1.09242	0.876216	0.927889	0.850186	0.358833	0.973842		0.358833	0.973842	0.909537	0.893133		P61961;H7BWZ1;D3YW97	5.48683	NA
1.09184	0.875653	0.926465	0.849099	0.358354	0.973784		0.358354	0.973784	0.909304	0.893052		P61979;P61979-2;H3BLL4;H3BK96;A0A286YDM3;A0A286YCM2;A0A286YEC4;A0A286YDH1	10.15	NA
1.09142	0.874598	0.925795	0.849016	0.357993	0.973234		0.357993	0.973234	0.908919	0.892853		P61982	9.23327	8.88694
1.09132	0.874197	0.921541	0.848957	0.356768	0.972159		0.356768	0.972159	0.908749	0.891887		P62075;A0A1W2P7H2;A0A1W2P756	11.111	NA
1.09096	0.873745	0.921248	0.848954	0.355934	0.971914		0.355934	0.971914	0.908718	0.891747		P62082	7.09471	7.38581
1.08959	0.873382	0.921141	0.847706	0.355516	0.971839		0.355516	0.971839	0.907342	0.891535		P62137	11.9725	8.45499
1.08866	0.872876	0.921082	0.846816	0.355146	0.971046		0.355146	0.971046	0.907045	0.891323		P62242	6.26639	4.30456
1.08766	0.871978	0.920694	0.846703	0.355102	0.970106		0.355102	0.970106	0.906109	0.890854		P62245;F8WJ41;D3Z712;D3YVB4	8.45885	NA
1.08738	0.871556	0.920234	0.846406	0.354032	0.969617		0.354032	0.969617	0.906077	0.890092		P62259;D6REF3;F6WA09	11.5023	NA
1.08726	0.871127	0.91905	0.846367	0.353516	0.968167		0.353516	0.968167	0.905999	0.889945		P62267	5.72691	3.73829
1.08715	0.870257	0.918841	0.846205	0.353049	0.968139		0.353049	0.968139	0.905348	0.889497		P62274	5.77015	5.69041
1.08695	0.869837	0.917721	0.845543	0.35157	0.968105		0.35157	0.968105	0.905322	0.888827		P62281;A0A1B0GRR3;A0A1B0GSE8	8.52832	NA
1.08681	0.869148	0.917382	0.845188	0.351508	0.966114		0.351508	0.966114	0.905118	0.888781		P62301;Q921R2;A0A0U1RQ71	5.18842	NA
1.08635	0.868912	0.917097	0.843807	0.350736	0.965343		0.350736	0.965343	0.904807	0.888517		P62315;A0A3Q4L381;A0A3Q4L2W0	7.0819	NA
1.0863	0.868612	0.915115	0.843598	0.350484	0.961868		0.350484	0.961868	0.903209	0.888143		P62317	8.66856	6.30534
1.08566	0.868199	0.914152	0.843446	0.349641	0.961019		0.349641	0.961019	0.902814	0.886922		P62320;A0A1W2P7K5	10.434	NA
1.08534	0.867758	0.913805	0.842081	0.347642	0.960638		0.347642	0.960638	0.902445	0.885584		P62334	10.9239	8.6822
1.08439	0.866894	0.912683	0.841968	0.345013	0.958789		0.345013	0.958789	0.902291	0.885271		P62702	8.64888	6.46029
1.08335	0.866653	0.912101	0.841679	0.343777	0.958085		0.343777	0.958085	0.901752	0.884657		P62751	7.5048	6.10714
1.08286	0.865723	0.911449	0.839835	0.343329	0.958085		0.343329	0.958085	0.901724	0.884535		P62754	8.93208	7.35234
1.08264	0.865234	0.910738	0.838281	0.343261	0.957836		0.343261	0.957836	0.901467	0.883873		P62774;A0A0J9YV46	9.03468	NA
1.08257	0.8635	0.909693	0.838146	0.343171	0.957699		0.343171	0.957699	0.900733	0.883461		P62806	4.72011	4.42637
1.08132	0.862957	0.909495	0.837123	0.34225	0.956973		0.34225	0.956973	0.900459	0.883395		P62821	10.4551	10.2034
1.08132	0.862879	0.909413	0.837051	0.342031	0.955099		0.342031	0.955099	0.900459	0.883328		P62827;Q61820	11.9264	NA
1.08003	0.862804	0.909232	0.836058	0.341688	0.954923		0.341688	0.954923	0.899541	0.882799		P62830;A2A6F8	9.58651	NA
1.07917	0.862463	0.907079	0.835835	0.340667	0.954621		0.340667	0.954621	0.899505	0.882773		P62843;D3YTQ9	5.0045	NA
1.0791	0.862277	0.906345	0.835489	0.339999	0.954572		0.339999	0.954572	0.897699	0.882262		P62849-2;P62849-3;P62849;A0A286YEB7	8.40425	NA
1.07892	0.861866	0.905415	0.835034	0.3392	0.952471		0.3392	0.952471	0.897687	0.881964		P62855	10.1788	5.83905
1.07784	0.861366	0.904446	0.834974	0.337596	0.952099		0.337596	0.952099	0.897592	0.88183		P62874;H3BKR2;H3BLF7;Q61011	11.382	NA
1.07663	0.860563	0.90407	0.833012	0.33718	0.951553		0.33718	0.951553	0.896127	0.881827		P62889;A0A2I3BQF4	7.74821	NA
1.07644	0.860239	0.903001	0.831578	0.336925	0.951159		0.336925	0.951159	0.896008	0.881449		P62897;CON__P62894;P00015	9.44529	NA
1.07609	0.85986	0.898972	0.829952	0.336829	0.950806		0.336829	0.950806	0.895478	0.881116		P62908;D3YV43;A0A140LI77	10.6484	NA
1.07562	0.859177	0.898778	0.829591	0.335966	0.950348		0.335966	0.950348	0.89534	0.880817		P62911	7.77755	5.93001
1.07526	0.859043	0.898657	0.829212	0.335121	0.950331		0.335121	0.950331	0.894841	0.880452		P62918	5.68113	4.40305
1.07497	0.855408	0.898457	0.827514	0.334626	0.94959		0.334626	0.94959	0.894704	0.880277		P62960;A2BGG7;A0A0A0MQD2;B2RUF0;Q9Z2C8-2;Q9Z2C8	10.0409	NA
1.07468	0.854447	0.89833	0.82637	0.333022	0.948117		0.333022	0.948117	0.894204	0.879976		P62962;Q5SX49;CON__P02584;J3QMC2	8.71396	NA
1.07438	0.854301	0.897928	0.826359	0.332862	0.946956		0.332862	0.946956	0.894123	0.879942		P62983	8.0101	8.21982
1.07416	0.853047	0.896956	0.82608	0.33227	0.943533		0.33227	0.943533	0.894047	0.879606		P62984;A0A0A6YW67;E9Q9J0;E9Q5F6;Q5SX22;P0CG49;P0CG50	1.64409	NA
1.07341	0.853046	0.896758	0.826024	0.331192	0.942931		0.331192	0.942931	0.893948	0.878258		P63017;Q504P4;D3Z5E2	10.8289	NA
1.07336	0.852779	0.896601	0.824895	0.32924	0.942098		0.32924	0.942098	0.893805	0.878076		P63028;D3YU75	9.66192	NA
1.07277	0.851097	0.895937	0.824503	0.329148	0.941156		0.329148	0.941156	0.893496	0.877967		P63037;B1AXY1;B1AXY0;B1AXX9	12.6461	NA
1.07251	0.851003	0.894869	0.823067	0.326433	0.941036		0.326433	0.941036	0.893429	0.876993		P63038;D3Z2F2;D3Z7J9	10.5985	NA
1.07183	0.85057	0.89441	0.822727	0.326402	0.939637		0.326402	0.939637	0.892655	0.876583		P63085;A0A338P736;A0A338P781;E9PXX5;E9Q3I6;Q6P5G0	11.582	NA
1.07073	0.850437	0.894041	0.82214	0.325635	0.938751		0.325635	0.938751	0.892173	0.876566		P63101;A0A2I3BQ03;D3YXN6;D3YXF4;D3YW45	9.62713	NA
1.07066	0.849767	0.893702	0.821243	0.325623	0.935611		0.325623	0.935611	0.89148	0.876036		P63242;A0A0A0MQM0;Q8BGY2;J3QPS8	8.38605	NA
1.07059	0.848636	0.892968	0.820938	0.325477	0.935315		0.325477	0.935315	0.890389	0.875686		P63260;B1ATY1;G3UYG0	8.80453	NA
1.07009	0.846503	0.892903	0.820646	0.324762	0.935025		0.324762	0.935025	0.889407	0.875039		P63276	7.01546	6.10893
1.06994	0.84603	0.892419	0.820259	0.322827	0.934829		0.322827	0.934829	0.888764	0.874914		P63325	6.97134	6.21327
1.06966	0.845911	0.892391	0.819974	0.322817	0.933898		0.322817	0.933898	0.888411	0.874624		P67871;G3UXG7;G3UZJ5;G3UZA4;G3UZX4;G3UXU2;G3UWU5	8.28489	NA
1.06906	0.843223	0.8917	0.819266	0.321834	0.932414		0.321834	0.932414	0.887518	0.874492		P67984	8.74311	7.2159
1.06853	0.842648	0.890496	0.819178	0.321353	0.929786		0.321353	0.929786	0.887449	0.874212		P68037;A0A338P7E5;A0A338P786;A0A338P702	8.33475	NA
1.06841	0.841705	0.890118	0.819125	0.320488	0.929589		0.320488	0.929589	0.887174	0.874119		P68040	11.9423	8.26408
1.06825	0.841419	0.889985	0.818802	0.320329	0.928583		0.320329	0.928583	0.886962	0.873579		P68254;P68254-2	10.2004	NA
1.0678	0.841008	0.888619	0.818657	0.320295	0.927843		0.320295	0.927843	0.886694	0.872042		P68369;P05214	6.51997	NA
1.06545	0.839945	0.887964	0.81833	0.319618	0.927616		0.319618	0.927616	0.88659	0.871425		P68372;Q9D6F9;G3UZR1	9.22401	NA
1.06542	0.83926	0.887715	0.817063	0.318389	0.926586		0.318389	0.926586	0.886015	0.871389		P68373;Q9JJZ2	5.84214	NA
1.0649	0.838706	0.887386	0.816692	0.317203	0.924633		0.317203	0.924633	0.885659	0.871079		P68510	9.94806	9.14586
1.06481	0.838408	0.887098	0.816427	0.316975	0.923844		0.316975	0.923844	0.885368	0.870823		P70168	11.7104	8.53908
1.06451	0.838267	0.887053	0.816129	0.3168	0.919057		0.3168	0.919057	0.884441	0.870643		P70195	9.49418	7.20233
1.06402	0.838232	0.886251	0.815922	0.316339	0.918738		0.316339	0.918738	0.884334	0.870516		P70227	9.65035	7.09887
1.06375	0.837367	0.886164	0.815728	0.31609	0.917758		0.31609	0.917758	0.884315	0.870134		P70296;D3Z1V4;D6RHS6	10.6634	NA
1.06358	0.837279	0.886026	0.815392	0.315956	0.917456		0.315956	0.917456	0.884011	0.869913		P70333	9.4405	NA
1.06284	0.837136	0.88561	0.815282	0.315688	0.917027		0.315688	0.917027	0.883638	0.869273		P70372;B1AXZ6;Q80UJ0;B1AXZ5;B1AXZ4;Q3UR02;B1AXZ0;Q80Y51;Q61701;Q61701-9;Q61701-4;Q61701-10;Q61701-5;Q61701-7;Q60899;Q61701-2;Q61701-6;Q61701-11	11.6855	NA
1.0623	0.835775	0.884585	0.814974	0.315646	0.916709		0.315646	0.916709	0.883384	0.86898		P70441;P70441-2	9.49149	NA
1.06097	0.834907	0.883454	0.813267	0.31562	0.916195		0.31562	0.916195	0.883248	0.868889		P70460	10.2552	8.39338
1.06057	0.834692	0.883445	0.813262	0.31417	0.916		0.31417	0.916	0.883147	0.868846		P70677;A0A1B0GRX1	10.9883	NA
1.06016	0.834114	0.883417	0.81322	0.313956	0.915853		0.313956	0.915853	0.882569	0.868784		P80313;A0A0N4SV00;A0A0N4SUI8;A0A0N4SV22	12.4074	NA
1.06014	0.833174	0.883322	0.812957	0.313615	0.915257		0.313615	0.915257	0.882126	0.868653		P80314;A0A1W2P7B7;A0A1W2P6Q3;A0A1W2P828;A0A1W2P8B6;A0A1W2P871	10.5925	NA
1.05877	0.833075	0.883225	0.812009	0.313004	0.913724		0.313004	0.913724	0.882118	0.868605		P80315;G5E839;G3UYW5;G3UXF3;G3UXG2	10.701	NA
1.0587	0.832923	0.882337	0.811879	0.312923	0.913629		0.312923	0.913629	0.881962	0.86842		P80316;E0CZA1	12.2984	NA
1.05846	0.832471	0.882283	0.81084	0.312813	0.913301		0.312813	0.913301	0.881599	0.868254		P80318;E9Q133;Q3U0I3;F6Q609;F6ZVG8	12.3184	NA
1.05811	0.83226	0.882281	0.809525	0.312181	0.912989		0.312181	0.912989	0.881237	0.867439		P83882;A0A2I3BPG9;A0A0A6YW33	4.84443	NA
1.05795	0.831976	0.882125	0.809482	0.311571	0.911809		0.311571	0.911809	0.881184	0.866806		P84084;D3YV25;E9Q2C2	10.9772	NA
1.05752	0.831837	0.881807	0.808103	0.311275	0.911366		0.311275	0.911366	0.880914	0.866701		P84104-2;P84104	9.11492	NA
1.05686	0.831704	0.881074	0.807831	0.311159	0.911216		0.311159	0.911216	0.880848	0.866668		P84244;P02301;E0CZ27;F8WI35;E0CYN1;E0CYR7	5.33241	NA
1.0566	0.830675	0.8793	0.807785	0.311108	0.910135		0.311108	0.910135	0.880603	0.866477		P97287;P97287-2	8.12099	NA
1.05653	0.830561	0.878969	0.807715	0.310772	0.908679		0.310772	0.908679	0.880418	0.865775		P97310;A0A0N4SVY2	12.0681	NA
1.05548	0.830086	0.87874	0.80748	0.310697	0.908307		0.310697	0.908307	0.880066	0.865692		P97314;A0A1W2P845;A0A1W2P758;A0A1W2P7N8;A0A1W2P6I3;A0A1W2P780	7.14803	NA
1.05536	0.829916	0.878685	0.80719	0.30897	0.9076		0.30897	0.9076	0.879993	0.865628		P97315	3.77343	5.01738
1.0545	0.829659	0.878459	0.805963	0.308556	0.907459		0.308556	0.907459	0.879216	0.865148		P97351	9.86834	6.72746
1.0534	0.827697	0.877355	0.805567	0.308382	0.907392		0.308382	0.907392	0.878812	0.865049		P97370	9.57044	8.01487
1.05096	0.827492	0.876841	0.805369	0.30824	0.906882		0.30824	0.906882	0.878589	0.864706		P97379-2	11.3432	NA
1.05023	0.827276	0.876676	0.805216	0.307986	0.905693		0.307986	0.905693	0.878309	0.864662		P97384;D3Z7U0	10.8732	NA
1.05004	0.826663	0.876329	0.805135	0.30715	0.905199		0.30715	0.905199	0.878202	0.863663		P97390	5.47292	9.49878
1.04923	0.825854	0.875888	0.804653	0.306513	0.903341		0.306513	0.903341	0.877414	0.863186		P97429;A0A0N4SW89;A0A0N4SV57;D3Z0S1;F7ANV6;S4R1F2	8.74721	NA
1.04721	0.825725	0.875629	0.804083	0.306284	0.902899		0.306284	0.902899	0.877087	0.862834		P97762;Q3UGI5;A0A1L1SU01	5.01034	NA
1.04704	0.825611	0.874736	0.804032	0.306063	0.90172		0.306063	0.90172	0.876904	0.862781		P97807;P97807-2;H3BKG7	8.47898	NA
1.04674	0.825367	0.874316	0.803952	0.305715	0.901672		0.305715	0.901672	0.876338	0.862719		P97821;D3Z220	6.61963	NA
1.04616	0.825286	0.874279	0.802913	0.305575	0.901		0.305575	0.901	0.876172	0.86243		P97825	11.4055	8.84019
1.04489	0.824302	0.87386	0.802544	0.305399	0.90048		0.305399	0.90048	0.876041	0.862335		P97855	9.89938	8.06924
1.04468	0.824241	0.873854	0.802085	0.304975	0.900469		0.304975	0.900469	0.87602	0.862169		P97868;P97868-2;A0A338P6W1;A0A0R4J165;P97868-3;D3YZU8	8.77217	NA
1.04355	0.824024	0.873572	0.801388	0.304658	0.900334		0.304658	0.900334	0.875449	0.862116		P99024;A0A1D5RM76	8.78505	NA
1.04203	0.823637	0.873063	0.800852	0.304536	0.900304		0.304536	0.900304	0.875388	0.861811		P99027;A0A5F8MPY2	10.9364	NA
1.04166	0.823277	0.872994	0.800819	0.304353	0.899854		0.304353	0.899854	0.875203	0.860447		P99029-2;P99029;G3UZJ4;H3BJQ7;A0A494BAZ4	9.39492	NA
1.04079	0.822908	0.872852	0.800656	0.303421	0.899528		0.303421	0.899528	0.87477	0.859998		Q00612;A3KG36;G3UWD6;P97324;REV__P46662	8.89503	NA
1.04057	0.821341	0.871861	0.800539	0.302006	0.898184		0.302006	0.898184	0.874548	0.859996		Q00899;Q3TTC2	9.89691	NA
1.03975	0.821316	0.871846	0.799898	0.301881	0.89817		0.301881	0.89817	0.874404	0.859874		Q00PI9;A0A494BAL6	9.04253	NA
1.03949	0.82018	0.87128	0.799815	0.30149	0.896521		0.30149	0.896521	0.874364	0.859845		Q01320	12.2048	8.59747
1.03908	0.820074	0.871212	0.799807	0.300413	0.895614		0.300413	0.895614	0.873633	0.859783		Q01853	11.4626	8.97213
1.03904	0.819817	0.87119	0.799662	0.300248	0.895451		0.300248	0.895451	0.873279	0.859753		Q02053;P31254	9.60739	NA
1.03893	0.819369	0.871103	0.799559	0.300056	0.895158		0.300056	0.895158	0.872608	0.859746		Q02248;E9Q6A9;F7BAC9;F7CRC6;D3YUH4;F6QZ47;D3Z5Q1;E9PW26;D3Z7S6	11.9452	NA
1.03841	0.818298	0.870381	0.799433	0.298962	0.894905		0.298962	0.894905	0.872349	0.859729		Q02257	11.0485	7.67159
1.03831	0.817483	0.869569	0.799187	0.298611	0.894888		0.298611	0.894888	0.87188	0.859261		Q02819;A0A1C7CYU3;A0A1B0GR41;A0A1B0GR92;A0A1B0GS16;A0A1B0GT83	10.7759	NA
1.03805	0.81738	0.869299	0.798823	0.298272	0.894089		0.298272	0.894089	0.87178	0.859206		Q03145;A2BDW0;P35991;O09127	12.1383	NA
1.03753	0.816174	0.868696	0.798328	0.297675	0.893744		0.297675	0.893744	0.871771	0.858884		Q03265;D3Z6F5;D6RJ16	9.56909	NA
1.03724	0.815922	0.86863	0.797743	0.297591	0.890316		0.297591	0.890316	0.871691	0.858761		Q04750;Q8R4U6	11.0696	NA
1.03665	0.815868	0.867971	0.797709	0.296059	0.889684		0.296059	0.889684	0.871431	0.858725		Q05D44;REV__D3YVK9;REV__F6W8R9;REV__Q6ZWQ0-3;REV__Q6DFZ2	12.1543	NA
1.03609	0.815173	0.867902	0.79765	0.295928	0.889564		0.295928	0.889564	0.871402	0.858153		Q06138;D3YV52;D3Z704;Q9DB16-2	11.9229	NA
1.03569	0.81498	0.867336	0.796963	0.295136	0.88847		0.295136	0.88847	0.87121	0.857955		Q06890;E9PUU2;E9PXG5;E9Q8Y5;E9Q9B8;E9Q2G2	11.4479	NA
1.03509	0.814759	0.866735	0.79566	0.294068	0.888089		0.294068	0.888089	0.870925	0.857629		Q07076;A0A2C9F2D2;A0A286YCW4	12.0662	NA
1.03474	0.81456	0.866641	0.795085	0.292481	0.88796		0.292481	0.88796	0.87036	0.857247		Q08642	8.96588	6.42964
1.03425	0.814198	0.866435	0.795058	0.292209	0.887715		0.292209	0.887715	0.869977	0.857073		Q09XV5;Q09XV5-2;A0A1B0GR76;Q8BYH8-2;Q8BYH8;A0A1B0GS03;A0A2I3BRI1	9.83259	NA
1.03407	0.813216	0.866135	0.794377	0.291566	0.887295		0.291566	0.887295	0.869791	0.85696		Q1HFZ0;H3BKN0;Q1HFZ0-2;H3BJF3	11.1575	NA
1.03392	0.813014	0.866005	0.793994	0.291504	0.885648		0.291504	0.885648	0.869687	0.856463		Q31125;E9PV10	2.39742	NA
1.03249	0.812697	0.865665	0.793288	0.29121	0.885557		0.29121	0.885557	0.869526	0.856443		Q3T9X3	11.2262	NA
1.0317	0.812558	0.86404	0.793261	0.291086	0.884994		0.291086	0.884994	0.869136	0.856296		Q3TE85;P17095;A0A338P6F6	9.18118	NA
1.03141	0.811565	0.863217	0.793234	0.290566	0.883954		0.290566	0.883954	0.86884	0.856095		Q3TF41;Q8BSH9;P28656	10.6159	NA
1.02993	0.810803	0.862623	0.792524	0.290366	0.883366		0.290366	0.883366	0.868827	0.855952		Q3TFP0;Q9R0U0-3;Q9R0U0-2;Q9R0U0;A3KG57	8.78991	NA
1.02924	0.810467	0.862492	0.791837	0.28927	0.882906		0.28927	0.882906	0.868263	0.855676		Q3THS6;A0A0U1RNT6;A0A0U1RNK6;A0A0U1RQ95;A0A0U1RQB0;Q91X83	12.3971	NA
1.02825	0.809967	0.862431	0.791559	0.288857	0.882401		0.288857	0.882401	0.868183	0.855661		Q3THW5;P0C0S6;Q8R029;Q3UA95;G3UWL7	2.4438	NA
1.02674	0.809278	0.862206	0.791409	0.28812	0.882086		0.28812	0.882086	0.868169	0.854825		Q3TLP8	11.2599	NA
1.02588	0.809123	0.862154	0.791377	0.287988	0.880662		0.287988	0.880662	0.866771	0.854477		Q3TML0;F7DBQ0;Q922R8	9.21063	NA
1.02569	0.808761	0.861889	0.791343	0.287596	0.880573		0.287596	0.880573	0.866546	0.854278		Q3TMX0;O08992;H3BLG5;A2AKJ9;A2AKJ6;A2AKJ5	9.21045	NA
1.0255	0.807872	0.861347	0.791006	0.284288	0.880349		0.284288	0.880349	0.866505	0.854224		Q3TUE1;A0A0G2JGW9;A0A0G2JFY5;Q3UUU2;Q91WJ8;A0A0G2JG00;Q91WJ8-2;A0A0G2JFK2;A0A0G2JE55;A0A0G2JG96;A0A0G2JGV9;A0A0G2JGT1	12.237	NA
1.02458	0.806725	0.861234	0.790917	0.283841	0.877253		0.283841	0.877253	0.866402	0.85395		Q3TW96;Q3TW96-2	10.5214	NA
1.02277	0.806661	0.861189	0.790578	0.28286	0.876739		0.28286	0.876739	0.866212	0.853891		Q3TWW8;A0A0A6YXX6	8.70025	NA
1.02241	0.806057	0.860247	0.790456	0.280718	0.876478		0.280718	0.876478	0.866072	0.853872		Q3TXS7;J3QN38;D6RGR5	11.0016	NA
1.02201	0.805628	0.85883	0.78978	0.280544	0.876026		0.280544	0.876026	0.865435	0.853665		Q3U0V1;A0A3B2WCD8;A0A3B2W465	10.5148	NA
1.02175	0.804803	0.858243	0.78978	0.28046	0.87581		0.28046	0.87581	0.864999	0.853591		Q3U1J4;A0A494B987;A0A494BAF6;A0A494BBJ6	11.2192	NA
1.02129	0.804562	0.858169	0.789118	0.280343	0.875188		0.280343	0.875188	0.864828	0.853512		Q3U2G2;Q61316	11.2431	NA
1.02086	0.80447	0.858077	0.789031	0.280154	0.874528		0.280154	0.874528	0.864475	0.853215		Q3U4W8;P56399;D3YYA5;D3Z4K7	10.5194	NA
1.02042	0.804369	0.857187	0.788592	0.279912	0.873881		0.279912	0.873881	0.864235	0.852882		Q3U7R1;Q3U7R1-2;A0A1W2P784	11.9699	NA
1.01985	0.803501	0.856861	0.788167	0.279658	0.873751		0.279658	0.873751	0.864039	0.852882		Q3U9G9;A0A0A6YXT6;A0A0A6YW01;A0A0A6YXW3;A0A0A6YY12;A0A0A6YWS3	8.59421	NA
1.01954	0.802866	0.856782	0.788136	0.279227	0.873626		0.279227	0.873626	0.863169	0.85285		Q3U9N4;P28798;H3BJE0;H3BJ90;H3BLC9	7.49237	NA
1.01648	0.802136	0.856664	0.787772	0.278282	0.873286		0.278282	0.873286	0.862905	0.852761		Q3UE92;Q6P1B1;S4R1I3;A0A494BBG8;S4R228	8.95047	NA
1.01612	0.80203	0.856611	0.787074	0.277984	0.872994		0.277984	0.872994	0.862272	0.852075		Q3UHX2	8.86893	7.62407
1.01568	0.800964	0.856418	0.786799	0.277592	0.872849		0.277592	0.872849	0.861939	0.851861		Q3UJB0;A0A494B9S9	11.4207	NA
1.01493	0.800252	0.855521	0.78661	0.276517	0.87204		0.276517	0.87204	0.86068	0.851811		Q3ULB1;Q921W7;P47226-2;P47226;D6RH72;A2ALC6;B1AXB9	9.19801	NA
1.0146	0.800162	0.855491	0.785789	0.275769	0.871903		0.275769	0.871903	0.860303	0.851797		Q3UPL0;Q3UPL0-2;S4R2A9;S4R192;S4R256;S4R1T5;Q3UPL0-3;S4R1Y8	12.5899	NA
1.0129	0.799853	0.854922	0.785056	0.275655	0.871579		0.275655	0.871579	0.859925	0.850992		Q3UPN1;P29533;A0A0G2JFP9;P29533-2	10.1938	NA
1.01216	0.799814	0.854316	0.784495	0.274625	0.870081		0.274625	0.870081	0.859645	0.85097		Q3UUQ7	10.1223	7.48917
1.01091	0.799708	0.854308	0.78374	0.274363	0.869972		0.274363	0.869972	0.859504	0.850887		Q3UW53;E9PYV4;D3Z233;D3YYZ9	10.9731	NA
1.00987	0.799333	0.85376	0.783666	0.274066	0.869288		0.274066	0.869288	0.859372	0.850669		Q3UXJ2;P82198	3.14581	NA
1.00965	0.799128	0.853586	0.783572	0.273395	0.868933		0.273395	0.868933	0.857451	0.8499		Q3UZ39;Q3UZ39-3;A0A087WPT0	10.9388	NA
1.00895	0.798999	0.853572	0.783147	0.273373	0.868662		0.273373	0.868662	0.856823	0.849652		Q3V3R1	10.4167	6.4315
1.00715	0.798462	0.852295	0.782623	0.2729	0.868659		0.2729	0.868659	0.856607	0.84932		Q52KG9;P80317	12.3447	NA
1.00627	0.797907	0.852084	0.781649	0.271433	0.865867		0.271433	0.865867	0.856605	0.849081		Q569Z5;F8WHR6;Q569Z5-2;A0A2R8VHK2	11.1409	NA
1.00616	0.795927	0.851578	0.781344	0.270815	0.865731		0.270815	0.865731	0.856476	0.849027		Q569Z6;Q8BZN7;F6YH92;F6YSQ2;F7AB07	9.68851	NA
1.00602	0.795924	0.849639	0.779024	0.270678	0.864952		0.270678	0.864952	0.855445	0.84895		Q5F2E7;Q5F2E7-2	4.70443	NA
1.00567	0.795092	0.849637	0.778113	0.270623	0.864792		0.270623	0.864792	0.854727	0.848774		Q5SUF2;Q5SUF2-3;Q5SUF2-2;F7A7G1;F8WGA8;F7CR21	9.90059	NA
1.00524	0.794826	0.848868	0.77809	0.270244	0.862018		0.270244	0.862018	0.85386	0.84846		Q5SUH7;Q99KN9	11.4883	NA
1.005	0.793863	0.848834	0.778066	0.270046	0.861018		0.270046	0.861018	0.85385	0.848226		Q5SUR0;F6RUL9;G3UY86	11.1996	NA
1.00371	0.793671	0.848743	0.777488	0.269947	0.860833		0.269947	0.860833	0.853803	0.84737		Q60597;Z4YJV4;Q60597-2;Q60597-4;Q60597-3;Q5SVY0;Q5SVY1	8.72566	NA
1.00316	0.793634	0.847926	0.777453	0.269099	0.859478		0.269099	0.859478	0.85357	0.847295		Q60598;Q921L6	10.233	NA
1.00264	0.793524	0.847509	0.777259	0.268751	0.859149		0.268751	0.859149	0.853219	0.846038		Q60605-2;A0A1W2P6G5	8.65749	NA
1.00211	0.793217	0.847413	0.776835	0.267416	0.859097		0.267416	0.859097	0.853179	0.845605		Q60668-3;Q60668;F6ZV59;Q60668-4;Q60668-2;F6SHF3;E9Q5B6;F7A465;A0A0G2JFL4;Q9D3U4	9.66871	NA
1.00082	0.792855	0.84682	0.775713	0.266728	0.858894		0.266728	0.858894	0.852114	0.845143		Q60692	9.85575	7.98394
1.0005	0.792804	0.846718	0.774918	0.266354	0.856754		0.266354	0.856754	0.851494	0.844981		Q60854;F8WIV2;K7E6F1;E9Q108;E9Q0P9;E9Q3Y1;E9Q6X2;E9PYY0;E9PZQ9;E9Q4R2;E9Q5Q5;Q3UWK8	11.7576	NA
1.00029	0.791408	0.84639	0.774603	0.265761	0.856594		0.265761	0.856594	0.851294	0.844433		Q60864	11.0367	8.67499
1.00019	0.791295	0.846196	0.77431	0.265411	0.854455		0.265411	0.854455	0.851151	0.84397		Q60865;F6YP03;F6YLI0;A2BH47	12.4615	NA
0.999779	0.790785	0.845619	0.774129	0.265321	0.853814		0.265321	0.853814	0.850906	0.843868		Q60930;G3UX26;A0A286YCR8;D3YZT5;D3YUN8	9.29405	NA
0.999343	0.789665	0.845313	0.773784	0.26531	0.853711		0.26531	0.853711	0.850771	0.843605		Q60932-2;Q60932;F2Z471	9.17985	NA
0.99918	0.789582	0.845223	0.773771	0.265044	0.852891		0.265044	0.852891	0.850681	0.84316		Q60972	12.3575	9.14975
0.998908	0.789576	0.844792	0.773405	0.264666	0.852729		0.264666	0.852729	0.850559	0.84305		Q60973;A2AFI9;A2AFJ1;F6ZLC6;F6U539	9.73833	NA
0.998628	0.789022	0.844653	0.77283	0.264633	0.852642		0.264633	0.852642	0.850301	0.842408		Q61024;D3Z0C2;D3YYR0;D3Z028	11.6207	NA
0.998343	0.788622	0.844491	0.772771	0.264557	0.852429		0.264557	0.852429	0.850282	0.842197		Q61029;Q61029-2;Q61029-4;Q61033-2	9.17233	NA
0.998209	0.788476	0.843948	0.772489	0.26404	0.852092		0.26404	0.852092	0.849473	0.841827		Q61033	9.59357	6.92698
0.997599	0.788358	0.843781	0.77236	0.262823	0.851283		0.262823	0.851283	0.849419	0.841794		Q61164;A2APF3;A2APF3-2	9.17539	NA
0.997578	0.788245	0.843744	0.772062	0.262644	0.850933		0.262644	0.850933	0.849265	0.841402		Q61166	10.9135	9.37431
0.996656	0.787399	0.84354	0.77184	0.261724	0.850823		0.261724	0.850823	0.848737	0.84039		Q61171;D3Z4A4	4.9909	NA
0.996597	0.786843	0.843213	0.771818	0.261327	0.850741		0.261327	0.850741	0.848704	0.839985		Q61205;D3Z7E6;D3Z2X5;Q8CA83	10.52	NA
0.996379	0.786578	0.842919	0.771724	0.260945	0.85064		0.260945	0.85064	0.848518	0.839672		Q61206;A0A1L1SVK0;A0A1L1SRD0;A0A1L1SQ76;A0A1L1SSQ5;A0A1L1SQV7	8.7254	NA
0.994911	0.786438	0.842646	0.771523	0.260436	0.850283		0.260436	0.850283	0.848047	0.839634		Q61263;A0A087WNN8;A0A087WSJ5	10.8698	NA
0.994324	0.786348	0.841555	0.77151	0.260307	0.849969		0.260307	0.849969	0.847678	0.839474		Q61425	8.89756	7.33685
0.994301	0.786235	0.841291	0.771287	0.259615	0.848656		0.259615	0.848656	0.847509	0.839363		Q61553;A0A0G2JDU7;F7BDR1	9.99924	NA
0.994116	0.786201	0.840515	0.770513	0.258993	0.847757		0.258993	0.847757	0.847077	0.8391		Q61584-3;Q61584;Q61584-6;Q61584-4;Q61584-5;A0A0G2JEP0;Q61584-2;Q61584-7;A0A0H2UH27;A0A0G2JGL6;A0A0G2JGH0	9.9646	NA
0.993776	0.785153	0.839767	0.769126	0.258087	0.847681		0.258087	0.847681	0.847053	0.838987		Q61598;Q61598-2;A0A1Y7VL99;A0A1Y7VLG4	10.4204	NA
0.993166	0.78501	0.839655	0.768568	0.257916	0.846869		0.257916	0.846869	0.846398	0.838669		Q61699;Q61699-2;E9Q0U7;D3Z3I9;A0A0J9YTZ7;D3Z027	13.5805	NA
0.992894	0.784939	0.839264	0.768445	0.256066	0.846593		0.256066	0.846593	0.846265	0.838516		Q61739-2;A0A5F8MPB5;Q61739;F6VSK8	11.151	NA
0.992301	0.784912	0.839079	0.768336	0.255859	0.846202		0.255859	0.846202	0.845422	0.838308		Q61753;F6ZSB7	10.7117	NA
0.991439	0.783956	0.838859	0.768038	0.255336	0.846018		0.255336	0.846018	0.844977	0.838245		Q61792;A2A6H0;A2A6G9;A2A6G7;A2A6G8;A2A6G6;A2A6G5;E9Q0N6;A2A6G4;A2A6G0;Q9DC07	6.8453	NA
0.99136	0.783727	0.83847	0.768006	0.254984	0.844871		0.254984	0.844871	0.844896	0.83817		Q61881;D3Z6N3;D3Z335;D3Z0J6;D3Z2K9	8.82228	NA
0.990747	0.783584	0.837441	0.767835	0.253794	0.844564		0.253794	0.844564	0.844607	0.838118		Q61937;Q5SQB0;Q9DAY9;Q5SQB5	9.53347	NA
0.989248	0.783402	0.837298	0.767823	0.253772	0.844077		0.253772	0.844077	0.844282	0.837909		Q62048;D3Z375;Q62048-2	8.88075	NA
0.989183	0.783201	0.835979	0.767351	0.253466	0.844013		0.253466	0.844013	0.844235	0.837625		Q62093;H3BJA4	6.76355	NA
0.988706	0.783012	0.835579	0.766847	0.253147	0.843665		0.253147	0.843665	0.844182	0.837436		Q62167;P16381;Q3V086;Q61496	10.7347	NA
0.98853	0.782772	0.834538	0.766036	0.252897	0.842237		0.252897	0.842237	0.843954	0.837426		Q62241;A0A3B2W450;A0A3B2WCR6	7.9031	NA
0.987849	0.781543	0.834405	0.766006	0.252078	0.842143		0.252078	0.842143	0.843677	0.837338		Q62261;A0A0A0MQG2;Q68FG2;A0A494BBH5;A0A5F8MPM8;D3YWH8	12.7462	NA
0.987464	0.780768	0.833973	0.765501	0.252033	0.842026		0.252033	0.842026	0.843439	0.837114		Q62318;Q62318-2	11.5371	NA
0.987153	0.780291	0.833949	0.765143	0.250932	0.840701		0.250932	0.840701	0.842147	0.836881		Q62348	9.3656	7.19164
0.986461	0.780212	0.833227	0.765011	0.250654	0.840501		0.250654	0.840501	0.842088	0.836698		Q62376;A0A1B0GRR8;Q62376-2;A0A1B0GR69;A0A1B0GRV8;A0A1B0GR44;A0A1B0GSX5;A0A1B0GR50	11.0338	NA
0.986399	0.78012	0.83263	0.764858	0.25042	0.838635		0.25042	0.838635	0.841711	0.836385		Q62425;A0A0N4SVQ1	12.2663	NA
0.986279	0.77947	0.832512	0.764775	0.250072	0.838288		0.250072	0.838288	0.841597	0.836163		Q62426	9.72397	7.75365
0.98617	0.779271	0.832296	0.764497	0.249258	0.838164		0.249258	0.838164	0.841566	0.835978		Q62446;A0A1Y7VLK0;A0A1Y7VMJ9;A0A1Y7VJ86;A0A1Y7VP01	8.17943	NA
0.985457	0.778839	0.831758	0.764496	0.248302	0.836726		0.248302	0.836726	0.841091	0.835783		Q62448;Q62448-2	12.6918	NA
0.984996	0.778681	0.830996	0.764024	0.24797	0.836589		0.24797	0.836589	0.840961	0.835543		Q62468;F6V2H5	9.01883	NA
0.984528	0.778521	0.830848	0.763996	0.246748	0.835741		0.246748	0.835741	0.840675	0.835498		Q62469;A0A286YCM1	12.4453	NA
0.984073	0.777956	0.830803	0.763654	0.246589	0.83573		0.246589	0.83573	0.840424	0.835175		Q62470;Q62470-2;Q62470-3;F6UD16	12.1696	NA
0.983543	0.777811	0.830632	0.763463	0.246278	0.835213		0.246278	0.835213	0.84027	0.835092		Q62523;Q7TQE2;A0A0N4SVP4;A0A0N4SVD2;A0A0N4SUX7	11.1479	NA
0.983394	0.776579	0.83062	0.763332	0.246242	0.835173		0.246242	0.835173	0.839958	0.835022		Q63844;D3Z3G6;A0A0U1RPX4;D3Z6D8;A0A0U1RPZ0	9.75901	NA
0.982642	0.775594	0.829968	0.763107	0.246106	0.834142		0.246106	0.834142	0.839825	0.834903		Q63918	12.8957	9.6449
0.982471	0.775569	0.829323	0.762933	0.245962	0.833251		0.245962	0.833251	0.839412	0.834871		Q64310;E0CXD9;F7CH13	5.53134	NA
0.982225	0.775346	0.82925	0.762907	0.245927	0.832946		0.245927	0.832946	0.839098	0.834703		Q64337;D3YZJ1;F6VD69	12.0917	NA
0.981788	0.774895	0.828564	0.762602	0.245818	0.832596		0.245818	0.832596	0.838503	0.834035		Q64378;A0A3B2WBD2;B8JJC2;A0A3B2WCL4	9.16202	NA
0.981126	0.77483	0.82851	0.762305	0.245602	0.831359		0.245602	0.831359	0.838488	0.833865		Q64433;Q9JI95	11.282	NA
0.980979	0.774774	0.828482	0.762036	0.245097	0.831247		0.245097	0.831247	0.838182	0.833674		Q64514-2	11.667	6.93316
0.980453	0.77451	0.828227	0.76069	0.244446	0.831104		0.244446	0.831104	0.838113	0.833606		Q64521;A2AQR0	10.2961	NA
0.979992	0.774181	0.828214	0.760674	0.243516	0.83042		0.243516	0.83042	0.837961	0.833505		Q64727;A0A286YDJ4	12.0236	NA
0.979944	0.774173	0.827594	0.760108	0.243233	0.830384		0.243233	0.830384	0.83758	0.833472		Q64737;Q64737-2;D6RCG1;A0A338P6X4;A0A338P676;A0A338P6T2;A0A338P6W0	12.7413	NA
0.979657	0.774042	0.827189	0.759562	0.242807	0.830218		0.242807	0.830218	0.837391	0.832976		Q68FD5;Q5SXR6;F6Z1R4	11.1937	NA
0.979576	0.773395	0.826957	0.758534	0.241729	0.828449		0.241729	0.828449	0.837301	0.832679		Q6DFW4;A0A0A0MQ76;A0A087WQ46;A0A087WSU5;A0A087WSL8;A0A087WP00;A0A087WNW0	11.8355	NA
0.979379	0.773205	0.82691	0.75819	0.241728	0.828344		0.241728	0.828344	0.836816	0.832303		Q6GSS7;Q64523;A0A0N4SV66;C0HKE8;C0HKE1;C0HKE2;C0HKE3;C0HKE4;C0HKE5;C0HKE6;C0HKE9;C0HKE7;Q8CGP4;Q8CGP6;Q8BFU2;Q8R1M2;Q8CGP5;Q8CGP7	4.19809	NA
0.978572	0.7731	0.826631	0.75768	0.241467	0.827907		0.241467	0.827907	0.83649	0.83224		Q6GT24;O08709;D3Z0Y2;Q8BG37;A0A0A6YXQ7	12.2612	NA
0.978483	0.772809	0.826546	0.757428	0.241286	0.826012		0.241286	0.826012	0.836419	0.831373		Q6IRU2;A0A571BEU1	10.4548	NA
0.977838	0.772553	0.826449	0.756982	0.240767	0.825949		0.240767	0.825949	0.835654	0.831005		Q6P069-2;Q6P069	8.62359	NA
0.977328	0.772082	0.826381	0.756518	0.24016	0.825498		0.24016	0.825498	0.835183	0.830934		Q6P3Z8;Q9JHD2;E9Q1F7;Q9JHD1	4.26885	NA
0.976882	0.771992	0.826196	0.756194	0.240023	0.825259		0.240023	0.825259	0.834946	0.830869		Q6P5E4;G3UYG7;G3UZU8;G3UY73;G3UY35;E9Q4X2	12.3872	NA
0.976701	0.771143	0.825736	0.75591	0.239911	0.825138		0.239911	0.825138	0.834756	0.830173		Q6P5F9;F6YA11;A2AKT6	12.5235	NA
0.976102	0.771058	0.825672	0.755706	0.239885	0.824361		0.239885	0.824361	0.834596	0.829783		Q6P5H2;Q6P5H2-2	11.4081	NA
0.975554	0.771005	0.825561	0.755428	0.239639	0.824123		0.239639	0.824123	0.834582	0.829649		Q6P8I4;Q3TM89;F8WI88;D3YWA4;D6RGL8	9.06879	NA
0.975375	0.770959	0.825519	0.75495	0.238455	0.824116		0.238455	0.824116	0.833855	0.829585		Q6PB66;F6V2A3	10.6252	NA
0.974145	0.770144	0.825142	0.754934	0.238409	0.823872		0.238409	0.823872	0.833804	0.829311		Q6PE01	11.3365	6.49964
0.973514	0.76946	0.824423	0.754609	0.238124	0.82296		0.238124	0.82296	0.832428	0.829186		Q6PGB6-2;Q6PGB6;Q6PGB6-4;Q6PGB6-3;Q6PGB6-5	10.2909	NA
0.97325	0.769199	0.823768	0.754489	0.237804	0.822711		0.237804	0.822711	0.831936	0.829165		Q6PGH2;Q6UY53	7.92131	NA
0.970669	0.768781	0.823545	0.754333	0.237215	0.822539		0.237215	0.822539	0.831466	0.828346		Q6PHZ2;A0A0G2JGS4;E9Q1T1;Q6PHZ2-2;Q6PHZ2-5;Q6PHZ2-4;E9Q1V9;E9Q1W0;Q8CCM0;D6RDQ8;E9PXV3;F6RWZ9;E9QAJ4;P11798;F8WIS9;F6WHR9;D3Z7K9	9.9317	NA
0.970106	0.768664	0.823293	0.754026	0.237014	0.822074		0.237014	0.822074	0.831316	0.828338		Q6ZQ38;D3YWC5	11.0182	NA
0.96728	0.768359	0.822724	0.753686	0.237009	0.821385		0.237009	0.821385	0.8311	0.827988		Q6ZQL4;A0A3Q4EHN7;A0A3Q4EGD3	9.85454	NA
0.966297	0.768272	0.822519	0.753363	0.236252	0.820414		0.236252	0.820414	0.830319	0.827962		Q6ZQM8;E9PXN7;Q62452;D3Z748;Q63886;B2RT14;P70691;D3YZ96;D3Z7G0;D3YZE6;G3UZC9;D6RH94;Q3UEP4;Q8BJL9;Q8K169;Q8VCN3;Q91WH2;D3YWN0;P17717;D3YUP6	10.7811	NA
0.965806	0.768097	0.821462	0.752745	0.235921	0.820277		0.235921	0.820277	0.830313	0.827665		Q6ZWN5;F7CJS8;D3YWH9;Q9CXW7;D3Z673;D3YUV6	7.76867	NA
0.965168	0.767987	0.821356	0.752507	0.235429	0.820138		0.235429	0.820138	0.829965	0.827563		Q6ZWQ9;D3YV37	11.8032	NA
0.96442	0.767591	0.820931	0.752084	0.234979	0.819757		0.234979	0.819757	0.829962	0.827527		Q6ZWV3;I7HLV2;P86048;A0A1B0GXC3	8.48335	NA
0.963574	0.767507	0.820682	0.751003	0.234855	0.819651		0.234855	0.819651	0.829396	0.827341		Q6ZWV7	5.59676	4.81203
0.961983	0.767353	0.820664	0.750548	0.234786	0.819253		0.234786	0.819253	0.828662	0.826626		Q6ZWX6	12.7614	8.22735
0.961292	0.766614	0.820485	0.749953	0.234352	0.817331		0.234352	0.817331	0.828306	0.826132		Q6ZWY3;D6RH49;D3YYB0	7.63188	NA
0.961183	0.766516	0.819888	0.749785	0.234242	0.81726		0.234242	0.81726	0.828237	0.825698		Q6ZWY9;Q64478;Q64525;P10854	4.82169	NA
0.960917	0.766316	0.81917	0.749764	0.2334	0.817098		0.2334	0.817098	0.827943	0.825563		Q6ZWZ6;F7AEH4;A0A1W2P7A1;P63323	8.40412	NA
0.959744	0.765776	0.819091	0.749484	0.232779	0.816556		0.232779	0.816556	0.827812	0.82521		Q6ZWZ7;Q9CPR4;B2RY53	8.90718	NA
0.959484	0.765717	0.819003	0.749395	0.231745	0.815994		0.231745	0.815994	0.827778	0.825109		Q71FD7;A2ADE7;A2ADE5;A2ADE6;A2ADF3;A2ADF2;A2ADF1;A2ADE8;A2ADE9;A2ADF4	6.4759	NA
0.959421	0.765654	0.818655	0.74937	0.231347	0.814986		0.231347	0.814986	0.827656	0.8251		Q76MZ3;G3UWL2;G3UXQ1;H3BJ83;H3BK50	12.0426	NA
0.959154	0.765472	0.818496	0.749143	0.231318	0.814917		0.231318	0.814917	0.827284	0.824457		Q78PY7;Q3TJ56;E9Q3E9	11.498	NA
0.959046	0.764904	0.818319	0.748435	0.231015	0.814771		0.231015	0.814771	0.827115	0.824393		Q7M6Y3-5;Q7M6Y3-2;Q7M6Y3-3;A0A140LHQ8	11.4899	NA
0.958923	0.764898	0.817927	0.748338	0.230312	0.814376		0.230312	0.814376	0.826964	0.822821		Q7TMK9;G3V018	11.4673	NA
0.958776	0.764894	0.817613	0.747595	0.230156	0.814309		0.230156	0.814309	0.826865	0.8228		Q7TNC4-4;Q7TNC4;Q7TNC4-2;Q7TNC4-3;Q05CX5;E9Q715	10.6789	NA
0.958015	0.764718	0.817317	0.747296	0.230151	0.813719		0.230151	0.813719	0.826565	0.822731		Q7TPR4;A1BN54;O88990	11.5859	NA
0.957831	0.764066	0.817175	0.746532	0.229829	0.813557		0.229829	0.813557	0.826547	0.822631		Q7TPV4	11.6494	8.64663
0.957722	0.763715	0.81664	0.746333	0.2292	0.813016		0.2292	0.813016	0.82543	0.822158		Q7TQD7;P46735	10.2737	NA
0.957337	0.763677	0.815944	0.746027	0.228675	0.813006		0.228675	0.813006	0.825144	0.821926		Q80T06;A0A0R4J1E2;P57776;P57776-3;E9QN08;D3YUQ9;D3YZT9	11.2084	NA
0.956605	0.762941	0.815168	0.745316	0.2286	0.812239		0.2286	0.812239	0.825015	0.821536		Q80UG5-3	12.131	NA
0.95631	0.7628	0.815125	0.745191	0.22811	0.812155		0.22811	0.812155	0.825005	0.820729		Q80UJ7;A0A1D5RLG3	9.78771	NA
0.956146	0.762015	0.814912	0.745119	0.228108	0.812128		0.228108	0.812128	0.824121	0.820359		Q80X85	8.307	6.29306
0.955962	0.760026	0.814533	0.745002	0.227566	0.810645		0.227566	0.810645	0.823494	0.820288		Q80X90	9.70568	7.80944
0.955844	0.759289	0.814005	0.74485	0.226942	0.809601		0.226942	0.809601	0.823355	0.819939		Q80XR5;P26369;Q3KQM4;A0A140LJK3;A0A140LJ08	11.7217	NA
0.955739	0.759097	0.813971	0.744688	0.226697	0.808813		0.226697	0.808813	0.822956	0.819754		Q80Y44	5.52914	9.52256
0.955231	0.7586	0.813899	0.744593	0.226527	0.808579		0.226527	0.808579	0.822751	0.819638		Q80ZP8;Q3TMX5;Q9CXI5;F6USD5;F6T4L3;F7C1S6	10.5121	NA
0.955204	0.757988	0.813139	0.744526	0.226493	0.807887		0.226493	0.807887	0.822666	0.818888		Q8BFR4;A0A1W2P8D3;A0A1W2P6W9	7.60191	NA
0.954667	0.757928	0.812373	0.744339	0.226219	0.807102		0.226219	0.807102	0.822144	0.818365		Q8BFR5;Q8BFR5-2;A0A0U1RNQ6;A0A0U1RPC4	8.79209	NA
0.952195	0.757627	0.812344	0.74412	0.226125	0.806751		0.226125	0.806751	0.821754	0.818343		Q8BFW7;Q8BFW7-4;Q8BFW7-5;Q8BFW7-3;Q8BFW7-2	10.4493	NA
0.950658	0.75716	0.811225	0.743598	0.225073	0.80657		0.225073	0.80657	0.821634	0.818278		Q8BG05-2	9.36557	NA
0.949861	0.755551	0.811042	0.743131	0.224669	0.805703		0.224669	0.805703	0.820471	0.817995		Q8BG32;G3UYH2;G3UWW7;G3UXL5;G3UYI4;G3UYL3;G3UYL8;G3UX15;G3UX67;G3UWV7;G3UZ28;G3UZ33	11.5511	NA
0.949614	0.754887	0.810802	0.742718	0.224494	0.80549		0.224494	0.80549	0.818471	0.817979		Q8BG60;Q8BG60-2	9.89377	8.76037
0.949191	0.754795	0.810468	0.742667	0.223896	0.804892		0.223896	0.804892	0.818223	0.817822		Q8BG73;A0A087WS96;A0A087WQU5	8.62402	NA
0.94901	0.754524	0.810376	0.742469	0.22365	0.804886		0.22365	0.804886	0.818073	0.817648		Q8BGD9;B2RWE8	8.39981	NA
0.94857	0.75426	0.81034	0.742238	0.223554	0.804584		0.223554	0.804584	0.81802	0.817601		Q8BGJ5;Q922I7;Q8CB58;P17225;E9QMW9;E9Q279;F7DCW4;E9PZ39;F7AXP1	9.89821	NA
0.945038	0.754231	0.810258	0.742206	0.22282	0.804555		0.22282	0.804555	0.817491	0.817332		Q8BGQ7	12.4487	7.87317
0.944625	0.754095	0.809501	0.742188	0.222812	0.804277		0.222812	0.804277	0.817008	0.817208		Q8BH43;B1AUN0	8.88976	NA
0.944572	0.75276	0.809356	0.742042	0.222803	0.803902		0.222803	0.803902	0.816783	0.817103		Q8BH64;D3Z7U7	13.9147	NA
0.943982	0.752232	0.809345	0.74186	0.222785	0.803373		0.222785	0.803373	0.816385	0.816716		Q8BH95	8.55284	4.6992
0.942329	0.752142	0.809199	0.741234	0.222591	0.803301		0.222591	0.803301	0.81637	0.816669		Q8BHN3-2;Q8BHN3;Q8BHN3-3	12.154	NA
0.942303	0.751629	0.808796	0.74095	0.222474	0.802901		0.222474	0.802901	0.81633	0.816614		Q8BJU0;Q8BJU0-2;A0A1W2P6P1;A0A1W2P7I5	10.9954	NA
0.941427	0.751564	0.808408	0.740598	0.222129	0.802239		0.222129	0.802239	0.816163	0.816594		Q8BK64;A0A1Y7VM19	10.5429	NA
0.940066	0.75115	0.807977	0.740373	0.221913	0.802084		0.221913	0.802084	0.815984	0.816566		Q8BK67;A2AWQ2	12.4235	NA
0.939944	0.75044	0.807471	0.739872	0.221627	0.801556		0.221627	0.801556	0.815851	0.816501		Q8BKC5;Q8BIV3	11.9686	NA
0.939373	0.750331	0.806423	0.739569	0.22148	0.800893		0.22148	0.800893	0.815692	0.81649		Q8BKX1;B1AZ46;Q8BKX1-3;Q8BKX1-2;Q8BKX1-4	10.0174	NA
0.939254	0.749677	0.806422	0.739423	0.220849	0.800106		0.220849	0.800106	0.815584	0.816185		Q8BLF1;Q8BYQ0;D6RGP7	5.34529	NA
0.938894	0.749535	0.805945	0.739379	0.220157	0.79994		0.220157	0.79994	0.814491	0.816168		Q8BMA6;A2AAN2	9.31648	NA
0.938451	0.749472	0.805219	0.738666	0.219969	0.799749		0.219969	0.799749	0.814045	0.816161		Q8BMD8;A0A0G2JFB9	10.7427	NA
0.938149	0.748923	0.804457	0.738598	0.219881	0.799494		0.219881	0.799494	0.813862	0.816042		Q8BMF4	11.9035	7.21025
0.937932	0.748445	0.804443	0.738279	0.21939	0.798823		0.21939	0.798823	0.813577	0.816042		Q8BMJ2;A0A494BBF9;A0A494BA98;A0A494BA30;A0A494B919	11.7933	NA
0.936986	0.748441	0.804009	0.73823	0.218985	0.798726		0.218985	0.798726	0.813435	0.815752		Q8BMK4	11.3138	7.92118
0.936847	0.748056	0.803748	0.738039	0.218616	0.798613		0.218616	0.798613	0.813397	0.815432		Q8BMS1	8.76848	6.30418
0.935979	0.747787	0.803345	0.737817	0.21858	0.798094		0.21858	0.798094	0.813033	0.815156		Q8BP67	9.11057	7.07373
0.935855	0.747237	0.803179	0.737649	0.218577	0.797885		0.218577	0.797885	0.811842	0.815048		Q8BTI8;Q8BTI8-3;Q8BTI8-2;A0A3B2W3Z4;A0A087WRX8;A0A087WPS9;A0A087WR98	11.4617	NA
0.935478	0.747104	0.80291	0.737453	0.218417	0.797838		0.218417	0.797838	0.810768	0.815		Q8BTS0;Q61656;S4R1I6;B1ARB9;B1ARC0;S4R1E3	11.1607	NA
0.935461	0.746774	0.802828	0.737017	0.218374	0.797673		0.218374	0.797673	0.809689	0.814693		Q8BUN5;A2CG44;F7BUP2;A2CG45	12.3635	NA
0.935192	0.746507	0.802383	0.73691	0.21828	0.797381		0.21828	0.797381	0.809674	0.81457		Q8BVY0;A0A2R8VHW2	10.4353	NA
0.935121	0.745883	0.801822	0.736752	0.218144	0.797308		0.218144	0.797308	0.809073	0.814507		Q8BYK6-3;Q8BYK6;Q8BYK6-2	11.9688	NA
0.934326	0.745663	0.801821	0.736675	0.217906	0.796967		0.217906	0.796967	0.808892	0.814463		Q8BYU6	9.98731	8.98779
0.934208	0.74534	0.801764	0.73646	0.217574	0.796561		0.217574	0.796561	0.808441	0.814445		Q8C0L6;Q3TXR6;Q8C0L6-2;A0A1B0GRJ2	8.79704	NA
0.934204	0.745294	0.801653	0.736432	0.216379	0.796507		0.216379	0.796507	0.808417	0.814167		Q8C253;P16110	13.196	NA
0.934132	0.745239	0.801514	0.735611	0.216243	0.796476		0.216243	0.796476	0.808272	0.814149		Q8C2Q3;E9QL13;Q8C2Q3-2;J3QN51;J3QPT3;J3QQ01	11.6741	NA
0.933752	0.74415	0.800956	0.735423	0.21596	0.795391		0.21596	0.795391	0.807664	0.813977		Q8C2Q7;O35737	8.29239	NA
0.933557	0.744105	0.800703	0.735342	0.214412	0.794054		0.214412	0.794054	0.807291	0.813942		Q8C483;P26638;A2AFS0;A2AFS1	9.04631	NA
0.933493	0.743348	0.800701	0.73531	0.214357	0.793734		0.214357	0.793734	0.807015	0.813775		Q8CAQ8;Q8CAQ8-5;E9Q800;E9QAY6;A0A0U1RQ14	11.8701	NA
0.932876	0.742658	0.800245	0.73531	0.213582	0.793681		0.213582	0.793681	0.806975	0.813752		Q8CBB6;Q8CGP1;P10853;Q8CGP2;Q64475;Q8CGP2-2;P70696	5.07523	NA
0.932235	0.742155	0.800044	0.734559	0.213561	0.7936		0.213561	0.7936	0.806809	0.813654		Q8CFQ9;P56959;G3UXT7;G3UZD2;Q91VQ2	11.7093	NA
0.932057	0.742043	0.799972	0.734528	0.213271	0.793433		0.213271	0.793433	0.80676	0.813633		Q8CGB9;Q9JHR7	11.2491	NA
0.931505	0.741551	0.799692	0.733052	0.213105	0.793407		0.213105	0.793407	0.806576	0.81355		Q8CGC6;F6SB18;REV__Q3UGM2;REV__K3W4R8	10.1256	NA
0.930908	0.741061	0.799534	0.732989	0.213013	0.792691		0.213013	0.792691	0.806535	0.813467		Q8CGC7;A0A0A6YWA4;A0A0A6YWH3	11.6521	NA
0.930622	0.740457	0.799262	0.732974	0.212355	0.792301		0.212355	0.792301	0.806253	0.81313		Q8CGK3;A0A3B2W834	13.8258	NA
0.930546	0.740214	0.799069	0.732761	0.21225	0.792204		0.21225	0.792204	0.805931	0.812443		Q8CI51;D9J2Z9;D9J300;D9J301;D9J302;Q8CI51-2;A0A0G2JEJ0;A0A0G2JGZ5;Q9CRA2;D9J303;F8WJI6;E9Q8P5;Q8CI51-3	11.9659	NA
0.930197	0.7399	0.798967	0.732658	0.212182	0.791895		0.212182	0.791895	0.805505	0.812433		Q8CIE6;F8WHL2;F6XJN3;D6RH55	11.7036	NA
0.929796	0.73973	0.798084	0.732309	0.211911	0.791162		0.211911	0.791162	0.805144	0.811411		Q8CIH9	9.83492	8.20202
0.928987	0.739322	0.797893	0.732249	0.211683	0.790842		0.211683	0.790842	0.805049	0.811226		Q8JZR0;A0A286YCG4;A0A286YD68;A0A286YCF3	9.2125	NA
0.928745	0.738319	0.797172	0.732088	0.211633	0.79069		0.211633	0.79069	0.805013	0.811179		Q8K298	12.7277	8.84379
0.928106	0.738265	0.796879	0.731798	0.211482	0.79052		0.211482	0.79052	0.804814	0.811074		Q8K2B3;A0A1Y7VJ55	9.534	NA
0.92742	0.73824	0.796457	0.731433	0.210995	0.790281		0.210995	0.790281	0.804712	0.810981		Q8K310;A0A494BAZ2;A0A494BAZ7;A0A494BAD4;A0A494B9X1;A0A494B9B1;A0A494BAC5;A0A494BAL7;A0A494B968;A0A494B9C9;A0A494B8Y5;A0A494BB50;A0A494B9Q4	10.166	NA
0.92705	0.738025	0.796324	0.731284	0.210925	0.790249		0.210925	0.790249	0.804661	0.810791		Q8K363;F6ZX28	10.4603	NA
0.926045	0.737463	0.796069	0.731187	0.210726	0.790179		0.210726	0.790179	0.804284	0.810743		Q8K411;Q8K411-2;Q8K411-3	8.45096	NA
0.925675	0.737254	0.795508	0.730622	0.209737	0.790162		0.209737	0.790162	0.804023	0.810727		Q8K4Z3	9.90638	7.82737
0.92537	0.736998	0.795082	0.730564	0.209422	0.790065		0.209422	0.790065	0.804013	0.810566		Q8QZT1	9.4168	5.4634
0.924993	0.736571	0.79459	0.729295	0.209112	0.790004		0.209112	0.790004	0.803919	0.81044		Q8QZY9	8.72555	9.23735
0.924755	0.736527	0.792842	0.729111	0.209084	0.789563		0.209084	0.789563	0.803727	0.810404		Q8R010;Q8R3V2	9.15158	NA
0.924712	0.735747	0.792573	0.729057	0.208265	0.789512		0.208265	0.789512	0.803347	0.810213		Q8R050-2;Q8R050;F7CE88;REV__S4R1J5;REV__S4R2R4;REV__Q05921	9.99287	NA
0.923776	0.735478	0.79223	0.727978	0.207483	0.789453		0.207483	0.789453	0.802961	0.809622		Q8R180;A0A2I3BPM1	9.08366	NA
0.92372	0.73539	0.792135	0.727939	0.206539	0.789261		0.206539	0.789261	0.80279	0.809432		Q8R2N2	9.54072	9.26194
0.92315	0.734817	0.791904	0.727912	0.206532	0.788493		0.206532	0.788493	0.802542	0.808978		Q8R2Y8	9.25266	7.54917
0.922282	0.734589	0.791833	0.727496	0.20622	0.787703		0.20622	0.787703	0.8024	0.808915		Q8R480;Z4YLV0;Z4YM95	2.30502	NA
0.921307	0.734503	0.791479	0.726628	0.206207	0.787679		0.206207	0.787679	0.80182	0.808858		Q8VCF0	9.16198	8.42598
0.920707	0.734365	0.791455	0.726215	0.206184	0.787282		0.206184	0.787282	0.801638	0.808851		Q8VCH7	11.2585	8.35527
0.920247	0.734241	0.791295	0.726105	0.2061	0.786786		0.2061	0.786786	0.801503	0.808745		Q8VCI5;Q8VCI5-2	9.41448	NA
0.920133	0.734154	0.790979	0.726032	0.205949	0.786761		0.205949	0.786761	0.80111	0.808705		Q8VCN5	10.0633	7.63691
0.919119	0.73356	0.790896	0.725033	0.205856	0.78618		0.205856	0.78618	0.801038	0.808169		Q8VDD5;A0A2R8VKI5;Q5SV64;Q3UH59;Q61879;F2Z494;A0A2R8W6V7;Q8BXF2;E9Q264	10.1653	NA
0.918894	0.733226	0.79038	0.724988	0.205482	0.785985		0.205482	0.785985	0.801032	0.807993		Q8VDJ3;A0A087WP83;A0A087WS92;A0A087WPC5;A0A087WQY9;A0A087WPH2;A0A087WNQ4	13.0653	NA
0.91873	0.732436	0.789707	0.72489	0.204991	0.785839		0.204991	0.785839	0.801013	0.807816		Q8VDK1-2;Q8VDK1;D3YY53;D3Z3I3;D3Z2Y2	9.38021	NA
0.917127	0.732391	0.789171	0.724737	0.204755	0.78574		0.204755	0.78574	0.800677	0.807424		Q8VDM4;A0A338P6M5;A0A338P7H4;A0A338P6S9;E9Q2S8	11.5519	NA
0.917127	0.732212	0.789058	0.724696	0.203656	0.785612		0.203656	0.785612	0.800521	0.807335		Q8VDP6;A0A0U1RP13;A0A0U1RNI6;A0A0U1RPV3;A0A0U1RQ57;Q05BY1	7.57499	NA
0.914623	0.732032	0.788867	0.724097	0.203355	0.785368		0.203355	0.785368	0.800126	0.806892		Q8VE37;Q6PFB2;A2CER2	9.84945	NA
0.914382	0.731544	0.788186	0.723606	0.202875	0.784954		0.202875	0.784954	0.8	0.806756		Q8VEK3;Q8VEK3-2;A0A087WPX7	9.14244	NA
0.913698	0.731313	0.78814	0.723511	0.202689	0.784481		0.202689	0.784481	0.799847	0.806604		Q8VEM8;G5E902;E9PX16	7.91806	NA
0.913292	0.730358	0.787977	0.723387	0.2022	0.784192		0.2022	0.784192	0.799638	0.806603		Q8VH51-2;Q8VH51;Q8VH51-3;E9Q8F0;F7AA45;B7ZD61;B7ZD63;B7ZD64;E9PZF9;D6RCZ8;E9Q999;D6RJ85	11.8054	NA
0.911988	0.730331	0.787777	0.722466	0.202189	0.783743		0.202189	0.783743	0.799101	0.806525		Q8VI75;Q5U4C5;D6RES6;A0A2I3BRV3	10.4755	NA
0.91197	0.729538	0.787464	0.722319	0.201889	0.783592		0.201889	0.783592	0.798531	0.806463		Q8VIJ6	9.7546	7.3077
0.911744	0.729354	0.787391	0.721839	0.201482	0.783554		0.201482	0.783554	0.798515	0.806444		Q91V55;D3YYM6;D3Z1S8;P97461	8.37055	NA
0.908522	0.729078	0.787356	0.721022	0.200825	0.783471		0.200825	0.783471	0.798181	0.806236		Q91VD9;A0A087WQR0;A0A087WP77;A0A087WSU3;A0A087WQ77;A0A087WR47	9.74647	NA
0.907301	0.728782	0.787012	0.720833	0.200317	0.783113		0.200317	0.783113	0.797767	0.805861		Q91VE6;Q91VE6-2;E0CXU3	11.3323	NA
0.906107	0.728645	0.786709	0.720596	0.199876	0.782073		0.199876	0.782073	0.797536	0.805774		Q91VH6;A0A3F2YNL8;A0A3B2W4I2;A0A3B2W7C9;A0A3B2WCC1;A0A3B2W4G7	9.1561	NA
0.906021	0.728225	0.786698	0.719775	0.199792	0.781942		0.199792	0.781942	0.797395	0.805595		Q91VI7;A0A1B0GSG5;A0A1B0GRG4;A0A1B0GRY7	10.8842	NA
0.905853	0.728222	0.786325	0.719138	0.199753	0.781918		0.199753	0.781918	0.797254	0.805287		Q91VM5;A0A2I3BRL8;A0A2I3BQC0	12.1565	NA
0.905615	0.727727	0.785778	0.719071	0.199599	0.781672		0.199599	0.781672	0.797134	0.805221		Q91VR5;A0A1Y7VM48	11.3937	NA
0.905487	0.72772	0.785184	0.719051	0.19944	0.781631		0.19944	0.781631	0.796871	0.805163		Q91W90;E9PXX7;A0A0R4J1Y7	8.34821	NA
0.905055	0.727591	0.785111	0.719033	0.199273	0.781557		0.199273	0.781557	0.79675	0.805116		Q91WK2	7.29232	9.09456
0.904915	0.726741	0.784677	0.718898	0.199013	0.781451		0.199013	0.781451	0.796679	0.804868		Q91WQ3;A2A7S7;F6VXZ2	11.7301	NA
0.903571	0.72598	0.784575	0.717302	0.197969	0.781329		0.197969	0.781329	0.796646	0.804258		Q91WT8;D3YXZ5;Q91WT8-2;D3Z113;A0A286YDF7;Q5YD48-3;Q5YD48-2;Q5YD48	8.71541	NA
0.903014	0.725726	0.784124	0.717216	0.197444	0.781063		0.197444	0.781063	0.796357	0.804121		Q91XC8;A0A087WR57;A0A087WRC6;A0A087WSM4	7.6126	NA
0.902572	0.724821	0.78387	0.716884	0.197115	0.780444		0.197115	0.780444	0.796325	0.802866		Q91YQ5;A0A0N4SUJ8	12.8379	NA
0.902346	0.724783	0.783309	0.71649	0.197021	0.780283		0.197021	0.780283	0.795897	0.802427		Q91YR1;D3Z2H0	12.0982	NA
0.901872	0.724779	0.782993	0.716414	0.196977	0.78026		0.196977	0.78026	0.795756	0.80199		Q91Z25;Q9WV32;F6VVE6;F6THG2;D3Z6S0	9.7901	NA
0.901786	0.724253	0.78258	0.716356	0.196971	0.779894		0.196971	0.779894	0.7957	0.801961		Q920A5	6.86379	6.19941
0.901402	0.723642	0.781764	0.716337	0.196925	0.779781		0.196925	0.779781	0.795557	0.801656		Q920E5;A0A0G2JEA5;A0A0G2JEB3;A0A0G2JDJ5;A0A0G2JE82	8.81808	NA
0.899215	0.723605	0.781743	0.716097	0.196758	0.779741		0.196758	0.779741	0.7955	0.801647		Q921F2;A0A087WR97	10.1258	NA
0.898307	0.723479	0.781285	0.715729	0.196729	0.778999		0.196729	0.778999	0.795431	0.801611		Q921H8;H3BKL5;H3BJZ9;Q8VCH0;H3BKA1;H3BJC1;H3BJG8	8.36328	NA
0.897644	0.722903	0.780869	0.715521	0.196726	0.778997		0.196726	0.778997	0.795131	0.801379		Q921K2;P11103;P11103-2;A0A0A6YX03;A0A0A6YY63	11.3921	NA
0.896969	0.722639	0.780682	0.715431	0.1965	0.778899		0.1965	0.778899	0.794848	0.800961		Q921W4;D3Z6I4;D3YZD6;Q921W4-2;A0A338P785;D3YU21;A0A338P6Y1;F7BGV1;A0A338P7D6;A0A338P7K1	8.03586	NA
0.896899	0.722602	0.780551	0.715172	0.196101	0.778835		0.196101	0.778835	0.794444	0.800825		Q922D8;A0A1W2P733;A0A1W2P7L5	8.94217	NA
0.896648	0.722491	0.780499	0.715054	0.195898	0.778369		0.195898	0.778369	0.794344	0.800793		Q922J9;Q922J9-4;Q922J9-3;Q922J9-2;D3Z4N9;D3Z5W6;D3Z072	9.99242	NA
0.896059	0.722105	0.779503	0.714997	0.195078	0.778055		0.195078	0.778055	0.794169	0.800793		Q922Q8	10.9642	7.96238
0.895917	0.721453	0.779356	0.714527	0.194903	0.77802		0.194903	0.77802	0.794056	0.800677		Q922S8;Q3TTL2;A2AE72	7.40351	NA
0.895496	0.721043	0.779247	0.714276	0.194834	0.777962		0.194834	0.777962	0.793864	0.800623		Q99020;Q20BD0;Q80XR6	9.03134	NA
0.894679	0.721039	0.778976	0.714223	0.194627	0.777739		0.194627	0.777739	0.793729	0.800391		Q99JB2;A2AG39;F6WI02;A2AG41	10.0542	NA
0.894331	0.719361	0.778857	0.71385	0.192222	0.777637		0.192222	0.777637	0.793725	0.800235		Q99JF8	9.80438	8.67526
0.893698	0.718608	0.778615	0.713016	0.191295	0.777542		0.191295	0.777542	0.793464	0.800206		Q99JG3	10.7821	8.05924
0.892912	0.718417	0.778057	0.713014	0.191294	0.777383		0.191294	0.777383	0.793376	0.800121		Q99JI4;A0A286YDW8	10.6387	NA
0.89238	0.717977	0.778029	0.712464	0.19112	0.777301		0.19112	0.777301	0.793091	0.800007		Q99JI6;A0A0G2JED9;A0A1W2P777	9.69739	NA
0.889127	0.717966	0.777437	0.712348	0.190891	0.77666		0.190891	0.77666	0.792033	0.800004		Q99JX7;V9GXF3;V9GXW3;V9GXM5	10.2927	NA
0.888895	0.717803	0.777397	0.712323	0.190837	0.776652		0.190837	0.776652	0.79192	0.799937		Q99JY9;A0A087WRA1;A0A087WP86;A0A087WQ14;A0A087WS98;Q641P0;Q641P0-2;A0A087WQ83;A0A087WPR6	11.8806	NA
0.887534	0.717673	0.777374	0.712213	0.190606	0.776575		0.190606	0.776575	0.791595	0.799906		Q99JZ4;P36536;A0A1W2P869;A0A1W2P6N3;A0A1W2P720	10.1426	NA
0.887267	0.7174	0.77658	0.712172	0.190268	0.776524		0.190268	0.776524	0.791439	0.799857		Q99K28;Q99K28-2	7.48424	4.82488
0.887244	0.717315	0.775577	0.711958	0.190254	0.776381		0.190254	0.776381	0.791428	0.79963		Q99K48;Q99K48-2;B1AXT0	12.6918	NA
0.886956	0.717302	0.775108	0.711958	0.190203	0.776216		0.190203	0.776216	0.791403	0.799615		Q99K85;Q3U6K9;E9Q6P1	11.7086	NA
0.886762	0.716492	0.775069	0.711428	0.190094	0.775804		0.190094	0.775804	0.790827	0.799473		Q99K95	10.2146	8.87272
0.88636	0.716234	0.774508	0.711163	0.189858	0.775754		0.189858	0.775754	0.790557	0.799268		Q99KE1;Q8BMF3	8.13354	NA
0.886357	0.716173	0.774431	0.711134	0.189676	0.775711		0.189676	0.775711	0.790526	0.798741		Q99KI0;A0A2R8W744;A0A2R8VJW0;A0A2R8VHM8	10.5585	NA
0.886121	0.715917	0.774422	0.710858	0.189371	0.775638		0.189371	0.775638	0.790509	0.798691		Q99KP6;Q99KP6-2;Q99KP6-3	10.7239	NA
0.886005	0.715884	0.774202	0.710688	0.189033	0.775628		0.189033	0.775628	0.790443	0.798657		Q99L13	6.29066	6.44748
0.885875	0.7157	0.77414	0.710255	0.18901	0.775516		0.18901	0.775516	0.790394	0.798562		Q99L45;E0CXJ3	11.0716	NA
0.885421	0.715098	0.774096	0.709964	0.188815	0.775198		0.188815	0.775198	0.789954	0.798237		Q99L47;F8WJK8;E9Q1V0;E9Q1X9	12.2209	NA
0.88541	0.714887	0.773858	0.709697	0.188748	0.775029		0.188748	0.775029	0.789369	0.798089		Q99L48;Q99L48-2;A0A0A6YY59;D3YYX2	10.4139	NA
0.885234	0.714471	0.773831	0.709396	0.187834	0.774743		0.187834	0.774743	0.789222	0.798015		Q99LB4;P24452;D3YTL5;D3YZN3;D3YU77;D3Z4K5;D3Z014	11.3332	NA
0.885016	0.713766	0.773725	0.709259	0.187627	0.774721		0.187627	0.774721	0.788886	0.797876		Q99LC5	9.2354	6.15913
0.884712	0.713746	0.77352	0.709235	0.186702	0.774711		0.186702	0.774711	0.788142	0.797569		Q99LF4	10.2279	7.29259
0.883262	0.713665	0.773279	0.70858	0.185635	0.774696		0.185635	0.774696	0.787766	0.797561		Q99LP6	8.79911	6.85177
0.88208	0.713638	0.773263	0.708252	0.18523	0.774176		0.18523	0.774176	0.787691	0.797539		Q99LS3;A0A0J9YVH9;D3Z4T3;D3Z666	11.9046	NA
0.881409	0.713516	0.773138	0.708236	0.184917	0.774163		0.184917	0.774163	0.787587	0.796998		Q99LT0	10.6207	9.34264
0.880398	0.71349	0.773127	0.707894	0.184171	0.773868		0.184171	0.773868	0.787502	0.7964		Q99LX0;A2A813;A2A815;A2A817;A2A816	9.39614	NA
0.87987	0.713317	0.772982	0.707845	0.183743	0.773537		0.183743	0.773537	0.787339	0.796287		Q99ME9;A0A217FL53	10.0692	NA
0.879778	0.712127	0.77296	0.707046	0.183123	0.772995		0.183123	0.772995	0.787264	0.79624		Q99MR6-3;Q99MR6-4;Q99MR6-2;Q99MR6;A0A0G2JDF8;A0A0G2JG65;A0A0G2JDN3;A0A0G2JDF1;A0A1Y7VNN4	11.2722	NA
0.879758	0.71201	0.77288	0.706788	0.183065	0.772834		0.183065	0.772834	0.787038	0.795541		Q99NB9;G5E866;A0A087WNS2	11.8085	NA
0.878246	0.711373	0.772148	0.706746	0.182929	0.772813		0.182929	0.772813	0.786741	0.795294		Q99P72;Q99P72-3;Q99P72-4;Q99P72-1	9.34001	NA
0.878065	0.7111	0.771756	0.706738	0.182697	0.772789		0.182697	0.772789	0.786676	0.795264		Q99PS0;CON__Q99PS0;CON__Q9C075	12.9328	NA
0.87806	0.7104	0.77094	0.706569	0.182536	0.772403		0.182536	0.772403	0.78629	0.794711		Q99PV0;B7ZC27	11.1483	NA
0.877924	0.70989	0.77045	0.706547	0.181588	0.772264		0.181588	0.772264	0.786214	0.794469		Q9CPP0	9.45903	7.98272
0.877201	0.709473	0.770387	0.706518	0.181483	0.772138		0.181483	0.772138	0.78593	0.793503		Q9CPS5;Q9CX56;Q3TG45	9.68782	NA
0.876887	0.709436	0.769587	0.706473	0.181075	0.771902		0.181075	0.771902	0.7859	0.793269		Q9CPU4	7.19469	6.2877
0.876734	0.7094	0.769418	0.706298	0.181027	0.771772		0.181027	0.771772	0.785887	0.793225		Q9CPV4;Q9CPV4-3;E9Q197;Q9CPV4-2;F6ZTG3;F7BB55;E9Q055;E9Q2R6	10.8409	NA
0.876234	0.709348	0.769302	0.706115	0.180818	0.771687		0.180818	0.771687	0.785775	0.793139		Q9CPW4;Q3UA72	9.12377	NA
0.876079	0.708575	0.769213	0.706071	0.180816	0.771508		0.180816	0.771508	0.78576	0.793078		Q9CQ40	5.67996	6.74855
0.875024	0.70846	0.769202	0.70598	0.180599	0.771245		0.180599	0.771245	0.785743	0.792993		Q9CQ43;Q8VCG1	8.05976	NA
0.874	0.708226	0.768303	0.705671	0.180144	0.771094		0.180144	0.771094	0.785722	0.792769		Q9CQ65	10.3499	7.44253
0.873768	0.707598	0.768094	0.705461	0.179944	0.770671		0.179944	0.770671	0.785415	0.792706		Q9CQ92;G3X9U9;D3YZ32	8.93091	NA
0.872823	0.70735	0.76807	0.704811	0.179739	0.770605		0.179739	0.770605	0.7852	0.792629		Q9CQA3	7.72191	6.13856
0.872575	0.707164	0.768031	0.704223	0.178467	0.77046		0.178467	0.77046	0.785179	0.792559		Q9CQI7;A2CES4	9.50627	NA
0.871362	0.707145	0.767895	0.704153	0.178104	0.770372		0.178104	0.770372	0.784727	0.792195		Q9CQM5	9.37014	6.3989
0.871018	0.706939	0.767649	0.70403	0.176635	0.770325		0.176635	0.770325	0.784724	0.791996		Q9CQM8;O09167	8.06801	NA
0.870956	0.706086	0.767606	0.70387	0.176453	0.770226		0.176453	0.770226	0.784439	0.791897		Q9CQM9;A0A1B0GS58;A0A1B0GT04;A0A1B0GSD3	8.80465	NA
0.870888	0.706055	0.767597	0.703783	0.176451	0.769699		0.176451	0.769699	0.783931	0.79158		Q9CQN1	12.5772	8.36486
0.87046	0.705969	0.767416	0.703552	0.176448	0.768958		0.176448	0.768958	0.783928	0.791092		Q9CQQ7;A0A0G2JGX3;D6RGL7	9.87407	NA
0.870222	0.705604	0.76714	0.703516	0.176419	0.768627		0.176419	0.768627	0.783251	0.79081		Q9CQR2	9.88593	7.63691
0.868836	0.705482	0.766711	0.703506	0.176296	0.768524		0.176296	0.768524	0.782895	0.790217		Q9CQT2;A0A1L1SRC3;A0A1L1SUJ3	10.1591	NA
0.867939	0.705481	0.766578	0.702507	0.176267	0.768302		0.176267	0.768302	0.782755	0.789843		Q9CQT5;A0A0J9YVJ2;A0A0J9YUI3	8.48402	NA
0.867193	0.705259	0.766558	0.702394	0.175472	0.768152		0.175472	0.768152	0.782665	0.789798		Q9CQU5;A0A1W2P7M1	9.91183	NA
0.866852	0.705082	0.766472	0.701657	0.175156	0.76803		0.175156	0.76803	0.78251	0.789409		Q9CQV8;Q9CQV8-2;A2A5N1	9.80302	NA
0.866664	0.704843	0.766192	0.701642	0.175082	0.767542		0.175082	0.767542	0.782309	0.789312		Q9CR16;A0A0A6YW70	12.7122	NA
0.866641	0.704643	0.766156	0.701094	0.174847	0.76731		0.174847	0.76731	0.782101	0.789113		Q9CR57;A0A1L1SUF6	10.3155	NA
0.866446	0.704218	0.765848	0.700338	0.174669	0.767147		0.174669	0.767147	0.782048	0.788953		Q9CR60	7.47096	7.09839
0.86584	0.703403	0.765677	0.700042	0.174105	0.766772		0.174105	0.766772	0.782024	0.788926		Q9CRA4;D3Z458;D3YTN3	6.4764	NA
0.865376	0.702542	0.765553	0.699591	0.173666	0.76646		0.173666	0.76646	0.782018	0.788792		Q9CRB2	7.29156	6.18866
0.865341	0.70254	0.765482	0.699463	0.173503	0.765952		0.173503	0.765952	0.782005	0.788453		Q9CRB9;Q9D9P1;D3Z0L4;S4R238;F6QFL0	10.1225	NA
0.865194	0.702367	0.765268	0.699377	0.173495	0.765309		0.173495	0.765309	0.781719	0.788301		Q9CVB6;D3YXG6;A0A087WRT2	10.5444	NA
0.865188	0.701887	0.764716	0.69934	0.173223	0.764793		0.173223	0.764793	0.781583	0.788207		Q9CWJ9	11.6274	8.17483
0.864629	0.701839	0.764392	0.699226	0.173208	0.763959		0.173208	0.763959	0.781291	0.78814		Q9CWK8	11.4419	7.77166
0.864269	0.701347	0.7641	0.698985	0.172319	0.763561		0.172319	0.763561	0.781055	0.787757		Q9CWZ3-2;A0A0G2JEA9;A0A0N4SUH6	11.0717	NA
0.864132	0.700953	0.763887	0.698582	0.171602	0.763559		0.171602	0.763559	0.780894	0.78739		Q9CX34	10.0436	8.56648
0.864023	0.700369	0.763742	0.69831	0.171324	0.762974		0.171324	0.762974	0.780839	0.787271		Q9CX86	9.95073	7.436
0.86373	0.700079	0.763214	0.698216	0.171016	0.761961		0.171016	0.761961	0.780773	0.787113		Q9CXW4;A2BH06	8.2928	NA
0.863288	0.699727	0.762955	0.698033	0.169721	0.761812		0.169721	0.761812	0.780451	0.787046		Q9CY27;G3UWE1;Q52L67;A0A5F8MQC8;A0A5F8MPU6;A0A1D5RLH3;Q3TAN8;A0A1D5RLB4	9.96777	NA
0.863084	0.699553	0.762881	0.697663	0.169703	0.761802		0.169703	0.761802	0.7803	0.78677		Q9CY50;A0A286YCT4;A0A286YCG8;A0A286YDB7	9.8858	NA
0.863011	0.699448	0.761669	0.697357	0.168318	0.761788		0.168318	0.761788	0.780244	0.786761		Q9CY58-2;Q9CY58-3	9.26494	NA
0.862971	0.699366	0.761455	0.696068	0.16692	0.761682		0.16692	0.761682	0.780188	0.786636		Q9CZ13;A0A0A6YW82;A0A0A6YWX6;A0A0A6YVZ0	10.7544	NA
0.862563	0.699231	0.761379	0.695724	0.166847	0.761576		0.166847	0.761576	0.780089	0.786281		Q9CZ30;B1AYJ9;Q9CZ30-2	9.79869	NA
0.861775	0.699195	0.760894	0.695713	0.166735	0.760531		0.166735	0.760531	0.780009	0.786265		Q9CZD3	9.81572	8.36872
0.861665	0.698869	0.76044	0.695428	0.166299	0.760368		0.166299	0.760368	0.779669	0.786023		Q9CZM2;B8JKK2	7.61276	NA
0.860487	0.69863	0.760326	0.695272	0.166286	0.760066		0.166286	0.760066	0.779582	0.785951		Q9CZN7-2;Q9CZN7	11.3956	NA
0.860313	0.698164	0.759657	0.695221	0.165892	0.760035		0.165892	0.760035	0.779535	0.78529		Q9CZR8;Q9CX33;D3Z4M7	10.6367	NA
0.859262	0.697589	0.759334	0.695189	0.165837	0.759884		0.165837	0.759884	0.779464	0.78528		Q9CZU6	8.58754	6.82196
0.858124	0.696855	0.759301	0.695091	0.165267	0.759114		0.165267	0.759114	0.778921	0.785176		Q9CZW5	11.2851	8.39801
0.85775	0.696692	0.759197	0.694705	0.165047	0.758567		0.165047	0.758567	0.778909	0.785082		Q9CZX8;D3YUT3;D3Z5R8;D3Z722;D3YUG3;S4R223	7.66645	NA
0.85766	0.6963	0.759156	0.694318	0.164812	0.758311		0.164812	0.758311	0.778211	0.784799		Q9D051	10.7057	7.11264
0.857238	0.696225	0.758178	0.693697	0.16469	0.75798		0.16469	0.75798	0.778099	0.784579		Q9D0E1-2;Q9D0E1;B8JK33;B8JK32;A0A3Q4EH91;F6W322;F7C9U3;A0A3Q4L2X3;G3X924;Q91VC4	10.631	NA
0.857161	0.696082	0.758123	0.693328	0.164561	0.757756		0.164561	0.757756	0.778006	0.78456		Q9D0I9	13.1996	8.27122
0.856875	0.695826	0.758087	0.693262	0.164239	0.757733		0.164239	0.757733	0.777713	0.784441		Q9D1A2;A0A494B9S3;A0A494B9U6	10.9669	NA
0.856417	0.695655	0.758062	0.692933	0.164134	0.757732		0.164134	0.757732	0.777673	0.78437		Q9D1J3;A0A1W2P7G2;A0A1W2P6N2	6.44437	NA
0.856097	0.694946	0.757839	0.691638	0.163647	0.757679		0.163647	0.757679	0.777501	0.784242		Q9D1K2;A0A0N4SVE1;F7B2B4	8.11678	NA
0.855876	0.694355	0.757368	0.691352	0.163626	0.757594		0.163626	0.757594	0.7771	0.784213		Q9D1L0;B2RPU8;D3Z5B1	11.1858	NA
0.855044	0.694239	0.756975	0.691234	0.163503	0.756901		0.163503	0.756901	0.776892	0.783641		Q9D1P4;A0A1L1STZ1;A0A1L1SU22;A0A1L1STQ1;A0A1L1SSG7	11.4541	NA
0.854888	0.694022	0.756842	0.690817	0.163357	0.756868		0.163357	0.756868	0.776729	0.783273		Q9D1Q6	10.282	7.50112
0.854652	0.693782	0.756543	0.690776	0.163241	0.756787		0.163241	0.756787	0.776318	0.783119		Q9D1R9;A0A0G2JEY6;A0A0G2JGY8	6.2135	NA
0.853809	0.693537	0.755708	0.690372	0.162666	0.756547		0.162666	0.756547	0.775422	0.782515		Q9D287;D6RGA5;D6RHR7	9.84333	NA
0.853778	0.693328	0.755521	0.689987	0.162589	0.756279		0.162589	0.756279	0.775172	0.782164		Q9D2G2;Q9D2G2-2	9.03241	NA
0.853476	0.692994	0.755452	0.689763	0.162588	0.755874		0.162588	0.755874	0.775066	0.781941		Q9D358;A0A1W2P7X3	6.27206	NA
0.852923	0.692814	0.755408	0.689273	0.161473	0.755606		0.161473	0.755606	0.774947	0.781683		Q9D5T0;A0A494B9Y0;A0A494BAB5;A0A494B9L7	11.695	NA
0.8529	0.69217	0.755052	0.688752	0.161107	0.755146		0.161107	0.755146	0.774806	0.781661		Q9D6J6;Q9D6J6-2;M0QWP9;D6RGN4	8.14163	NA
0.852458	0.692002	0.754847	0.68857	0.160985	0.755138		0.160985	0.755138	0.774789	0.781388		Q9D6V8	7.137	9.48655
0.851454	0.691947	0.754127	0.688475	0.160636	0.755121		0.160636	0.755121	0.774593	0.781112		Q9D6Z1;E0CXZ0;A2APD7;F7CHQ7;F6USW7;F7CHP9;F6U250;F6V095	12.7425	NA
0.851342	0.691943	0.753963	0.688457	0.160178	0.754479		0.160178	0.754479	0.774286	0.781042		Q9D708;D3Z2Y6	10.0376	NA
0.851288	0.691162	0.753657	0.688438	0.160046	0.753728		0.160046	0.753728	0.774038	0.780964		Q9D7S7-2;Q9D7S7	5.12321	NA
0.850599	0.69097	0.753578	0.688237	0.15967	0.75326		0.15967	0.75326	0.773974	0.780884		Q9D809	4.70389	5.00693
0.850553	0.690711	0.753539	0.688193	0.159667	0.753127		0.159667	0.753127	0.773725	0.780855		Q9D819	9.73993	7.24695
0.850069	0.690545	0.753356	0.68817	0.15954	0.752984		0.15954	0.752984	0.773668	0.780699		Q9D832	11.1531	9.79085
0.849442	0.690179	0.75321	0.688017	0.15944	0.752981		0.15944	0.752981	0.773386	0.780016		Q9D881;P19536;F7C106;A0A0A6YVR0	7.21542	NA
0.84941	0.690126	0.753008	0.687949	0.159347	0.752639		0.159347	0.752639	0.773189	0.779931		Q9D883;G3UW94;A0A494B947;E9PUZ3;Q8BGJ9;E9Q1I7;E9Q5Y2;Q8BGJ9-3;Q8BGJ9-2;Q8BGJ9-4;E9Q5J3;A0A494B9X9;E9Q809;F8WH71;A0A494BA95;E9PWX6;A0A140LII6;F7D8X7;E9PWM2;E9PWA1	8.85615	NA
0.848528	0.690109	0.752926	0.687431	0.159003	0.752504		0.159003	0.752504	0.773045	0.779668		Q9D8B3	9.70317	7.89604
0.847877	0.690098	0.752342	0.687063	0.158699	0.75227		0.158699	0.75227	0.772869	0.779493		Q9D8E6	10.25	6.63688
0.847701	0.690005	0.752285	0.686247	0.158638	0.751902		0.158638	0.751902	0.772626	0.779284		Q9D8L3;Q62186	6.55355	NA
0.847678	0.689211	0.752213	0.686034	0.157312	0.751615		0.157312	0.751615	0.772285	0.779269		Q9D8N0	11.5805	8.43602
0.846056	0.68909	0.751892	0.68601	0.156547	0.751555		0.156547	0.751555	0.772261	0.779189		Q9D8V0;Q9D8V0-3	8.29886	NA
0.845926	0.689014	0.751881	0.685697	0.156401	0.75125		0.156401	0.75125	0.772161	0.778671		Q9D8W5;B1AT36;Q3TRH2	8.95906	NA
0.84555	0.68874	0.751599	0.685509	0.156217	0.751205		0.156217	0.751205	0.772134	0.778528		Q9D8W7;A0A0J9YUI7;A0A0J9YU56;A0A0J9YU93	6.95047	NA
0.845242	0.688445	0.751593	0.685436	0.156163	0.751049		0.156163	0.751049	0.771929	0.77835		Q9DB20;A0A338P7G3;A0A338P776;F7D3P8	9.33719	NA
0.844438	0.688434	0.751402	0.685264	0.155769	0.750628		0.155769	0.750628	0.771836	0.778166		Q9DBC7;A2AI69;D3Z0V6;P12849;D3Z068;D3Z4L4;D3YTM5	10.5996	NA
0.843788	0.688416	0.751171	0.685239	0.155571	0.750471		0.155571	0.750471	0.771681	0.778063		Q9DBD5;Q9D4T3	10.867	NA
0.843384	0.687943	0.750854	0.685069	0.155171	0.75024		0.155171	0.75024	0.771421	0.777581		Q9DBG6;A2ACG7	7.84966	NA
0.843356	0.687349	0.75055	0.684218	0.154322	0.750148		0.154322	0.750148	0.771309	0.777473		Q9DBJ1;O70250	10.5199	NA
0.843047	0.687264	0.749577	0.684174	0.154302	0.749828		0.154302	0.749828	0.771281	0.777295		Q9DBJ3;Q80Y61	9.19045	NA
0.842576	0.687148	0.749557	0.683444	0.152735	0.749656		0.152735	0.749656	0.771211	0.777167		Q9DBP5;A0A0R4J093;F6TY56;D6RIL5	9.67757	NA
0.841902	0.686932	0.749498	0.683043	0.152609	0.74941		0.152609	0.74941	0.771191	0.776855		Q9DBR0;A0A494B9I1;A0A494BAZ0;A0A494B9W0;A0A494BAG5;A0A494BAT4	9.37731	NA
0.841744	0.686521	0.749249	0.682776	0.152582	0.74928		0.152582	0.74928	0.771121	0.776848		Q9DC23	10.0344	8.29142
0.841503	0.686487	0.74894	0.682377	0.152064	0.748924		0.152064	0.748924	0.770996	0.776839		Q9DC61;A2AIW9	10.2079	NA
0.841003	0.686435	0.748728	0.681997	0.151733	0.748669		0.151733	0.748669	0.770534	0.776753		Q9DCD0	11.0715	8.44677
0.840084	0.686326	0.748284	0.681736	0.151164	0.748219		0.151164	0.748219	0.77044	0.776641		Q9DCE5	8.25297	9.59908
0.839798	0.684934	0.748241	0.681142	0.151016	0.747744		0.151016	0.747744	0.770266	0.776539		Q9DCH6;A0A140LIM2;A0A140LJF3;A0A140LI56	8.38372	NA
0.839496	0.684763	0.748174	0.680901	0.150033	0.74753		0.150033	0.74753	0.769907	0.77639		Q9DCJ5	8.35447	5.36701
0.839381	0.684717	0.747776	0.680644	0.149717	0.747527		0.149717	0.747527	0.769858	0.776309		Q9DCL9;D3Z6P1;D6RCU8	10.8578	NA
0.839034	0.684479	0.747766	0.68061	0.149122	0.747464		0.149122	0.747464	0.769774	0.776229		Q9DCN2;Q9DCN2-2;F2Z456	10.85	NA
0.838714	0.684381	0.747727	0.680414	0.148942	0.74737		0.148942	0.74737	0.76968	0.776042		Q9DCW4;A0A0U1RNP5;A0A0N4SVE0;A0A0U1RNR3;A0A0U1RNK9;A0A0N4SWE9;A0A0U1RQB4	10.4967	NA
0.838348	0.684049	0.747133	0.680373	0.148871	0.747294		0.148871	0.747294	0.769418	0.775698		Q9DCX2;B1ASE2	9.61167	NA
0.83803	0.683807	0.746606	0.680347	0.148814	0.747253		0.148814	0.747253	0.768601	0.775409		Q9EPL8;A0A140LHD0	10.8587	NA
0.837729	0.683793	0.746081	0.679978	0.148556	0.747204		0.148556	0.747204	0.768516	0.77536		Q9EPU0;Q9EPU0-2;Q6ZQJ5	11.8664	NA
0.837454	0.683657	0.746007	0.679135	0.148511	0.746604		0.148511	0.746604	0.768388	0.775016		Q9EQK5	11.0035	7.37199
0.837295	0.683618	0.745975	0.678611	0.14836	0.746127		0.14836	0.746127	0.767828	0.774966		Q9EQU5;A2BE93;A2BE92;Q9EQU5-3	8.18724	NA
0.83697	0.683549	0.745946	0.67859	0.148313	0.746112		0.148313	0.746112	0.767569	0.77494		Q9ER72;Q9ER72-2;A0A140LII7;A0A140LIB6	11.0335	NA
0.836798	0.682975	0.745259	0.678426	0.148179	0.746091		0.148179	0.746091	0.767506	0.774608		Q9ERG0;Q9ERG0-2;A0A2R8VI67;B2BBR6;A0A5F8MPJ5;Q4U4S6	7.72872	NA
0.836747	0.682762	0.744698	0.677698	0.148138	0.745683		0.148138	0.745683	0.76735	0.774463		Q9ERK4;E9Q1T9;F6ZEW4;E9QAX7;F7D1H9	3.87682	NA
0.836489	0.682473	0.74433	0.677676	0.147154	0.745465		0.147154	0.745465	0.767296	0.774448		Q9ES97-3;Q9ES97-4;Q9ES97-5;Q9ES97-2;Q9ES97	8.25774	NA
0.835663	0.682171	0.744104	0.677648	0.146869	0.745352		0.146869	0.745352	0.767062	0.774435		Q9ESX5;B7ZCL7;F6YUI5;A2AN81;F6S1S5	9.15969	NA
0.835614	0.681761	0.743949	0.677547	0.146707	0.745113		0.146707	0.745113	0.766877	0.774434		Q9JHI5	9.79954	5.78367
0.835348	0.68174	0.74352	0.677413	0.146656	0.744862		0.146656	0.744862	0.766701	0.774329		Q9JHS4;Q6P8N8;F7BB92	8.52038	NA
0.835228	0.680697	0.743329	0.677309	0.146246	0.74473		0.146246	0.74473	0.766503	0.774166		Q9JHU4;F6ZX84	12.9232	NA
0.835133	0.679855	0.743297	0.677176	0.146124	0.744614		0.146124	0.744614	0.765877	0.774133		Q9JII6;B1AXW3	9.48109	NA
0.834759	0.679799	0.742941	0.676944	0.145983	0.744508		0.145983	0.744508	0.765316	0.773968		Q9JIK5	11.5294	8.33625
0.834522	0.679226	0.742313	0.67656	0.145975	0.744018		0.145975	0.744018	0.765144	0.773951		Q9JJ00	6.82953	8.25772
0.834316	0.679212	0.741749	0.676534	0.145429	0.743996		0.145429	0.743996	0.764814	0.773893		Q9JJ28	11.996	7.75844
0.834111	0.679131	0.741645	0.676344	0.145037	0.743867		0.145037	0.743867	0.764472	0.773748		Q9JK48;A0A0G2JEC4;Q9JK48-3;Q9JK48-2;A0A0G2JE45;A0A0G2JF57	9.53547	NA
0.833984	0.67903	0.741266	0.676111	0.144394	0.743734		0.144394	0.743734	0.764345	0.773706		Q9JK81;F8WGG3;F7A3N3	10.1609	NA
0.832717	0.678934	0.741255	0.676105	0.143265	0.742947		0.143265	0.742947	0.764334	0.7733		Q9JKF1;A0A0U1RNG5;A0A0U1RPU3;A0A0U1RPI2	10.459	NA
0.832669	0.678856	0.741204	0.676085	0.142865	0.742763		0.142865	0.742763	0.764084	0.773239		Q9JKN1	3.70257	2.92513
0.832505	0.678853	0.741107	0.67603	0.142436	0.74269		0.142436	0.74269	0.763861	0.773182		Q9JKR6;F6TRP3;A0A1L1SQ34;E0CYZ2	11.8339	NA
0.832299	0.678752	0.740427	0.675921	0.141798	0.742184		0.141798	0.742184	0.763714	0.772763		Q9JKV1;A0A0A6YVU8;D3YUD8	10.8101	NA
0.832131	0.678501	0.740256	0.675913	0.14177	0.74218		0.14177	0.74218	0.763656	0.772681		Q9JKW0;A0A0U1RPY6	4.76579	NA
0.831363	0.678447	0.740177	0.675759	0.139783	0.741921		0.139783	0.741921	0.763263	0.772399		Q9JKX4-2;Q9JKX4;Q9JKX4-3	8.6891	NA
0.83112	0.678419	0.739072	0.675625	0.139764	0.741271		0.139764	0.741271	0.762999	0.772233		Q9JLJ2;Q3U367	10.282	NA
0.830799	0.677665	0.738389	0.675276	0.139563	0.741115		0.139563	0.741115	0.762735	0.771831		Q9JLV1	14.0783	11.5191
0.830497	0.676986	0.738063	0.675184	0.139444	0.740633		0.139444	0.740633	0.762446	0.771451		Q9JM76;H7BWZ3;A0A0G2JFK7;D3Z2F7;D3Z2F8	10.3345	NA
0.829779	0.676908	0.738013	0.674886	0.139276	0.740572		0.139276	0.740572	0.762263	0.771272		Q9JMA1;E9PYI8	11.6933	NA
0.828715	0.676852	0.737989	0.674832	0.139276	0.740267		0.139276	0.740267	0.762236	0.771158		Q9JMD0-4;Q9JMD0-3	10.7629	NA
0.828531	0.676304	0.73768	0.674821	0.13907	0.740095		0.13907	0.740095	0.761945	0.771151		Q9JMH6;Q9JMH6-2;A0A1W2P6U1	9.55429	NA
0.828271	0.6762	0.737219	0.673877	0.138683	0.739944		0.138683	0.739944	0.761756	0.770893		Q9QUI0;A0A0A6YXF6;Q9CR99;A0A0A6YWJ1	12.5538	NA
0.828174	0.675907	0.73697	0.673864	0.137854	0.739777		0.137854	0.739777	0.761401	0.77065		Q9QUM9;E0CXB1;E0CYT2	10.8071	NA
0.828155	0.675785	0.73678	0.673807	0.137525	0.739022		0.137525	0.739022	0.761347	0.770638		Q9QUR6	11.6002	7.02659
0.827639	0.675592	0.73667	0.673668	0.137114	0.73896		0.137114	0.73896	0.761229	0.770575		Q9QXS1;Q9QXS1-2;Q9QXS1-11;Q9QXS1-16;Q9QXS1-8;Q9QXS1-7;Q9QXS1-14;Q9QXS1-4;Q9QXS1-6;Q9QXS1-5;Q9QXS1-13;Q9QXS1-12;Q9QXS1-9;Q9QXS1-10;Q9QXS1-15;E9Q3W4;A0A3B2W7J8;A0A0R4J218;A0A0R4J223;A0A0R4J221;E9Q9J6;E9PW24	10.9573	NA
0.827544	0.674932	0.73638	0.673592	0.136764	0.738878		0.136764	0.738878	0.761126	0.770449		Q9QXT0;A0A1W2P729	9.22527	NA
0.827433	0.674587	0.736226	0.673021	0.136232	0.738757		0.136232	0.738757	0.760906	0.770199		Q9QYB1;A0A668KLB7;Q8BXK9	12.8262	NA
0.827092	0.674496	0.735969	0.672676	0.136167	0.738255		0.136167	0.738255	0.760639	0.770054		Q9QYJ0	11.6225	9.75045
0.826566	0.674065	0.735516	0.67261	0.136075	0.738241		0.136075	0.738241	0.760478	0.769964		Q9QYJ3;Q3TYL7	11.1468	NA
0.826125	0.673528	0.735257	0.672121	0.136031	0.737813		0.136031	0.737813	0.760292	0.76963		Q9QZE5;Q7TNQ1	10.6483	NA
0.825516	0.673487	0.735148	0.671921	0.135115	0.737599		0.135115	0.737599	0.759938	0.769618		Q9QZQ8;Q8CCK0	9.25891	NA
0.825417	0.673352	0.735138	0.671857	0.134913	0.737468		0.134913	0.737468	0.759696	0.76956		Q9R059;F2Z455;D6RJ68	6.31312	NA
0.825086	0.673327	0.73498	0.671398	0.134831	0.737375		0.134831	0.737375	0.759589	0.7694		Q9R0P5	10.6943	8.20471
0.825042	0.672942	0.734947	0.670783	0.134565	0.737328		0.134565	0.737328	0.759363	0.769294		Q9R0Q7;D3Z7C6	11.0295	NA
0.824846	0.672548	0.734881	0.670148	0.133654	0.737205		0.133654	0.737205	0.759328	0.769219		Q9R100;A2AKS7	11.5096	NA
0.824565	0.672474	0.734834	0.669987	0.133572	0.736915		0.133572	0.736915	0.759248	0.768969		Q9R1C7;A0A6Q6PUT5;Q9R1C7-2;A0A1B0GRU8;A2AQW6;A0A1B0GSF1;E9QMI6;D3Z4N6;E9QP07;A0A0R4J1S2;Q80W14-2;Q80W14;Q80W14-3	9.45256	NA
0.824235	0.672035	0.734818	0.669958	0.133164	0.736619		0.133164	0.736619	0.758634	0.768815		Q9R1P1	8.5902	8.98813
0.823777	0.671798	0.734654	0.669586	0.133133	0.736389		0.133133	0.736389	0.758515	0.768745		Q9R1P3	9.25361	8.63006
0.82357	0.671683	0.734633	0.669235	0.132825	0.736352		0.132825	0.736352	0.758513	0.768504		Q9R1P4;A0A1B0GS70	10.5536	NA
0.82301	0.671478	0.734115	0.668842	0.131907	0.736003		0.131907	0.736003	0.758404	0.768341		Q9WTI7-3;Q9WTI7;Q9WTI7-4;Q5ND45	9.65985	NA
0.822442	0.670718	0.734063	0.668714	0.131298	0.735973		0.131298	0.735973	0.75829	0.768187		Q9WTM5;A0A1B0GRW3;A0A1B0GSR4;A0A1B0GR89;A0A1B0GT54;A0A1B0GRT1	12.2445	NA
0.821663	0.670659	0.733652	0.668696	0.130994	0.735877		0.130994	0.735877	0.758208	0.768113		Q9WTP6;Q9WTP6-2;F7BP55	10.3658	NA
0.821	0.670173	0.733382	0.667793	0.130826	0.735279		0.130826	0.735279	0.757845	0.767878		Q9WTP7;F6RP11	9.30343	NA
0.82052	0.670137	0.733318	0.667506	0.130217	0.73496		0.130217	0.73496	0.757688	0.767662		Q9WTX5;E9PUV4;E9Q3Q7	11.679	NA
0.819233	0.669898	0.733295	0.667457	0.130143	0.734864		0.130143	0.734864	0.757464	0.767494		Q9WU78;Q9WU78-3;Q9WU78-2	10.6494	NA
0.818157	0.669447	0.732335	0.667074	0.129705	0.734799		0.129705	0.734799	0.757443	0.767407		Q9WUK2	11.6458	8.67269
0.817501	0.669185	0.731238	0.667071	0.12853	0.734778		0.12853	0.734778	0.757425	0.767311		Q9WUM4;E9PX03;E9PZJ0;E9PVJ1;B9EIZ7;Q920M5-3;Q920M5-2;Q920M5-4	10.7415	NA
0.817005	0.669066	0.731101	0.666966	0.12783	0.73471		0.12783	0.73471	0.757136	0.765473		Q9WUU7	5.42056	3.33272
0.816739	0.66902	0.730989	0.666955	0.127635	0.73467		0.127635	0.73467	0.757104	0.765219		Q9WV54;D3Z505	9.60507	NA
0.816336	0.66896	0.730767	0.666829	0.126619	0.734226		0.126619	0.734226	0.75705	0.765159		Q9WVA4;A0A0A6YXG6	9.83216	NA
0.815966	0.668517	0.730624	0.666146	0.126603	0.734203		0.126603	0.734203	0.756978	0.765116		Q9WVE8;A0A2R8W6S4;A0A338P6P7;Q3UP40;A0A2R8W750;Q61644	11.1737	NA
0.815068	0.668267	0.730394	0.66599	0.126206	0.733807		0.126206	0.733807	0.756894	0.764931		Q9WVJ2;E9Q5I9;E9Q0U1;F6ZQQ3;F6PXS6;E9PY93	12.1043	NA
0.815019	0.668004	0.73036	0.665838	0.126143	0.733752		0.126143	0.733752	0.756619	0.764884		Q9WVK4	10.599	7.96686
0.814786	0.667958	0.729326	0.665633	0.125497	0.733671		0.125497	0.733671	0.756001	0.764705		Q9Z0K8	5.7013	6.14974
0.814781	0.667903	0.729305	0.665621	0.12511	0.732549		0.12511	0.732549	0.755869	0.764511		Q9Z0X1;B1AU25;Q9Z0X1-2	10.8598	NA
0.814647	0.667794	0.729276	0.665373	0.125004	0.732383		0.125004	0.732383	0.75554	0.764385		Q9Z103	12.1034	8.18344
0.814196	0.667678	0.729171	0.665162	0.124525	0.732373		0.124525	0.732373	0.755448	0.764334		Q9Z110;Q9Z110-2;D3Z0B4;H3BKJ8;H3BLE8;H3BKK0	10.2904	NA
0.813795	0.666975	0.729165	0.665124	0.124262	0.732185		0.124262	0.732185	0.755166	0.764217		Q9Z127	9.79528	8.59506
0.813611	0.666661	0.72899	0.665089	0.124103	0.731964		0.124103	0.731964	0.754729	0.76404		Q9Z199;P63271;G3UVU8;D6RHM5	9.61792	NA
0.813234	0.666401	0.728697	0.664629	0.123018	0.731822		0.123018	0.731822	0.75461	0.763833		Q9Z1D1	10.0721	7.71076
0.813152	0.66637	0.728436	0.664628	0.122726	0.731721		0.122726	0.731721	0.754387	0.763709		Q9Z1N5;G3UXI6	12.1545	NA
0.812685	0.666231	0.728394	0.664369	0.122563	0.731409		0.122563	0.731409	0.753938	0.763666		Q9Z1Q5	10.4748	7.70173
0.812673	0.666199	0.728214	0.66414	0.121655	0.731274		0.121655	0.731274	0.753839	0.763636		Q9Z1Q9;G3UY93;G3UZ22;G3UYW2;G3UZX1	10.0818	NA
0.812599	0.666102	0.727941	0.66393	0.121064	0.731272		0.121064	0.731272	0.753653	0.7636		Q9Z1X4-3;Q9Z1X4;A0A1L1STE4;Q9Z1X4-2;Q45VK5;A0A1L1SSU8;A0A1L1SQR7;A0A1L1ST48;A0A1L1SR62;A0A1L1SQ69;A0A1L1SU19	11.2166	NA
0.81195	0.664938	0.727818	0.663571	0.120845	0.730799		0.120845	0.730799	0.753375	0.763584		Q9Z204-2;Q9Z204-4;Q9Z204-3;A0A2I3BRM6;A0A2I3BQH3	11.8674	NA
0.811691	0.664935	0.727799	0.663554	0.120733	0.730293		0.120733	0.730293	0.75312	0.763471		Q9Z2H7	9.48687	7.62827
0.811632	0.66443	0.727297	0.663247	0.120704	0.730134		0.120704	0.730134	0.752792	0.763212		Q9Z2N8;A0A0A6YWG8;D3YVN1;F8WI57;Q99MR0;A0A0A6YW15;A0A0A6YWR1;D3Z4L2	8.35333	NA
0.811615	0.663963	0.727167	0.663092	0.120334	0.729837		0.120334	0.729837	0.752684	0.763103		Q9Z2U0;A0A338P7D7;Q9CWH6;B7ZMS4;A0A3Q4L361;A0A3Q4EHS3;A0A3Q4EG42	12.0982	NA
0.81132	0.663819	0.726848	0.662707	0.1202	0.729127		0.1202	0.729127	0.752637	0.763069		Q9Z2X1;Q9Z2X1-2;J3QM80;J3QMT0;J3QP45;J3QNH2;J3QMV8	10.2822	NA
0.810551	0.663801	0.726518	0.662571	0.11997	0.728727		0.11997	0.728727	0.752018	0.763044		S4R1E5;O70325-2;O70325;O70325-3	11.1118	NA
0.810352	0.663672	0.726389	0.662495	0.119803	0.72862		0.119803	0.72862	0.751937	0.762924		Z4YKB8;Q3TEA8;Z4YKA3;Q3TEA8-3;A2AM65;A2AM63;A2AM69	10.7535	NA
0.80974	0.663644	0.72551	0.661027	0.119747	0.728389		0.119747	0.728389	0.75168	0.762882		A0A087WNL7;A0A087WQ44	NA	10.3526
0.809517	0.6634	0.72545	0.659949	0.119358	0.728244		0.119358	0.728244	0.751667	0.76279		A0A087WNW3;A0A087WP14;A0A087WP48;A0A087WP85;A0A087WPW5;A0A087WPX0;A0A087WQ25;A0A087WQD0;A0A087WQF8;A0A087WQG4;A0A087WQI3;A0A087WQQ5;A0A087WRS1;A0A087WS04;A0A087WS23;A0A087WS29;F8VQC7	NA	10.9044
0.809448	0.662604	0.725435	0.659761	0.118753	0.728174		0.118753	0.728174	0.751557	0.762683		A0A087WPC9	NA	3.36827
0.808812	0.662584	0.725369	0.659643	0.118634	0.727946		0.118634	0.727946	0.75145	0.762628		A0A087WPL5;E9QNN1	NA	8.1912
0.808612	0.662387	0.724206	0.65948	0.11824	0.727705		0.11824	0.727705	0.751159	0.762614		A0A087WQN7;F8VQ87	NA	6.23936
0.808518	0.662209	0.724121	0.659374	0.118172	0.727613		0.118172	0.727613	0.75105	0.762475		A0A087WRT4;A0A1L1SQU7;F2Z4A3	NA	8.80811
0.807731	0.662188	0.723906	0.659345	0.117825	0.727564		0.117825	0.727564	0.750937	0.762425		A0A087WSF5	NA	9.73835
0.807125	0.66098	0.723787	0.658999	0.11673	0.727431		0.11673	0.727431	0.750725	0.762387		A0A0A0MQH5	NA	10.6792
0.806844	0.660944	0.723287	0.65878	0.11564	0.727364		0.11564	0.727364	0.750649	0.762097		A0A0A0MQL2;E9PUH0	NA	10.8997
0.804643	0.660788	0.723215	0.65858	0.115054	0.727274		0.115054	0.727274	0.750584	0.762061		A0A0A6YVV8;A0A0A6YWB0;A0A0A6YWG1;A0A0A6YXQ4	NA	8.25217
0.804045	0.660609	0.723066	0.658208	0.114743	0.727213		0.114743	0.727213	0.750399	0.761982		A0A0A6YW80;G3X8Y3	NA	10.0153
0.803881	0.660556	0.723003	0.6582	0.114597	0.726848		0.114597	0.726848	0.750159	0.761461		A0A0A6YX73;Q8K1M3	NA	8.66677
0.803871	0.660084	0.722997	0.657795	0.114489	0.726593		0.114489	0.726593	0.750103	0.761072		A0A0A6YY83;E9Q2S0	NA	10.1602
0.802791	0.659961	0.72253	0.657729	0.114475	0.726304		0.114475	0.726304	0.749872	0.761022		A0A0B4J1E2	NA	9.37096
0.802443	0.658934	0.722178	0.657414	0.114203	0.725981		0.114203	0.725981	0.749487	0.760153		A0A0B4J1E9	NA	7.49632
0.802382	0.658891	0.721971	0.657324	0.113553	0.725778		0.113553	0.725778	0.749006	0.75981		A0A0F6AIX5;A0A0F6AIX6;A0A1W2P7C8;A0A1W2P7T7;A0A1W2P820	NA	9.09768
0.80121	0.658174	0.721944	0.657252	0.112617	0.72573		0.112617	0.72573	0.748838	0.759593		A0A0G2JEY4	NA	7.51189
0.801203	0.658149	0.721853	0.657244	0.112261	0.72553		0.112261	0.72553	0.748826	0.759289		A0A0G2JFN1	NA	10.6548
0.801051	0.658069	0.721141	0.657143	0.111304	0.725382		0.111304	0.725382	0.748665	0.759197		A0A0G2JFP4	NA	4.4494
0.800858	0.657709	0.721054	0.656586	0.111122	0.725284		0.111122	0.725284	0.748665	0.758985		A0A0G2JG52;E9PVP1	NA	11.0933
0.800361	0.657658	0.720843	0.656575	0.110802	0.725121		0.110802	0.725121	0.748644	0.758825		A0A0J9YUD5;B9EJ54	NA	7.74695
0.80034	0.657642	0.720592	0.656571	0.110772	0.725107		0.110772	0.725107	0.748631	0.758804		A0A0N4SV80	NA	8.74221
0.79995	0.657407	0.720578	0.6563	0.110439	0.72476		0.110439	0.72476	0.748608	0.758727		A0A0N4SWD7;E9Q6H8	NA	8.81182
0.799815	0.657195	0.720179	0.656173	0.110221	0.724183		0.110221	0.724183	0.748336	0.757795		A0A0R4IZY9	NA	7.20174
0.799405	0.656919	0.719905	0.656157	0.109661	0.724175		0.109661	0.724175	0.748319	0.757749		A0A0R4J046;A0A3B2WCE8	NA	11.1135
0.798749	0.656675	0.719566	0.656045	0.108247	0.724107		0.108247	0.724107	0.748213	0.757664		A0A0R4J083	NA	5.11899
0.79806	0.65647	0.719022	0.655379	0.108039	0.723924		0.108039	0.723924	0.748176	0.757605		A0A0R4J0N5;A2T4N6	NA	11.8517
0.797948	0.655614	0.718392	0.654545	0.107625	0.723562		0.107625	0.723562	0.747746	0.757452		A0A0R4J140;Z4YLI8	NA	7.24351
0.797937	0.655584	0.717481	0.654353	0.107322	0.722579		0.107322	0.722579	0.747605	0.757269		A0A0R4J1E2;A0A0R4J1L2;D3YY68;F6ZFU0;Q80T06;Q91VK2	NA	8.96382
0.797673	0.65529	0.717119	0.654294	0.106401	0.722486		0.106401	0.722486	0.747332	0.75701		A0A0R4J1H6;E9QP99	NA	10.763
0.797262	0.655223	0.717028	0.653823	0.105502	0.722238		0.105502	0.722238	0.747241	0.756779		A0A0R4J2D3	NA	10.3528
0.797234	0.654547	0.71697	0.653705	0.10543	0.72222		0.10543	0.72222	0.747226	0.75675		A0A0U1RNF2;A2RTH5	NA	10.7917
0.797203	0.65451	0.716684	0.653361	0.105223	0.722132		0.105223	0.722132	0.747167	0.756637		A0A0U1RNT4;J3QPY0	NA	10.7591
0.796565	0.654356	0.716668	0.652718	0.104842	0.721456		0.104842	0.721456	0.747134	0.756558		A0A158SIS7	NA	10.6274
0.796253	0.653881	0.716636	0.652601	0.103813	0.721425		0.103813	0.721425	0.746758	0.756273		A0A1B0GR85	NA	8.51222
0.796217	0.653708	0.716528	0.652164	0.102922	0.721127		0.102922	0.721127	0.746648	0.756159		A0A1B0GRJ0;E9Q8L9	NA	11.0426
0.795741	0.653636	0.716501	0.651865	0.102855	0.720993		0.102855	0.720993	0.746574	0.756142		A0A1D5RLL4	NA	9.17092
0.795562	0.652915	0.716428	0.650581	0.101814	0.72052		0.101814	0.72052	0.746444	0.756025		A0A1D5RLY0	NA	12.2675
0.79551	0.652694	0.715803	0.650546	0.101672	0.720468		0.101672	0.720468	0.746418	0.755945		A0A1L1SQI7;G3X915	NA	10.1268
0.795238	0.652414	0.715221	0.650285	0.101449	0.72026		0.101449	0.72026	0.746371	0.755858		A0A1L1SS44;Q60709	NA	10.0094
0.795212	0.652054	0.715211	0.650191	0.101126	0.720134		0.101126	0.720134	0.746299	0.755839		A0A1L1SSC7	NA	5.33247
0.794583	0.651832	0.715126	0.650102	0.0999526	0.719991		0.0999526	0.719991	0.746007	0.755768		A0A1L1SSF8	NA	6.58263
0.794173	0.65176	0.714803	0.648822	0.0997415	0.719687		0.0997415	0.719687	0.745907	0.75565		A0A1L1ST86	NA	7.44842
0.794157	0.651684	0.714442	0.648724	0.0996547	0.719399		0.0996547	0.719399	0.74581	0.755565		A0A1L1SUR6	NA	8.80592
0.793869	0.650785	0.714437	0.648719	0.0996113	0.719395		0.0996113	0.719395	0.745615	0.755179		A0A1W2P7A1;F7AEH4;Q6ZWZ6	NA	6.65785
0.793678	0.650678	0.714398	0.64863	0.0989019	0.718919		0.0989019	0.718919	0.745539	0.75507		A0A1W2P7E2	NA	7.34625
0.79315	0.650557	0.714326	0.648059	0.0988498	0.718696		0.0988498	0.718696	0.745399	0.755029		A0A1W2P8C0;Q80UE4;Q80UE5	NA	8.47249
0.792946	0.650442	0.714203	0.648009	0.0986924	0.718261		0.0986924	0.718261	0.745244	0.754949		A0A1Y7VNZ0;Q99LF7	NA	6.43499
0.792905	0.650209	0.714058	0.648002	0.0985478	0.718178		0.0985478	0.718178	0.744973	0.754933		A0A286YCV9;E9Q4K7	NA	8.08783
0.792794	0.650105	0.713844	0.647731	0.0984522	0.717837		0.0984522	0.717837	0.744798	0.754897		A0A286YD76	NA	9.7224
0.792599	0.650059	0.713678	0.647563	0.0983891	0.717152		0.0983891	0.717152	0.744679	0.754784		A0A286YDC3;A0A2C9F2A2	NA	7.94854
0.791986	0.6498	0.71349	0.647247	0.097592	0.716624		0.097592	0.716624	0.744574	0.754777		A0A2I3BQS6	NA	7.8402
0.791755	0.649775	0.712791	0.646883	0.0971654	0.716096		0.0971654	0.716096	0.743972	0.754242		A0A3B2W820;A0A3B2W824;A0A3B2WBL1;A0A3B2WDD2;Q5XJF6	NA	10.2976
0.791498	0.649534	0.712675	0.646828	0.097023	0.715898		0.097023	0.715898	0.743887	0.754108		A0A3B2WCL5	NA	8.08821
0.791443	0.649502	0.712579	0.646673	0.0968292	0.715893		0.0968292	0.715893	0.743676	0.754061		A0A494BBE3;G3X8R0	NA	8.75458
0.791424	0.649278	0.712578	0.646458	0.0967087	0.715889		0.0967087	0.715889	0.74353	0.754053		A0A498WGK2	NA	8.90586
0.790996	0.64925	0.71239	0.646213	0.0962856	0.715496		0.0962856	0.715496	0.743153	0.754042		A0A571BEI2	NA	6.9641
0.790982	0.648546	0.711961	0.646126	0.0958895	0.715383		0.0958895	0.715383	0.74308	0.75399		A0A571BG95	NA	10.5764
0.790853	0.648214	0.711461	0.645521	0.0944973	0.715146		0.0944973	0.715146	0.742889	0.753817		A0A5F8MPZ2;E9Q7C9;Q5UE59;Q7TNF4;Q8CD76	NA	9.94757
0.790146	0.648168	0.711366	0.64543	0.093868	0.715002		0.093868	0.715002	0.742759	0.753586		A2A432	NA	8.55146
0.790088	0.647729	0.710711	0.645359	0.0937587	0.714852		0.0937587	0.714852	0.742701	0.75351		A2A483;E9Q8D1;Q3U1M7;Q3UH28	NA	8.94171
0.789847	0.64755	0.710456	0.644997	0.092554	0.714429		0.092554	0.714429	0.742676	0.753463		A2A6A1	NA	8.65432
0.789516	0.647405	0.709685	0.644827	0.0923438	0.714257		0.0923438	0.714257	0.742411	0.753315		A2A6H1	NA	5.60543
0.789356	0.64724	0.709546	0.644749	0.092086	0.714152		0.092086	0.714152	0.742337	0.753308		A2A6Q5-2	NA	7.94401
0.789316	0.647087	0.709455	0.644657	0.0916163	0.714038		0.0916163	0.714038	0.74217	0.753299		A2A7B5	NA	9.32434
0.789184	0.647065	0.7094	0.644475	0.091262	0.71348		0.091262	0.71348	0.742115	0.753208		A2A7F4	NA	7.34967
0.787744	0.646975	0.708597	0.64381	0.0910514	0.713425		0.0910514	0.713425	0.74189	0.753191		A2A7S7	NA	8.14856
0.787496	0.646938	0.708403	0.643402	0.0904082	0.713321		0.0904082	0.713321	0.741873	0.7528		A2A7S8-2	NA	8.36387
0.787464	0.646858	0.708079	0.643096	0.0898547	0.713304		0.0898547	0.713304	0.741615	0.752427		A2A863-2	NA	6.40945
0.787379	0.646477	0.707761	0.642902	0.0898229	0.713115		0.0898229	0.713115	0.741494	0.752311		A2A8L5	NA	10.8548
0.787285	0.646175	0.70742	0.642634	0.0894494	0.712883		0.0894494	0.712883	0.741459	0.752285		A2A8Z1	NA	8.26221
0.787119	0.646167	0.707041	0.642281	0.0893549	0.712276		0.0893549	0.712276	0.741345	0.752236		A2A9C3	NA	0.836719
0.786716	0.646084	0.706927	0.642215	0.0885187	0.711657		0.0885187	0.711657	0.74129	0.752141		A2AAY5	NA	8.94941
0.786436	0.645758	0.706891	0.641897	0.0884853	0.711579		0.0884853	0.711579	0.740539	0.752129		A2ABV5	NA	9.32605
0.785062	0.64558	0.706887	0.64177	0.0878599	0.711503		0.0878599	0.711503	0.740504	0.752098		A2ADY9	NA	7.34105
0.78437	0.645233	0.70685	0.641661	0.0867134	0.711117		0.0867134	0.711117	0.740504	0.751729		A2AF47	NA	8.27481
0.784074	0.645182	0.706846	0.641136	0.0864358	0.711031		0.0864358	0.711031	0.739709	0.750947		A2AFQ2;Q99N15	NA	8.56746
0.783985	0.644489	0.706588	0.640778	0.0861138	0.710923		0.0861138	0.710923	0.739494	0.750887		A2AGH6;A2AGH6-2	NA	9.21367
0.783528	0.644426	0.706291	0.639344	0.0853822	0.71071		0.0853822	0.71071	0.739369	0.750621		A2AGT5;A2AGT5-3	NA	9.57833
0.783523	0.644284	0.706153	0.638986	0.084854	0.710472		0.084854	0.710472	0.739351	0.750567		A2AH22;A2AH22-2	NA	10.7288
0.783493	0.644271	0.706133	0.638904	0.0848203	0.710409		0.0848203	0.710409	0.739169	0.750416		A2AI08	NA	7.51782
0.783124	0.644017	0.706125	0.638692	0.0847961	0.71021		0.0847961	0.71021	0.739061	0.750415		A2AIV2	NA	9.63492
0.783034	0.6438	0.705544	0.638601	0.0846276	0.709948		0.0846276	0.709948	0.738994	0.750264		A2AJ15	NA	10.2034
0.782956	0.643385	0.70545	0.638467	0.0843306	0.709554		0.0843306	0.709554	0.73879	0.750244		A2AJ72	NA	8.99004
0.782917	0.643353	0.705257	0.638108	0.083293	0.709423		0.083293	0.709423	0.73874	0.750216		A2AJI0;A2AJI0-2	NA	11.6142
0.782907	0.643328	0.705233	0.638072	0.0814508	0.709349		0.0814508	0.709349	0.73866	0.750154		A2AJT4	NA	8.72919
0.782806	0.643326	0.705138	0.638061	0.0810129	0.709084		0.0810129	0.709084	0.738058	0.750031		A2AKQ0;A2AKQ0-2	NA	3.66725
0.782496	0.642793	0.704836	0.637391	0.0807165	0.709072		0.0807165	0.709072	0.737985	0.749906		A2ALS5;A2ALS5-2;A2ALS5-3	NA	8.70473
0.782336	0.642673	0.704506	0.6372	0.0806327	0.709034		0.0806327	0.709034	0.737796	0.749747		A2ALS7	NA	7.72331
0.782148	0.642468	0.704472	0.63708	0.0799446	0.709025		0.0799446	0.709025	0.737773	0.749635		A2ALU4	NA	9.77565
0.781632	0.642163	0.704357	0.636863	0.07979	0.708498		0.07979	0.708498	0.737765	0.749596		A2AN08;A2AN08-3	NA	7.69363
0.781462	0.642012	0.704185	0.636726	0.0797395	0.708403		0.0797395	0.708403	0.737608	0.74956		A2AN61	NA	11.7468
0.781195	0.64166	0.704085	0.636617	0.0793721	0.707356		0.0793721	0.707356	0.737573	0.74935		A2ANY6;J3QMC5	NA	9.46846
0.780923	0.641494	0.703912	0.636462	0.0793459	0.706927		0.0793459	0.706927	0.737135	0.749272		A2APB8	NA	9.29329
0.78092	0.641387	0.703734	0.635895	0.0787138	0.70667		0.0787138	0.70667	0.73695	0.749228		A2APV2	NA	8.85631
0.780312	0.641341	0.703705	0.635266	0.0783005	0.706274		0.0783005	0.706274	0.736948	0.749178		A2AQ19	NA	5.5584
0.780004	0.641143	0.703619	0.635138	0.07799	0.705981		0.07799	0.705981	0.736946	0.748999		A2AQ25	NA	9.4388
0.779774	0.640622	0.703508	0.634512	0.0775992	0.70589		0.0775992	0.70589	0.736757	0.748962		A2AR02	NA	6.36918
0.779485	0.640549	0.703323	0.634431	0.0766752	0.705765		0.0766752	0.705765	0.736515	0.748868		A2ASQ1-2;A2ASQ1-3	NA	9.84989
0.779249	0.640297	0.703289	0.633881	0.0760635	0.70576		0.0760635	0.70576	0.736295	0.748595		A2ASS6	NA	9.17267
0.779228	0.640175	0.703218	0.633709	0.0759175	0.705635		0.0759175	0.705635	0.736295	0.74851		A2ASZ8;A2ASZ8-2;A2ASZ8-3;A2ASZ8-4;A2ASZ8-5	NA	7.57872
0.77918	0.640082	0.702981	0.633666	0.0757931	0.704306		0.0757931	0.704306	0.736265	0.748495		A2AT37	NA	10.2486
0.778836	0.639707	0.702831	0.633274	0.075346	0.704002		0.075346	0.704002	0.736224	0.748452		A2AU72;A2AU72-2	NA	8.47252
0.778635	0.639299	0.70263	0.633205	0.0753167	0.703299		0.0753167	0.703299	0.736077	0.748403		A2AWA9	NA	10.7082
0.778503	0.639062	0.702567	0.633138	0.0750532	0.70321		0.0750532	0.70321	0.735752	0.748258		A2AWP8;A2AWP8-2;A2AWP8-3;A2AWP8-4	NA	10.4698
0.778087	0.638536	0.702509	0.632617	0.0745794	0.70281		0.0745794	0.70281	0.73568	0.748214		A2BE28;A2BE28-2	NA	12.4939
0.777997	0.638083	0.70242	0.63251	0.0730853	0.702809		0.0730853	0.702809	0.73554	0.748044		A2BH40	NA	9.38826
0.77751	0.637326	0.702316	0.632216	0.072359	0.702477		0.072359	0.702477	0.735195	0.747962		A2CE44	NA	6.21995
0.777372	0.637282	0.702259	0.632036	0.0723427	0.701841		0.0723427	0.701841	0.734996	0.747748		A3KGB4	NA	7.68429
0.777304	0.637085	0.701808	0.631923	0.0714684	0.701826		0.0714684	0.701826	0.734953	0.747648		A3KGF9	NA	9.10744
0.776803	0.636713	0.701513	0.631909	0.0698973	0.701572		0.0698973	0.701572	0.734856	0.747609		A3KGS3	NA	8.46581
0.776743	0.636672	0.701474	0.631509	0.0696938	0.701571		0.0696938	0.701571	0.73482	0.747517		A3KMP2;A3KMP2-2	NA	5.5256
0.776698	0.636629	0.701259	0.631397	0.0690323	0.701352		0.0690323	0.701352	0.73455	0.747458		A6H5Z3	NA	10.8054
0.775893	0.636572	0.701148	0.6308	0.0681284	0.70133		0.0681284	0.70133	0.73446	0.747032		A6H611	NA	8.52684
0.775679	0.63642	0.700819	0.630595	0.068059	0.701217		0.068059	0.701217	0.734228	0.747018		A6H619	NA	8.49857
0.775256	0.63614	0.70062	0.630592	0.0678529	0.701111		0.0678529	0.701111	0.734171	0.746958		A6H8H2	NA	8.88908
0.774751	0.636122	0.700498	0.630292	0.0676519	0.700653		0.0676519	0.700653	0.734123	0.746782		A6X919	NA	7.1067
0.77421	0.635969	0.699719	0.630187	0.067366	0.700648		0.067366	0.700648	0.734078	0.746493		A6ZI47	NA	9.5831
0.774057	0.635438	0.699343	0.62992	0.0671778	0.70034		0.0671778	0.70034	0.734059	0.746451		A8C756	NA	8.5029
0.773921	0.635353	0.699247	0.629718	0.067146	0.699808		0.067146	0.699808	0.734007	0.746346		B1APX2	NA	13.5858
0.773323	0.634704	0.698856	0.629497	0.0665975	0.698938		0.0665975	0.698938	0.733987	0.746173		B1AR13	NA	3.21087
0.772964	0.634333	0.698835	0.629319	0.0665577	0.698916		0.0665577	0.698916	0.733838	0.745846		B1AR17;E9Q614	NA	8.62377
0.772433	0.634073	0.698509	0.629266	0.0660349	0.698625		0.0660349	0.698625	0.733461	0.745643		B1ARD6	NA	11.3906
0.771934	0.633735	0.698381	0.629153	0.0659434	0.698386		0.0659434	0.698386	0.733416	0.745518		B1ASA5	NA	5.78054
0.771872	0.633716	0.698222	0.628691	0.0659378	0.698272		0.0659378	0.698272	0.733026	0.745516		B1AT82;B1AT83	NA	10.0011
0.771861	0.633693	0.698169	0.628327	0.0648333	0.698266		0.0648333	0.698266	0.732936	0.74537		B1AUN2	NA	10.5626
0.771032	0.632968	0.698116	0.627879	0.0644107	0.698244		0.0644107	0.698244	0.732742	0.745334		B1AVH7	NA	11.0281
0.770584	0.632703	0.69807	0.627795	0.0637334	0.698172		0.0637334	0.698172	0.731952	0.745241		B1AVY7	NA	9.84499
0.770542	0.632273	0.697514	0.62766	0.0628019	0.697929		0.0628019	0.697929	0.731845	0.745147		B1AVZ0	NA	8.26405
0.770209	0.632194	0.696572	0.627497	0.0624297	0.697806		0.0624297	0.697806	0.731831	0.745077		B1AWL2	NA	8.93963
0.770186	0.632145	0.696367	0.627333	0.0621592	0.697785		0.0621592	0.697785	0.731816	0.745069		B1AXP6	NA	10.9595
0.769321	0.631914	0.696357	0.627173	0.0620234	0.697524		0.0620234	0.697524	0.73087	0.745021		B1AY10	NA	10.3657
0.769063	0.631745	0.696069	0.626958	0.0611743	0.697306		0.0611743	0.697306	0.730609	0.745006		B1AY13	NA	8.81061
0.768737	0.631639	0.696006	0.626761	0.0610784	0.697017		0.0610784	0.697017	0.730477	0.744999		B1AZI6	NA	7.84025
0.768729	0.631195	0.695405	0.626599	0.0607956	0.696968		0.0607956	0.696968	0.730442	0.744863		B1AZP2;B1AZP2-3	NA	9.5537
0.768633	0.631088	0.695395	0.626257	0.0600446	0.696958		0.0600446	0.696958	0.730395	0.74483		B2RQC6	NA	6.79716
0.76859	0.630839	0.695302	0.626192	0.0585383	0.696928		0.0585383	0.696928	0.730254	0.744753		B2RQG2	NA	9.16654
0.768574	0.63059	0.695269	0.626164	0.0581163	0.696893		0.0581163	0.696893	0.730233	0.74447		B2RRD7	NA	10.1369
0.768058	0.630566	0.694464	0.626065	0.0578857	0.696609		0.0578857	0.696609	0.729993	0.743967		B2RRE7	NA	7.88333
0.768009	0.630302	0.694244	0.625813	0.0576284	0.696058		0.0576284	0.696058	0.729869	0.743835		B2RSU6	NA	10.5264
0.767884	0.630197	0.694185	0.62505	0.0566789	0.695566		0.0566789	0.695566	0.729809	0.743829		B2RUJ6;Q5NCJ0;Q5NCJ1	NA	9.82157
0.767339	0.630137	0.694073	0.624666	0.0555889	0.695488		0.0555889	0.695488	0.729248	0.743772		B2RUR8	NA	9.21709
0.767289	0.630103	0.693585	0.624591	0.0551112	0.694772		0.0551112	0.694772	0.729244	0.743481		B2RWS6	NA	8.12425
0.767108	0.629963	0.69313	0.624508	0.0547171	0.694648		0.0547171	0.694648	0.729197	0.743349		B2RX12;B2RX12-2;B2RX12-3	NA	9.2287
0.766841	0.629649	0.691277	0.624408	0.0546805	0.69446		0.0546805	0.69446	0.728784	0.743222		B2RX14	NA	11.4031
0.766491	0.629598	0.691129	0.624245	0.0541434	0.694398		0.0541434	0.694398	0.728511	0.742951		B2RXC6	NA	8.75543
0.766471	0.629231	0.691108	0.62423	0.0535986	0.694248		0.0535986	0.694248	0.728171	0.74295		B2RXQ2;B2RXW8	NA	10.7189
0.766416	0.628873	0.690979	0.624063	0.0524819	0.694076		0.0524819	0.694076	0.727988	0.742934		B2RXS4	NA	8.97961
0.766302	0.628835	0.689802	0.623836	0.0510579	0.694023		0.0510579	0.694023	0.727976	0.742903		B2RXT3;E9Q7L0	NA	9.26724
0.766197	0.628782	0.688948	0.623802	0.0510569	0.693986		0.0510569	0.693986	0.727907	0.742758		B2RY53	NA	6.73346
0.766185	0.628623	0.688083	0.623515	0.0496965	0.693972		0.0496965	0.693972	0.727783	0.74248		B2RY56	NA	8.7459
0.765667	0.628571	0.687825	0.623143	0.0488166	0.693204		0.0488166	0.693204	0.727581	0.742475		B7ZMP1	NA	8.28361
0.765012	0.628515	0.687635	0.622407	0.0485048	0.693188		0.0485048	0.693188	0.727573	0.742315		B8JKV0	NA	9.36304
0.764334	0.628502	0.687589	0.622125	0.047876	0.69298		0.047876	0.69298	0.727482	0.742297		B8ZXI1	NA	11.2455
0.764315	0.628477	0.687574	0.621964	0.0468556	0.692853		0.0468556	0.692853	0.727459	0.741993		B9EHJ3	NA	8.97701
0.764041	0.628392	0.687526	0.62189	0.04632	0.692783		0.04632	0.692783	0.727119	0.741779		B9EJ80	NA	10.5366
0.76374	0.628366	0.68751	0.620911	0.0462565	0.692744		0.0462565	0.692744	0.727078	0.741693		B9EJ86	NA	10.1155
0.763708	0.628246	0.687276	0.620889	0.0462409	0.692545		0.0462409	0.692545	0.726892	0.741577		B9EJR8	NA	9.87059
0.763332	0.628191	0.687098	0.620324	0.0461188	0.692388		0.0461188	0.692388	0.726864	0.740898		B9EKI3	NA	9.08676
0.763207	0.628032	0.687092	0.619642	0.0459227	0.692147		0.0459227	0.692147	0.726854	0.740703		B9EKR1	NA	8.86089
0.763031	0.627997	0.686952	0.619626	0.045838	0.691526		0.045838	0.691526	0.726205	0.74063		C0HKD8;C0HKD9	NA	8.95737
0.762959	0.627804	0.686762	0.619585	0.0458176	0.691399		0.0458176	0.691399	0.725785	0.740571		C0HKE1;C0HKE2;C0HKE3;C0HKE4;C0HKE5;C0HKE6;C0HKE7;C0HKE8;C0HKE9;Q64523;Q6GSS7;Q8BFU2;Q8CGP5;Q8CGP6;Q8CGP7;Q8R1M2	NA	3.45718
0.762716	0.627569	0.686725	0.61955	0.0449522	0.691007		0.0449522	0.691007	0.725705	0.740548		C0HKG5;C0HKG6	NA	6.5881
0.762341	0.626886	0.686508	0.619499	0.0448219	0.690973		0.0448219	0.690973	0.725676	0.740287		D3YU88;D3YWF5;D3Z5E5;E9PUQ3	NA	7.47282
0.76205	0.626788	0.686488	0.619375	0.0447666	0.690181		0.0447666	0.690181	0.725589	0.740217		D3YWT1;D3Z3N4	NA	10.3802
0.761695	0.626449	0.686311	0.619329	0.0447372	0.690122		0.0447372	0.690122	0.725514	0.74018		D3YWX2;F6YTL8	NA	10.2703
0.761177	0.62627	0.686062	0.619155	0.0445817	0.690032		0.0445817	0.690032	0.725443	0.740118		D3YXJ5	NA	10.1541
0.760997	0.626131	0.685535	0.619079	0.0442645	0.689963		0.0442645	0.689963	0.725431	0.740117		D3YXK2	NA	9.22721
0.760896	0.625467	0.685217	0.618566	0.0436604	0.689925		0.0436604	0.689925	0.725251	0.740062		D3YYM6;D3Z1S8;Q91V55	NA	8.09239
0.760781	0.625397	0.684866	0.618482	0.0434293	0.689879		0.0434293	0.689879	0.725012	0.740042		D3YZP9	NA	8.4816
0.759117	0.625296	0.684437	0.618201	0.0429359	0.689404		0.0429359	0.689404	0.724852	0.739898		D3YZZ5;E9Q7G1	NA	11.3762
0.758929	0.62486	0.684247	0.618149	0.0421499	0.689129		0.0421499	0.689129	0.724773	0.739804		D3Z0M9	NA	8.37104
0.758577	0.624728	0.684182	0.61811	0.0411257	0.689128		0.0411257	0.689128	0.724527	0.739746		D3Z0V7;E9QLZ1	NA	7.96456
0.758309	0.624643	0.683977	0.61785	0.0408944	0.689043		0.0408944	0.689043	0.724263	0.739642		D3Z2J5	NA	11.8237
0.75822	0.624598	0.683663	0.617691	0.0397986	0.688077		0.0397986	0.688077	0.723775	0.739588		D3Z4S3	NA	7.82955
0.757838	0.624505	0.683492	0.617546	0.0396984	0.688076		0.0396984	0.688076	0.723544	0.739512		D3Z5I1	NA	8.14822
0.756895	0.624392	0.683197	0.617508	0.039011	0.687759		0.039011	0.687759	0.723526	0.7394		D3Z7P3	NA	8.0389
0.756661	0.623494	0.683143	0.617362	0.0384333	0.687717		0.0384333	0.687717	0.723477	0.739269		D3Z7P3-2	NA	7.82547
0.75655	0.623381	0.682945	0.617341	0.0371207	0.68761		0.0371207	0.68761	0.723427	0.739257		D4AFX7;G3X922	NA	8.25945
0.756544	0.623325	0.682899	0.617134	0.0360687	0.687532		0.0360687	0.687532	0.723303	0.738992		E0CZ22	NA	10.1613
0.756461	0.623251	0.682635	0.617119	0.0357906	0.687409		0.0357906	0.687409	0.723143	0.738981		E9PUQ7;F6ZHN3;Q3UYU2	NA	8.43218
0.756398	0.623233	0.682495	0.616526	0.0355068	0.687364		0.0355068	0.687364	0.723045	0.738964		E9PUR0;E9Q1M6	NA	9.08152
0.756205	0.623116	0.682359	0.616393	0.0350074	0.686943		0.0350074	0.686943	0.722777	0.738914		E9PV36;Q8R055	NA	8.57798
0.756113	0.622984	0.68235	0.616361	0.0346673	0.686702		0.0346673	0.686702	0.722583	0.738873		E9PVC5;E9Q770	NA	10.189
0.755946	0.622704	0.682154	0.61632	0.0346481	0.686505		0.0346481	0.686505	0.722522	0.738735		E9PVU0;E9Q175	NA	9.79015
0.75588	0.622654	0.681988	0.616213	0.0342221	0.686455		0.0342221	0.686455	0.722303	0.738671		E9PVX6	NA	7.89671
0.755456	0.622267	0.681753	0.615577	0.0333164	0.686203		0.0333164	0.686203	0.72216	0.738616		E9PVZ8;E9QAH1	NA	8.94347
0.755184	0.621985	0.681526	0.615397	0.0311071	0.686142		0.0311071	0.686142	0.722014	0.738585		E9PW74	NA	9.75614
0.755149	0.621766	0.681391	0.615119	0.031101	0.685722		0.031101	0.685722	0.721801	0.738382		E9PWE8	NA	6.11492
0.754975	0.621589	0.680819	0.615081	0.0308628	0.685612		0.0308628	0.685612	0.721687	0.738371		E9PWG6	NA	8.81317
0.754741	0.621161	0.680743	0.61497	0.0291031	0.685404		0.0291031	0.685404	0.721656	0.738109		E9PWW6	NA	9.63526
0.754331	0.620018	0.680571	0.61451	0.0283106	0.685332		0.0283106	0.685332	0.721615	0.738092		E9PWW9	NA	11.0019
0.75432	0.619994	0.680358	0.614173	0.0277167	0.685151		0.0277167	0.685151	0.721341	0.738075		E9PX43	NA	9.05957
0.75421	0.61995	0.680209	0.613912	0.0274176	0.685088		0.0274176	0.685088	0.721227	0.738009		E9PX68	NA	9.74616
0.75344	0.619762	0.68013	0.613452	0.0267645	0.6848		0.0267645	0.6848	0.721172	0.73773		E9PXC0	NA	9.72766
0.753228	0.619575	0.679689	0.6133	0.0263032	0.684716		0.0263032	0.684716	0.720936	0.737553		E9PYG6	NA	11.0914
0.753224	0.619067	0.679478	0.612993	0.0258541	0.684571		0.0258541	0.684571	0.720797	0.737303		E9PYK3	NA	9.05479
0.752651	0.618893	0.679474	0.612746	0.0256602	0.684554		0.0256602	0.684554	0.720567	0.737067		E9PYL2	NA	11.4391
0.751971	0.618657	0.679298	0.612708	0.0251292	0.6843		0.0251292	0.6843	0.720347	0.736956		E9PZ16	NA	6.76319
0.751524	0.618623	0.679144	0.612058	0.0229635	0.684292		0.0229635	0.684292	0.720292	0.736902		E9PZJ8	NA	9.71418
0.750656	0.618551	0.67912	0.611971	0.0224962	0.684177		0.0224962	0.684177	0.720163	0.736642		E9PZM4	NA	12.8523
0.750595	0.618295	0.678931	0.611827	0.0206457	0.684038		0.0206457	0.684038	0.720119	0.73664		E9PZM7	NA	8.07193
0.750297	0.617944	0.678632	0.611757	0.0205171	0.683747		0.0205171	0.683747	0.72	0.736565		E9Q0F0	NA	-1.13617
0.750208	0.617412	0.678587	0.611702	0.0191824	0.68345		0.0191824	0.68345	0.719992	0.736537		E9Q137	NA	10.6895
0.750079	0.617386	0.678547	0.611345	0.0188949	0.683021		0.0188949	0.683021	0.719885	0.736392		E9Q166	NA	10.0477
0.750024	0.617138	0.678504	0.611303	0.0186553	0.683017		0.0186553	0.683017	0.719751	0.736281		E9Q174;V9GX76	NA	8.4647
0.749662	0.616846	0.678265	0.611283	0.0185077	0.682601		0.0185077	0.682601	0.719731	0.736276		E9Q1A5;E9QAR6	NA	6.95021
0.74953	0.616711	0.678092	0.610771	0.0177576	0.682592		0.0177576	0.682592	0.719345	0.736243		E9Q1W7	NA	3.84647
0.749343	0.616494	0.677554	0.610699	0.0173055	0.682213		0.0173055	0.682213	0.719239	0.736226		E9Q236	NA	7.34845
0.748983	0.616413	0.677378	0.610459	0.017018	0.682213		0.017018	0.682213	0.718921	0.736126		E9Q2S7	NA	10.1955
0.748286	0.61627	0.676836	0.6104	0.0164057	0.681938		0.0164057	0.681938	0.718842	0.736092		E9Q309	NA	10.2032
0.748088	0.616233	0.676788	0.610157	0.0161232	0.681841		0.0161232	0.681841	0.718807	0.735973		E9Q368	NA	9.09524
0.747794	0.615717	0.676699	0.609865	0.0153179	0.681755		0.0153179	0.681755	0.718668	0.735882		E9Q394-2	NA	7.62209
[truncated: 129,505 more rows]

[truncated: 3 more sheets: Supplementary Fig4, Supplementary Fig7, Supplementary Fig8]
